# Supplementary material for: Regulatory roles of noncoding RNAs in oil palm response to cold stress
Source: Front Plant Sci. 2025 Oct 22;16:1685230. doi: 10.3389/fpls.2025.1685230 (PMC12587301; doi:10.3389/fpls.2025.1685230)
Supplement: Supplementary Figure 1 — Sequencing of the PCR-identified bacterial culture. [file DataSheet1.zip]

Archive with 1 entries (1 files):
- Separate supplementary file.doc
