# Supplementary material for: Regulatory roles of noncoding RNAs in oil palm response to cold stress
Source: Front Plant Sci. 2025 Oct 22;16:1685230. doi: 10.3389/fpls.2025.1685230 (PMC12587301; doi:10.3389/fpls.2025.1685230)
Supplement: Supplementary file 2 [file DataSheet2.zip]

Archive with 20 entries (20 files):
- Table S1.xls
- Table S10.xls
- Table S11.xls
- Table S12.xls
- Table S13.xls
- Table S14.xls
- Table S15.xls
- Table S16.xls
- Table S17.xls
- Table S18.xls
- Table S19.xls
- Table S2.xls
- Table S20.xls
- Table S3.xls
- Table S4.xls
- Table S5.xls
- Table S6.xls
- Table S7.xls
- Table S8.xls
- Table S9.xls
