# Supplementary material for: Regulatory roles of noncoding RNAs in oil palm response to cold stress
Source: Front Plant Sci. 2025 Oct 22;16:1685230. doi: 10.3389/fpls.2025.1685230 (PMC12587301; doi:10.3389/fpls.2025.1685230)
Supplement: Supplementary file 2 [file DataSheet2.zip › Table S1.xls]

Table S1. Correlation analysis of lncRNA
lncRNA_id	GeneID	cor	p_value	lnc-GeneID	lnc-Symbol	lnc-Description	Symbol	Description	KEGG_A_class	KEGG_B_class	Pathway	K_ID	GO Component	GO Function	GO Process	TF_family
MSTRG.10122.1	MSTRG.10006	0.975095690387811	6.88196059441169e-12	MSTRG.10122	--	--	--	-	-	-	-	-	-	-	-	--
MSTRG.10235.1	MSTRG.10006	0.970732667576119	2.46956190109241e-11	MSTRG.10235	--	--	--	-	-	-	-	-	-	-	-	--
MSTRG.10236.1	MSTRG.10006	0.963840543487479	1.31187063477933e-10	MSTRG.10236	--	--	--	-	-	-	-	-	-	-	-	--
MSTRG.10461.1	MSTRG.10006	0.960911713519429	2.42364842238166e-10	--	--	--	--	-	-	-	-	-	-	-	-	--
MSTRG.10591.1	MSTRG.10006	0.968381617568654	4.54836375921075e-11	ncbi_105042980	--	--	--	-	-	-	-	-	-	-	-	--
MSTRG.11074.1	MSTRG.10006	0.970027527008615	2.98106156669037e-11	MSTRG.11074	--	--	--	-	-	-	-	-	-	-	-	--
MSTRG.12279.1	MSTRG.10006	0.951526669838194	1.3158520421507e-09	--	--	--	--	-	-	-	-	-	-	-	-	--
MSTRG.14696.1	MSTRG.10006	0.953095680567631	1.01636369607789e-09	MSTRG.14696	--	--	--	-	-	-	-	-	-	-	-	--
MSTRG.15759.2	MSTRG.10006	0.963486584090508	1.41660928106618e-10	--	--	--	--	-	-	-	-	-	-	-	-	--
MSTRG.15828.1	MSTRG.10006	0.972088123122381	1.697150180449e-11	MSTRG.15828	--	--	--	-	-	-	-	-	-	-	-	--
MSTRG.15855.1	MSTRG.10006	0.951959144871432	1.22649607996032e-09	ncbi_105046981	--	--	--	-	-	-	-	-	-	-	-	--
MSTRG.15926.1	MSTRG.10006	0.956365549977781	5.76081730240686e-10	--	--	--	--	-	-	-	-	-	-	-	-	--
MSTRG.16698.1	MSTRG.10006	0.955589487555485	6.61708143282965e-10	--	--	--	--	-	-	-	-	-	-	-	-	--
MSTRG.1718.1	MSTRG.10006	0.968860782820405	4.03139539089894e-11	--	--	--	--	-	-	-	-	-	-	-	-	--
MSTRG.17755.1	MSTRG.10006	0.970060786270986	2.95500994896861e-11	ncbi_105048628	--	--	--	-	-	-	-	-	-	-	-	--
MSTRG.17877.1	MSTRG.10006	0.95681373761408	5.31165114730403e-10	MSTRG.17877	--	--	--	-	-	-	-	-	-	-	-	--
MSTRG.18166.1	MSTRG.10006	0.978598324097614	2.06955206280057e-12	--	--	--	--	-	-	-	-	-	-	-	-	--
MSTRG.19500.1	MSTRG.10006	0.963806233141969	1.32171882794818e-10	--	--	--	--	-	-	-	-	-	-	-	-	--
MSTRG.19575.1	MSTRG.10006	0.964244298872448	1.20069290088702e-10	--	--	--	--	-	-	-	-	-	-	-	-	--
MSTRG.19852.1	MSTRG.10006	0.968729175714094	4.16800641329114e-11	--	--	--	--	-	-	-	-	-	-	-	-	--
MSTRG.19895.1	MSTRG.10006	0.958304611161841	4.02920051747285e-10	--	--	--	--	-	-	-	-	-	-	-	-	--
MSTRG.20173.1	MSTRG.10006	0.953987634160059	8.74120900432475e-10	--	--	--	--	-	-	-	-	-	-	-	-	--
MSTRG.20742.1	MSTRG.10006	0.976365500430639	4.54590517353908e-12	ncbi_105051112	--	--	--	-	-	-	-	-	-	-	-	--
MSTRG.20935.1	MSTRG.10006	0.971281660728195	2.12608227930693e-11	MSTRG.20935	--	--	--	-	-	-	-	-	-	-	-	--
MSTRG.21206.1	MSTRG.10006	0.964800603160098	1.06099680488218e-10	MSTRG.21206	--	--	--	-	-	-	-	-	-	-	-	--
MSTRG.21207.1	MSTRG.10006	0.97471357494089	7.76415028836148e-12	MSTRG.21207	--	--	--	-	-	-	-	-	-	-	-	--
MSTRG.21770.1	MSTRG.10006	0.951423596032207	1.33796576055293e-09	--	--	--	--	-	-	-	-	-	-	-	-	--
MSTRG.21802.1	MSTRG.10006	0.989546823906038	6.936982567244e-15	--	--	--	--	-	-	-	-	-	-	-	-	--
MSTRG.22134.1	MSTRG.10006	0.965173043792153	9.75589270185661e-11	MSTRG.22134	--	--	--	-	-	-	-	-	-	-	-	--
MSTRG.23215.1	MSTRG.10006	0.968207425580186	4.75012587446146e-11	MSTRG.23215	--	--	--	-	-	-	-	-	-	-	-	--
MSTRG.24823.1	MSTRG.10006	0.960005623014546	2.90297708477568e-10	--	--	--	--	-	-	-	-	-	-	-	-	--
MSTRG.24894.2	MSTRG.10006	0.969252350105442	3.64775076420479e-11	--	--	--	--	-	-	-	-	-	-	-	-	--
MSTRG.24988.1	MSTRG.10006	0.975971547300447	5.18224549441356e-12	--	--	--	--	-	-	-	-	-	-	-	-	--
MSTRG.25939.1	MSTRG.10006	0.986335849124062	5.85444307670277e-14	--	--	--	--	-	-	-	-	-	-	-	-	--
MSTRG.26021.1	MSTRG.10006	0.96641636910723	7.32264298588396e-11	MSTRG.26021	--	--	--	-	-	-	-	-	-	-	-	--
MSTRG.26201.1	MSTRG.10006	0.968582062494832	4.32547450012456e-11	MSTRG.26201	--	--	--	-	-	-	-	-	-	-	-	--
MSTRG.26459.1	MSTRG.10006	0.977364477755996	3.22801791346245e-12	--	--	--	--	-	-	-	-	-	-	-	-	--
MSTRG.28111.1	MSTRG.10006	0.983215808099526	3.00459369578663e-13	MSTRG.28111	--	--	--	-	-	-	-	-	-	-	-	--
MSTRG.28293.1	MSTRG.10006	0.967614101466127	5.49711460892645e-11	MSTRG.28293	--	--	--	-	-	-	-	-	-	-	-	--
MSTRG.29510.1	MSTRG.10006	0.968994431664154	3.89667650746884e-11	MSTRG.29510	--	--	--	-	-	-	-	-	-	-	-	--
MSTRG.30138.4	MSTRG.10006	0.961089925818739	2.33796354217009e-10	--	--	--	--	-	-	-	-	-	-	-	-	--
MSTRG.30356.1	MSTRG.10006	0.962638765326785	1.69760631324198e-10	--	--	--	--	-	-	-	-	-	-	-	-	--
MSTRG.30946.1	MSTRG.10006	0.959700533089924	3.08196291787366e-10	ncbi_105059037	--	--	--	-	-	-	-	-	-	-	-	--
MSTRG.33051.1	MSTRG.10006	0.965130650666902	9.84998330296951e-11	--	--	--	--	-	-	-	-	-	-	-	-	--
MSTRG.34133.1	MSTRG.10006	0.974740435461312	7.69906538441247e-12	--	--	--	--	-	-	-	-	-	-	-	-	--
MSTRG.34413.1	MSTRG.10006	0.975657598317816	5.74368338981549e-12	MSTRG.34413	--	--	--	-	-	-	-	-	-	-	-	--
MSTRG.34427.1	MSTRG.10006	0.968657006818358	4.24461897424197e-11	MSTRG.34427	--	--	--	-	-	-	-	-	-	-	-	--
MSTRG.34850.6	MSTRG.10006	0.962951290370297	1.58884204885133e-10	--	--	--	--	-	-	-	-	-	-	-	-	--
MSTRG.3504.1	MSTRG.10006	0.992597654763351	4.42870174398134e-16	MSTRG.3504	--	--	--	-	-	-	-	-	-	-	-	--
MSTRG.35105.1	MSTRG.10006	0.964379905691815	1.16524170859393e-10	--	--	--	--	-	-	-	-	-	-	-	-	--
MSTRG.35107.1	MSTRG.10006	0.965216081570897	9.66117348402403e-11	ncbi_105061555	--	--	--	-	-	-	-	-	-	-	-	--
MSTRG.35524.1	MSTRG.10006	0.975410012193898	6.22317028816885e-12	--	--	--	--	-	-	-	-	-	-	-	-	--
MSTRG.35678.1	MSTRG.10006	0.969478957270825	3.440604472861e-11	MSTRG.35678	--	--	--	-	-	-	-	-	-	-	-	--
MSTRG.35811.1	MSTRG.10006	0.955424702842502	6.81251379921811e-10	MSTRG.35811	--	--	--	-	-	-	-	-	-	-	-	--
MSTRG.36118.1	MSTRG.10006	0.956559753022524	5.56228839922694e-10	MSTRG.36118	--	--	--	-	-	-	-	-	-	-	-	--
MSTRG.36392.1	MSTRG.10006	0.977157394086634	3.46972077930728e-12	MSTRG.36392	--	--	--	-	-	-	-	-	-	-	-	--
MSTRG.36950.2	MSTRG.10006	0.953631393523694	9.28702727179860e-10	--	--	--	--	-	-	-	-	-	-	-	-	--
MSTRG.37525.1	MSTRG.10006	0.966323934676864	7.48325910795515e-11	MSTRG.37525	--	--	--	-	-	-	-	-	-	-	-	--
MSTRG.37708.1	MSTRG.10006	0.963234187228697	1.49567595698134e-10	MSTRG.37708	--	--	--	-	-	-	-	-	-	-	-	--
MSTRG.38470.1	MSTRG.10006	0.955425378695638	6.81170209870344e-10	--	--	--	--	-	-	-	-	-	-	-	-	--
MSTRG.38609.1	MSTRG.10006	0.952877314418878	1.05410981766152e-09	--	--	--	--	-	-	-	-	-	-	-	-	--
MSTRG.38813.1	MSTRG.10006	0.954063877678631	8.62808945317165e-10	--	--	--	--	-	-	-	-	-	-	-	-	--
MSTRG.38827.1	MSTRG.10006	0.954563727706367	7.91753142599665e-10	MSTRG.38827	--	--	--	-	-	-	-	-	-	-	-	--
MSTRG.39084.1	MSTRG.10006	0.981542222510217	6.39351635113282e-13	MSTRG.39084	--	--	--	-	-	-	-	-	-	-	-	--
MSTRG.39318.1	MSTRG.10006	0.967016822883885	6.35051727824865e-11	MSTRG.39318	--	--	--	-	-	-	-	-	-	-	-	--
MSTRG.39561.1	MSTRG.10006	0.963205017252418	1.50505702436141e-10	MSTRG.39561	--	--	--	-	-	-	-	-	-	-	-	--
MSTRG.39782.1	MSTRG.10006	0.971886143538224	1.7967814580254e-11	--	--	--	--	-	-	-	-	-	-	-	-	--
MSTRG.40295.2	MSTRG.10006	0.961674406635046	2.07517530659517e-10	--	--	--	--	-	-	-	-	-	-	-	-	--
MSTRG.40742.1	MSTRG.10006	0.954742963440452	7.67545113964375e-10	--	--	--	--	-	-	-	-	-	-	-	-	--
MSTRG.4121.1	MSTRG.10006	0.954080901140896	8.60300711093457e-10	--	--	--	--	-	-	-	-	-	-	-	-	--
MSTRG.41516.1	MSTRG.10006	0.971287771098466	2.1225068889585e-11	MSTRG.41516	--	--	--	-	-	-	-	-	-	-	-	--
MSTRG.41608.1	MSTRG.10006	0.991002477990873	2.09962866406432e-15	MSTRG.41608	--	--	--	-	-	-	-	-	-	-	-	--
MSTRG.42066.1	MSTRG.10006	0.964632297186978	1.10168231623981e-10	MSTRG.42066	--	--	--	-	-	-	-	-	-	-	-	--
MSTRG.42066.2	MSTRG.10006	0.951567225255984	1.30723875356674e-09	--	--	--	--	-	-	-	-	-	-	-	-	--
MSTRG.42094.1	MSTRG.10006	0.968620113523749	4.28425598705703e-11	MSTRG.42094	--	--	--	-	-	-	-	-	-	-	-	--
MSTRG.42157.1	MSTRG.10006	0.977955634190997	2.61697025900296e-12	--	--	--	--	-	-	-	-	-	-	-	-	--
MSTRG.42172.1	MSTRG.10006	0.953432095990818	9.6051330860212e-10	--	--	--	--	-	-	-	-	-	-	-	-	--
MSTRG.42344.1	MSTRG.10006	0.971468226014244	2.01925313709611e-11	MSTRG.42344	--	--	--	-	-	-	-	-	-	-	-	--
MSTRG.42484.1	MSTRG.10006	0.972695415444221	1.4260096849122e-11	MSTRG.42484	--	--	--	-	-	-	-	-	-	-	-	--
MSTRG.42769.1	MSTRG.10006	0.968779727430812	4.11506270476633e-11	MSTRG.42769	--	--	--	-	-	-	-	-	-	-	-	--
MSTRG.42802.1	MSTRG.10006	0.964085779211916	1.2433224129821e-10	MSTRG.42802	--	--	--	-	-	-	-	-	-	-	-	--
MSTRG.42805.1	MSTRG.10006	0.964468044195953	1.14269218967062e-10	MSTRG.42805	--	--	--	-	-	-	-	-	-	-	-	--
MSTRG.43109.1	MSTRG.10006	0.969183635034153	3.71267537992092e-11	MSTRG.43109	--	--	--	-	-	-	-	-	-	-	-	--
MSTRG.43484.1	MSTRG.10006	0.951051037577897	1.42061495826082e-09	MSTRG.43484	--	--	--	-	-	-	-	-	-	-	-	--
MSTRG.43725.1	MSTRG.10006	0.955901492988032	6.26037934211883e-10	MSTRG.43725	--	--	--	-	-	-	-	-	-	-	-	--
MSTRG.43754.1	MSTRG.10006	0.958505018987815	3.87931186828477e-10	MSTRG.43754	--	--	--	-	-	-	-	-	-	-	-	--
MSTRG.43755.1	MSTRG.10006	0.966218062082088	7.67099070113983e-11	MSTRG.43755	--	--	--	-	-	-	-	-	-	-	-	--
MSTRG.43812.1	MSTRG.10006	0.976446401900287	4.42402471307261e-12	--	--	--	--	-	-	-	-	-	-	-	-	--
MSTRG.43819.1	MSTRG.10006	0.974857381342716	7.4212124220496e-12	ncbi_105034612	--	--	--	-	-	-	-	-	-	-	-	--
MSTRG.43821.1	MSTRG.10006	0.981522788909329	6.44717465280688e-13	MSTRG.43821	--	--	--	-	-	-	-	-	-	-	-	--
MSTRG.44249.1	MSTRG.10006	0.950650392245448	1.51441757316758e-09	MSTRG.44249	--	--	--	-	-	-	-	-	-	-	-	--
MSTRG.44316.1	MSTRG.10006	0.961478548185223	2.16021011190585e-10	MSTRG.44316	--	--	--	-	-	-	-	-	-	-	-	--
MSTRG.44468.1	MSTRG.10006	0.98278114593162	3.68150000224783e-13	MSTRG.44468	--	--	--	-	-	-	-	-	-	-	-	--
MSTRG.44547.1	MSTRG.10006	0.97988368780333	1.265996967013e-12	MSTRG.44547	--	--	--	-	-	-	-	-	-	-	-	--
MSTRG.44677.1	MSTRG.10006	0.969815040949904	3.1522769517525e-11	MSTRG.44677	--	--	--	-	-	-	-	-	-	-	-	--
MSTRG.44797.1	MSTRG.10006	0.969233554480834	3.66541046161678e-11	MSTRG.44797	--	--	--	-	-	-	-	-	-	-	-	--
MSTRG.44798.1	MSTRG.10006	0.953932704651949	8.82350359634931e-10	MSTRG.44798	--	--	--	-	-	-	-	-	-	-	-	--
MSTRG.44857.1	MSTRG.10006	0.950837707867534	1.46991184818594e-09	MSTRG.44857	--	--	--	-	-	-	-	-	-	-	-	--
MSTRG.44908.1	MSTRG.10006	0.954421541287723	8.11427196693947e-10	MSTRG.44908	--	--	--	-	-	-	-	-	-	-	-	--
MSTRG.44935.1	MSTRG.10006	0.977994306762147	2.58078056049741e-12	MSTRG.44935	--	--	--	-	-	-	-	-	-	-	-	--
MSTRG.45178.1	MSTRG.10006	0.970459846226021	2.65756370989203e-11	MSTRG.45178	--	--	--	-	-	-	-	-	-	-	-	--
MSTRG.45568.1	MSTRG.10006	0.969365417196367	3.54307396383061e-11	MSTRG.45568	--	--	--	-	-	-	-	-	-	-	-	--
MSTRG.45621.1	MSTRG.10006	0.957087778198184	5.0523045416695e-10	MSTRG.45621	--	--	--	-	-	-	-	-	-	-	-	--
MSTRG.45622.1	MSTRG.10006	0.962515006949384	1.74243617043083e-10	MSTRG.45622	--	--	--	-	-	-	-	-	-	-	-	--
MSTRG.45658.1	MSTRG.10006	0.950044893486856	1.66640285433262e-09	MSTRG.45658	--	--	--	-	-	-	-	-	-	-	-	--
MSTRG.46007.1	MSTRG.10006	0.956619293690171	5.5026269769296e-10	--	--	--	--	-	-	-	-	-	-	-	-	--
MSTRG.4605.2	MSTRG.10006	0.955763785480951	6.41569497984138e-10	--	--	--	--	-	-	-	-	-	-	-	-	--
MSTRG.46226.1	MSTRG.10006	0.982009826442248	5.21463503135183e-13	ncbi_105034996	--	--	--	-	-	-	-	-	-	-	-	--
MSTRG.46346.1	MSTRG.10006	0.964938206240728	1.02871243393451e-10	--	--	--	--	-	-	-	-	-	-	-	-	--
MSTRG.46347.1	MSTRG.10006	0.973859417318169	1.01006698027577e-11	--	--	--	--	-	-	-	-	-	-	-	-	--
MSTRG.4635.1	MSTRG.10006	0.965486918415619	9.08328559582546e-11	MSTRG.4635	--	--	--	-	-	-	-	-	-	-	-	--
MSTRG.46359.1	MSTRG.10006	0.963655106535046	1.36586798008217e-10	MSTRG.46359	--	--	--	-	-	-	-	-	-	-	-	--
MSTRG.46651.1	MSTRG.10006	0.966687578953744	6.86859318074547e-11	--	--	--	--	-	-	-	-	-	-	-	-	--
MSTRG.46773.1	MSTRG.10006	0.96303181628168	1.56182159090526e-10	MSTRG.46773	--	--	--	-	-	-	-	-	-	-	-	--
MSTRG.46897.1	MSTRG.10006	0.95321061190989	9.96973665936241e-10	MSTRG.46897	--	--	--	-	-	-	-	-	-	-	-	--
MSTRG.47509.2	MSTRG.10006	0.951837221593929	1.25113605758054e-09	--	--	--	--	-	-	-	-	-	-	-	-	--
MSTRG.47853.1	MSTRG.10006	0.961683114068446	2.07146353816286e-10	MSTRG.47853	--	--	--	-	-	-	-	-	-	-	-	--
MSTRG.48481.1	MSTRG.10006	0.962382104180515	1.79172360584625e-10	MSTRG.48481	--	--	--	-	-	-	-	-	-	-	-	--
MSTRG.48542.1	MSTRG.10006	0.959909305446733	2.95847872588499e-10	MSTRG.48542	--	--	--	-	-	-	-	-	-	-	-	--
MSTRG.48543.1	MSTRG.10006	0.959196363905864	3.39884374340549e-10	MSTRG.48543	--	--	--	-	-	-	-	-	-	-	-	--
MSTRG.48657.1	MSTRG.10006	0.959239368583379	3.37075037341064e-10	ncbi_105035391	--	--	--	-	-	-	-	-	-	-	-	--
MSTRG.48808.1	MSTRG.10006	0.953115561661387	1.01298627952898e-09	MSTRG.48808	--	--	--	-	-	-	-	-	-	-	-	--
MSTRG.49062.1	MSTRG.10006	0.983628936430916	2.46467375428024e-13	MSTRG.49062	--	--	--	-	-	-	-	-	-	-	-	--
MSTRG.49213.1	MSTRG.10006	0.975868706247175	5.36063267981318e-12	--	--	--	--	-	-	-	-	-	-	-	-	--
MSTRG.49275.2	MSTRG.10006	0.97767087996263	2.89736027332414e-12	--	--	--	--	-	-	-	-	-	-	-	-	--
MSTRG.49344.1	MSTRG.10006	0.978773630569864	1.93882582260462e-12	ncbi_105035521	--	--	--	-	-	-	-	-	-	-	-	--
MSTRG.49457.1	MSTRG.10006	0.960705849403306	2.52602186824291e-10	MSTRG.49457	--	--	--	-	-	-	-	-	-	-	-	--
MSTRG.49978.1	MSTRG.10006	0.973251618058424	1.2116521457087e-11	MSTRG.49978	--	--	--	-	-	-	-	-	-	-	-	--
MSTRG.50046.1	MSTRG.10006	0.968519615156311	4.3938696535377e-11	MSTRG.50046	--	--	--	-	-	-	-	-	-	-	-	--
MSTRG.50047.1	MSTRG.10006	0.971630817703756	1.93000035697025e-11	MSTRG.50047	--	--	--	-	-	-	-	-	-	-	-	--
MSTRG.50071.1	MSTRG.10006	0.960111815353498	2.84283833551533e-10	MSTRG.50071	--	--	--	-	-	-	-	-	-	-	-	--
MSTRG.50461.1	MSTRG.10006	0.958839634061826	3.63985312152967e-10	--	--	--	--	-	-	-	-	-	-	-	-	--
MSTRG.50970.1	MSTRG.10006	0.957838175504021	4.39773014432993e-10	MSTRG.50970	--	--	--	-	-	-	-	-	-	-	-	--
MSTRG.51068.1	MSTRG.10006	0.976561033661314	4.25621439818333e-12	MSTRG.51068	--	--	--	-	-	-	-	-	-	-	-	--
MSTRG.51114.1	MSTRG.10006	0.979530888311845	1.45330580264207e-12	MSTRG.51114	--	--	--	-	-	-	-	-	-	-	-	--
MSTRG.51229.1	MSTRG.10006	0.964536872556347	1.12534837049863e-10	MSTRG.51229	--	--	--	-	-	-	-	-	-	-	-	--
MSTRG.51404.1	MSTRG.10006	0.954628004818936	7.82996391796844e-10	MSTRG.51404	--	--	--	-	-	-	-	-	-	-	-	--
MSTRG.51446.1	MSTRG.10006	0.980232103035528	1.10205716630574e-12	MSTRG.51446	--	--	--	-	-	-	-	-	-	-	-	--
MSTRG.51654.1	MSTRG.10006	0.959375509959774	3.28314311526153e-10	--	--	--	--	-	-	-	-	-	-	-	-	--
MSTRG.51655.1	MSTRG.10006	0.967715988630232	5.36199781000435e-11	MSTRG.51655	--	--	--	-	-	-	-	-	-	-	-	--
MSTRG.51723.1	MSTRG.10006	0.982851841777023	3.56309086020212e-13	MSTRG.51723	--	--	--	-	-	-	-	-	-	-	-	--
MSTRG.52362.1	MSTRG.10006	0.956186939904967	5.94882256748965e-10	--	--	--	--	-	-	-	-	-	-	-	-	--
MSTRG.52458.1	MSTRG.10006	0.971313147637616	2.10771424019143e-11	ncbi_105036706	--	--	--	-	-	-	-	-	-	-	-	--
MSTRG.52540.1	MSTRG.10006	0.960604417826198	2.57783282272726e-10	--	--	--	--	-	-	-	-	-	-	-	-	--
MSTRG.52551.1	MSTRG.10006	0.977870118160259	2.69857238930724e-12	--	--	--	--	-	-	-	-	-	-	-	-	--
MSTRG.53052.1	MSTRG.10006	0.966236522007665	7.63796546022654e-11	ncbi_114913797	--	--	--	-	-	-	-	-	-	-	-	--
MSTRG.53533.1	MSTRG.10006	0.958465286475544	3.90863642010314e-10	--	--	--	--	-	-	-	-	-	-	-	-	--
MSTRG.53545.1	MSTRG.10006	0.963291247055877	1.47747270567513e-10	--	--	--	--	-	-	-	-	-	-	-	-	--
MSTRG.54174.1	MSTRG.10006	0.961781778522479	2.02980754733177e-10	--	--	--	--	-	-	-	-	-	-	-	-	--
MSTRG.5438.1	MSTRG.10006	0.95412596044581	8.53692282961796e-10	--	--	--	--	-	-	-	-	-	-	-	-	--
MSTRG.5492.1	MSTRG.10006	0.967446074223968	5.72643113017679e-11	MSTRG.5492	--	--	--	-	-	-	-	-	-	-	-	--
MSTRG.6234.3	MSTRG.10006	0.976851754948243	3.8552897325791e-12	--	--	--	--	-	-	-	-	-	-	-	-	--
MSTRG.6453.1	MSTRG.10006	0.981476227683955	6.57733790474903e-13	MSTRG.6453	--	--	--	-	-	-	-	-	-	-	-	--
MSTRG.6465.1	MSTRG.10006	0.961995726916712	1.94197746639124e-10	--	--	--	--	-	-	-	-	-	-	-	-	--
MSTRG.647.1	MSTRG.10006	0.971990093792373	1.74488655541019e-11	--	--	--	--	-	-	-	-	-	-	-	-	--
MSTRG.648.1	MSTRG.10006	0.976114975441699	4.9421143752637e-12	--	--	--	--	-	-	-	-	-	-	-	-	--
MSTRG.9898.1	MSTRG.10006	0.979907778009719	1.2540137302376e-12	ncbi_105042536	--	--	--	-	-	-	-	-	-	-	-	--
MSTRG.9986.1	MSTRG.10006	0.966242140605978	7.62793828652596e-11	--	--	--	--	-	-	-	-	-	-	-	-	--
MSTRG.14696.1	MSTRG.10021	0.966416662306661	7.32213833553312e-11	MSTRG.14696	--	--	--	-	-	-	-	-	-	-	-	--
MSTRG.21032.1	MSTRG.10021	0.952635092264964	1.09740115943226e-09	MSTRG.21032	--	--	--	-	-	-	-	-	-	-	-	--
MSTRG.22134.1	MSTRG.10021	0.966819438958762	6.65684805845548e-11	MSTRG.22134	--	--	--	-	-	-	-	-	-	-	-	--
MSTRG.24606.1	MSTRG.10021	0.977971959720331	2.60163920536941e-12	MSTRG.24606	--	--	--	-	-	-	-	-	-	-	-	--
MSTRG.24894.2	MSTRG.10021	0.950897740611146	1.45589111288446e-09	--	--	--	--	-	-	-	-	-	-	-	-	--
MSTRG.28932.1	MSTRG.10021	0.950120887061873	1.64662793806982e-09	--	--	--	--	-	-	-	-	-	-	-	-	--
MSTRG.33504.1	MSTRG.10021	0.953611901400224	9.31772938821901e-10	--	--	--	--	-	-	-	-	-	-	-	-	--
MSTRG.34427.1	MSTRG.10021	0.96266023898944	1.68993094945765e-10	MSTRG.34427	--	--	--	-	-	-	-	-	-	-	-	--
MSTRG.3812.1	MSTRG.10021	0.953009750755221	1.03107448474053e-09	ncbi_105036523	--	--	--	-	-	-	-	-	-	-	-	--
MSTRG.41274.1	MSTRG.10021	0.952123395745033	1.19397002723594e-09	--	--	--	--	-	-	-	-	-	-	-	-	--
MSTRG.45099.1	MSTRG.10021	0.95190022877842	1.23834943957742e-09	MSTRG.45099	--	--	--	-	-	-	-	-	-	-	-	--
MSTRG.45658.1	MSTRG.10021	0.954415252362406	8.12307120393984e-10	MSTRG.45658	--	--	--	-	-	-	-	-	-	-	-	--
MSTRG.46353.1	MSTRG.10021	0.959254663334332	3.36080774131953e-10	MSTRG.46353	--	--	--	-	-	-	-	-	-	-	-	--
MSTRG.49350.1	MSTRG.10021	0.955115318391976	7.19304498879383e-10	MSTRG.49350	--	--	--	-	-	-	-	-	-	-	-	--
MSTRG.50519.1	MSTRG.10021	0.96344277254865	1.43006665690193e-10	MSTRG.50519	--	--	--	-	-	-	-	-	-	-	-	--
MSTRG.54176.1	MSTRG.10021	0.950624539852549	1.52065115394162e-09	--	--	--	--	-	-	-	-	-	-	-	-	--
MSTRG.10122.1	MSTRG.10032	0.983356566669075	2.81006991511338e-13	MSTRG.10122	--	--	--	-	-	-	-	-	-	-	-	--
MSTRG.10235.1	MSTRG.10032	0.968728508274731	4.16870938765887e-11	MSTRG.10235	--	--	--	-	-	-	-	-	-	-	-	--
MSTRG.10236.1	MSTRG.10032	0.95846394367457	3.90963083593337e-10	MSTRG.10236	--	--	--	-	-	-	-	-	-	-	-	--
MSTRG.10591.1	MSTRG.10032	0.954427424077547	8.10604849050579e-10	ncbi_105042980	--	--	--	-	-	-	-	-	-	-	-	--
MSTRG.11074.1	MSTRG.10032	0.953223331005993	9.94847747221897e-10	MSTRG.11074	--	--	--	-	-	-	-	-	-	-	-	--
MSTRG.12985.1	MSTRG.10032	0.979880011743892	1.26783431914018e-12	MSTRG.12985	--	--	--	-	-	-	-	-	-	-	-	--
MSTRG.14696.1	MSTRG.10032	0.974837888410212	7.46690894776276e-12	MSTRG.14696	--	--	--	-	-	-	-	-	-	-	-	--
MSTRG.15550.1	MSTRG.10032	0.97303386021311	1.29196449702688e-11	--	--	--	--	-	-	-	-	-	-	-	-	--
MSTRG.15828.1	MSTRG.10032	0.95418239825285	8.45477428814246e-10	MSTRG.15828	--	--	--	-	-	-	-	-	-	-	-	--
MSTRG.15954.1	MSTRG.10032	0.980613894958213	9.4398458077539e-13	MSTRG.15954	--	--	--	-	-	-	-	-	-	-	-	--
MSTRG.17877.1	MSTRG.10032	0.952519748862708	1.11855404642449e-09	MSTRG.17877	--	--	--	-	-	-	-	-	-	-	-	--
MSTRG.1960.1	MSTRG.10032	0.98850865505328	1.47483114477658e-14	MSTRG.1960	--	--	--	-	-	-	-	-	-	-	-	--
MSTRG.19895.1	MSTRG.10032	0.958903360696363	3.5957384310853e-10	--	--	--	--	-	-	-	-	-	-	-	-	--
MSTRG.20173.1	MSTRG.10032	0.97211229628258	1.68555541389933e-11	--	--	--	--	-	-	-	-	-	-	-	-	--
MSTRG.20742.1	MSTRG.10032	0.976614998352392	4.1791572634691e-12	ncbi_105051112	--	--	--	-	-	-	-	-	-	-	-	--
MSTRG.21206.1	MSTRG.10032	0.985831437564086	7.81169459269263e-14	MSTRG.21206	--	--	--	-	-	-	-	-	-	-	-	--
MSTRG.21207.1	MSTRG.10032	0.968735198129886	4.16166803138503e-11	MSTRG.21207	--	--	--	-	-	-	-	-	-	-	-	--
MSTRG.21388.1	MSTRG.10032	0.973914661766188	9.9328823886194e-12	MSTRG.21388	--	--	--	-	-	-	-	-	-	-	-	--
MSTRG.21770.1	MSTRG.10032	0.972819004431816	1.37571870770273e-11	--	--	--	--	-	-	-	-	-	-	-	-	--
MSTRG.22134.1	MSTRG.10032	0.975607544856966	5.83793026515477e-12	MSTRG.22134	--	--	--	-	-	-	-	-	-	-	-	--
MSTRG.23215.1	MSTRG.10032	0.975650977443133	5.75607329712108e-12	MSTRG.23215	--	--	--	-	-	-	-	-	-	-	-	--
MSTRG.24823.1	MSTRG.10032	0.963589729187327	1.38536152968708e-10	--	--	--	--	-	-	-	-	-	-	-	-	--
MSTRG.24894.2	MSTRG.10032	0.970047277971676	2.96556681151895e-11	--	--	--	--	-	-	-	-	-	-	-	-	--
MSTRG.26021.1	MSTRG.10032	0.972735124198734	1.40967935684014e-11	MSTRG.26021	--	--	--	-	-	-	-	-	-	-	-	--
MSTRG.26433.1	MSTRG.10032	0.980570621577552	9.60843653569457e-13	--	--	--	--	-	-	-	-	-	-	-	-	--
MSTRG.28111.1	MSTRG.10032	0.954171677544224	8.47032576323512e-10	MSTRG.28111	--	--	--	-	-	-	-	-	-	-	-	--
MSTRG.28932.1	MSTRG.10032	0.986878129005081	4.24157603564241e-14	--	--	--	--	-	-	-	-	-	-	-	-	--
MSTRG.29510.1	MSTRG.10032	0.955279514089047	6.98884967840351e-10	MSTRG.29510	--	--	--	-	-	-	-	-	-	-	-	--
MSTRG.30014.1	MSTRG.10032	0.981916046618897	5.43451094406246e-13	--	--	--	--	-	-	-	-	-	-	-	-	--
MSTRG.33051.1	MSTRG.10032	0.974745866458272	7.68596371352708e-12	--	--	--	--	-	-	-	-	-	-	-	-	--
MSTRG.33052.1	MSTRG.10032	0.977689565126216	2.87818959254079e-12	ncbi_105060505	--	--	--	-	-	-	-	-	-	-	-	--
MSTRG.33504.1	MSTRG.10032	0.973745369256285	1.04548934035445e-11	--	--	--	--	-	-	-	-	-	-	-	-	--
MSTRG.33842.1	MSTRG.10032	0.977667314621354	2.90103089033093e-12	MSTRG.33842	--	--	--	-	-	-	-	-	-	-	-	--
MSTRG.34133.1	MSTRG.10032	0.971336793521059	2.09401144048456e-11	--	--	--	--	-	-	-	-	-	-	-	-	--
MSTRG.34413.1	MSTRG.10032	0.962508045023177	1.74498838915478e-10	MSTRG.34413	--	--	--	-	-	-	-	-	-	-	-	--
MSTRG.34427.1	MSTRG.10032	0.985895748413601	7.53401913468546e-14	MSTRG.34427	--	--	--	-	-	-	-	-	-	-	-	--
MSTRG.35002.1	MSTRG.10032	0.951831517551829	1.2522992801033e-09	ncbi_105061491	--	--	--	-	-	-	-	-	-	-	-	--
MSTRG.35105.1	MSTRG.10032	0.975463275982864	6.11716933442599e-12	--	--	--	--	-	-	-	-	-	-	-	-	--
MSTRG.35107.1	MSTRG.10032	0.950390177029278	1.57818732443815e-09	ncbi_105061555	--	--	--	-	-	-	-	-	-	-	-	--
MSTRG.35524.1	MSTRG.10032	0.958530929294526	3.86029215038061e-10	--	--	--	--	-	-	-	-	-	-	-	-	--
MSTRG.35678.1	MSTRG.10032	0.955002001994741	7.33697673358267e-10	MSTRG.35678	--	--	--	-	-	-	-	-	-	-	-	--
MSTRG.35811.1	MSTRG.10032	0.954175266944879	8.46511620374878e-10	MSTRG.35811	--	--	--	-	-	-	-	-	-	-	-	--
MSTRG.36118.1	MSTRG.10032	0.958666828109935	3.76185811386061e-10	MSTRG.36118	--	--	--	-	-	-	-	-	-	-	-	--
MSTRG.36392.1	MSTRG.10032	0.95913952903019	3.43628454486791e-10	MSTRG.36392	--	--	--	-	-	-	-	-	-	-	-	--
MSTRG.36639.1	MSTRG.10032	0.960235369365942	2.77423549404006e-10	MSTRG.36639	--	--	--	-	-	-	-	-	-	-	-	--
MSTRG.36950.1	MSTRG.10032	0.976300055507638	4.64663352364817e-12	MSTRG.36950	--	--	--	-	-	-	-	-	-	-	-	--
MSTRG.37525.1	MSTRG.10032	0.966322833250576	7.48519133324886e-11	MSTRG.37525	--	--	--	-	-	-	-	-	-	-	-	--
MSTRG.37708.1	MSTRG.10032	0.952534546538738	1.11582060964875e-09	MSTRG.37708	--	--	--	-	-	-	-	-	-	-	-	--
MSTRG.3812.1	MSTRG.10032	0.95189790812326	1.23881836644834e-09	ncbi_105036523	--	--	--	-	-	-	-	-	-	-	-	--
MSTRG.38264.1	MSTRG.10032	0.980401400709717	1.02932198687978e-12	MSTRG.38264	--	--	--	-	-	-	-	-	-	-	-	--
MSTRG.38470.1	MSTRG.10032	0.953171543988555	1.00352836875491e-09	--	--	--	--	-	-	-	-	-	-	-	-	--
MSTRG.38813.1	MSTRG.10032	0.976681184369888	4.08631345036002e-12	--	--	--	--	-	-	-	-	-	-	-	-	--
MSTRG.39084.1	MSTRG.10032	0.953219945876083	9.95413165280693e-10	MSTRG.39084	--	--	--	-	-	-	-	-	-	-	-	--
MSTRG.39318.1	MSTRG.10032	0.969120519384053	3.77319483470428e-11	MSTRG.39318	--	--	--	-	-	-	-	-	-	-	-	--
MSTRG.39517.1	MSTRG.10032	0.976695459880279	4.06652587282339e-12	MSTRG.39517	--	--	--	-	-	-	-	-	-	-	-	--
MSTRG.39561.1	MSTRG.10032	0.950849640911045	1.46711555283975e-09	MSTRG.39561	--	--	--	-	-	-	-	-	-	-	-	--
MSTRG.39782.1	MSTRG.10032	0.958479053413205	3.89845396447011e-10	--	--	--	--	-	-	-	-	-	-	-	-	--
MSTRG.40295.2	MSTRG.10032	0.973362300961638	1.17252657838879e-11	--	--	--	--	-	-	-	-	-	-	-	-	--
MSTRG.40742.1	MSTRG.10032	0.979765395034517	1.32630194062725e-12	--	--	--	--	-	-	-	-	-	-	-	-	--
MSTRG.4121.1	MSTRG.10032	0.964702233513716	1.08461410152225e-10	--	--	--	--	-	-	-	-	-	-	-	-	--
MSTRG.41274.1	MSTRG.10032	0.962966907335742	1.58357017586887e-10	--	--	--	--	-	-	-	-	-	-	-	-	--
MSTRG.41464.1	MSTRG.10032	0.989721904574904	6.06349752363058e-15	ncbi_105034116	--	--	--	-	-	-	-	-	-	-	-	--
MSTRG.41608.1	MSTRG.10032	0.95751898996845	4.66652070784051e-10	MSTRG.41608	--	--	--	-	-	-	-	-	-	-	-	--
MSTRG.42094.1	MSTRG.10032	0.980307323609243	1.06920453065718e-12	MSTRG.42094	--	--	--	-	-	-	-	-	-	-	-	--
MSTRG.42157.1	MSTRG.10032	0.959258607851274	3.35824768256053e-10	--	--	--	--	-	-	-	-	-	-	-	-	--
MSTRG.42172.1	MSTRG.10032	0.980999360739558	8.04842802628214e-13	--	--	--	--	-	-	-	-	-	-	-	-	--
MSTRG.42435.1	MSTRG.10032	0.978878143262518	1.86437056494958e-12	MSTRG.42435	--	--	--	-	-	-	-	-	-	-	-	--
MSTRG.43109.1	MSTRG.10032	0.97366593492507	1.07079671487353e-11	MSTRG.43109	--	--	--	-	-	-	-	-	-	-	-	--
MSTRG.43236.1	MSTRG.10032	0.986443166917972	5.49839840710895e-14	MSTRG.43236	--	--	--	-	-	-	-	-	-	-	-	--
MSTRG.43237.2	MSTRG.10032	0.968963451596538	3.92754997902305e-11	--	--	--	--	-	-	-	-	-	-	-	-	--
MSTRG.43484.1	MSTRG.10032	0.978660110267367	2.02262644432827e-12	MSTRG.43484	--	--	--	-	-	-	-	-	-	-	-	--
MSTRG.43754.1	MSTRG.10032	0.956801642528471	5.32335987329217e-10	MSTRG.43754	--	--	--	-	-	-	-	-	-	-	-	--
MSTRG.43812.1	MSTRG.10032	0.967972479760903	5.03459341616377e-11	--	--	--	--	-	-	-	-	-	-	-	-	--
MSTRG.43821.1	MSTRG.10032	0.961374027742536	2.20681904321024e-10	MSTRG.43821	--	--	--	-	-	-	-	-	-	-	-	--
MSTRG.44055.1	MSTRG.10032	0.971602392703575	1.94535103095492e-11	MSTRG.44055	--	--	--	-	-	-	-	-	-	-	-	--
MSTRG.44316.1	MSTRG.10032	0.952938794480028	1.04336118746021e-09	MSTRG.44316	--	--	--	-	-	-	-	-	-	-	-	--
MSTRG.44367.1	MSTRG.10032	0.976079713457096	5.00023206894816e-12	MSTRG.44367	--	--	--	-	-	-	-	-	-	-	-	--
MSTRG.44454.2	MSTRG.10032	0.980148719414446	1.13950178360062e-12	--	--	--	--	-	-	-	-	-	-	-	-	--
MSTRG.44468.1	MSTRG.10032	0.968688224702527	4.21132955414345e-11	MSTRG.44468	--	--	--	-	-	-	-	-	-	-	-	--
MSTRG.44677.1	MSTRG.10032	0.960934831983656	2.4123808767901e-10	MSTRG.44677	--	--	--	-	-	-	-	-	-	-	-	--
MSTRG.44908.1	MSTRG.10032	0.967710506913407	5.36919293611225e-11	MSTRG.44908	--	--	--	-	-	-	-	-	-	-	-	--
MSTRG.44935.1	MSTRG.10032	0.965577629965315	8.89658921567433e-11	MSTRG.44935	--	--	--	-	-	-	-	-	-	-	-	--
MSTRG.45099.1	MSTRG.10032	0.98119665406319	7.40824110627053e-13	MSTRG.45099	--	--	--	-	-	-	-	-	-	-	-	--
MSTRG.45376.1	MSTRG.10032	0.980362363712165	1.04571058939021e-12	MSTRG.45376	--	--	--	-	-	-	-	-	-	-	-	--
MSTRG.45568.1	MSTRG.10032	0.975881799317141	5.33762799124527e-12	MSTRG.45568	--	--	--	-	-	-	-	-	-	-	-	--
MSTRG.45621.1	MSTRG.10032	0.950593194965826	1.52823902333204e-09	MSTRG.45621	--	--	--	-	-	-	-	-	-	-	-	--
MSTRG.45658.1	MSTRG.10032	0.975662268091359	5.7349586566627e-12	MSTRG.45658	--	--	--	-	-	-	-	-	-	-	-	--
MSTRG.46007.1	MSTRG.10032	0.986695148529739	4.73579408051296e-14	--	--	--	--	-	-	-	-	-	-	-	-	--
MSTRG.4605.2	MSTRG.10032	0.959530199763432	3.18601241462664e-10	--	--	--	--	-	-	-	-	-	-	-	-	--
MSTRG.46082.1	MSTRG.10032	0.964662207115925	1.09435425943228e-10	MSTRG.46082	--	--	--	-	-	-	-	-	-	-	-	--
MSTRG.4635.1	MSTRG.10032	0.95131057942579	1.36258357532874e-09	MSTRG.4635	--	--	--	-	-	-	-	-	-	-	-	--
MSTRG.46353.1	MSTRG.10032	0.964308011695674	1.18392136145118e-10	MSTRG.46353	--	--	--	-	-	-	-	-	-	-	-	--
MSTRG.46359.1	MSTRG.10032	0.98280811302247	3.63593337626336e-13	MSTRG.46359	--	--	--	-	-	-	-	-	-	-	-	--
MSTRG.46773.1	MSTRG.10032	0.953082061312755	1.0186829977666e-09	MSTRG.46773	--	--	--	-	-	-	-	-	-	-	-	--
MSTRG.47080.2	MSTRG.10032	0.980729959135715	9.00035348079491e-13	--	--	--	--	-	-	-	-	-	-	-	-	--
MSTRG.47571.1	MSTRG.10032	0.965285633415391	9.50979478212247e-11	MSTRG.47571	--	--	--	-	-	-	-	-	-	-	-	--
MSTRG.48657.1	MSTRG.10032	0.976976592937531	3.69351167181274e-12	ncbi_105035391	--	--	--	-	-	-	-	-	-	-	-	--
MSTRG.48808.1	MSTRG.10032	0.978608159173636	2.0620194895129e-12	MSTRG.48808	--	--	--	-	-	-	-	-	-	-	-	--
MSTRG.48840.1	MSTRG.10032	0.967381939050409	5.81613367625069e-11	MSTRG.48840	--	--	--	-	-	-	-	-	-	-	-	--
MSTRG.49062.1	MSTRG.10032	0.958744599930531	3.70651577761295e-10	MSTRG.49062	--	--	--	-	-	-	-	-	-	-	-	--
MSTRG.49350.1	MSTRG.10032	0.965048956768907	1.00335335859799e-10	MSTRG.49350	--	--	--	-	-	-	-	-	-	-	-	--
MSTRG.49457.1	MSTRG.10032	0.974998754796282	7.09703445543161e-12	MSTRG.49457	--	--	--	-	-	-	-	-	-	-	-	--
MSTRG.49488.1	MSTRG.10032	0.955715750174221	6.47065581165668e-10	MSTRG.49488	--	--	--	-	-	-	-	-	-	-	-	--
MSTRG.49850.1	MSTRG.10032	0.97860807351965	2.06208498748826e-12	MSTRG.49850	--	--	--	-	-	-	-	-	-	-	-	--
MSTRG.50046.1	MSTRG.10032	0.970138281766813	2.89507738466027e-11	MSTRG.50046	--	--	--	-	-	-	-	-	-	-	-	--
MSTRG.50047.1	MSTRG.10032	0.956243909016187	5.888285131509e-10	MSTRG.50047	--	--	--	-	-	-	-	-	-	-	-	--
MSTRG.50519.1	MSTRG.10032	0.960467402310863	2.64928826919771e-10	MSTRG.50519	--	--	--	-	-	-	-	-	-	-	-	--
MSTRG.50672.1	MSTRG.10032	0.975199931499973	6.65704458502966e-12	MSTRG.50672	--	--	--	-	-	-	-	-	-	-	-	--
MSTRG.51068.1	MSTRG.10032	0.95714142726401	5.00284367106219e-10	MSTRG.51068	--	--	--	-	-	-	-	-	-	-	-	--
MSTRG.51114.1	MSTRG.10032	0.955957897284269	6.19771405563822e-10	MSTRG.51114	--	--	--	-	-	-	-	-	-	-	-	--
MSTRG.51229.1	MSTRG.10032	0.974449111283322	8.43104581516629e-12	MSTRG.51229	--	--	--	-	-	-	-	-	-	-	-	--
MSTRG.51654.1	MSTRG.10032	0.976717000068528	4.03682685226634e-12	--	--	--	--	-	-	-	-	-	-	-	-	--
MSTRG.51655.1	MSTRG.10032	0.970870972032338	2.37876680085362e-11	MSTRG.51655	--	--	--	-	-	-	-	-	-	-	-	--
MSTRG.51723.1	MSTRG.10032	0.960630013478292	2.56467210098079e-10	MSTRG.51723	--	--	--	-	-	-	-	-	-	-	-	--
MSTRG.52458.1	MSTRG.10032	0.957187332905316	4.96085694584209e-10	ncbi_105036706	--	--	--	-	-	-	-	-	-	-	-	--
MSTRG.52540.1	MSTRG.10032	0.959314218963038	3.32233543783824e-10	--	--	--	--	-	-	-	-	-	-	-	-	--
MSTRG.53429.1	MSTRG.10032	0.95824586551915	4.07408217318932e-10	--	--	--	--	-	-	-	-	-	-	-	-	--
MSTRG.53533.1	MSTRG.10032	0.976152015211573	4.88170221676189e-12	--	--	--	--	-	-	-	-	-	-	-	-	--
MSTRG.53545.1	MSTRG.10032	0.961164567110805	2.30286751406704e-10	--	--	--	--	-	-	-	-	-	-	-	-	--
MSTRG.54174.1	MSTRG.10032	0.979015756870444	1.77014779700222e-12	--	--	--	--	-	-	-	-	-	-	-	-	--
MSTRG.54176.1	MSTRG.10032	0.97214831192172	1.6684085062711e-11	--	--	--	--	-	-	-	-	-	-	-	-	--
MSTRG.5438.1	MSTRG.10032	0.965971180468739	8.12478301470150e-11	--	--	--	--	-	-	-	-	-	-	-	-	--
MSTRG.54878.1	MSTRG.10032	0.971251855756203	2.14359760771833e-11	--	--	--	--	-	-	-	-	-	-	-	-	--
MSTRG.6453.1	MSTRG.10032	0.980083698018929	1.16946662233774e-12	MSTRG.6453	--	--	--	-	-	-	-	-	-	-	-	--
MSTRG.6532.1	MSTRG.10032	0.955330622004578	6.9263299110826e-10	--	--	--	--	-	-	-	-	-	-	-	-	--
MSTRG.10236.1	MSTRG.10035	0.950510077685725	1.54851947292612e-09	MSTRG.10236	--	--	--	Retrotransposon gag protein [Corchorus capsularis]	-	-	-	-	-	-	-	--
MSTRG.10591.1	MSTRG.10035	0.957033226116768	5.10303392485405e-10	ncbi_105042980	--	--	--	Retrotransposon gag protein [Corchorus capsularis]	-	-	-	-	-	-	-	--
MSTRG.10765.1	MSTRG.10035	0.963145942001371	1.52421279313152e-10	MSTRG.10765	--	--	--	Retrotransposon gag protein [Corchorus capsularis]	-	-	-	-	-	-	-	--
MSTRG.11074.1	MSTRG.10035	0.960464050121825	2.65105788196709e-10	MSTRG.11074	--	--	--	Retrotransposon gag protein [Corchorus capsularis]	-	-	-	-	-	-	-	--
MSTRG.12279.1	MSTRG.10035	0.98831469912061	1.68512176510165e-14	--	--	--	--	Retrotransposon gag protein [Corchorus capsularis]	-	-	-	-	-	-	-	--
MSTRG.12506.1	MSTRG.10035	0.959539352377632	3.18034469633037e-10	ncbi_105044608	--	--	--	Retrotransposon gag protein [Corchorus capsularis]	-	-	-	-	-	-	-	--
MSTRG.1504.1	MSTRG.10035	0.969796760271295	3.16739966723206e-11	--	--	--	--	Retrotransposon gag protein [Corchorus capsularis]	-	-	-	-	-	-	-	--
MSTRG.15828.1	MSTRG.10035	0.952523269895356	1.11790311120456e-09	MSTRG.15828	--	--	--	Retrotransposon gag protein [Corchorus capsularis]	-	-	-	-	-	-	-	--
MSTRG.15926.1	MSTRG.10035	0.956230300616779	5.90269693989815e-10	--	--	--	--	Retrotransposon gag protein [Corchorus capsularis]	-	-	-	-	-	-	-	--
MSTRG.16698.1	MSTRG.10035	0.980351205174783	1.05043685660348e-12	--	--	--	--	Retrotransposon gag protein [Corchorus capsularis]	-	-	-	-	-	-	-	--
MSTRG.1718.1	MSTRG.10035	0.991905435007424	9.03507135310272e-16	--	--	--	--	Retrotransposon gag protein [Corchorus capsularis]	-	-	-	-	-	-	-	--
MSTRG.17755.1	MSTRG.10035	0.990341847901355	3.69330724988266e-15	ncbi_105048628	--	--	--	Retrotransposon gag protein [Corchorus capsularis]	-	-	-	-	-	-	-	--
MSTRG.18166.1	MSTRG.10035	0.956887744651401	5.24049522835991e-10	--	--	--	--	Retrotransposon gag protein [Corchorus capsularis]	-	-	-	-	-	-	-	--
MSTRG.19500.1	MSTRG.10035	0.978850644497968	1.88371465137576e-12	--	--	--	--	Retrotransposon gag protein [Corchorus capsularis]	-	-	-	-	-	-	-	--
MSTRG.19575.1	MSTRG.10035	0.971268382321536	2.13387005145668e-11	--	--	--	--	Retrotransposon gag protein [Corchorus capsularis]	-	-	-	-	-	-	-	--
MSTRG.19852.1	MSTRG.10035	0.986215507813821	6.27750475626288e-14	--	--	--	--	Retrotransposon gag protein [Corchorus capsularis]	-	-	-	-	-	-	-	--
MSTRG.19896.1	MSTRG.10035	0.992499284514963	4.92050821673048e-16	--	--	--	--	Retrotransposon gag protein [Corchorus capsularis]	-	-	-	-	-	-	-	--
MSTRG.20935.1	MSTRG.10035	0.978910534323064	1.84180758318563e-12	MSTRG.20935	--	--	--	Retrotransposon gag protein [Corchorus capsularis]	-	-	-	-	-	-	-	--
MSTRG.22188.1	MSTRG.10035	0.973570925753096	1.1017666610617e-11	--	--	--	--	Retrotransposon gag protein [Corchorus capsularis]	-	-	-	-	-	-	-	--
MSTRG.22825.1	MSTRG.10035	0.978226883657748	2.37220644560595e-12	--	--	--	--	Retrotransposon gag protein [Corchorus capsularis]	-	-	-	-	-	-	-	--
MSTRG.24988.1	MSTRG.10035	0.967453658292742	5.71590385282034e-11	--	--	--	--	Retrotransposon gag protein [Corchorus capsularis]	-	-	-	-	-	-	-	--
MSTRG.25939.1	MSTRG.10035	0.960612172698589	2.57383924110401e-10	--	--	--	--	Retrotransposon gag protein [Corchorus capsularis]	-	-	-	-	-	-	-	--
MSTRG.26459.1	MSTRG.10035	0.972550165490208	1.48715847812029e-11	--	--	--	--	Retrotransposon gag protein [Corchorus capsularis]	-	-	-	-	-	-	-	--
MSTRG.28760.1	MSTRG.10035	0.987547862697582	2.79525887020464e-14	MSTRG.28760	--	--	--	Retrotransposon gag protein [Corchorus capsularis]	-	-	-	-	-	-	-	--
MSTRG.30138.4	MSTRG.10035	0.950686145788925	1.50583324160754e-09	--	--	--	--	Retrotransposon gag protein [Corchorus capsularis]	-	-	-	-	-	-	-	--
MSTRG.30946.1	MSTRG.10035	0.979905462704727	1.25516111928691e-12	ncbi_105059037	--	--	--	Retrotransposon gag protein [Corchorus capsularis]	-	-	-	-	-	-	-	--
MSTRG.34850.6	MSTRG.10035	0.985136456165091	1.14333433660959e-13	--	--	--	--	Retrotransposon gag protein [Corchorus capsularis]	-	-	-	-	-	-	-	--
MSTRG.35524.1	MSTRG.10035	0.953653282148003	9.25265538930058e-10	--	--	--	--	Retrotransposon gag protein [Corchorus capsularis]	-	-	-	-	-	-	-	--
MSTRG.35678.1	MSTRG.10035	0.956036584718923	6.11120465366885e-10	MSTRG.35678	--	--	--	Retrotransposon gag protein [Corchorus capsularis]	-	-	-	-	-	-	-	--
MSTRG.36231.1	MSTRG.10035	0.991594789380393	1.21997553811261e-15	MSTRG.36231	--	--	--	Retrotransposon gag protein [Corchorus capsularis]	-	-	-	-	-	-	-	--
MSTRG.36392.1	MSTRG.10035	0.955720274746325	6.46546148201141e-10	MSTRG.36392	--	--	--	Retrotransposon gag protein [Corchorus capsularis]	-	-	-	-	-	-	-	--
MSTRG.36950.2	MSTRG.10035	0.988229110968699	1.78595295958764e-14	--	--	--	--	Retrotransposon gag protein [Corchorus capsularis]	-	-	-	-	-	-	-	--
MSTRG.38505.1	MSTRG.10035	0.977789002059669	2.77801944160641e-12	--	--	--	--	Retrotransposon gag protein [Corchorus capsularis]	-	-	-	-	-	-	-	--
MSTRG.38609.1	MSTRG.10035	0.978576252806117	2.08654370292377e-12	--	--	--	--	Retrotransposon gag protein [Corchorus capsularis]	-	-	-	-	-	-	-	--
MSTRG.38827.1	MSTRG.10035	0.953419309668649	9.62586153227149e-10	MSTRG.38827	--	--	--	Retrotransposon gag protein [Corchorus capsularis]	-	-	-	-	-	-	-	--
MSTRG.39084.1	MSTRG.10035	0.959336983270948	3.30773158082787e-10	MSTRG.39084	--	--	--	Retrotransposon gag protein [Corchorus capsularis]	-	-	-	-	-	-	-	--
MSTRG.39782.1	MSTRG.10035	0.952161883035364	1.18645797787086e-09	--	--	--	--	Retrotransposon gag protein [Corchorus capsularis]	-	-	-	-	-	-	-	--
MSTRG.40861.1	MSTRG.10035	0.964399384475925	1.16022512297036e-10	MSTRG.40861	--	--	--	Retrotransposon gag protein [Corchorus capsularis]	-	-	-	-	-	-	-	--
MSTRG.40971.1	MSTRG.10035	0.958703053787211	3.73599109357667e-10	MSTRG.40971	--	--	--	Retrotransposon gag protein [Corchorus capsularis]	-	-	-	-	-	-	-	--
MSTRG.41608.1	MSTRG.10035	0.955632501983878	6.56687739935314e-10	MSTRG.41608	--	--	--	Retrotransposon gag protein [Corchorus capsularis]	-	-	-	-	-	-	-	--
MSTRG.42066.1	MSTRG.10035	0.960592133448654	2.58417004206847e-10	MSTRG.42066	--	--	--	Retrotransposon gag protein [Corchorus capsularis]	-	-	-	-	-	-	-	--
MSTRG.42157.1	MSTRG.10035	0.956789450279701	5.33518539336512e-10	--	--	--	--	Retrotransposon gag protein [Corchorus capsularis]	-	-	-	-	-	-	-	--
MSTRG.42344.1	MSTRG.10035	0.971376498381309	2.07117716747223e-11	MSTRG.42344	--	--	--	Retrotransposon gag protein [Corchorus capsularis]	-	-	-	-	-	-	-	--
MSTRG.42360.1	MSTRG.10035	0.964477339890616	1.14033628032367e-10	--	--	--	--	Retrotransposon gag protein [Corchorus capsularis]	-	-	-	-	-	-	-	--
MSTRG.42484.1	MSTRG.10035	0.980132104782643	1.14709408389526e-12	MSTRG.42484	--	--	--	Retrotransposon gag protein [Corchorus capsularis]	-	-	-	-	-	-	-	--
MSTRG.42769.1	MSTRG.10035	0.952308589170491	1.1581992818919e-09	MSTRG.42769	--	--	--	Retrotransposon gag protein [Corchorus capsularis]	-	-	-	-	-	-	-	--
MSTRG.42802.1	MSTRG.10035	0.98492584695848	1.27870787208555e-13	MSTRG.42802	--	--	--	Retrotransposon gag protein [Corchorus capsularis]	-	-	-	-	-	-	-	--
MSTRG.43755.1	MSTRG.10035	0.975015034445355	7.06050982708441e-12	MSTRG.43755	--	--	--	Retrotransposon gag protein [Corchorus capsularis]	-	-	-	-	-	-	-	--
MSTRG.43819.1	MSTRG.10035	0.967620928148114	5.48796959667863e-11	ncbi_105034612	--	--	--	Retrotransposon gag protein [Corchorus capsularis]	-	-	-	-	-	-	-	--
MSTRG.43821.1	MSTRG.10035	0.958969205517701	3.55064720408581e-10	MSTRG.43821	--	--	--	Retrotransposon gag protein [Corchorus capsularis]	-	-	-	-	-	-	-	--
MSTRG.44157.1	MSTRG.10035	0.98845887929029	1.5264820500628e-14	MSTRG.44157	--	--	--	Retrotransposon gag protein [Corchorus capsularis]	-	-	-	-	-	-	-	--
MSTRG.44177.1	MSTRG.10035	0.981722958390468	5.91286264049257e-13	--	--	--	--	Retrotransposon gag protein [Corchorus capsularis]	-	-	-	-	-	-	-	--
MSTRG.44249.1	MSTRG.10035	0.959493667604213	3.20872252100367e-10	MSTRG.44249	--	--	--	Retrotransposon gag protein [Corchorus capsularis]	-	-	-	-	-	-	-	--
MSTRG.44547.1	MSTRG.10035	0.980349494966143	1.05116287166438e-12	MSTRG.44547	--	--	--	Retrotransposon gag protein [Corchorus capsularis]	-	-	-	-	-	-	-	--
MSTRG.44797.1	MSTRG.10035	0.969085355718112	3.80728373319779e-11	MSTRG.44797	--	--	--	Retrotransposon gag protein [Corchorus capsularis]	-	-	-	-	-	-	-	--
MSTRG.44857.1	MSTRG.10035	0.962988073798283	1.5764492687182e-10	MSTRG.44857	--	--	--	Retrotransposon gag protein [Corchorus capsularis]	-	-	-	-	-	-	-	--
MSTRG.45178.1	MSTRG.10035	0.966454896119125	7.25659002393919e-11	MSTRG.45178	--	--	--	Retrotransposon gag protein [Corchorus capsularis]	-	-	-	-	-	-	-	--
MSTRG.45622.1	MSTRG.10035	0.963331113698761	1.46486926044177e-10	MSTRG.45622	--	--	--	Retrotransposon gag protein [Corchorus capsularis]	-	-	-	-	-	-	-	--
MSTRG.45729.1	MSTRG.10035	0.973277437307316	1.20242483642117e-11	MSTRG.45729	--	--	--	Retrotransposon gag protein [Corchorus capsularis]	-	-	-	-	-	-	-	--
MSTRG.46346.1	MSTRG.10035	0.989321361173069	8.2225343279929e-15	--	--	--	--	Retrotransposon gag protein [Corchorus capsularis]	-	-	-	-	-	-	-	--
MSTRG.46347.1	MSTRG.10035	0.976208300920007	4.79113339287982e-12	--	--	--	--	Retrotransposon gag protein [Corchorus capsularis]	-	-	-	-	-	-	-	--
MSTRG.46773.1	MSTRG.10035	0.950916662989867	1.45149594744804e-09	MSTRG.46773	--	--	--	Retrotransposon gag protein [Corchorus capsularis]	-	-	-	-	-	-	-	--
MSTRG.47508.2	MSTRG.10035	0.961649587454556	2.0857869340969e-10	--	--	--	--	Retrotransposon gag protein [Corchorus capsularis]	-	-	-	-	-	-	-	--
MSTRG.47853.1	MSTRG.10035	0.970639732538314	2.53225685962477e-11	MSTRG.47853	--	--	--	Retrotransposon gag protein [Corchorus capsularis]	-	-	-	-	-	-	-	--
MSTRG.48236.2	MSTRG.10035	0.969663113188902	3.27989447255017e-11	--	--	--	--	Retrotransposon gag protein [Corchorus capsularis]	-	-	-	-	-	-	-	--
MSTRG.48481.1	MSTRG.10035	0.950757689190087	1.48878287043589e-09	MSTRG.48481	--	--	--	Retrotransposon gag protein [Corchorus capsularis]	-	-	-	-	-	-	-	--
MSTRG.48542.1	MSTRG.10035	0.960824467538881	2.46658461851358e-10	MSTRG.48542	--	--	--	Retrotransposon gag protein [Corchorus capsularis]	-	-	-	-	-	-	-	--
MSTRG.48543.1	MSTRG.10035	0.977708043146253	2.85934040388833e-12	MSTRG.48543	--	--	--	Retrotransposon gag protein [Corchorus capsularis]	-	-	-	-	-	-	-	--
MSTRG.49062.1	MSTRG.10035	0.950974232309362	1.43819502443351e-09	MSTRG.49062	--	--	--	Retrotransposon gag protein [Corchorus capsularis]	-	-	-	-	-	-	-	--
MSTRG.49213.1	MSTRG.10035	0.984588717886601	1.52461350998763e-13	--	--	--	--	Retrotransposon gag protein [Corchorus capsularis]	-	-	-	-	-	-	-	--
MSTRG.49275.2	MSTRG.10035	0.976718980735885	4.0341054897416e-12	--	--	--	--	Retrotransposon gag protein [Corchorus capsularis]	-	-	-	-	-	-	-	--
MSTRG.493.1	MSTRG.10035	0.967212821767887	6.05856795460424e-11	MSTRG.493	--	--	--	Retrotransposon gag protein [Corchorus capsularis]	-	-	-	-	-	-	-	--
MSTRG.49344.1	MSTRG.10035	0.969016229170131	3.87508101630473e-11	ncbi_105035521	--	--	--	Retrotransposon gag protein [Corchorus capsularis]	-	-	-	-	-	-	-	--
MSTRG.49978.1	MSTRG.10035	0.962615101708444	1.7060995935515e-10	MSTRG.49978	--	--	--	Retrotransposon gag protein [Corchorus capsularis]	-	-	-	-	-	-	-	--
MSTRG.50047.1	MSTRG.10035	0.954551570711608	7.93418892514389e-10	MSTRG.50047	--	--	--	Retrotransposon gag protein [Corchorus capsularis]	-	-	-	-	-	-	-	--
MSTRG.50070.1	MSTRG.10035	0.967690689100874	5.39527542823802e-11	MSTRG.50070	--	--	--	Retrotransposon gag protein [Corchorus capsularis]	-	-	-	-	-	-	-	--
MSTRG.50071.1	MSTRG.10035	0.971903009954434	1.78827089221627e-11	MSTRG.50071	--	--	--	Retrotransposon gag protein [Corchorus capsularis]	-	-	-	-	-	-	-	--
MSTRG.50756.1	MSTRG.10035	0.973773170009636	1.03675627520339e-11	MSTRG.50756	--	--	--	Retrotransposon gag protein [Corchorus capsularis]	-	-	-	-	-	-	-	--
MSTRG.50970.1	MSTRG.10035	0.971019287914989	2.28464728526767e-11	MSTRG.50970	--	--	--	Retrotransposon gag protein [Corchorus capsularis]	-	-	-	-	-	-	-	--
MSTRG.51114.1	MSTRG.10035	0.959676337333236	3.09656029649698e-10	MSTRG.51114	--	--	--	Retrotransposon gag protein [Corchorus capsularis]	-	-	-	-	-	-	-	--
MSTRG.51446.1	MSTRG.10035	0.973552192797458	1.10796436577924e-11	MSTRG.51446	--	--	--	Retrotransposon gag protein [Corchorus capsularis]	-	-	-	-	-	-	-	--
MSTRG.51723.1	MSTRG.10035	0.957115257004467	5.02691798881667e-10	MSTRG.51723	--	--	--	Retrotransposon gag protein [Corchorus capsularis]	-	-	-	-	-	-	-	--
MSTRG.52118.1	MSTRG.10035	0.983864748447896	2.19619531998516e-13	MSTRG.52118	--	--	--	Retrotransposon gag protein [Corchorus capsularis]	-	-	-	-	-	-	-	--
MSTRG.52362.1	MSTRG.10035	0.962415229274831	1.77932680345986e-10	--	--	--	--	Retrotransposon gag protein [Corchorus capsularis]	-	-	-	-	-	-	-	--
MSTRG.52458.1	MSTRG.10035	0.957678634651283	4.53034636329644e-10	ncbi_105036706	--	--	--	Retrotransposon gag protein [Corchorus capsularis]	-	-	-	-	-	-	-	--
MSTRG.52551.1	MSTRG.10035	0.978298451337017	2.31105946891363e-12	--	--	--	--	Retrotransposon gag protein [Corchorus capsularis]	-	-	-	-	-	-	-	--
MSTRG.53052.1	MSTRG.10035	0.96904496050881	3.8467754148639e-11	ncbi_114913797	--	--	--	Retrotransposon gag protein [Corchorus capsularis]	-	-	-	-	-	-	-	--
MSTRG.53837.1	MSTRG.10035	0.989600195219907	6.65975709147904e-15	--	--	--	--	Retrotransposon gag protein [Corchorus capsularis]	-	-	-	-	-	-	-	--
MSTRG.5492.1	MSTRG.10035	0.981333401539145	6.99103860445137e-13	MSTRG.5492	--	--	--	Retrotransposon gag protein [Corchorus capsularis]	-	-	-	-	-	-	-	--
MSTRG.6234.3	MSTRG.10035	0.95513505355408	7.1682308012153e-10	--	--	--	--	Retrotransposon gag protein [Corchorus capsularis]	-	-	-	-	-	-	-	--
MSTRG.6465.1	MSTRG.10035	0.982923884253792	3.44586126829521e-13	--	--	--	--	Retrotransposon gag protein [Corchorus capsularis]	-	-	-	-	-	-	-	--
MSTRG.647.1	MSTRG.10035	0.985532493840667	9.22320905645326e-14	--	--	--	--	Retrotransposon gag protein [Corchorus capsularis]	-	-	-	-	-	-	-	--
MSTRG.648.1	MSTRG.10035	0.982504927108274	4.17773609933804e-13	--	--	--	--	Retrotransposon gag protein [Corchorus capsularis]	-	-	-	-	-	-	-	--
MSTRG.8515.1	MSTRG.10035	0.980873794833835	8.48056620102952e-13	--	--	--	--	Retrotransposon gag protein [Corchorus capsularis]	-	-	-	-	-	-	-	--
MSTRG.10235.1	MSTRG.10036	0.96023658993004	2.77356503894293e-10	MSTRG.10235	--	--	--	Retrotransposon gag protein [Corchorus capsularis]	-	-	-	-	-	-	-	--
MSTRG.10236.1	MSTRG.10036	0.957332529398101	4.83006858013945e-10	MSTRG.10236	--	--	--	Retrotransposon gag protein [Corchorus capsularis]	-	-	-	-	-	-	-	--
MSTRG.10591.1	MSTRG.10036	0.968931284150959	3.95983221723489e-11	ncbi_105042980	--	--	--	Retrotransposon gag protein [Corchorus capsularis]	-	-	-	-	-	-	-	--
MSTRG.1072.2	MSTRG.10036	0.955965246417109	6.18958950014776e-10	--	--	--	--	Retrotransposon gag protein [Corchorus capsularis]	-	-	-	-	-	-	-	--
MSTRG.11074.1	MSTRG.10036	0.96191843014327	1.97331945164856e-10	MSTRG.11074	--	--	--	Retrotransposon gag protein [Corchorus capsularis]	-	-	-	-	-	-	-	--
MSTRG.12279.1	MSTRG.10036	0.97196249605407	1.75853501098035e-11	--	--	--	--	Retrotransposon gag protein [Corchorus capsularis]	-	-	-	-	-	-	-	--
MSTRG.15828.1	MSTRG.10036	0.955829376366601	6.34130396262317e-10	MSTRG.15828	--	--	--	Retrotransposon gag protein [Corchorus capsularis]	-	-	-	-	-	-	-	--
MSTRG.15855.1	MSTRG.10036	0.955100956757781	7.21114969075416e-10	ncbi_105046981	--	--	--	Retrotransposon gag protein [Corchorus capsularis]	-	-	-	-	-	-	-	--
MSTRG.16698.1	MSTRG.10036	0.964711876520196	1.08227886411772e-10	--	--	--	--	Retrotransposon gag protein [Corchorus capsularis]	-	-	-	-	-	-	-	--
MSTRG.1718.1	MSTRG.10036	0.974568261931443	8.12464498208966e-12	--	--	--	--	Retrotransposon gag protein [Corchorus capsularis]	-	-	-	-	-	-	-	--
MSTRG.17755.1	MSTRG.10036	0.975798109226364	5.48616959372569e-12	ncbi_105048628	--	--	--	Retrotransposon gag protein [Corchorus capsularis]	-	-	-	-	-	-	-	--
MSTRG.18166.1	MSTRG.10036	0.977533477885877	3.04178869500717e-12	--	--	--	--	Retrotransposon gag protein [Corchorus capsularis]	-	-	-	-	-	-	-	--
MSTRG.19500.1	MSTRG.10036	0.966963416004504	6.4321643535146e-11	--	--	--	--	Retrotransposon gag protein [Corchorus capsularis]	-	-	-	-	-	-	-	--
MSTRG.19575.1	MSTRG.10036	0.954411517779339	8.12830042663194e-10	--	--	--	--	Retrotransposon gag protein [Corchorus capsularis]	-	-	-	-	-	-	-	--
MSTRG.19852.1	MSTRG.10036	0.975807425654424	5.4694574116512e-12	--	--	--	--	Retrotransposon gag protein [Corchorus capsularis]	-	-	-	-	-	-	-	--
MSTRG.19895.1	MSTRG.10036	0.954804043936367	7.59443935834182e-10	--	--	--	--	Retrotransposon gag protein [Corchorus capsularis]	-	-	-	-	-	-	-	--
MSTRG.19896.1	MSTRG.10036	0.965466260549877	9.12627637193285e-11	--	--	--	--	Retrotransposon gag protein [Corchorus capsularis]	-	-	-	-	-	-	-	--
MSTRG.20742.1	MSTRG.10036	0.954316784770899	8.26193054846368e-10	ncbi_105051112	--	--	--	Retrotransposon gag protein [Corchorus capsularis]	-	-	-	-	-	-	-	--
MSTRG.20935.1	MSTRG.10036	0.955205681973837	7.08003490996653e-10	MSTRG.20935	--	--	--	Retrotransposon gag protein [Corchorus capsularis]	-	-	-	-	-	-	-	--
MSTRG.21207.1	MSTRG.10036	0.964582257331326	1.11403792532964e-10	MSTRG.21207	--	--	--	Retrotransposon gag protein [Corchorus capsularis]	-	-	-	-	-	-	-	--
MSTRG.21802.1	MSTRG.10036	0.972662679078692	1.4395964485066e-11	--	--	--	--	Retrotransposon gag protein [Corchorus capsularis]	-	-	-	-	-	-	-	--
MSTRG.23215.1	MSTRG.10036	0.954483703943482	8.02774147806578e-10	MSTRG.23215	--	--	--	Retrotransposon gag protein [Corchorus capsularis]	-	-	-	-	-	-	-	--
MSTRG.24823.1	MSTRG.10036	0.953470805189862	9.54261658012239e-10	--	--	--	--	Retrotransposon gag protein [Corchorus capsularis]	-	-	-	-	-	-	-	--
MSTRG.24988.1	MSTRG.10036	0.974840102961455	7.46170513089783e-12	--	--	--	--	Retrotransposon gag protein [Corchorus capsularis]	-	-	-	-	-	-	-	--
MSTRG.25939.1	MSTRG.10036	0.972755821287546	1.40123247833046e-11	--	--	--	--	Retrotransposon gag protein [Corchorus capsularis]	-	-	-	-	-	-	-	--
MSTRG.26021.1	MSTRG.10036	0.952559943356585	1.11114283828133e-09	MSTRG.26021	--	--	--	Retrotransposon gag protein [Corchorus capsularis]	-	-	-	-	-	-	-	--
MSTRG.26067.1	MSTRG.10036	0.959777018616233	3.03621233831649e-10	ncbi_105055037	--	--	--	Retrotransposon gag protein [Corchorus capsularis]	-	-	-	-	-	-	-	--
MSTRG.26459.1	MSTRG.10036	0.959485379020941	3.21389467002959e-10	--	--	--	--	Retrotransposon gag protein [Corchorus capsularis]	-	-	-	-	-	-	-	--
MSTRG.28293.1	MSTRG.10036	0.959179860622585	3.40967874086209e-10	MSTRG.28293	--	--	--	Retrotransposon gag protein [Corchorus capsularis]	-	-	-	-	-	-	-	--
MSTRG.30946.1	MSTRG.10036	0.97619876777604	4.80636914090376e-12	ncbi_105059037	--	--	--	Retrotransposon gag protein [Corchorus capsularis]	-	-	-	-	-	-	-	--
MSTRG.34133.1	MSTRG.10036	0.96326210999482	1.48674375807795e-10	--	--	--	--	Retrotransposon gag protein [Corchorus capsularis]	-	-	-	-	-	-	-	--
MSTRG.34413.1	MSTRG.10036	0.96825451669096	4.69482663666999e-11	MSTRG.34413	--	--	--	Retrotransposon gag protein [Corchorus capsularis]	-	-	-	-	-	-	-	--
MSTRG.34850.6	MSTRG.10036	0.953647583848685	9.26159279850153e-10	--	--	--	--	Retrotransposon gag protein [Corchorus capsularis]	-	-	-	-	-	-	-	--
MSTRG.3504.1	MSTRG.10036	0.964024655590658	1.26010877797422e-10	MSTRG.3504	--	--	--	Retrotransposon gag protein [Corchorus capsularis]	-	-	-	-	-	-	-	--
MSTRG.35107.1	MSTRG.10036	0.963777504873184	1.33001426877109e-10	ncbi_105061555	--	--	--	Retrotransposon gag protein [Corchorus capsularis]	-	-	-	-	-	-	-	--
MSTRG.35524.1	MSTRG.10036	0.973302414923663	1.19355670439489e-11	--	--	--	--	Retrotransposon gag protein [Corchorus capsularis]	-	-	-	-	-	-	-	--
MSTRG.35678.1	MSTRG.10036	0.960248883453158	2.76682007894392e-10	MSTRG.35678	--	--	--	Retrotransposon gag protein [Corchorus capsularis]	-	-	-	-	-	-	-	--
MSTRG.36118.1	MSTRG.10036	0.958958131752465	3.55819601124339e-10	MSTRG.36118	--	--	--	Retrotransposon gag protein [Corchorus capsularis]	-	-	-	-	-	-	-	--
MSTRG.36231.1	MSTRG.10036	0.962498884526126	1.74835155810121e-10	MSTRG.36231	--	--	--	Retrotransposon gag protein [Corchorus capsularis]	-	-	-	-	-	-	-	--
MSTRG.36392.1	MSTRG.10036	0.9687200231662	4.17765526454477e-11	MSTRG.36392	--	--	--	Retrotransposon gag protein [Corchorus capsularis]	-	-	-	-	-	-	-	--
MSTRG.36950.2	MSTRG.10036	0.966433782995629	7.2927229822701e-11	--	--	--	--	Retrotransposon gag protein [Corchorus capsularis]	-	-	-	-	-	-	-	--
MSTRG.37525.1	MSTRG.10036	0.955214320695659	7.06931257594466e-10	MSTRG.37525	--	--	--	Retrotransposon gag protein [Corchorus capsularis]	-	-	-	-	-	-	-	--
MSTRG.38470.1	MSTRG.10036	0.960098341070596	2.85040846217277e-10	--	--	--	--	Retrotransposon gag protein [Corchorus capsularis]	-	-	-	-	-	-	-	--
MSTRG.38505.1	MSTRG.10036	0.964718463803126	1.08068614819234e-10	--	--	--	--	Retrotransposon gag protein [Corchorus capsularis]	-	-	-	-	-	-	-	--
MSTRG.38609.1	MSTRG.10036	0.97118164938605	2.18535358896364e-11	--	--	--	--	Retrotransposon gag protein [Corchorus capsularis]	-	-	-	-	-	-	-	--
MSTRG.38827.1	MSTRG.10036	0.968919051255911	3.97216934292758e-11	MSTRG.38827	--	--	--	Retrotransposon gag protein [Corchorus capsularis]	-	-	-	-	-	-	-	--
MSTRG.39084.1	MSTRG.10036	0.980001531903867	1.20831484447039e-12	MSTRG.39084	--	--	--	Retrotransposon gag protein [Corchorus capsularis]	-	-	-	-	-	-	-	--
MSTRG.39561.1	MSTRG.10036	0.964793175322429	1.06276435591942e-10	MSTRG.39561	--	--	--	Retrotransposon gag protein [Corchorus capsularis]	-	-	-	-	-	-	-	--
MSTRG.39782.1	MSTRG.10036	0.971739147001762	1.87246221437229e-11	--	--	--	--	Retrotransposon gag protein [Corchorus capsularis]	-	-	-	-	-	-	-	--
MSTRG.40295.2	MSTRG.10036	0.950089929917664	1.6546587724907e-09	--	--	--	--	Retrotransposon gag protein [Corchorus capsularis]	-	-	-	-	-	-	-	--
MSTRG.41608.1	MSTRG.10036	0.969774133558341	3.18620522298653e-11	MSTRG.41608	--	--	--	Retrotransposon gag protein [Corchorus capsularis]	-	-	-	-	-	-	-	--
MSTRG.42066.1	MSTRG.10036	0.955056407560213	7.26756231383563e-10	MSTRG.42066	--	--	--	Retrotransposon gag protein [Corchorus capsularis]	-	-	-	-	-	-	-	--
MSTRG.42066.2	MSTRG.10036	0.961908481605362	1.97738517479487e-10	--	--	--	--	Retrotransposon gag protein [Corchorus capsularis]	-	-	-	-	-	-	-	--
MSTRG.42157.1	MSTRG.10036	0.966782637311456	6.7153649545134e-11	--	--	--	--	Retrotransposon gag protein [Corchorus capsularis]	-	-	-	-	-	-	-	--
MSTRG.42344.1	MSTRG.10036	0.968565084160879	4.34397742805331e-11	MSTRG.42344	--	--	--	Retrotransposon gag protein [Corchorus capsularis]	-	-	-	-	-	-	-	--
MSTRG.42484.1	MSTRG.10036	0.968369384973223	4.56228437769525e-11	MSTRG.42484	--	--	--	Retrotransposon gag protein [Corchorus capsularis]	-	-	-	-	-	-	-	--
MSTRG.42769.1	MSTRG.10036	0.956997652929998	5.136352702629e-10	MSTRG.42769	--	--	--	Retrotransposon gag protein [Corchorus capsularis]	-	-	-	-	-	-	-	--
MSTRG.42802.1	MSTRG.10036	0.977663999598907	2.90444743771211e-12	MSTRG.42802	--	--	--	Retrotransposon gag protein [Corchorus capsularis]	-	-	-	-	-	-	-	--
MSTRG.43109.1	MSTRG.10036	0.961061137103906	2.35162384607413e-10	MSTRG.43109	--	--	--	Retrotransposon gag protein [Corchorus capsularis]	-	-	-	-	-	-	-	--
MSTRG.43754.1	MSTRG.10036	0.960217637650304	2.78399144704095e-10	MSTRG.43754	--	--	--	Retrotransposon gag protein [Corchorus capsularis]	-	-	-	-	-	-	-	--
MSTRG.43755.1	MSTRG.10036	0.975607886660526	5.83728212715979e-12	MSTRG.43755	--	--	--	Retrotransposon gag protein [Corchorus capsularis]	-	-	-	-	-	-	-	--
MSTRG.43812.1	MSTRG.10036	0.961446074106655	2.17459860746828e-10	--	--	--	--	Retrotransposon gag protein [Corchorus capsularis]	-	-	-	-	-	-	-	--
MSTRG.43821.1	MSTRG.10036	0.970044501946088	2.96774037042802e-11	MSTRG.43821	--	--	--	Retrotransposon gag protein [Corchorus capsularis]	-	-	-	-	-	-	-	--
MSTRG.44177.1	MSTRG.10036	0.950439461697535	1.56593316976645e-09	--	--	--	--	Retrotransposon gag protein [Corchorus capsularis]	-	-	-	-	-	-	-	--
MSTRG.44249.1	MSTRG.10036	0.973301031688734	1.19404631590828e-11	MSTRG.44249	--	--	--	Retrotransposon gag protein [Corchorus capsularis]	-	-	-	-	-	-	-	--
MSTRG.44316.1	MSTRG.10036	0.955233224214469	7.04589892336031e-10	MSTRG.44316	--	--	--	Retrotransposon gag protein [Corchorus capsularis]	-	-	-	-	-	-	-	--
MSTRG.44468.1	MSTRG.10036	0.968916033187926	3.97521827528717e-11	MSTRG.44468	--	--	--	Retrotransposon gag protein [Corchorus capsularis]	-	-	-	-	-	-	-	--
MSTRG.44547.1	MSTRG.10036	0.973483976666278	1.13079111592515e-11	MSTRG.44547	--	--	--	Retrotransposon gag protein [Corchorus capsularis]	-	-	-	-	-	-	-	--
MSTRG.44677.1	MSTRG.10036	0.963618104267604	1.37687136884423e-10	MSTRG.44677	--	--	--	Retrotransposon gag protein [Corchorus capsularis]	-	-	-	-	-	-	-	--
MSTRG.44797.1	MSTRG.10036	0.977924356897759	2.64656266018958e-12	MSTRG.44797	--	--	--	Retrotransposon gag protein [Corchorus capsularis]	-	-	-	-	-	-	-	--
MSTRG.44798.1	MSTRG.10036	0.960307373807673	2.73492408141539e-10	MSTRG.44798	--	--	--	Retrotransposon gag protein [Corchorus capsularis]	-	-	-	-	-	-	-	--
MSTRG.44857.1	MSTRG.10036	0.970492107476045	2.63470101410462e-11	MSTRG.44857	--	--	--	Retrotransposon gag protein [Corchorus capsularis]	-	-	-	-	-	-	-	--
MSTRG.44935.1	MSTRG.10036	0.962714161031974	1.67079063964622e-10	MSTRG.44935	--	--	--	Retrotransposon gag protein [Corchorus capsularis]	-	-	-	-	-	-	-	--
MSTRG.45178.1	MSTRG.10036	0.964123900444474	1.23295213773206e-10	MSTRG.45178	--	--	--	Retrotransposon gag protein [Corchorus capsularis]	-	-	-	-	-	-	-	--
MSTRG.45568.1	MSTRG.10036	0.952703061213908	1.08510000116934e-09	MSTRG.45568	--	--	--	Retrotransposon gag protein [Corchorus capsularis]	-	-	-	-	-	-	-	--
MSTRG.45621.1	MSTRG.10036	0.960796592483025	2.48044163888468e-10	MSTRG.45621	--	--	--	Retrotransposon gag protein [Corchorus capsularis]	-	-	-	-	-	-	-	--
MSTRG.45622.1	MSTRG.10036	0.97140075547328	2.05733403129956e-11	MSTRG.45622	--	--	--	Retrotransposon gag protein [Corchorus capsularis]	-	-	-	-	-	-	-	--
MSTRG.46346.1	MSTRG.10036	0.978598263866165	2.06959826727964e-12	--	--	--	--	Retrotransposon gag protein [Corchorus capsularis]	-	-	-	-	-	-	-	--
MSTRG.46347.1	MSTRG.10036	0.976046575589517	5.05539152616461e-12	--	--	--	--	Retrotransposon gag protein [Corchorus capsularis]	-	-	-	-	-	-	-	--
MSTRG.46651.1	MSTRG.10036	0.953727424890726	9.13704962937888e-10	--	--	--	--	Retrotransposon gag protein [Corchorus capsularis]	-	-	-	-	-	-	-	--
MSTRG.46773.1	MSTRG.10036	0.961760221423672	2.03884607893185e-10	MSTRG.46773	--	--	--	Retrotransposon gag protein [Corchorus capsularis]	-	-	-	-	-	-	-	--
MSTRG.48481.1	MSTRG.10036	0.966833991236435	6.63383195755645e-11	MSTRG.48481	--	--	--	Retrotransposon gag protein [Corchorus capsularis]	-	-	-	-	-	-	-	--
MSTRG.48542.1	MSTRG.10036	0.966959854812092	6.43764100446319e-11	MSTRG.48542	--	--	--	Retrotransposon gag protein [Corchorus capsularis]	-	-	-	-	-	-	-	--
MSTRG.48543.1	MSTRG.10036	0.963367056900263	1.45358657574016e-10	MSTRG.48543	--	--	--	Retrotransposon gag protein [Corchorus capsularis]	-	-	-	-	-	-	-	--
MSTRG.49062.1	MSTRG.10036	0.977009860883109	3.65141261541036e-12	MSTRG.49062	--	--	--	Retrotransposon gag protein [Corchorus capsularis]	-	-	-	-	-	-	-	--
MSTRG.49213.1	MSTRG.10036	0.975701974650235	5.66123920218273e-12	--	--	--	--	Retrotransposon gag protein [Corchorus capsularis]	-	-	-	-	-	-	-	--
MSTRG.49275.2	MSTRG.10036	0.975017791392141	7.0543406745404e-12	--	--	--	--	Retrotransposon gag protein [Corchorus capsularis]	-	-	-	-	-	-	-	--
MSTRG.493.1	MSTRG.10036	0.958308239249499	4.02644283125447e-10	MSTRG.493	--	--	--	Retrotransposon gag protein [Corchorus capsularis]	-	-	-	-	-	-	-	--
MSTRG.49344.1	MSTRG.10036	0.976683965481529	4.08245191782034e-12	ncbi_105035521	--	--	--	Retrotransposon gag protein [Corchorus capsularis]	-	-	-	-	-	-	-	--
MSTRG.49978.1	MSTRG.10036	0.965835776141178	8.3834663947817e-11	MSTRG.49978	--	--	--	Retrotransposon gag protein [Corchorus capsularis]	-	-	-	-	-	-	-	--
MSTRG.50046.1	MSTRG.10036	0.95939641283983	3.26986922862008e-10	MSTRG.50046	--	--	--	Retrotransposon gag protein [Corchorus capsularis]	-	-	-	-	-	-	-	--
MSTRG.50047.1	MSTRG.10036	0.972895399974107	1.3454116143528e-11	MSTRG.50047	--	--	--	Retrotransposon gag protein [Corchorus capsularis]	-	-	-	-	-	-	-	--
MSTRG.50071.1	MSTRG.10036	0.974427519864619	8.48763475772822e-12	MSTRG.50071	--	--	--	Retrotransposon gag protein [Corchorus capsularis]	-	-	-	-	-	-	-	--
MSTRG.50461.1	MSTRG.10036	0.962273733247145	1.83280789750976e-10	--	--	--	--	Retrotransposon gag protein [Corchorus capsularis]	-	-	-	-	-	-	-	--
MSTRG.50756.1	MSTRG.10036	0.956561646044909	5.56038290608174e-10	MSTRG.50756	--	--	--	Retrotransposon gag protein [Corchorus capsularis]	-	-	-	-	-	-	-	--
MSTRG.50970.1	MSTRG.10036	0.958615055210024	3.79909732883393e-10	MSTRG.50970	--	--	--	Retrotransposon gag protein [Corchorus capsularis]	-	-	-	-	-	-	-	--
MSTRG.51068.1	MSTRG.10036	0.962854462059196	1.62187134060069e-10	MSTRG.51068	--	--	--	Retrotransposon gag protein [Corchorus capsularis]	-	-	-	-	-	-	-	--
MSTRG.51114.1	MSTRG.10036	0.964720351713017	1.08023005385831e-10	MSTRG.51114	--	--	--	Retrotransposon gag protein [Corchorus capsularis]	-	-	-	-	-	-	-	--
MSTRG.51404.1	MSTRG.10036	0.953654308098721	9.25104705036395e-10	MSTRG.51404	--	--	--	Retrotransposon gag protein [Corchorus capsularis]	-	-	-	-	-	-	-	--
MSTRG.51446.1	MSTRG.10036	0.968547986286274	4.36268032808166e-11	MSTRG.51446	--	--	--	Retrotransposon gag protein [Corchorus capsularis]	-	-	-	-	-	-	-	--
MSTRG.51655.1	MSTRG.10036	0.956617406016372	5.50450989263047e-10	MSTRG.51655	--	--	--	Retrotransposon gag protein [Corchorus capsularis]	-	-	-	-	-	-	-	--
MSTRG.51723.1	MSTRG.10036	0.964260304805822	1.19646020349271e-10	MSTRG.51723	--	--	--	Retrotransposon gag protein [Corchorus capsularis]	-	-	-	-	-	-	-	--
MSTRG.52362.1	MSTRG.10036	0.951900409046674	1.2383130198515e-09	--	--	--	--	Retrotransposon gag protein [Corchorus capsularis]	-	-	-	-	-	-	-	--
MSTRG.52458.1	MSTRG.10036	0.960317260702141	2.72956431799675e-10	ncbi_105036706	--	--	--	Retrotransposon gag protein [Corchorus capsularis]	-	-	-	-	-	-	-	--
MSTRG.52551.1	MSTRG.10036	0.969788396936233	3.1743393114886e-11	--	--	--	--	Retrotransposon gag protein [Corchorus capsularis]	-	-	-	-	-	-	-	--
MSTRG.53052.1	MSTRG.10036	0.972001053427243	1.73949215576529e-11	ncbi_114913797	--	--	--	Retrotransposon gag protein [Corchorus capsularis]	-	-	-	-	-	-	-	--
MSTRG.53545.1	MSTRG.10036	0.958475123430914	3.90135834325215e-10	--	--	--	--	Retrotransposon gag protein [Corchorus capsularis]	-	-	-	-	-	-	-	--
MSTRG.5492.1	MSTRG.10036	0.976918473696333	3.76807599172297e-12	MSTRG.5492	--	--	--	Retrotransposon gag protein [Corchorus capsularis]	-	-	-	-	-	-	-	--
MSTRG.6234.3	MSTRG.10036	0.968194675867336	4.76519523158058e-11	--	--	--	--	Retrotransposon gag protein [Corchorus capsularis]	-	-	-	-	-	-	-	--
MSTRG.6465.1	MSTRG.10036	0.963639932333242	1.3703710394308e-10	--	--	--	--	Retrotransposon gag protein [Corchorus capsularis]	-	-	-	-	-	-	-	--
MSTRG.647.1	MSTRG.10036	0.982666552525688	3.88073952810095e-13	--	--	--	--	Retrotransposon gag protein [Corchorus capsularis]	-	-	-	-	-	-	-	--
MSTRG.648.1	MSTRG.10036	0.985643417329868	8.67545016982583e-14	--	--	--	--	Retrotransposon gag protein [Corchorus capsularis]	-	-	-	-	-	-	-	--
MSTRG.8515.1	MSTRG.10036	0.96340453265756	1.44190351673788e-10	--	--	--	--	Retrotransposon gag protein [Corchorus capsularis]	-	-	-	-	-	-	-	--
MSTRG.15954.1	MSTRG.10039	0.950089821224965	1.65468702922274e-09	MSTRG.15954	--	--	--	-	-	-	-	-	-	-	-	--
MSTRG.21388.1	MSTRG.10039	0.959698814436149	3.08299780639872e-10	MSTRG.21388	--	--	--	-	-	-	-	-	-	-	-	--
MSTRG.24894.2	MSTRG.10039	0.951791440527271	1.26049873191689e-09	--	--	--	--	-	-	-	-	-	-	-	-	--
MSTRG.26433.1	MSTRG.10039	0.955676368496066	6.5160206542873e-10	--	--	--	--	-	-	-	-	-	-	-	-	--
MSTRG.26472.1	MSTRG.10039	0.953112662804728	1.01347813065999e-09	ncbi_114914673	--	--	--	-	-	-	-	-	-	-	-	--
MSTRG.28154.2	MSTRG.10039	0.961716943225424	2.05709780903715e-10	--	--	--	--	-	-	-	-	-	-	-	-	--
MSTRG.28932.1	MSTRG.10039	0.957442433749797	4.73307648326444e-10	--	--	--	--	-	-	-	-	-	-	-	-	--
MSTRG.33052.1	MSTRG.10039	0.959705541651117	3.07894873468978e-10	ncbi_105060505	--	--	--	-	-	-	-	-	-	-	-	--
MSTRG.39517.1	MSTRG.10039	0.951975642858639	1.22319458517785e-09	MSTRG.39517	--	--	--	-	-	-	-	-	-	-	-	--
MSTRG.40742.1	MSTRG.10039	0.952901341861282	1.04989765784362e-09	--	--	--	--	-	-	-	-	-	-	-	-	--
MSTRG.41464.1	MSTRG.10039	0.952348257831442	1.15065959386746e-09	ncbi_105034116	--	--	--	-	-	-	-	-	-	-	-	--
MSTRG.45099.1	MSTRG.10039	0.950405783733383	1.57429787567608e-09	MSTRG.45099	--	--	--	-	-	-	-	-	-	-	-	--
MSTRG.46353.1	MSTRG.10039	0.9581103291754	4.17929623343951e-10	MSTRG.46353	--	--	--	-	-	-	-	-	-	-	-	--
MSTRG.48808.1	MSTRG.10039	0.950954049354286	1.44284601015825e-09	MSTRG.48808	--	--	--	-	-	-	-	-	-	-	-	--
MSTRG.48840.1	MSTRG.10039	0.958635177750846	3.78458562816162e-10	MSTRG.48840	--	--	--	-	-	-	-	-	-	-	-	--
MSTRG.49350.1	MSTRG.10039	0.968482469338418	4.43499905345316e-11	MSTRG.49350	--	--	--	-	-	-	-	-	-	-	-	--
MSTRG.49457.1	MSTRG.10039	0.950989955149274	1.43458087630548e-09	MSTRG.49457	--	--	--	-	-	-	-	-	-	-	-	--
MSTRG.10132.1	MSTRG.1004	0.958475504690963	3.90107649775185e-10	MSTRG.10132	--	--	POL	rve domain-containing protein/RVT_3 domain-containing protein [Cephalotus follicularis]	-	-	-	-	-	-	-	--
MSTRG.11353.1	MSTRG.1004	0.959288770298709	3.33872781680066e-10	--	--	--	POL	rve domain-containing protein/RVT_3 domain-containing protein [Cephalotus follicularis]	-	-	-	-	-	-	-	--
MSTRG.11423.1	MSTRG.1004	0.95533431217791	6.9218346656053e-10	--	--	--	POL	rve domain-containing protein/RVT_3 domain-containing protein [Cephalotus follicularis]	-	-	-	-	-	-	-	--
MSTRG.11658.1	MSTRG.1004	0.97572281804542	5.6228732175728e-12	--	--	--	POL	rve domain-containing protein/RVT_3 domain-containing protein [Cephalotus follicularis]	-	-	-	-	-	-	-	--
MSTRG.12109.1	MSTRG.1004	0.951525398863096	1.31612277187564e-09	--	--	--	POL	rve domain-containing protein/RVT_3 domain-containing protein [Cephalotus follicularis]	-	-	-	-	-	-	-	--
MSTRG.12656.1	MSTRG.1004	0.951554073045962	1.31002667130687e-09	--	--	--	POL	rve domain-containing protein/RVT_3 domain-containing protein [Cephalotus follicularis]	-	-	-	-	-	-	-	--
MSTRG.12656.2	MSTRG.1004	0.960278859189182	2.75043345487985e-10	--	--	--	POL	rve domain-containing protein/RVT_3 domain-containing protein [Cephalotus follicularis]	-	-	-	-	-	-	-	--
MSTRG.1300.1	MSTRG.1004	0.96913670314589	3.75759535830282e-11	--	--	--	POL	rve domain-containing protein/RVT_3 domain-containing protein [Cephalotus follicularis]	-	-	-	-	-	-	-	--
MSTRG.13124.1	MSTRG.1004	0.958328063669332	4.01140342148199e-10	ncbi_105045203	--	--	POL	rve domain-containing protein/RVT_3 domain-containing protein [Cephalotus follicularis]	-	-	-	-	-	-	-	--
MSTRG.14370.1	MSTRG.1004	0.956045492529525	6.10147791387647e-10	ncbi_105045815	--	--	POL	rve domain-containing protein/RVT_3 domain-containing protein [Cephalotus follicularis]	-	-	-	-	-	-	-	--
MSTRG.14436.4	MSTRG.1004	0.950487333036122	1.55410975301157e-09	--	--	--	POL	rve domain-containing protein/RVT_3 domain-containing protein [Cephalotus follicularis]	-	-	-	-	-	-	-	--
MSTRG.14560.1	MSTRG.1004	0.976664200611974	4.10996439113764e-12	--	--	--	POL	rve domain-containing protein/RVT_3 domain-containing protein [Cephalotus follicularis]	-	-	-	-	-	-	-	--
MSTRG.1476.1	MSTRG.1004	0.954676143787598	7.76493531429227e-10	ncbi_105046424	--	--	POL	rve domain-containing protein/RVT_3 domain-containing protein [Cephalotus follicularis]	-	-	-	-	-	-	-	--
MSTRG.15413.1	MSTRG.1004	0.969703303635115	3.24570439701532e-11	MSTRG.15413	--	--	POL	rve domain-containing protein/RVT_3 domain-containing protein [Cephalotus follicularis]	-	-	-	-	-	-	-	--
MSTRG.16325.1	MSTRG.1004	0.963705262968837	1.35107528330789e-10	ncbi_105047380	--	--	POL	rve domain-containing protein/RVT_3 domain-containing protein [Cephalotus follicularis]	-	-	-	-	-	-	-	--
MSTRG.1657.1	MSTRG.1004	0.96941311554439	3.49970681710522e-11	--	--	--	POL	rve domain-containing protein/RVT_3 domain-containing protein [Cephalotus follicularis]	-	-	-	-	-	-	-	--
MSTRG.16697.1	MSTRG.1004	0.967265519985889	5.98209625297292e-11	--	--	--	POL	rve domain-containing protein/RVT_3 domain-containing protein [Cephalotus follicularis]	-	-	-	-	-	-	-	--
MSTRG.17035.1	MSTRG.1004	0.976313880593381	4.62519415571151e-12	MSTRG.17035	--	--	POL	rve domain-containing protein/RVT_3 domain-containing protein [Cephalotus follicularis]	-	-	-	-	-	-	-	--
MSTRG.17167.1	MSTRG.1004	0.950307434744474	1.59894802479876e-09	--	--	--	POL	rve domain-containing protein/RVT_3 domain-containing protein [Cephalotus follicularis]	-	-	-	-	-	-	-	--
MSTRG.17242.1	MSTRG.1004	0.979327535483109	1.57190387528772e-12	MSTRG.17242	--	--	POL	rve domain-containing protein/RVT_3 domain-containing protein [Cephalotus follicularis]	-	-	-	-	-	-	-	--
MSTRG.17440.3	MSTRG.1004	0.956800167227869	5.32478958394163e-10	--	--	--	POL	rve domain-containing protein/RVT_3 domain-containing protein [Cephalotus follicularis]	-	-	-	-	-	-	-	--
MSTRG.17888.1	MSTRG.1004	0.96656525581724	7.07024860473654e-11	--	--	--	POL	rve domain-containing protein/RVT_3 domain-containing protein [Cephalotus follicularis]	-	-	-	-	-	-	-	--
MSTRG.179.1	MSTRG.1004	0.97336727730115	1.17079367948698e-11	ncbi_105051825	--	--	POL	rve domain-containing protein/RVT_3 domain-containing protein [Cephalotus follicularis]	-	-	-	-	-	-	-	--
MSTRG.17959.1	MSTRG.1004	0.954862750703937	7.51727829385942e-10	ncbi_109506082	--	--	POL	rve domain-containing protein/RVT_3 domain-containing protein [Cephalotus follicularis]	-	-	-	-	-	-	-	--
MSTRG.1964.2	MSTRG.1004	0.965940444910098	8.182883180283e-11	--	--	--	POL	rve domain-containing protein/RVT_3 domain-containing protein [Cephalotus follicularis]	-	-	-	-	-	-	-	--
MSTRG.20162.1	MSTRG.1004	0.971273508101277	2.13086084370856e-11	--	--	--	POL	rve domain-containing protein/RVT_3 domain-containing protein [Cephalotus follicularis]	-	-	-	-	-	-	-	--
MSTRG.20412.1	MSTRG.1004	0.951944513811395	1.22943045845096e-09	MSTRG.20412	--	--	POL	rve domain-containing protein/RVT_3 domain-containing protein [Cephalotus follicularis]	-	-	-	-	-	-	-	--
MSTRG.20601.2	MSTRG.1004	0.970898651577763	2.36094940920641e-11	--	--	--	POL	rve domain-containing protein/RVT_3 domain-containing protein [Cephalotus follicularis]	-	-	-	-	-	-	-	--
MSTRG.2104.2	MSTRG.1004	0.955943339424982	6.21383535753284e-10	--	--	--	POL	rve domain-containing protein/RVT_3 domain-containing protein [Cephalotus follicularis]	-	-	-	-	-	-	-	--
MSTRG.22193.1	MSTRG.1004	0.973722831820746	1.05261606687711e-11	--	--	--	POL	rve domain-containing protein/RVT_3 domain-containing protein [Cephalotus follicularis]	-	-	-	-	-	-	-	--
MSTRG.22466.1	MSTRG.1004	0.970612280241048	2.5510400073631e-11	ncbi_105052244	--	--	POL	rve domain-containing protein/RVT_3 domain-containing protein [Cephalotus follicularis]	-	-	-	-	-	-	-	--
MSTRG.22471.1	MSTRG.1004	0.982247138197324	4.69257349290766e-13	MSTRG.22471	--	--	POL	rve domain-containing protein/RVT_3 domain-containing protein [Cephalotus follicularis]	-	-	-	-	-	-	-	--
MSTRG.22605.1	MSTRG.1004	0.987601286381343	2.70119795903557e-14	--	--	--	POL	rve domain-containing protein/RVT_3 domain-containing protein [Cephalotus follicularis]	-	-	-	-	-	-	-	--
MSTRG.2270.1	MSTRG.1004	0.952994360043861	1.03372877447093e-09	ncbi_105054063	--	--	POL	rve domain-containing protein/RVT_3 domain-containing protein [Cephalotus follicularis]	-	-	-	-	-	-	-	--
MSTRG.23680.3	MSTRG.1004	0.964889822895852	1.03996512708026e-10	--	--	--	POL	rve domain-containing protein/RVT_3 domain-containing protein [Cephalotus follicularis]	-	-	-	-	-	-	-	--
MSTRG.23681.1	MSTRG.1004	0.963378351713304	1.45005676891033e-10	--	--	--	POL	rve domain-containing protein/RVT_3 domain-containing protein [Cephalotus follicularis]	-	-	-	-	-	-	-	--
MSTRG.23720.1	MSTRG.1004	0.962752449630575	1.65731454640485e-10	MSTRG.23720	--	--	POL	rve domain-containing protein/RVT_3 domain-containing protein [Cephalotus follicularis]	-	-	-	-	-	-	-	--
MSTRG.2389.1	MSTRG.1004	0.971156811006794	2.20029540710697e-11	--	--	--	POL	rve domain-containing protein/RVT_3 domain-containing protein [Cephalotus follicularis]	-	-	-	-	-	-	-	--
MSTRG.24005.1	MSTRG.1004	0.97665354118827	4.1248692402635e-12	MSTRG.24005	--	--	POL	rve domain-containing protein/RVT_3 domain-containing protein [Cephalotus follicularis]	-	-	-	-	-	-	-	--
MSTRG.24688.1	MSTRG.1004	0.962937921030032	1.59336732462188e-10	--	--	--	POL	rve domain-containing protein/RVT_3 domain-containing protein [Cephalotus follicularis]	-	-	-	-	-	-	-	--
MSTRG.25457.1	MSTRG.1004	0.963613162883551	1.37834662116673e-10	MSTRG.25457	--	--	POL	rve domain-containing protein/RVT_3 domain-containing protein [Cephalotus follicularis]	-	-	-	-	-	-	-	--
MSTRG.26607.1	MSTRG.1004	0.964450302301561	1.14720048652837e-10	--	--	--	POL	rve domain-containing protein/RVT_3 domain-containing protein [Cephalotus follicularis]	-	-	-	-	-	-	-	--
MSTRG.26629.1	MSTRG.1004	0.966641307294527	6.94427663427419e-11	ncbi_105055598	--	--	POL	rve domain-containing protein/RVT_3 domain-containing protein [Cephalotus follicularis]	-	-	-	-	-	-	-	--
MSTRG.27485.1	MSTRG.1004	0.961448546984264	2.17350000515548e-10	ncbi_105056259	--	--	POL	rve domain-containing protein/RVT_3 domain-containing protein [Cephalotus follicularis]	-	-	-	-	-	-	-	--
MSTRG.280.2	MSTRG.1004	0.954145744568913	8.50804715856346e-10	--	--	--	POL	rve domain-containing protein/RVT_3 domain-containing protein [Cephalotus follicularis]	-	-	-	-	-	-	-	--
MSTRG.2889.1	MSTRG.1004	0.969889111012489	3.09164480834295e-11	MSTRG.2889	--	--	POL	rve domain-containing protein/RVT_3 domain-containing protein [Cephalotus follicularis]	-	-	-	-	-	-	-	--
MSTRG.29354.1	MSTRG.1004	0.95990702588737	2.9598034061114e-10	MSTRG.29354	--	--	POL	rve domain-containing protein/RVT_3 domain-containing protein [Cephalotus follicularis]	-	-	-	-	-	-	-	--
MSTRG.30873.1	MSTRG.1004	0.966446836867809	7.27036415441588e-11	--	--	--	POL	rve domain-containing protein/RVT_3 domain-containing protein [Cephalotus follicularis]	-	-	-	-	-	-	-	--
MSTRG.31274.1	MSTRG.1004	0.958726496836259	3.71933420458108e-10	MSTRG.31274	--	--	POL	rve domain-containing protein/RVT_3 domain-containing protein [Cephalotus follicularis]	-	-	-	-	-	-	-	--
MSTRG.31552.1	MSTRG.1004	0.971695958823497	1.89521931864444e-11	ncbi_105059445	--	--	POL	rve domain-containing protein/RVT_3 domain-containing protein [Cephalotus follicularis]	-	-	-	-	-	-	-	--
MSTRG.31706.1	MSTRG.1004	0.986431984500796	5.5345927368047e-14	--	--	--	POL	rve domain-containing protein/RVT_3 domain-containing protein [Cephalotus follicularis]	-	-	-	-	-	-	-	--
MSTRG.32616.1	MSTRG.1004	0.968266853370928	4.68043274677361e-11	--	--	--	POL	rve domain-containing protein/RVT_3 domain-containing protein [Cephalotus follicularis]	-	-	-	-	-	-	-	--
MSTRG.33091.1	MSTRG.1004	0.970244706728071	2.81450022222429e-11	--	--	--	POL	rve domain-containing protein/RVT_3 domain-containing protein [Cephalotus follicularis]	-	-	-	-	-	-	-	--
MSTRG.35696.1	MSTRG.1004	0.971568073590009	1.96402657696547e-11	MSTRG.35696	--	--	POL	rve domain-containing protein/RVT_3 domain-containing protein [Cephalotus follicularis]	-	-	-	-	-	-	-	--
MSTRG.36743.1	MSTRG.1004	0.96215499034775	1.87876428713063e-10	MSTRG.36743	--	--	POL	rve domain-containing protein/RVT_3 domain-containing protein [Cephalotus follicularis]	-	-	-	-	-	-	-	--
MSTRG.39589.1	MSTRG.1004	0.950969643264284	1.43925138258361e-09	--	--	--	POL	rve domain-containing protein/RVT_3 domain-containing protein [Cephalotus follicularis]	-	-	-	-	-	-	-	--
MSTRG.4155.1	MSTRG.1004	0.960971051672663	2.39481975000972e-10	--	--	--	POL	rve domain-containing protein/RVT_3 domain-containing protein [Cephalotus follicularis]	-	-	-	-	-	-	-	--
MSTRG.41892.1	MSTRG.1004	0.960102686275775	2.84796532177331e-10	MSTRG.41892	--	--	POL	rve domain-containing protein/RVT_3 domain-containing protein [Cephalotus follicularis]	-	-	-	-	-	-	-	--
MSTRG.46246.1	MSTRG.1004	0.956133580088096	6.0060152950417e-10	MSTRG.46246	--	--	POL	rve domain-containing protein/RVT_3 domain-containing protein [Cephalotus follicularis]	-	-	-	-	-	-	-	--
MSTRG.5252.1	MSTRG.1004	0.978851799059541	1.88289896222834e-12	MSTRG.5252	--	--	POL	rve domain-containing protein/RVT_3 domain-containing protein [Cephalotus follicularis]	-	-	-	-	-	-	-	--
MSTRG.52984.2	MSTRG.1004	0.96282396149162	1.63239858021363e-10	--	--	--	POL	rve domain-containing protein/RVT_3 domain-containing protein [Cephalotus follicularis]	-	-	-	-	-	-	-	--
MSTRG.54217.1	MSTRG.1004	0.965833697862443	8.38749212629655e-11	--	--	--	POL	rve domain-containing protein/RVT_3 domain-containing protein [Cephalotus follicularis]	-	-	-	-	-	-	-	--
MSTRG.54244.1	MSTRG.1004	0.977722015399968	2.84515911102636e-12	--	--	--	POL	rve domain-containing protein/RVT_3 domain-containing protein [Cephalotus follicularis]	-	-	-	-	-	-	-	--
MSTRG.5472.1	MSTRG.1004	0.952730893996773	1.0800974999805e-09	--	--	--	POL	rve domain-containing protein/RVT_3 domain-containing protein [Cephalotus follicularis]	-	-	-	-	-	-	-	--
MSTRG.6071.2	MSTRG.1004	0.963314831815511	1.47000525448621e-10	--	--	--	POL	rve domain-containing protein/RVT_3 domain-containing protein [Cephalotus follicularis]	-	-	-	-	-	-	-	--
MSTRG.7172.1	MSTRG.1004	0.973634713010904	1.08088918772045e-11	--	--	--	POL	rve domain-containing protein/RVT_3 domain-containing protein [Cephalotus follicularis]	-	-	-	-	-	-	-	--
MSTRG.7317.1	MSTRG.1004	0.964164801710427	1.22190948994448e-10	--	--	--	POL	rve domain-containing protein/RVT_3 domain-containing protein [Cephalotus follicularis]	-	-	-	-	-	-	-	--
MSTRG.7437.1	MSTRG.1004	0.97570580857699	5.65416508205659e-12	--	--	--	POL	rve domain-containing protein/RVT_3 domain-containing protein [Cephalotus follicularis]	-	-	-	-	-	-	-	--
MSTRG.7694.11	MSTRG.1004	0.971292903831972	2.11950760141283e-11	--	--	--	POL	rve domain-containing protein/RVT_3 domain-containing protein [Cephalotus follicularis]	-	-	-	-	-	-	-	--
MSTRG.7779.1	MSTRG.1004	0.95433940553469	8.22984922733907e-10	--	--	--	POL	rve domain-containing protein/RVT_3 domain-containing protein [Cephalotus follicularis]	-	-	-	-	-	-	-	--
MSTRG.824.1	MSTRG.1004	0.975171215140993	6.71835496587788e-12	--	--	--	POL	rve domain-containing protein/RVT_3 domain-containing protein [Cephalotus follicularis]	-	-	-	-	-	-	-	--
MSTRG.8246.1	MSTRG.1004	0.955868334658503	6.29747513439588e-10	--	--	--	POL	rve domain-containing protein/RVT_3 domain-containing protein [Cephalotus follicularis]	-	-	-	-	-	-	-	--
XR_003800817.1	MSTRG.1004	0.961943519619396	1.96309832281326e-10	ncbi_114914184	LOC114914184	uncharacterized LOC114914184	POL	rve domain-containing protein/RVT_3 domain-containing protein [Cephalotus follicularis]	-	-	-	-	-	-	-	--
XR_833448.2	MSTRG.1004	0.95486367544454	7.51606834329108e-10	ncbi_105053284	LOC105053284	uncharacterized LOC105053284	POL	rve domain-containing protein/RVT_3 domain-containing protein [Cephalotus follicularis]	-	-	-	-	-	-	-	--
XR_834559.2	MSTRG.1004	0.955065639553234	7.25584039917333e-10	ncbi_105061254	LOC105061254	uncharacterized LOC105061254	POL	rve domain-containing protein/RVT_3 domain-containing protein [Cephalotus follicularis]	-	-	-	-	-	-	-	--
MSTRG.10122.1	MSTRG.10048	0.960518634002092	2.622370901956e-10	MSTRG.10122	--	--	--	Transposon Ty3-G Gag-Pol polyprotein [Vitis vinifera]	-	-	-	-	-	-	-	--
MSTRG.10235.1	MSTRG.10048	0.983489355003795	2.6367364412364e-13	MSTRG.10235	--	--	--	Transposon Ty3-G Gag-Pol polyprotein [Vitis vinifera]	-	-	-	-	-	-	-	--
MSTRG.10236.1	MSTRG.10048	0.976694139108389	4.06835310469719e-12	MSTRG.10236	--	--	--	Transposon Ty3-G Gag-Pol polyprotein [Vitis vinifera]	-	-	-	-	-	-	-	--
MSTRG.10461.1	MSTRG.10048	0.952306787584122	1.15854272131821e-09	--	--	--	--	Transposon Ty3-G Gag-Pol polyprotein [Vitis vinifera]	-	-	-	-	-	-	-	--
MSTRG.10591.1	MSTRG.10048	0.974750945911371	7.67372771118909e-12	ncbi_105042980	--	--	--	Transposon Ty3-G Gag-Pol polyprotein [Vitis vinifera]	-	-	-	-	-	-	-	--
MSTRG.1072.2	MSTRG.10048	0.96987388242928	3.10402686239063e-11	--	--	--	--	Transposon Ty3-G Gag-Pol polyprotein [Vitis vinifera]	-	-	-	-	-	-	-	--
MSTRG.10765.1	MSTRG.10048	0.951564830561156	1.30774598029845e-09	MSTRG.10765	--	--	--	Transposon Ty3-G Gag-Pol polyprotein [Vitis vinifera]	-	-	-	-	-	-	-	--
MSTRG.11074.1	MSTRG.10048	0.973375115080991	1.16806887828274e-11	MSTRG.11074	--	--	--	Transposon Ty3-G Gag-Pol polyprotein [Vitis vinifera]	-	-	-	-	-	-	-	--
MSTRG.12292.1	MSTRG.10048	0.962350260950044	1.80371154453086e-10	ncbi_105044400	--	--	--	Transposon Ty3-G Gag-Pol polyprotein [Vitis vinifera]	-	-	-	-	-	-	-	--
MSTRG.15550.1	MSTRG.10048	0.95209620323553	1.19930244784059e-09	--	--	--	--	Transposon Ty3-G Gag-Pol polyprotein [Vitis vinifera]	-	-	-	-	-	-	-	--
MSTRG.15828.1	MSTRG.10048	0.974434977986044	8.46805042276909e-12	MSTRG.15828	--	--	--	Transposon Ty3-G Gag-Pol polyprotein [Vitis vinifera]	-	-	-	-	-	-	-	--
MSTRG.15855.1	MSTRG.10048	0.974996342926526	7.10245966469706e-12	ncbi_105046981	--	--	--	Transposon Ty3-G Gag-Pol polyprotein [Vitis vinifera]	-	-	-	-	-	-	-	--
MSTRG.15926.1	MSTRG.10048	0.965425314944647	9.21201200897935e-11	--	--	--	--	Transposon Ty3-G Gag-Pol polyprotein [Vitis vinifera]	-	-	-	-	-	-	-	--
MSTRG.16698.1	MSTRG.10048	0.961551739511819	2.12808448782357e-10	--	--	--	--	Transposon Ty3-G Gag-Pol polyprotein [Vitis vinifera]	-	-	-	-	-	-	-	--
MSTRG.1718.1	MSTRG.10048	0.959047067945733	3.49796226942488e-10	--	--	--	--	Transposon Ty3-G Gag-Pol polyprotein [Vitis vinifera]	-	-	-	-	-	-	-	--
MSTRG.17755.1	MSTRG.10048	0.96195068427605	1.96018801297855e-10	ncbi_105048628	--	--	--	Transposon Ty3-G Gag-Pol polyprotein [Vitis vinifera]	-	-	-	-	-	-	-	--
MSTRG.18166.1	MSTRG.10048	0.97121878194409	2.16318109714921e-11	--	--	--	--	Transposon Ty3-G Gag-Pol polyprotein [Vitis vinifera]	-	-	-	-	-	-	-	--
MSTRG.19500.1	MSTRG.10048	0.973888805943256	1.00111060205251e-11	--	--	--	--	Transposon Ty3-G Gag-Pol polyprotein [Vitis vinifera]	-	-	-	-	-	-	-	--
MSTRG.19852.1	MSTRG.10048	0.953943344840602	8.80751017564994e-10	--	--	--	--	Transposon Ty3-G Gag-Pol polyprotein [Vitis vinifera]	-	-	-	-	-	-	-	--
MSTRG.19895.1	MSTRG.10048	0.970236982923258	2.82028157341074e-11	--	--	--	--	Transposon Ty3-G Gag-Pol polyprotein [Vitis vinifera]	-	-	-	-	-	-	-	--
MSTRG.20173.1	MSTRG.10048	0.976022864195976	5.09518537666961e-12	--	--	--	--	Transposon Ty3-G Gag-Pol polyprotein [Vitis vinifera]	-	-	-	-	-	-	-	--
MSTRG.20742.1	MSTRG.10048	0.971053539251508	2.26337931504721e-11	ncbi_105051112	--	--	--	Transposon Ty3-G Gag-Pol polyprotein [Vitis vinifera]	-	-	-	-	-	-	-	--
MSTRG.20935.1	MSTRG.10048	0.956977630786358	5.15518913640487e-10	MSTRG.20935	--	--	--	Transposon Ty3-G Gag-Pol polyprotein [Vitis vinifera]	-	-	-	-	-	-	-	--
MSTRG.21206.1	MSTRG.10048	0.952292058041951	1.16135396398469e-09	MSTRG.21206	--	--	--	Transposon Ty3-G Gag-Pol polyprotein [Vitis vinifera]	-	-	-	-	-	-	-	--
MSTRG.21207.1	MSTRG.10048	0.972599260608436	1.46623895603847e-11	MSTRG.21207	--	--	--	Transposon Ty3-G Gag-Pol polyprotein [Vitis vinifera]	-	-	-	-	-	-	-	--
MSTRG.21388.1	MSTRG.10048	0.960255471071783	2.76321160069148e-10	MSTRG.21388	--	--	--	Transposon Ty3-G Gag-Pol polyprotein [Vitis vinifera]	-	-	-	-	-	-	-	--
MSTRG.21770.1	MSTRG.10048	0.971841193820017	1.81963523213905e-11	--	--	--	--	Transposon Ty3-G Gag-Pol polyprotein [Vitis vinifera]	-	-	-	-	-	-	-	--
MSTRG.21802.1	MSTRG.10048	0.959692605359132	3.08673912841023e-10	--	--	--	--	Transposon Ty3-G Gag-Pol polyprotein [Vitis vinifera]	-	-	-	-	-	-	-	--
MSTRG.22134.1	MSTRG.10048	0.954097265962461	8.57895505481265e-10	MSTRG.22134	--	--	--	Transposon Ty3-G Gag-Pol polyprotein [Vitis vinifera]	-	-	-	-	-	-	-	--
MSTRG.23215.1	MSTRG.10048	0.972163691902496	1.66113264110866e-11	MSTRG.23215	--	--	--	Transposon Ty3-G Gag-Pol polyprotein [Vitis vinifera]	-	-	-	-	-	-	-	--
MSTRG.24823.1	MSTRG.10048	0.979868118026259	1.27379494587254e-12	--	--	--	--	Transposon Ty3-G Gag-Pol polyprotein [Vitis vinifera]	-	-	-	-	-	-	-	--
MSTRG.24988.1	MSTRG.10048	0.977560522410186	3.01287475119127e-12	--	--	--	--	Transposon Ty3-G Gag-Pol polyprotein [Vitis vinifera]	-	-	-	-	-	-	-	--
MSTRG.25939.1	MSTRG.10048	0.966016812542515	8.03918679288028e-11	--	--	--	--	Transposon Ty3-G Gag-Pol polyprotein [Vitis vinifera]	-	-	-	-	-	-	-	--
MSTRG.26021.1	MSTRG.10048	0.965221924546864	9.64837602971283e-11	MSTRG.26021	--	--	--	Transposon Ty3-G Gag-Pol polyprotein [Vitis vinifera]	-	-	-	-	-	-	-	--
MSTRG.26433.1	MSTRG.10048	0.95805845424724	4.22018720831073e-10	--	--	--	--	Transposon Ty3-G Gag-Pol polyprotein [Vitis vinifera]	-	-	-	-	-	-	-	--
MSTRG.26459.1	MSTRG.10048	0.970897572101196	2.36164208371419e-11	--	--	--	--	Transposon Ty3-G Gag-Pol polyprotein [Vitis vinifera]	-	-	-	-	-	-	-	--
MSTRG.28111.1	MSTRG.10048	0.960450961425916	2.65797723528324e-10	MSTRG.28111	--	--	--	Transposon Ty3-G Gag-Pol polyprotein [Vitis vinifera]	-	-	-	-	-	-	-	--
MSTRG.28760.1	MSTRG.10048	0.958498913236324	3.88380571721759e-10	MSTRG.28760	--	--	--	Transposon Ty3-G Gag-Pol polyprotein [Vitis vinifera]	-	-	-	-	-	-	-	--
MSTRG.29510.1	MSTRG.10048	0.969069211602898	3.82302413580843e-11	MSTRG.29510	--	--	--	Transposon Ty3-G Gag-Pol polyprotein [Vitis vinifera]	-	-	-	-	-	-	-	--
MSTRG.30946.1	MSTRG.10048	0.96781102413494	5.23858628081556e-11	ncbi_105059037	--	--	--	Transposon Ty3-G Gag-Pol polyprotein [Vitis vinifera]	-	-	-	-	-	-	-	--
MSTRG.33051.1	MSTRG.10048	0.963391182362432	1.44605605175176e-10	--	--	--	--	Transposon Ty3-G Gag-Pol polyprotein [Vitis vinifera]	-	-	-	-	-	-	-	--
MSTRG.33052.1	MSTRG.10048	0.952671133875733	1.09086325001686e-09	ncbi_105060505	--	--	--	Transposon Ty3-G Gag-Pol polyprotein [Vitis vinifera]	-	-	-	-	-	-	-	--
MSTRG.33842.1	MSTRG.10048	0.957475555826789	4.70418036240931e-10	MSTRG.33842	--	--	--	Transposon Ty3-G Gag-Pol polyprotein [Vitis vinifera]	-	-	-	-	-	-	-	--
MSTRG.34133.1	MSTRG.10048	0.970676554625224	2.50725223652164e-11	--	--	--	--	Transposon Ty3-G Gag-Pol polyprotein [Vitis vinifera]	-	-	-	-	-	-	-	--
MSTRG.34413.1	MSTRG.10048	0.968904955879446	3.98642636131816e-11	MSTRG.34413	--	--	--	Transposon Ty3-G Gag-Pol polyprotein [Vitis vinifera]	-	-	-	-	-	-	-	--
MSTRG.34427.1	MSTRG.10048	0.951781112145667	1.26261939388668e-09	MSTRG.34427	--	--	--	Transposon Ty3-G Gag-Pol polyprotein [Vitis vinifera]	-	-	-	-	-	-	-	--
MSTRG.34850.6	MSTRG.10048	0.957473492127541	4.70597626229332e-10	--	--	--	--	Transposon Ty3-G Gag-Pol polyprotein [Vitis vinifera]	-	-	-	-	-	-	-	--
MSTRG.35002.1	MSTRG.10048	0.961348248609587	2.21844852775091e-10	ncbi_105061491	--	--	--	Transposon Ty3-G Gag-Pol polyprotein [Vitis vinifera]	-	-	-	-	-	-	-	--
MSTRG.35105.1	MSTRG.10048	0.974440322844066	8.45403958316686e-12	--	--	--	--	Transposon Ty3-G Gag-Pol polyprotein [Vitis vinifera]	-	-	-	-	-	-	-	--
MSTRG.35107.1	MSTRG.10048	0.967955294915775	5.05597121525147e-11	ncbi_105061555	--	--	--	Transposon Ty3-G Gag-Pol polyprotein [Vitis vinifera]	-	-	-	-	-	-	-	--
MSTRG.35309.1	MSTRG.10048	0.957206630583766	4.94329848944993e-10	MSTRG.35309	--	--	--	Transposon Ty3-G Gag-Pol polyprotein [Vitis vinifera]	-	-	-	-	-	-	-	--
MSTRG.35524.1	MSTRG.10048	0.974716054787345	7.75812140262421e-12	--	--	--	--	Transposon Ty3-G Gag-Pol polyprotein [Vitis vinifera]	-	-	-	-	-	-	-	--
MSTRG.35678.1	MSTRG.10048	0.97500850299154	7.07514389085472e-12	MSTRG.35678	--	--	--	Transposon Ty3-G Gag-Pol polyprotein [Vitis vinifera]	-	-	-	-	-	-	-	--
MSTRG.35811.1	MSTRG.10048	0.962384558926736	1.79080236235764e-10	MSTRG.35811	--	--	--	Transposon Ty3-G Gag-Pol polyprotein [Vitis vinifera]	-	-	-	-	-	-	-	--
MSTRG.36118.1	MSTRG.10048	0.975666630316999	5.72681897714136e-12	MSTRG.36118	--	--	--	Transposon Ty3-G Gag-Pol polyprotein [Vitis vinifera]	-	-	-	-	-	-	-	--
MSTRG.36392.1	MSTRG.10048	0.979367549328843	1.54792171820237e-12	MSTRG.36392	--	--	--	Transposon Ty3-G Gag-Pol polyprotein [Vitis vinifera]	-	-	-	-	-	-	-	--
MSTRG.36950.2	MSTRG.10048	0.954887058214244	7.48553009972615e-10	--	--	--	--	Transposon Ty3-G Gag-Pol polyprotein [Vitis vinifera]	-	-	-	-	-	-	-	--
MSTRG.37525.1	MSTRG.10048	0.96969098177082	3.25615343698452e-11	MSTRG.37525	--	--	--	Transposon Ty3-G Gag-Pol polyprotein [Vitis vinifera]	-	-	-	-	-	-	-	--
MSTRG.38470.1	MSTRG.10048	0.970492197427096	2.63463750872334e-11	--	--	--	--	Transposon Ty3-G Gag-Pol polyprotein [Vitis vinifera]	-	-	-	-	-	-	-	--
MSTRG.38813.1	MSTRG.10048	0.967290498965621	5.94614352210436e-11	--	--	--	--	Transposon Ty3-G Gag-Pol polyprotein [Vitis vinifera]	-	-	-	-	-	-	-	--
MSTRG.38827.1	MSTRG.10048	0.950395234657572	1.57692596536412e-09	MSTRG.38827	--	--	--	Transposon Ty3-G Gag-Pol polyprotein [Vitis vinifera]	-	-	-	-	-	-	-	--
MSTRG.39084.1	MSTRG.10048	0.971527223954785	1.98645952589619e-11	MSTRG.39084	--	--	--	Transposon Ty3-G Gag-Pol polyprotein [Vitis vinifera]	-	-	-	-	-	-	-	--
MSTRG.39318.1	MSTRG.10048	0.971017919400719	2.28550065677499e-11	MSTRG.39318	--	--	--	Transposon Ty3-G Gag-Pol polyprotein [Vitis vinifera]	-	-	-	-	-	-	-	--
MSTRG.39517.1	MSTRG.10048	0.962954888949421	1.58762591026258e-10	MSTRG.39517	--	--	--	Transposon Ty3-G Gag-Pol polyprotein [Vitis vinifera]	-	-	-	-	-	-	-	--
MSTRG.39561.1	MSTRG.10048	0.963336611371079	1.46313859667197e-10	MSTRG.39561	--	--	--	Transposon Ty3-G Gag-Pol polyprotein [Vitis vinifera]	-	-	-	-	-	-	-	--
MSTRG.39782.1	MSTRG.10048	0.977767941243726	2.79897771259332e-12	--	--	--	--	Transposon Ty3-G Gag-Pol polyprotein [Vitis vinifera]	-	-	-	-	-	-	-	--
MSTRG.40295.2	MSTRG.10048	0.967657481422303	5.43922815368676e-11	--	--	--	--	Transposon Ty3-G Gag-Pol polyprotein [Vitis vinifera]	-	-	-	-	-	-	-	--
MSTRG.40742.1	MSTRG.10048	0.962865400501773	1.61811038469497e-10	--	--	--	--	Transposon Ty3-G Gag-Pol polyprotein [Vitis vinifera]	-	-	-	-	-	-	-	--
MSTRG.40861.1	MSTRG.10048	0.960762423780289	2.4975197646501e-10	MSTRG.40861	--	--	--	Transposon Ty3-G Gag-Pol polyprotein [Vitis vinifera]	-	-	-	-	-	-	-	--
MSTRG.4121.1	MSTRG.10048	0.963168954588349	1.5167256150656e-10	--	--	--	--	Transposon Ty3-G Gag-Pol polyprotein [Vitis vinifera]	-	-	-	-	-	-	-	--
MSTRG.41608.1	MSTRG.10048	0.970034004641112	2.9759720620467e-11	MSTRG.41608	--	--	--	Transposon Ty3-G Gag-Pol polyprotein [Vitis vinifera]	-	-	-	-	-	-	-	--
MSTRG.42066.1	MSTRG.10048	0.979646192833542	1.38959229232716e-12	MSTRG.42066	--	--	--	Transposon Ty3-G Gag-Pol polyprotein [Vitis vinifera]	-	-	-	-	-	-	-	--
MSTRG.42066.2	MSTRG.10048	0.951809722637563	1.25675257716271e-09	--	--	--	--	Transposon Ty3-G Gag-Pol polyprotein [Vitis vinifera]	-	-	-	-	-	-	-	--
MSTRG.42094.1	MSTRG.10048	0.966188428368262	7.72426639397988e-11	MSTRG.42094	--	--	--	Transposon Ty3-G Gag-Pol polyprotein [Vitis vinifera]	-	-	-	-	-	-	-	--
MSTRG.42157.1	MSTRG.10048	0.976365961060688	4.54520301154035e-12	--	--	--	--	Transposon Ty3-G Gag-Pol polyprotein [Vitis vinifera]	-	-	-	-	-	-	-	--
MSTRG.42172.1	MSTRG.10048	0.966298163802944	7.52858288615756e-11	--	--	--	--	Transposon Ty3-G Gag-Pol polyprotein [Vitis vinifera]	-	-	-	-	-	-	-	--
MSTRG.42344.1	MSTRG.10048	0.98037071580104	1.0421851696582e-12	MSTRG.42344	--	--	--	Transposon Ty3-G Gag-Pol polyprotein [Vitis vinifera]	-	-	-	-	-	-	-	--
MSTRG.42360.1	MSTRG.10048	0.979199734734981	1.65068715627775e-12	--	--	--	--	Transposon Ty3-G Gag-Pol polyprotein [Vitis vinifera]	-	-	-	-	-	-	-	--
MSTRG.42435.1	MSTRG.10048	0.952991924274361	1.03414939297074e-09	MSTRG.42435	--	--	--	Transposon Ty3-G Gag-Pol polyprotein [Vitis vinifera]	-	-	-	-	-	-	-	--
MSTRG.42484.1	MSTRG.10048	0.958096616544813	4.19007167542054e-10	MSTRG.42484	--	--	--	Transposon Ty3-G Gag-Pol polyprotein [Vitis vinifera]	-	-	-	-	-	-	-	--
MSTRG.42769.1	MSTRG.10048	0.969410723553462	3.50187052999634e-11	MSTRG.42769	--	--	--	Transposon Ty3-G Gag-Pol polyprotein [Vitis vinifera]	-	-	-	-	-	-	-	--
MSTRG.42802.1	MSTRG.10048	0.964816655104523	1.05718578257909e-10	MSTRG.42802	--	--	--	Transposon Ty3-G Gag-Pol polyprotein [Vitis vinifera]	-	-	-	-	-	-	-	--
MSTRG.43109.1	MSTRG.10048	0.966128790295681	7.832462522217e-11	MSTRG.43109	--	--	--	Transposon Ty3-G Gag-Pol polyprotein [Vitis vinifera]	-	-	-	-	-	-	-	--
MSTRG.43484.1	MSTRG.10048	0.964787431108118	1.06413302574022e-10	MSTRG.43484	--	--	--	Transposon Ty3-G Gag-Pol polyprotein [Vitis vinifera]	-	-	-	-	-	-	-	--
MSTRG.43754.1	MSTRG.10048	0.972134792307077	1.67482722114541e-11	MSTRG.43754	--	--	--	Transposon Ty3-G Gag-Pol polyprotein [Vitis vinifera]	-	-	-	-	-	-	-	--
MSTRG.43755.1	MSTRG.10048	0.972340542843514	1.57943645226117e-11	MSTRG.43755	--	--	--	Transposon Ty3-G Gag-Pol polyprotein [Vitis vinifera]	-	-	-	-	-	-	-	--
MSTRG.43812.1	MSTRG.10048	0.981738607348083	5.87277073395446e-13	--	--	--	--	Transposon Ty3-G Gag-Pol polyprotein [Vitis vinifera]	-	-	-	-	-	-	-	--
MSTRG.43819.1	MSTRG.10048	0.950319894790918	1.59580658814351e-09	ncbi_105034612	--	--	--	Transposon Ty3-G Gag-Pol polyprotein [Vitis vinifera]	-	-	-	-	-	-	-	--
MSTRG.43821.1	MSTRG.10048	0.975647770018652	5.76208385932385e-12	MSTRG.43821	--	--	--	Transposon Ty3-G Gag-Pol polyprotein [Vitis vinifera]	-	-	-	-	-	-	-	--
MSTRG.44055.1	MSTRG.10048	0.95209513513613	1.19951232317486e-09	MSTRG.44055	--	--	--	Transposon Ty3-G Gag-Pol polyprotein [Vitis vinifera]	-	-	-	-	-	-	-	--
MSTRG.44316.1	MSTRG.10048	0.973805534936811	1.02666968862534e-11	MSTRG.44316	--	--	--	Transposon Ty3-G Gag-Pol polyprotein [Vitis vinifera]	-	-	-	-	-	-	-	--
MSTRG.44367.1	MSTRG.10048	0.954662597400384	7.7831867715916e-10	MSTRG.44367	--	--	--	Transposon Ty3-G Gag-Pol polyprotein [Vitis vinifera]	-	-	-	-	-	-	-	--
MSTRG.44454.2	MSTRG.10048	0.960303084569444	2.73725216064285e-10	--	--	--	--	Transposon Ty3-G Gag-Pol polyprotein [Vitis vinifera]	-	-	-	-	-	-	-	--
MSTRG.44468.1	MSTRG.10048	0.975702649915971	5.65999268435984e-12	MSTRG.44468	--	--	--	Transposon Ty3-G Gag-Pol polyprotein [Vitis vinifera]	-	-	-	-	-	-	-	--
MSTRG.44547.1	MSTRG.10048	0.961049876975274	2.35698568290339e-10	MSTRG.44547	--	--	--	Transposon Ty3-G Gag-Pol polyprotein [Vitis vinifera]	-	-	-	-	-	-	-	--
MSTRG.44677.1	MSTRG.10048	0.967448438251939	5.723147863937e-11	MSTRG.44677	--	--	--	Transposon Ty3-G Gag-Pol polyprotein [Vitis vinifera]	-	-	-	-	-	-	-	--
MSTRG.44797.1	MSTRG.10048	0.966642002704391	6.94313384132295e-11	MSTRG.44797	--	--	--	Transposon Ty3-G Gag-Pol polyprotein [Vitis vinifera]	-	-	-	-	-	-	-	--
MSTRG.44798.1	MSTRG.10048	0.966269557491246	7.57917343296994e-11	MSTRG.44798	--	--	--	Transposon Ty3-G Gag-Pol polyprotein [Vitis vinifera]	-	-	-	-	-	-	-	--
MSTRG.44857.1	MSTRG.10048	0.967977085095056	5.028877825906e-11	MSTRG.44857	--	--	--	Transposon Ty3-G Gag-Pol polyprotein [Vitis vinifera]	-	-	-	-	-	-	-	--
MSTRG.44908.1	MSTRG.10048	0.967126466683015	6.18572293980651e-11	MSTRG.44908	--	--	--	Transposon Ty3-G Gag-Pol polyprotein [Vitis vinifera]	-	-	-	-	-	-	-	--
MSTRG.44935.1	MSTRG.10048	0.979356802516788	1.55433119626241e-12	MSTRG.44935	--	--	--	Transposon Ty3-G Gag-Pol polyprotein [Vitis vinifera]	-	-	-	-	-	-	-	--
MSTRG.45178.1	MSTRG.10048	0.957494264844808	4.68792635746071e-10	MSTRG.45178	--	--	--	Transposon Ty3-G Gag-Pol polyprotein [Vitis vinifera]	-	-	-	-	-	-	-	--
MSTRG.45568.1	MSTRG.10048	0.973499145567048	1.12568008001789e-11	MSTRG.45568	--	--	--	Transposon Ty3-G Gag-Pol polyprotein [Vitis vinifera]	-	-	-	-	-	-	-	--
MSTRG.45621.1	MSTRG.10048	0.978644537106217	2.03436558916229e-12	MSTRG.45621	--	--	--	Transposon Ty3-G Gag-Pol polyprotein [Vitis vinifera]	-	-	-	-	-	-	-	--
MSTRG.45622.1	MSTRG.10048	0.97458879283287	8.07284222186347e-12	MSTRG.45622	--	--	--	Transposon Ty3-G Gag-Pol polyprotein [Vitis vinifera]	-	-	-	-	-	-	-	--
MSTRG.45658.1	MSTRG.10048	0.960339264605208	2.71766865385618e-10	MSTRG.45658	--	--	--	Transposon Ty3-G Gag-Pol polyprotein [Vitis vinifera]	-	-	-	-	-	-	-	--
MSTRG.45729.1	MSTRG.10048	0.95339059541669	9.67255333893933e-10	MSTRG.45729	--	--	--	Transposon Ty3-G Gag-Pol polyprotein [Vitis vinifera]	-	-	-	-	-	-	-	--
MSTRG.46007.1	MSTRG.10048	0.97448523912335	8.33709435042862e-12	--	--	--	--	Transposon Ty3-G Gag-Pol polyprotein [Vitis vinifera]	-	-	-	-	-	-	-	--
MSTRG.4605.2	MSTRG.10048	0.965793245921556	8.46618585321856e-11	--	--	--	--	Transposon Ty3-G Gag-Pol polyprotein [Vitis vinifera]	-	-	-	-	-	-	-	--
MSTRG.46347.1	MSTRG.10048	0.953393968511872	9.66705820413809e-10	--	--	--	--	Transposon Ty3-G Gag-Pol polyprotein [Vitis vinifera]	-	-	-	-	-	-	-	--
MSTRG.4635.1	MSTRG.10048	0.952174047007012	1.18409235057446e-09	MSTRG.4635	--	--	--	Transposon Ty3-G Gag-Pol polyprotein [Vitis vinifera]	-	-	-	-	-	-	-	--
MSTRG.46359.1	MSTRG.10048	0.95718684224302	4.9613040936294e-10	MSTRG.46359	--	--	--	Transposon Ty3-G Gag-Pol polyprotein [Vitis vinifera]	-	-	-	-	-	-	-	--
MSTRG.46773.1	MSTRG.10048	0.976632447441802	4.15450327267492e-12	MSTRG.46773	--	--	--	Transposon Ty3-G Gag-Pol polyprotein [Vitis vinifera]	-	-	-	-	-	-	-	--
MSTRG.46897.1	MSTRG.10048	0.968700879916394	4.19789955402661e-11	MSTRG.46897	--	--	--	Transposon Ty3-G Gag-Pol polyprotein [Vitis vinifera]	-	-	-	-	-	-	-	--
MSTRG.47080.2	MSTRG.10048	0.96942681462759	3.48733753650425e-11	--	--	--	--	Transposon Ty3-G Gag-Pol polyprotein [Vitis vinifera]	-	-	-	-	-	-	-	--
MSTRG.47402.1	MSTRG.10048	0.963262602280737	1.48658669884016e-10	MSTRG.47402	--	--	--	Transposon Ty3-G Gag-Pol polyprotein [Vitis vinifera]	-	-	-	-	-	-	-	--
MSTRG.47571.1	MSTRG.10048	0.951337070325653	1.35677812295654e-09	MSTRG.47571	--	--	--	Transposon Ty3-G Gag-Pol polyprotein [Vitis vinifera]	-	-	-	-	-	-	-	--
MSTRG.48481.1	MSTRG.10048	0.970230045361167	2.8254832386704e-11	MSTRG.48481	--	--	--	Transposon Ty3-G Gag-Pol polyprotein [Vitis vinifera]	-	-	-	-	-	-	-	--
MSTRG.48542.1	MSTRG.10048	0.974960081492441	7.18446264599242e-12	MSTRG.48542	--	--	--	Transposon Ty3-G Gag-Pol polyprotein [Vitis vinifera]	-	-	-	-	-	-	-	--
MSTRG.48543.1	MSTRG.10048	0.964655632072288	1.09596151955004e-10	MSTRG.48543	--	--	--	Transposon Ty3-G Gag-Pol polyprotein [Vitis vinifera]	-	-	-	-	-	-	-	--
MSTRG.48657.1	MSTRG.10048	0.96754105017408	5.59580881210592e-11	ncbi_105035391	--	--	--	Transposon Ty3-G Gag-Pol polyprotein [Vitis vinifera]	-	-	-	-	-	-	-	--
MSTRG.48808.1	MSTRG.10048	0.964734297011132	1.07686624473415e-10	MSTRG.48808	--	--	--	Transposon Ty3-G Gag-Pol polyprotein [Vitis vinifera]	-	-	-	-	-	-	-	--
MSTRG.48840.1	MSTRG.10048	0.964433857558214	1.1513930041774e-10	MSTRG.48840	--	--	--	Transposon Ty3-G Gag-Pol polyprotein [Vitis vinifera]	-	-	-	-	-	-	-	--
MSTRG.49062.1	MSTRG.10048	0.971709546074856	1.88803393707135e-11	MSTRG.49062	--	--	--	Transposon Ty3-G Gag-Pol polyprotein [Vitis vinifera]	-	-	-	-	-	-	-	--
MSTRG.49213.1	MSTRG.10048	0.967511359769509	5.63636062912648e-11	--	--	--	--	Transposon Ty3-G Gag-Pol polyprotein [Vitis vinifera]	-	-	-	-	-	-	-	--
MSTRG.49275.2	MSTRG.10048	0.970739168509644	2.4652274139883e-11	--	--	--	--	Transposon Ty3-G Gag-Pol polyprotein [Vitis vinifera]	-	-	-	-	-	-	-	--
MSTRG.49344.1	MSTRG.10048	0.974169193637627	9.19083219615015e-12	ncbi_105035521	--	--	--	Transposon Ty3-G Gag-Pol polyprotein [Vitis vinifera]	-	-	-	-	-	-	-	--
MSTRG.49457.1	MSTRG.10048	0.958911751009261	3.58996507704396e-10	MSTRG.49457	--	--	--	Transposon Ty3-G Gag-Pol polyprotein [Vitis vinifera]	-	-	-	-	-	-	-	--
MSTRG.49850.1	MSTRG.10048	0.951847369068269	1.24906901168927e-09	MSTRG.49850	--	--	--	Transposon Ty3-G Gag-Pol polyprotein [Vitis vinifera]	-	-	-	-	-	-	-	--
MSTRG.50046.1	MSTRG.10048	0.974455794081848	8.4135977103412e-12	MSTRG.50046	--	--	--	Transposon Ty3-G Gag-Pol polyprotein [Vitis vinifera]	-	-	-	-	-	-	-	--
MSTRG.50047.1	MSTRG.10048	0.971299244098789	2.11580780110636e-11	MSTRG.50047	--	--	--	Transposon Ty3-G Gag-Pol polyprotein [Vitis vinifera]	-	-	-	-	-	-	-	--
MSTRG.50071.1	MSTRG.10048	0.971123925738393	2.2202149465162e-11	MSTRG.50071	--	--	--	Transposon Ty3-G Gag-Pol polyprotein [Vitis vinifera]	-	-	-	-	-	-	-	--
MSTRG.50091.1	MSTRG.10048	0.953273230276618	9.86545438468111e-10	--	--	--	--	Transposon Ty3-G Gag-Pol polyprotein [Vitis vinifera]	-	-	-	-	-	-	-	--
MSTRG.50461.1	MSTRG.10048	0.966189824352487	7.7217494654174e-11	--	--	--	--	Transposon Ty3-G Gag-Pol polyprotein [Vitis vinifera]	-	-	-	-	-	-	-	--
MSTRG.50672.1	MSTRG.10048	0.959174983770936	3.41288632090765e-10	MSTRG.50672	--	--	--	Transposon Ty3-G Gag-Pol polyprotein [Vitis vinifera]	-	-	-	-	-	-	-	--
MSTRG.50926.1	MSTRG.10048	0.96548040234895	9.0968269888388e-11	MSTRG.50926	--	--	--	Transposon Ty3-G Gag-Pol polyprotein [Vitis vinifera]	-	-	-	-	-	-	-	--
MSTRG.50970.1	MSTRG.10048	0.964960030398772	1.02367153291704e-10	MSTRG.50970	--	--	--	Transposon Ty3-G Gag-Pol polyprotein [Vitis vinifera]	-	-	-	-	-	-	-	--
MSTRG.51068.1	MSTRG.10048	0.97240112941629	1.55226625927545e-11	MSTRG.51068	--	--	--	Transposon Ty3-G Gag-Pol polyprotein [Vitis vinifera]	-	-	-	-	-	-	-	--
MSTRG.51111.1	MSTRG.10048	0.950290387457966	1.60325471386495e-09	MSTRG.51111	--	--	--	Transposon Ty3-G Gag-Pol polyprotein [Vitis vinifera]	-	-	-	-	-	-	-	--
MSTRG.51114.1	MSTRG.10048	0.973592833747743	1.09455689515933e-11	MSTRG.51114	--	--	--	Transposon Ty3-G Gag-Pol polyprotein [Vitis vinifera]	-	-	-	-	-	-	-	--
MSTRG.51446.1	MSTRG.10048	0.968214102453828	4.74225081867731e-11	MSTRG.51446	--	--	--	Transposon Ty3-G Gag-Pol polyprotein [Vitis vinifera]	-	-	-	-	-	-	-	--
MSTRG.51654.1	MSTRG.10048	0.967917676577688	5.10304451020646e-11	--	--	--	--	Transposon Ty3-G Gag-Pol polyprotein [Vitis vinifera]	-	-	-	-	-	-	-	--
MSTRG.51655.1	MSTRG.10048	0.973395261132543	1.16109047895015e-11	MSTRG.51655	--	--	--	Transposon Ty3-G Gag-Pol polyprotein [Vitis vinifera]	-	-	-	-	-	-	-	--
MSTRG.51723.1	MSTRG.10048	0.978835316940899	1.89457272158879e-12	MSTRG.51723	--	--	--	Transposon Ty3-G Gag-Pol polyprotein [Vitis vinifera]	-	-	-	-	-	-	-	--
MSTRG.52362.1	MSTRG.10048	0.951506620958792	1.32012829399101e-09	--	--	--	--	Transposon Ty3-G Gag-Pol polyprotein [Vitis vinifera]	-	-	-	-	-	-	-	--
MSTRG.52458.1	MSTRG.10048	0.973130111132963	1.25591078735385e-11	ncbi_105036706	--	--	--	Transposon Ty3-G Gag-Pol polyprotein [Vitis vinifera]	-	-	-	-	-	-	-	--
MSTRG.52540.1	MSTRG.10048	0.967769399844622	5.2923306908169e-11	--	--	--	--	Transposon Ty3-G Gag-Pol polyprotein [Vitis vinifera]	-	-	-	-	-	-	-	--
MSTRG.52551.1	MSTRG.10048	0.951421564257938	1.33840489190545e-09	--	--	--	--	Transposon Ty3-G Gag-Pol polyprotein [Vitis vinifera]	-	-	-	-	-	-	-	--
MSTRG.53052.1	MSTRG.10048	0.972141177569034	1.67179300788946e-11	ncbi_114913797	--	--	--	Transposon Ty3-G Gag-Pol polyprotein [Vitis vinifera]	-	-	-	-	-	-	-	--
MSTRG.53429.1	MSTRG.10048	0.960371376161505	2.70038966255772e-10	--	--	--	--	Transposon Ty3-G Gag-Pol polyprotein [Vitis vinifera]	-	-	-	-	-	-	-	--
MSTRG.53533.1	MSTRG.10048	0.965215415563974	9.66263313030299e-11	--	--	--	--	Transposon Ty3-G Gag-Pol polyprotein [Vitis vinifera]	-	-	-	-	-	-	-	--
MSTRG.53545.1	MSTRG.10048	0.961453957579296	2.17109797643183e-10	--	--	--	--	Transposon Ty3-G Gag-Pol polyprotein [Vitis vinifera]	-	-	-	-	-	-	-	--
MSTRG.54174.1	MSTRG.10048	0.965355656626992	9.35948245832124e-11	--	--	--	--	Transposon Ty3-G Gag-Pol polyprotein [Vitis vinifera]	-	-	-	-	-	-	-	--
MSTRG.5438.1	MSTRG.10048	0.950952919162102	1.44310683948865e-09	--	--	--	--	Transposon Ty3-G Gag-Pol polyprotein [Vitis vinifera]	-	-	-	-	-	-	-	--
MSTRG.54878.1	MSTRG.10048	0.953592472948123	9.34841907214115e-10	--	--	--	--	Transposon Ty3-G Gag-Pol polyprotein [Vitis vinifera]	-	-	-	-	-	-	-	--
MSTRG.5492.1	MSTRG.10048	0.971652697658336	1.91825634000943e-11	MSTRG.5492	--	--	--	Transposon Ty3-G Gag-Pol polyprotein [Vitis vinifera]	-	-	-	-	-	-	-	--
MSTRG.6234.3	MSTRG.10048	0.964038927180523	1.25617180600554e-10	--	--	--	--	Transposon Ty3-G Gag-Pol polyprotein [Vitis vinifera]	-	-	-	-	-	-	-	--
MSTRG.6453.1	MSTRG.10048	0.970152757129317	2.88400087345491e-11	MSTRG.6453	--	--	--	Transposon Ty3-G Gag-Pol polyprotein [Vitis vinifera]	-	-	-	-	-	-	-	--
MSTRG.6465.1	MSTRG.10048	0.956024343009092	6.124593810363e-10	--	--	--	--	Transposon Ty3-G Gag-Pol polyprotein [Vitis vinifera]	-	-	-	-	-	-	-	--
MSTRG.647.1	MSTRG.10048	0.965347988742479	9.37584079309168e-11	--	--	--	--	Transposon Ty3-G Gag-Pol polyprotein [Vitis vinifera]	-	-	-	-	-	-	-	--
MSTRG.648.1	MSTRG.10048	0.962096047331021	1.90194714993429e-10	--	--	--	--	Transposon Ty3-G Gag-Pol polyprotein [Vitis vinifera]	-	-	-	-	-	-	-	--
MSTRG.8515.1	MSTRG.10048	0.961719043979604	2.05620858190122e-10	--	--	--	--	Transposon Ty3-G Gag-Pol polyprotein [Vitis vinifera]	-	-	-	-	-	-	-	--
MSTRG.10235.1	MSTRG.10049	0.952138051367305	1.19110464049354e-09	MSTRG.10235	--	--	--	Transposon Ty3-G Gag-Pol polyprotein [Vitis vinifera]	-	-	-	-	-	-	-	--
MSTRG.10236.1	MSTRG.10049	0.961546251266442	2.13047890651654e-10	MSTRG.10236	--	--	--	Transposon Ty3-G Gag-Pol polyprotein [Vitis vinifera]	-	-	-	-	-	-	-	--
MSTRG.10591.1	MSTRG.10049	0.964296091134751	1.18704367189041e-10	ncbi_105042980	--	--	--	Transposon Ty3-G Gag-Pol polyprotein [Vitis vinifera]	-	-	-	-	-	-	-	--
MSTRG.11074.1	MSTRG.10049	0.962982488115912	1.57832571162162e-10	MSTRG.11074	--	--	--	Transposon Ty3-G Gag-Pol polyprotein [Vitis vinifera]	-	-	-	-	-	-	-	--
MSTRG.12279.1	MSTRG.10049	0.96224326432849	1.84450568803134e-10	--	--	--	--	Transposon Ty3-G Gag-Pol polyprotein [Vitis vinifera]	-	-	-	-	-	-	-	--
MSTRG.12506.1	MSTRG.10049	0.975919133076751	5.27250444621441e-12	ncbi_105044608	--	--	--	Transposon Ty3-G Gag-Pol polyprotein [Vitis vinifera]	-	-	-	-	-	-	-	--
MSTRG.15828.1	MSTRG.10049	0.974000692348243	9.67643256807937e-12	MSTRG.15828	--	--	--	Transposon Ty3-G Gag-Pol polyprotein [Vitis vinifera]	-	-	-	-	-	-	-	--
MSTRG.15926.1	MSTRG.10049	0.953931406577385	8.82545647960493e-10	--	--	--	--	Transposon Ty3-G Gag-Pol polyprotein [Vitis vinifera]	-	-	-	-	-	-	-	--
MSTRG.16698.1	MSTRG.10049	0.960207770047667	2.78943351145464e-10	--	--	--	--	Transposon Ty3-G Gag-Pol polyprotein [Vitis vinifera]	-	-	-	-	-	-	-	--
MSTRG.1718.1	MSTRG.10049	0.976704519144467	4.05401205665439e-12	--	--	--	--	Transposon Ty3-G Gag-Pol polyprotein [Vitis vinifera]	-	-	-	-	-	-	-	--
MSTRG.17755.1	MSTRG.10049	0.97203221534462	1.72423346304591e-11	ncbi_105048628	--	--	--	Transposon Ty3-G Gag-Pol polyprotein [Vitis vinifera]	-	-	-	-	-	-	-	--
MSTRG.18166.1	MSTRG.10049	0.959882290123496	2.97421091425683e-10	--	--	--	--	Transposon Ty3-G Gag-Pol polyprotein [Vitis vinifera]	-	-	-	-	-	-	-	--
MSTRG.19500.1	MSTRG.10049	0.976796428580715	3.92894240077763e-12	--	--	--	--	Transposon Ty3-G Gag-Pol polyprotein [Vitis vinifera]	-	-	-	-	-	-	-	--
MSTRG.19575.1	MSTRG.10049	0.978871878865325	1.86876195417409e-12	--	--	--	--	Transposon Ty3-G Gag-Pol polyprotein [Vitis vinifera]	-	-	-	-	-	-	-	--
MSTRG.19852.1	MSTRG.10049	0.960674392504654	2.54199204207029e-10	--	--	--	--	Transposon Ty3-G Gag-Pol polyprotein [Vitis vinifera]	-	-	-	-	-	-	-	--
MSTRG.19896.1	MSTRG.10049	0.962651163082409	1.69317126795284e-10	--	--	--	--	Transposon Ty3-G Gag-Pol polyprotein [Vitis vinifera]	-	-	-	-	-	-	-	--
MSTRG.20742.1	MSTRG.10049	0.950773603113855	1.48501314832076e-09	ncbi_105051112	--	--	--	Transposon Ty3-G Gag-Pol polyprotein [Vitis vinifera]	-	-	-	-	-	-	-	--
MSTRG.20935.1	MSTRG.10049	0.987148529722365	3.59377583596644e-14	MSTRG.20935	--	--	--	Transposon Ty3-G Gag-Pol polyprotein [Vitis vinifera]	-	-	-	-	-	-	-	--
MSTRG.21207.1	MSTRG.10049	0.95759457188832	4.60161280305819e-10	MSTRG.21207	--	--	--	Transposon Ty3-G Gag-Pol polyprotein [Vitis vinifera]	-	-	-	-	-	-	-	--
MSTRG.21802.1	MSTRG.10049	0.954988606972406	7.35415530045214e-10	--	--	--	--	Transposon Ty3-G Gag-Pol polyprotein [Vitis vinifera]	-	-	-	-	-	-	-	--
MSTRG.22188.1	MSTRG.10049	0.954073023449034	8.61460619022629e-10	--	--	--	--	Transposon Ty3-G Gag-Pol polyprotein [Vitis vinifera]	-	-	-	-	-	-	-	--
MSTRG.24988.1	MSTRG.10049	0.974167760932267	9.19486971935895e-12	--	--	--	--	Transposon Ty3-G Gag-Pol polyprotein [Vitis vinifera]	-	-	-	-	-	-	-	--
MSTRG.25939.1	MSTRG.10049	0.975837951619964	5.41500953002719e-12	--	--	--	--	Transposon Ty3-G Gag-Pol polyprotein [Vitis vinifera]	-	-	-	-	-	-	-	--
MSTRG.26459.1	MSTRG.10049	0.976464424036214	4.39726558334065e-12	--	--	--	--	Transposon Ty3-G Gag-Pol polyprotein [Vitis vinifera]	-	-	-	-	-	-	-	--
MSTRG.28111.1	MSTRG.10049	0.951428652328682	1.33687347736883e-09	MSTRG.28111	--	--	--	Transposon Ty3-G Gag-Pol polyprotein [Vitis vinifera]	-	-	-	-	-	-	-	--
MSTRG.28760.1	MSTRG.10049	0.965609421658816	8.83195387105663e-11	MSTRG.28760	--	--	--	Transposon Ty3-G Gag-Pol polyprotein [Vitis vinifera]	-	-	-	-	-	-	-	--
MSTRG.30946.1	MSTRG.10049	0.961785980873739	2.02804964291575e-10	ncbi_105059037	--	--	--	Transposon Ty3-G Gag-Pol polyprotein [Vitis vinifera]	-	-	-	-	-	-	-	--
MSTRG.33051.1	MSTRG.10049	0.953378856725932	9.69169812438621e-10	--	--	--	--	Transposon Ty3-G Gag-Pol polyprotein [Vitis vinifera]	-	-	-	-	-	-	-	--
MSTRG.34850.6	MSTRG.10049	0.991146255578199	1.84658787582488e-15	--	--	--	--	Transposon Ty3-G Gag-Pol polyprotein [Vitis vinifera]	-	-	-	-	-	-	-	--
MSTRG.3504.1	MSTRG.10049	0.951916866074774	1.23499211783969e-09	MSTRG.3504	--	--	--	Transposon Ty3-G Gag-Pol polyprotein [Vitis vinifera]	-	-	-	-	-	-	-	--
MSTRG.35107.1	MSTRG.10049	0.951522183950406	1.31680779503664e-09	ncbi_105061555	--	--	--	Transposon Ty3-G Gag-Pol polyprotein [Vitis vinifera]	-	-	-	-	-	-	-	--
MSTRG.35309.1	MSTRG.10049	0.958747683449246	3.70433624045209e-10	MSTRG.35309	--	--	--	Transposon Ty3-G Gag-Pol polyprotein [Vitis vinifera]	-	-	-	-	-	-	-	--
MSTRG.35524.1	MSTRG.10049	0.962812508132206	1.63636704172101e-10	--	--	--	--	Transposon Ty3-G Gag-Pol polyprotein [Vitis vinifera]	-	-	-	-	-	-	-	--
MSTRG.35678.1	MSTRG.10049	0.967594856502458	5.52296668073113e-11	MSTRG.35678	--	--	--	Transposon Ty3-G Gag-Pol polyprotein [Vitis vinifera]	-	-	-	-	-	-	-	--
MSTRG.36231.1	MSTRG.10049	0.951567973954463	1.30708020486055e-09	MSTRG.36231	--	--	--	Transposon Ty3-G Gag-Pol polyprotein [Vitis vinifera]	-	-	-	-	-	-	-	--
MSTRG.36392.1	MSTRG.10049	0.964632448938149	1.10164502891994e-10	MSTRG.36392	--	--	--	Transposon Ty3-G Gag-Pol polyprotein [Vitis vinifera]	-	-	-	-	-	-	-	--
MSTRG.36950.2	MSTRG.10049	0.980186954506204	1.12219612632017e-12	--	--	--	--	Transposon Ty3-G Gag-Pol polyprotein [Vitis vinifera]	-	-	-	-	-	-	-	--
MSTRG.37708.1	MSTRG.10049	0.963415012264874	1.43865117571482e-10	MSTRG.37708	--	--	--	Transposon Ty3-G Gag-Pol polyprotein [Vitis vinifera]	-	-	-	-	-	-	-	--
MSTRG.38505.1	MSTRG.10049	0.951673004384574	1.2850034613295e-09	--	--	--	--	Transposon Ty3-G Gag-Pol polyprotein [Vitis vinifera]	-	-	-	-	-	-	-	--
MSTRG.39084.1	MSTRG.10049	0.962236909908136	1.84695349097152e-10	MSTRG.39084	--	--	--	Transposon Ty3-G Gag-Pol polyprotein [Vitis vinifera]	-	-	-	-	-	-	-	--
MSTRG.39318.1	MSTRG.10049	0.957406221036027	4.76484564000362e-10	MSTRG.39318	--	--	--	Transposon Ty3-G Gag-Pol polyprotein [Vitis vinifera]	-	-	-	-	-	-	-	--
MSTRG.39782.1	MSTRG.10049	0.956035647775654	6.11222851781737e-10	--	--	--	--	Transposon Ty3-G Gag-Pol polyprotein [Vitis vinifera]	-	-	-	-	-	-	-	--
MSTRG.40861.1	MSTRG.10049	0.951781624823974	1.26251405568971e-09	MSTRG.40861	--	--	--	Transposon Ty3-G Gag-Pol polyprotein [Vitis vinifera]	-	-	-	-	-	-	-	--
MSTRG.41608.1	MSTRG.10049	0.973075160132544	1.27638527744529e-11	MSTRG.41608	--	--	--	Transposon Ty3-G Gag-Pol polyprotein [Vitis vinifera]	-	-	-	-	-	-	-	--
MSTRG.42066.1	MSTRG.10049	0.968852673735787	4.03969846520207e-11	MSTRG.42066	--	--	--	Transposon Ty3-G Gag-Pol polyprotein [Vitis vinifera]	-	-	-	-	-	-	-	--
MSTRG.42157.1	MSTRG.10049	0.968666355804114	4.23462563505775e-11	--	--	--	--	Transposon Ty3-G Gag-Pol polyprotein [Vitis vinifera]	-	-	-	-	-	-	-	--
MSTRG.42344.1	MSTRG.10049	0.970170665255029	2.87034877184103e-11	MSTRG.42344	--	--	--	Transposon Ty3-G Gag-Pol polyprotein [Vitis vinifera]	-	-	-	-	-	-	-	--
MSTRG.42360.1	MSTRG.10049	0.956640302052749	5.48170938250879e-10	--	--	--	--	Transposon Ty3-G Gag-Pol polyprotein [Vitis vinifera]	-	-	-	-	-	-	-	--
MSTRG.42484.1	MSTRG.10049	0.95958763105693	3.15059339836534e-10	MSTRG.42484	--	--	--	Transposon Ty3-G Gag-Pol polyprotein [Vitis vinifera]	-	-	-	-	-	-	-	--
MSTRG.42769.1	MSTRG.10049	0.963461476272859	1.42430796216162e-10	MSTRG.42769	--	--	--	Transposon Ty3-G Gag-Pol polyprotein [Vitis vinifera]	-	-	-	-	-	-	-	--
MSTRG.42802.1	MSTRG.10049	0.975874071225717	5.35119590441933e-12	MSTRG.42802	--	--	--	Transposon Ty3-G Gag-Pol polyprotein [Vitis vinifera]	-	-	-	-	-	-	-	--
MSTRG.43725.1	MSTRG.10049	0.964698333832352	1.08555972967501e-10	MSTRG.43725	--	--	--	Transposon Ty3-G Gag-Pol polyprotein [Vitis vinifera]	-	-	-	-	-	-	-	--
MSTRG.43755.1	MSTRG.10049	0.9579429653613	4.31247575817379e-10	MSTRG.43755	--	--	--	Transposon Ty3-G Gag-Pol polyprotein [Vitis vinifera]	-	-	-	-	-	-	-	--
MSTRG.43812.1	MSTRG.10049	0.958351926364346	3.99336534580915e-10	--	--	--	--	Transposon Ty3-G Gag-Pol polyprotein [Vitis vinifera]	-	-	-	-	-	-	-	--
MSTRG.43819.1	MSTRG.10049	0.99052403963569	3.17319043489924e-15	ncbi_105034612	--	--	--	Transposon Ty3-G Gag-Pol polyprotein [Vitis vinifera]	-	-	-	-	-	-	-	--
MSTRG.43821.1	MSTRG.10049	0.967598039664049	5.51868338729996e-11	MSTRG.43821	--	--	--	Transposon Ty3-G Gag-Pol polyprotein [Vitis vinifera]	-	-	-	-	-	-	-	--
MSTRG.44157.1	MSTRG.10049	0.96666599792397	6.90380187881427e-11	MSTRG.44157	--	--	--	Transposon Ty3-G Gag-Pol polyprotein [Vitis vinifera]	-	-	-	-	-	-	-	--
MSTRG.44177.1	MSTRG.10049	0.954251181868952	8.35558652934621e-10	--	--	--	--	Transposon Ty3-G Gag-Pol polyprotein [Vitis vinifera]	-	-	-	-	-	-	-	--
MSTRG.44547.1	MSTRG.10049	0.977913498029474	2.65690464508126e-12	MSTRG.44547	--	--	--	Transposon Ty3-G Gag-Pol polyprotein [Vitis vinifera]	-	-	-	-	-	-	-	--
MSTRG.44677.1	MSTRG.10049	0.95782937357372	4.40495751544033e-10	MSTRG.44677	--	--	--	Transposon Ty3-G Gag-Pol polyprotein [Vitis vinifera]	-	-	-	-	-	-	-	--
MSTRG.44797.1	MSTRG.10049	0.963582675890987	1.38747902455091e-10	MSTRG.44797	--	--	--	Transposon Ty3-G Gag-Pol polyprotein [Vitis vinifera]	-	-	-	-	-	-	-	--
MSTRG.44857.1	MSTRG.10049	0.962656091756586	1.69141094104031e-10	MSTRG.44857	--	--	--	Transposon Ty3-G Gag-Pol polyprotein [Vitis vinifera]	-	-	-	-	-	-	-	--
MSTRG.44908.1	MSTRG.10049	0.952152642099971	1.18825788588659e-09	MSTRG.44908	--	--	--	Transposon Ty3-G Gag-Pol polyprotein [Vitis vinifera]	-	-	-	-	-	-	-	--
MSTRG.44935.1	MSTRG.10049	0.955994671400167	6.15715262177796e-10	MSTRG.44935	--	--	--	Transposon Ty3-G Gag-Pol polyprotein [Vitis vinifera]	-	-	-	-	-	-	-	--
MSTRG.45178.1	MSTRG.10049	0.971377456563552	2.0706288110587e-11	MSTRG.45178	--	--	--	Transposon Ty3-G Gag-Pol polyprotein [Vitis vinifera]	-	-	-	-	-	-	-	--
MSTRG.45621.1	MSTRG.10049	0.956815004929396	5.31042561316061e-10	MSTRG.45621	--	--	--	Transposon Ty3-G Gag-Pol polyprotein [Vitis vinifera]	-	-	-	-	-	-	-	--
MSTRG.45622.1	MSTRG.10049	0.966513553919539	7.1570208879575e-11	MSTRG.45622	--	--	--	Transposon Ty3-G Gag-Pol polyprotein [Vitis vinifera]	-	-	-	-	-	-	-	--
MSTRG.45729.1	MSTRG.10049	0.981136496910263	7.59855279900233e-13	MSTRG.45729	--	--	--	Transposon Ty3-G Gag-Pol polyprotein [Vitis vinifera]	-	-	-	-	-	-	-	--
MSTRG.46346.1	MSTRG.10049	0.963991751965782	1.26922659104173e-10	--	--	--	--	Transposon Ty3-G Gag-Pol polyprotein [Vitis vinifera]	-	-	-	-	-	-	-	--
MSTRG.46347.1	MSTRG.10049	0.956223920256134	5.90946454906868e-10	--	--	--	--	Transposon Ty3-G Gag-Pol polyprotein [Vitis vinifera]	-	-	-	-	-	-	-	--
MSTRG.46773.1	MSTRG.10049	0.96415386869094	1.22485274699896e-10	MSTRG.46773	--	--	--	Transposon Ty3-G Gag-Pol polyprotein [Vitis vinifera]	-	-	-	-	-	-	-	--
MSTRG.46897.1	MSTRG.10049	0.957994840784515	4.27080638645831e-10	MSTRG.46897	--	--	--	Transposon Ty3-G Gag-Pol polyprotein [Vitis vinifera]	-	-	-	-	-	-	-	--
MSTRG.47759.2	MSTRG.10049	0.977259335018567	3.34883436457326e-12	--	--	--	--	Transposon Ty3-G Gag-Pol polyprotein [Vitis vinifera]	-	-	-	-	-	-	-	--
MSTRG.47853.1	MSTRG.10049	0.97728461304181	3.31943353962544e-12	MSTRG.47853	--	--	--	Transposon Ty3-G Gag-Pol polyprotein [Vitis vinifera]	-	-	-	-	-	-	-	--
MSTRG.48193.1	MSTRG.10049	0.956690058593531	5.43244372294601e-10	MSTRG.48193	--	--	--	Transposon Ty3-G Gag-Pol polyprotein [Vitis vinifera]	-	-	-	-	-	-	-	--
MSTRG.48481.1	MSTRG.10049	0.958000194896384	4.26652567749198e-10	MSTRG.48481	--	--	--	Transposon Ty3-G Gag-Pol polyprotein [Vitis vinifera]	-	-	-	-	-	-	-	--
MSTRG.48543.1	MSTRG.10049	0.972151932694278	1.66669311696614e-11	MSTRG.48543	--	--	--	Transposon Ty3-G Gag-Pol polyprotein [Vitis vinifera]	-	-	-	-	-	-	-	--
MSTRG.49213.1	MSTRG.10049	0.982047717893551	5.12802322844819e-13	--	--	--	--	Transposon Ty3-G Gag-Pol polyprotein [Vitis vinifera]	-	-	-	-	-	-	-	--
MSTRG.49275.2	MSTRG.10049	0.971707918478007	1.88889340884884e-11	--	--	--	--	Transposon Ty3-G Gag-Pol polyprotein [Vitis vinifera]	-	-	-	-	-	-	-	--
MSTRG.49344.1	MSTRG.10049	0.973777528505046	1.03539292556194e-11	ncbi_105035521	--	--	--	Transposon Ty3-G Gag-Pol polyprotein [Vitis vinifera]	-	-	-	-	-	-	-	--
MSTRG.50047.1	MSTRG.10049	0.959412698700447	3.25955968808289e-10	MSTRG.50047	--	--	--	Transposon Ty3-G Gag-Pol polyprotein [Vitis vinifera]	-	-	-	-	-	-	-	--
MSTRG.50071.1	MSTRG.10049	0.964981440907419	1.01874710731055e-10	MSTRG.50071	--	--	--	Transposon Ty3-G Gag-Pol polyprotein [Vitis vinifera]	-	-	-	-	-	-	-	--
MSTRG.50091.1	MSTRG.10049	0.952534200548805	1.11588445472344e-09	--	--	--	--	Transposon Ty3-G Gag-Pol polyprotein [Vitis vinifera]	-	-	-	-	-	-	-	--
MSTRG.51068.1	MSTRG.10049	0.96088764134697	2.43542947693269e-10	MSTRG.51068	--	--	--	Transposon Ty3-G Gag-Pol polyprotein [Vitis vinifera]	-	-	-	-	-	-	-	--
MSTRG.51111.1	MSTRG.10049	0.952800743579894	1.06763142087112e-09	MSTRG.51111	--	--	--	Transposon Ty3-G Gag-Pol polyprotein [Vitis vinifera]	-	-	-	-	-	-	-	--
MSTRG.51114.1	MSTRG.10049	0.970895550419523	2.36293982566552e-11	MSTRG.51114	--	--	--	Transposon Ty3-G Gag-Pol polyprotein [Vitis vinifera]	-	-	-	-	-	-	-	--
MSTRG.51446.1	MSTRG.10049	0.969268458188246	3.63267526273324e-11	MSTRG.51446	--	--	--	Transposon Ty3-G Gag-Pol polyprotein [Vitis vinifera]	-	-	-	-	-	-	-	--
MSTRG.51655.1	MSTRG.10049	0.953674048402563	9.22014836207157e-10	MSTRG.51655	--	--	--	Transposon Ty3-G Gag-Pol polyprotein [Vitis vinifera]	-	-	-	-	-	-	-	--
MSTRG.51723.1	MSTRG.10049	0.969146864544725	3.74782958118989e-11	MSTRG.51723	--	--	--	Transposon Ty3-G Gag-Pol polyprotein [Vitis vinifera]	-	-	-	-	-	-	-	--
MSTRG.52458.1	MSTRG.10049	0.971836525523892	1.82202320078927e-11	ncbi_105036706	--	--	--	Transposon Ty3-G Gag-Pol polyprotein [Vitis vinifera]	-	-	-	-	-	-	-	--
MSTRG.52551.1	MSTRG.10049	0.969231379047703	3.66745922593334e-11	--	--	--	--	Transposon Ty3-G Gag-Pol polyprotein [Vitis vinifera]	-	-	-	-	-	-	-	--
MSTRG.53052.1	MSTRG.10049	0.964084184897016	1.24375777169856e-10	ncbi_114913797	--	--	--	Transposon Ty3-G Gag-Pol polyprotein [Vitis vinifera]	-	-	-	-	-	-	-	--
MSTRG.53837.1	MSTRG.10049	0.980897404482258	8.397800621329e-13	--	--	--	--	Transposon Ty3-G Gag-Pol polyprotein [Vitis vinifera]	-	-	-	-	-	-	-	--
MSTRG.5492.1	MSTRG.10049	0.970503144042755	2.62691916365683e-11	MSTRG.5492	--	--	--	Transposon Ty3-G Gag-Pol polyprotein [Vitis vinifera]	-	-	-	-	-	-	-	--
MSTRG.6465.1	MSTRG.10049	0.980498943755591	9.89347638963411e-13	--	--	--	--	Transposon Ty3-G Gag-Pol polyprotein [Vitis vinifera]	-	-	-	-	-	-	-	--
MSTRG.647.1	MSTRG.10049	0.97362844005682	1.08292689828102e-11	--	--	--	--	Transposon Ty3-G Gag-Pol polyprotein [Vitis vinifera]	-	-	-	-	-	-	-	--
MSTRG.648.1	MSTRG.10049	0.970174807233946	2.86719920714722e-11	--	--	--	--	Transposon Ty3-G Gag-Pol polyprotein [Vitis vinifera]	-	-	-	-	-	-	-	--
MSTRG.8515.1	MSTRG.10049	0.951768701554852	1.26517168812863e-09	--	--	--	--	Transposon Ty3-G Gag-Pol polyprotein [Vitis vinifera]	-	-	-	-	-	-	-	--
MSTRG.10410.1	MSTRG.10071	0.975115428495798	6.83887090531672e-12	--	--	--	--	RNA polymerase II C-terminal domain phosphatase-like 2 isoform X1 [Zingiber officinale]	-	-	-	-	-	-	-	--
MSTRG.1960.1	MSTRG.10071	0.952878410188154	1.05391740299034e-09	MSTRG.1960	--	--	--	RNA polymerase II C-terminal domain phosphatase-like 2 isoform X1 [Zingiber officinale]	-	-	-	-	-	-	-	--
MSTRG.20378.1	MSTRG.10071	0.953300940326404	9.81961091577995e-10	ncbi_105050715	--	--	--	RNA polymerase II C-terminal domain phosphatase-like 2 isoform X1 [Zingiber officinale]	-	-	-	-	-	-	-	--
MSTRG.22577.1	MSTRG.10071	0.959706185171705	3.07856164619022e-10	--	--	--	--	RNA polymerase II C-terminal domain phosphatase-like 2 isoform X1 [Zingiber officinale]	-	-	-	-	-	-	-	--
MSTRG.28932.1	MSTRG.10071	0.958580151413624	3.82438371030883e-10	--	--	--	--	RNA polymerase II C-terminal domain phosphatase-like 2 isoform X1 [Zingiber officinale]	-	-	-	-	-	-	-	--
MSTRG.30014.1	MSTRG.10071	0.970945435937881	2.33109871250286e-11	--	--	--	--	RNA polymerase II C-terminal domain phosphatase-like 2 isoform X1 [Zingiber officinale]	-	-	-	-	-	-	-	--
MSTRG.36950.1	MSTRG.10071	0.963244897064376	1.49224448149686e-10	MSTRG.36950	--	--	--	RNA polymerase II C-terminal domain phosphatase-like 2 isoform X1 [Zingiber officinale]	-	-	-	-	-	-	-	--
MSTRG.38264.1	MSTRG.10071	0.957071981300695	5.066949120012e-10	MSTRG.38264	--	--	--	RNA polymerase II C-terminal domain phosphatase-like 2 isoform X1 [Zingiber officinale]	-	-	-	-	-	-	-	--
MSTRG.41464.1	MSTRG.10071	0.961883302358608	1.98770793768901e-10	ncbi_105034116	--	--	--	RNA polymerase II C-terminal domain phosphatase-like 2 isoform X1 [Zingiber officinale]	-	-	-	-	-	-	-	--
MSTRG.42099.1	MSTRG.10071	0.95201917997453	1.21451925304774e-09	MSTRG.42099	--	--	--	RNA polymerase II C-terminal domain phosphatase-like 2 isoform X1 [Zingiber officinale]	-	-	-	-	-	-	-	--
MSTRG.43236.1	MSTRG.10071	0.954609764754428	7.85472706678308e-10	MSTRG.43236	--	--	--	RNA polymerase II C-terminal domain phosphatase-like 2 isoform X1 [Zingiber officinale]	-	-	-	-	-	-	-	--
MSTRG.45099.1	MSTRG.10071	0.957752940092298	4.46815405408565e-10	MSTRG.45099	--	--	--	RNA polymerase II C-terminal domain phosphatase-like 2 isoform X1 [Zingiber officinale]	-	-	-	-	-	-	-	--
MSTRG.45376.1	MSTRG.10071	0.963203950494758	1.50540106316144e-10	MSTRG.45376	--	--	--	RNA polymerase II C-terminal domain phosphatase-like 2 isoform X1 [Zingiber officinale]	-	-	-	-	-	-	-	--
MSTRG.49488.1	MSTRG.10071	0.974785999132844	7.58974960933025e-12	MSTRG.49488	--	--	--	RNA polymerase II C-terminal domain phosphatase-like 2 isoform X1 [Zingiber officinale]	-	-	-	-	-	-	-	--
MSTRG.10235.1	MSTRG.10085	0.967423630653562	5.75768363060138e-11	MSTRG.10235	--	--	--	Beta-porphyranase [Actinidia chinensis var. chinensis] [Actinidia chinensis]	-	-	-	-	-	-	-	--
MSTRG.10236.1	MSTRG.10085	0.974564423125586	8.13436302027235e-12	MSTRG.10236	--	--	--	Beta-porphyranase [Actinidia chinensis var. chinensis] [Actinidia chinensis]	-	-	-	-	-	-	-	--
MSTRG.10591.1	MSTRG.10085	0.977143117615017	3.48695084336564e-12	ncbi_105042980	--	--	--	Beta-porphyranase [Actinidia chinensis var. chinensis] [Actinidia chinensis]	-	-	-	-	-	-	-	--
MSTRG.1072.2	MSTRG.10085	0.958113443203793	4.17685258159306e-10	--	--	--	--	Beta-porphyranase [Actinidia chinensis var. chinensis] [Actinidia chinensis]	-	-	-	-	-	-	-	--
MSTRG.10765.1	MSTRG.10085	0.96626122797021	7.59395985954442e-11	MSTRG.10765	--	--	--	Beta-porphyranase [Actinidia chinensis var. chinensis] [Actinidia chinensis]	-	-	-	-	-	-	-	--
MSTRG.11074.1	MSTRG.10085	0.982593547264103	4.01252504950779e-13	MSTRG.11074	--	--	--	Beta-porphyranase [Actinidia chinensis var. chinensis] [Actinidia chinensis]	-	-	-	-	-	-	-	--
MSTRG.12279.1	MSTRG.10085	0.973856058508807	1.01109503694756e-11	--	--	--	--	Beta-porphyranase [Actinidia chinensis var. chinensis] [Actinidia chinensis]	-	-	-	-	-	-	-	--
MSTRG.12292.1	MSTRG.10085	0.955320115725397	6.93914222727306e-10	ncbi_105044400	--	--	--	Beta-porphyranase [Actinidia chinensis var. chinensis] [Actinidia chinensis]	-	-	-	-	-	-	-	--
MSTRG.12506.1	MSTRG.10085	0.968555704798388	4.35422858317037e-11	ncbi_105044608	--	--	--	Beta-porphyranase [Actinidia chinensis var. chinensis] [Actinidia chinensis]	-	-	-	-	-	-	-	--
MSTRG.1504.1	MSTRG.10085	0.950272151749975	1.6078728027099e-09	--	--	--	--	Beta-porphyranase [Actinidia chinensis var. chinensis] [Actinidia chinensis]	-	-	-	-	-	-	-	--
MSTRG.15828.1	MSTRG.10085	0.977329061165733	3.26828201740715e-12	MSTRG.15828	--	--	--	Beta-porphyranase [Actinidia chinensis var. chinensis] [Actinidia chinensis]	-	-	-	-	-	-	-	--
MSTRG.15926.1	MSTRG.10085	0.976011089118094	5.11504837364435e-12	--	--	--	--	Beta-porphyranase [Actinidia chinensis var. chinensis] [Actinidia chinensis]	-	-	-	-	-	-	-	--
MSTRG.16698.1	MSTRG.10085	0.988929416177998	1.09574818219351e-14	--	--	--	--	Beta-porphyranase [Actinidia chinensis var. chinensis] [Actinidia chinensis]	-	-	-	-	-	-	-	--
MSTRG.1718.1	MSTRG.10085	0.990434374859037	3.42054641979361e-15	--	--	--	--	Beta-porphyranase [Actinidia chinensis var. chinensis] [Actinidia chinensis]	-	-	-	-	-	-	-	--
MSTRG.17755.1	MSTRG.10085	0.989105074064866	9.6467102424511e-15	ncbi_105048628	--	--	--	Beta-porphyranase [Actinidia chinensis var. chinensis] [Actinidia chinensis]	-	-	-	-	-	-	-	--
MSTRG.18166.1	MSTRG.10085	0.973389938676576	1.16293058245982e-11	--	--	--	--	Beta-porphyranase [Actinidia chinensis var. chinensis] [Actinidia chinensis]	-	-	-	-	-	-	-	--
MSTRG.19500.1	MSTRG.10085	0.987628209416672	2.65485267051451e-14	--	--	--	--	Beta-porphyranase [Actinidia chinensis var. chinensis] [Actinidia chinensis]	-	-	-	-	-	-	-	--
MSTRG.19575.1	MSTRG.10085	0.973655075397936	1.07429768885205e-11	--	--	--	--	Beta-porphyranase [Actinidia chinensis var. chinensis] [Actinidia chinensis]	-	-	-	-	-	-	-	--
MSTRG.19852.1	MSTRG.10085	0.985569490953517	9.03724681006137e-14	--	--	--	--	Beta-porphyranase [Actinidia chinensis var. chinensis] [Actinidia chinensis]	-	-	-	-	-	-	-	--
MSTRG.19895.1	MSTRG.10085	0.954640896843799	7.81250240613594e-10	--	--	--	--	Beta-porphyranase [Actinidia chinensis var. chinensis] [Actinidia chinensis]	-	-	-	-	-	-	-	--
MSTRG.19896.1	MSTRG.10085	0.974712051388871	7.7678563029059e-12	--	--	--	--	Beta-porphyranase [Actinidia chinensis var. chinensis] [Actinidia chinensis]	-	-	-	-	-	-	-	--
MSTRG.20742.1	MSTRG.10085	0.958223390370141	4.09136795202322e-10	ncbi_105051112	--	--	--	Beta-porphyranase [Actinidia chinensis var. chinensis] [Actinidia chinensis]	-	-	-	-	-	-	-	--
MSTRG.20935.1	MSTRG.10085	0.995024706209619	1.85848574799927e-17	MSTRG.20935	--	--	--	Beta-porphyranase [Actinidia chinensis var. chinensis] [Actinidia chinensis]	-	-	-	-	-	-	-	--
MSTRG.21207.1	MSTRG.10085	0.96930757902164	3.5962881657805e-11	MSTRG.21207	--	--	--	Beta-porphyranase [Actinidia chinensis var. chinensis] [Actinidia chinensis]	-	-	-	-	-	-	-	--
MSTRG.21802.1	MSTRG.10085	0.961536378971259	2.13479191192589e-10	--	--	--	--	Beta-porphyranase [Actinidia chinensis var. chinensis] [Actinidia chinensis]	-	-	-	-	-	-	-	--
MSTRG.22188.1	MSTRG.10085	0.969080843592948	3.81167732482978e-11	--	--	--	--	Beta-porphyranase [Actinidia chinensis var. chinensis] [Actinidia chinensis]	-	-	-	-	-	-	-	--
MSTRG.22825.1	MSTRG.10085	0.961257470361939	2.25982649363952e-10	--	--	--	--	Beta-porphyranase [Actinidia chinensis var. chinensis] [Actinidia chinensis]	-	-	-	-	-	-	-	--
MSTRG.23215.1	MSTRG.10085	0.952063615823719	1.20572008777454e-09	MSTRG.23215	--	--	--	Beta-porphyranase [Actinidia chinensis var. chinensis] [Actinidia chinensis]	-	-	-	-	-	-	-	--
MSTRG.24823.1	MSTRG.10085	0.957121785428529	5.02090299566653e-10	--	--	--	--	Beta-porphyranase [Actinidia chinensis var. chinensis] [Actinidia chinensis]	-	-	-	-	-	-	-	--
MSTRG.24988.1	MSTRG.10085	0.980458920156263	1.00558272061898e-12	--	--	--	--	Beta-porphyranase [Actinidia chinensis var. chinensis] [Actinidia chinensis]	-	-	-	-	-	-	-	--
MSTRG.25939.1	MSTRG.10085	0.981437711499483	6.68673922322016e-13	--	--	--	--	Beta-porphyranase [Actinidia chinensis var. chinensis] [Actinidia chinensis]	-	-	-	-	-	-	-	--
MSTRG.26021.1	MSTRG.10085	0.95817785306933	4.1265868518289e-10	MSTRG.26021	--	--	--	Beta-porphyranase [Actinidia chinensis var. chinensis] [Actinidia chinensis]	-	-	-	-	-	-	-	--
MSTRG.26459.1	MSTRG.10085	0.990624213347537	2.91546517411135e-15	--	--	--	--	Beta-porphyranase [Actinidia chinensis var. chinensis] [Actinidia chinensis]	-	-	-	-	-	-	-	--
MSTRG.28760.1	MSTRG.10085	0.977715823020666	2.85143654215434e-12	MSTRG.28760	--	--	--	Beta-porphyranase [Actinidia chinensis var. chinensis] [Actinidia chinensis]	-	-	-	-	-	-	-	--
MSTRG.30138.4	MSTRG.10085	0.960704366321232	2.52677283801131e-10	--	--	--	--	Beta-porphyranase [Actinidia chinensis var. chinensis] [Actinidia chinensis]	-	-	-	-	-	-	-	--
MSTRG.30946.1	MSTRG.10085	0.983446876690449	2.69113956311277e-13	ncbi_105059037	--	--	--	Beta-porphyranase [Actinidia chinensis var. chinensis] [Actinidia chinensis]	-	-	-	-	-	-	-	--
MSTRG.33051.1	MSTRG.10085	0.956644389886152	5.47764726613273e-10	--	--	--	--	Beta-porphyranase [Actinidia chinensis var. chinensis] [Actinidia chinensis]	-	-	-	-	-	-	-	--
MSTRG.34133.1	MSTRG.10085	0.963775818715988	1.33050256190441e-10	--	--	--	--	Beta-porphyranase [Actinidia chinensis var. chinensis] [Actinidia chinensis]	-	-	-	-	-	-	-	--
MSTRG.34413.1	MSTRG.10085	0.957759644325512	4.46257947169506e-10	MSTRG.34413	--	--	--	Beta-porphyranase [Actinidia chinensis var. chinensis] [Actinidia chinensis]	-	-	-	-	-	-	-	--
MSTRG.34850.6	MSTRG.10085	0.98879192650642	1.20894822190157e-14	--	--	--	--	Beta-porphyranase [Actinidia chinensis var. chinensis] [Actinidia chinensis]	-	-	-	-	-	-	-	--
MSTRG.3504.1	MSTRG.10085	0.966938056417929	6.47125277246911e-11	MSTRG.3504	--	--	--	Beta-porphyranase [Actinidia chinensis var. chinensis] [Actinidia chinensis]	-	-	-	-	-	-	-	--
MSTRG.35105.1	MSTRG.10085	0.95680713568389	5.3180394065003e-10	--	--	--	--	Beta-porphyranase [Actinidia chinensis var. chinensis] [Actinidia chinensis]	-	-	-	-	-	-	-	--
MSTRG.35107.1	MSTRG.10085	0.970919012237469	2.34791760124189e-11	ncbi_105061555	--	--	--	Beta-porphyranase [Actinidia chinensis var. chinensis] [Actinidia chinensis]	-	-	-	-	-	-	-	--
MSTRG.35309.1	MSTRG.10085	0.971771983144263	1.85531974099943e-11	MSTRG.35309	--	--	--	Beta-porphyranase [Actinidia chinensis var. chinensis] [Actinidia chinensis]	-	-	-	-	-	-	-	--
MSTRG.35524.1	MSTRG.10085	0.974377237136984	8.62070692249034e-12	--	--	--	--	Beta-porphyranase [Actinidia chinensis var. chinensis] [Actinidia chinensis]	-	-	-	-	-	-	-	--
MSTRG.35678.1	MSTRG.10085	0.97935371648874	1.55617600237025e-12	MSTRG.35678	--	--	--	Beta-porphyranase [Actinidia chinensis var. chinensis] [Actinidia chinensis]	-	-	-	-	-	-	-	--
MSTRG.36118.1	MSTRG.10085	0.958883728750998	3.60927872657439e-10	MSTRG.36118	--	--	--	Beta-porphyranase [Actinidia chinensis var. chinensis] [Actinidia chinensis]	-	-	-	-	-	-	-	--
MSTRG.36231.1	MSTRG.10085	0.971516928416479	1.99214854683037e-11	MSTRG.36231	--	--	--	Beta-porphyranase [Actinidia chinensis var. chinensis] [Actinidia chinensis]	-	-	-	-	-	-	-	--
MSTRG.36392.1	MSTRG.10085	0.976734063388017	4.0134349524131e-12	MSTRG.36392	--	--	--	Beta-porphyranase [Actinidia chinensis var. chinensis] [Actinidia chinensis]	-	-	-	-	-	-	-	--
MSTRG.36950.2	MSTRG.10085	0.99143269990106	1.42067384485995e-15	--	--	--	--	Beta-porphyranase [Actinidia chinensis var. chinensis] [Actinidia chinensis]	-	-	-	-	-	-	-	--
MSTRG.37525.1	MSTRG.10085	0.964797539517132	1.06172552811045e-10	MSTRG.37525	--	--	--	Beta-porphyranase [Actinidia chinensis var. chinensis] [Actinidia chinensis]	-	-	-	-	-	-	-	--
MSTRG.37708.1	MSTRG.10085	0.954391678010085	8.1561295408636e-10	MSTRG.37708	--	--	--	Beta-porphyranase [Actinidia chinensis var. chinensis] [Actinidia chinensis]	-	-	-	-	-	-	-	--
MSTRG.38470.1	MSTRG.10085	0.966918304764167	6.50184058756637e-11	--	--	--	--	Beta-porphyranase [Actinidia chinensis var. chinensis] [Actinidia chinensis]	-	-	-	-	-	-	-	--
MSTRG.38505.1	MSTRG.10085	0.957175012636962	4.97209521447573e-10	--	--	--	--	Beta-porphyranase [Actinidia chinensis var. chinensis] [Actinidia chinensis]	-	-	-	-	-	-	-	--
MSTRG.38609.1	MSTRG.10085	0.969720804872115	3.23091346572977e-11	--	--	--	--	Beta-porphyranase [Actinidia chinensis var. chinensis] [Actinidia chinensis]	-	-	-	-	-	-	-	--
MSTRG.38827.1	MSTRG.10085	0.966921139150373	6.49744346943952e-11	MSTRG.38827	--	--	--	Beta-porphyranase [Actinidia chinensis var. chinensis] [Actinidia chinensis]	-	-	-	-	-	-	-	--
MSTRG.39084.1	MSTRG.10085	0.98052897351026	9.77317162113619e-13	MSTRG.39084	--	--	--	Beta-porphyranase [Actinidia chinensis var. chinensis] [Actinidia chinensis]	-	-	-	-	-	-	-	--
MSTRG.39318.1	MSTRG.10085	0.965349156659969	9.37334760082292e-11	MSTRG.39318	--	--	--	Beta-porphyranase [Actinidia chinensis var. chinensis] [Actinidia chinensis]	-	-	-	-	-	-	-	--
MSTRG.39782.1	MSTRG.10085	0.974096578741618	9.39742758605899e-12	--	--	--	--	Beta-porphyranase [Actinidia chinensis var. chinensis] [Actinidia chinensis]	-	-	-	-	-	-	-	--
MSTRG.40861.1	MSTRG.10085	0.974955470193138	7.19494978273663e-12	MSTRG.40861	--	--	--	Beta-porphyranase [Actinidia chinensis var. chinensis] [Actinidia chinensis]	-	-	-	-	-	-	-	--
MSTRG.41608.1	MSTRG.10085	0.979412012017773	1.5216483752945e-12	MSTRG.41608	--	--	--	Beta-porphyranase [Actinidia chinensis var. chinensis] [Actinidia chinensis]	-	-	-	-	-	-	-	--
MSTRG.42066.1	MSTRG.10085	0.978304562301115	2.30590263915733e-12	MSTRG.42066	--	--	--	Beta-porphyranase [Actinidia chinensis var. chinensis] [Actinidia chinensis]	-	-	-	-	-	-	-	--
MSTRG.42157.1	MSTRG.10085	0.979159364820924	1.67627928377993e-12	--	--	--	--	Beta-porphyranase [Actinidia chinensis var. chinensis] [Actinidia chinensis]	-	-	-	-	-	-	-	--
MSTRG.42344.1	MSTRG.10085	0.984808871314215	1.35978197601748e-13	MSTRG.42344	--	--	--	Beta-porphyranase [Actinidia chinensis var. chinensis] [Actinidia chinensis]	-	-	-	-	-	-	-	--
MSTRG.42360.1	MSTRG.10085	0.974508003551036	8.27836506439115e-12	--	--	--	--	Beta-porphyranase [Actinidia chinensis var. chinensis] [Actinidia chinensis]	-	-	-	-	-	-	-	--
MSTRG.42484.1	MSTRG.10085	0.981683770939045	6.01430940120665e-13	MSTRG.42484	--	--	--	Beta-porphyranase [Actinidia chinensis var. chinensis] [Actinidia chinensis]	-	-	-	-	-	-	-	--
MSTRG.42769.1	MSTRG.10085	0.969752353181027	3.20439925742531e-11	MSTRG.42769	--	--	--	Beta-porphyranase [Actinidia chinensis var. chinensis] [Actinidia chinensis]	-	-	-	-	-	-	-	--
MSTRG.42802.1	MSTRG.10085	0.985935008415325	7.36877875828198e-14	MSTRG.42802	--	--	--	Beta-porphyranase [Actinidia chinensis var. chinensis] [Actinidia chinensis]	-	-	-	-	-	-	-	--
MSTRG.43109.1	MSTRG.10085	0.950200011040001	1.62625565176777e-09	MSTRG.43109	--	--	--	Beta-porphyranase [Actinidia chinensis var. chinensis] [Actinidia chinensis]	-	-	-	-	-	-	-	--
MSTRG.43725.1	MSTRG.10085	0.951950078987918	1.22831359788627e-09	MSTRG.43725	--	--	--	Beta-porphyranase [Actinidia chinensis var. chinensis] [Actinidia chinensis]	-	-	-	-	-	-	-	--
MSTRG.43754.1	MSTRG.10085	0.962163286125761	1.87552132053979e-10	MSTRG.43754	--	--	--	Beta-porphyranase [Actinidia chinensis var. chinensis] [Actinidia chinensis]	-	-	-	-	-	-	-	--
MSTRG.43755.1	MSTRG.10085	0.979050426693962	1.74707584132751e-12	MSTRG.43755	--	--	--	Beta-porphyranase [Actinidia chinensis var. chinensis] [Actinidia chinensis]	-	-	-	-	-	-	-	--
MSTRG.43812.1	MSTRG.10085	0.970497485499945	2.63090647791282e-11	--	--	--	--	Beta-porphyranase [Actinidia chinensis var. chinensis] [Actinidia chinensis]	-	-	-	-	-	-	-	--
MSTRG.43819.1	MSTRG.10085	0.988639892109707	1.34590129910619e-14	ncbi_105034612	--	--	--	Beta-porphyranase [Actinidia chinensis var. chinensis] [Actinidia chinensis]	-	-	-	-	-	-	-	--
MSTRG.43821.1	MSTRG.10085	0.980944696351729	8.234133652784e-13	MSTRG.43821	--	--	--	Beta-porphyranase [Actinidia chinensis var. chinensis] [Actinidia chinensis]	-	-	-	-	-	-	-	--
MSTRG.44157.1	MSTRG.10085	0.983374430715752	2.78618701393495e-13	MSTRG.44157	--	--	--	Beta-porphyranase [Actinidia chinensis var. chinensis] [Actinidia chinensis]	-	-	-	-	-	-	-	--
MSTRG.44177.1	MSTRG.10085	0.958477355732154	3.89970837234437e-10	--	--	--	--	Beta-porphyranase [Actinidia chinensis var. chinensis] [Actinidia chinensis]	-	-	-	-	-	-	-	--
MSTRG.44249.1	MSTRG.10085	0.953658754732809	9.2440790647972e-10	MSTRG.44249	--	--	--	Beta-porphyranase [Actinidia chinensis var. chinensis] [Actinidia chinensis]	-	-	-	-	-	-	-	--
MSTRG.44468.1	MSTRG.10085	0.962212851826105	1.85624662586476e-10	MSTRG.44468	--	--	--	Beta-porphyranase [Actinidia chinensis var. chinensis] [Actinidia chinensis]	-	-	-	-	-	-	-	--
MSTRG.44547.1	MSTRG.10085	0.985576420756295	9.00278150605183e-14	MSTRG.44547	--	--	--	Beta-porphyranase [Actinidia chinensis var. chinensis] [Actinidia chinensis]	-	-	-	-	-	-	-	--
MSTRG.44677.1	MSTRG.10085	0.971765716308225	1.85858080252591e-11	MSTRG.44677	--	--	--	Beta-porphyranase [Actinidia chinensis var. chinensis] [Actinidia chinensis]	-	-	-	-	-	-	-	--
MSTRG.44797.1	MSTRG.10085	0.983130733846492	3.12777883474158e-13	MSTRG.44797	--	--	--	Beta-porphyranase [Actinidia chinensis var. chinensis] [Actinidia chinensis]	-	-	-	-	-	-	-	--
MSTRG.44798.1	MSTRG.10085	0.967114761199895	6.20313663177416e-11	MSTRG.44798	--	--	--	Beta-porphyranase [Actinidia chinensis var. chinensis] [Actinidia chinensis]	-	-	-	-	-	-	-	--
MSTRG.44857.1	MSTRG.10085	0.965832101661435	8.39058519258068e-11	MSTRG.44857	--	--	--	Beta-porphyranase [Actinidia chinensis var. chinensis] [Actinidia chinensis]	-	-	-	-	-	-	-	--
MSTRG.44908.1	MSTRG.10085	0.959898631820485	2.9646857568387e-10	MSTRG.44908	--	--	--	Beta-porphyranase [Actinidia chinensis var. chinensis] [Actinidia chinensis]	-	-	-	-	-	-	-	--
MSTRG.44935.1	MSTRG.10085	0.969958571036552	3.03571284109303e-11	MSTRG.44935	--	--	--	Beta-porphyranase [Actinidia chinensis var. chinensis] [Actinidia chinensis]	-	-	-	-	-	-	-	--
MSTRG.45178.1	MSTRG.10085	0.981650602631346	6.1013582776159e-13	MSTRG.45178	--	--	--	Beta-porphyranase [Actinidia chinensis var. chinensis] [Actinidia chinensis]	-	-	-	-	-	-	-	--
MSTRG.45568.1	MSTRG.10085	0.959532293322272	3.18471521171623e-10	MSTRG.45568	--	--	--	Beta-porphyranase [Actinidia chinensis var. chinensis] [Actinidia chinensis]	-	-	-	-	-	-	-	--
MSTRG.45621.1	MSTRG.10085	0.967036558347245	6.32057562881489e-11	MSTRG.45621	--	--	--	Beta-porphyranase [Actinidia chinensis var. chinensis] [Actinidia chinensis]	-	-	-	-	-	-	-	--
MSTRG.45622.1	MSTRG.10085	0.977808419443542	2.75881808677831e-12	MSTRG.45622	--	--	--	Beta-porphyranase [Actinidia chinensis var. chinensis] [Actinidia chinensis]	-	-	-	-	-	-	-	--
MSTRG.45729.1	MSTRG.10085	0.974745590258801	7.68662954398337e-12	MSTRG.45729	--	--	--	Beta-porphyranase [Actinidia chinensis var. chinensis] [Actinidia chinensis]	-	-	-	-	-	-	-	--
MSTRG.46346.1	MSTRG.10085	0.987142452271641	3.60732574318005e-14	--	--	--	--	Beta-porphyranase [Actinidia chinensis var. chinensis] [Actinidia chinensis]	-	-	-	-	-	-	-	--
MSTRG.46347.1	MSTRG.10085	0.97760865147603	2.96201173080219e-12	--	--	--	--	Beta-porphyranase [Actinidia chinensis var. chinensis] [Actinidia chinensis]	-	-	-	-	-	-	-	--
MSTRG.46773.1	MSTRG.10085	0.969269370352466	3.63182319888429e-11	MSTRG.46773	--	--	--	Beta-porphyranase [Actinidia chinensis var. chinensis] [Actinidia chinensis]	-	-	-	-	-	-	-	--
MSTRG.46897.1	MSTRG.10085	0.969852495835931	3.12148886625697e-11	MSTRG.46897	--	--	--	Beta-porphyranase [Actinidia chinensis var. chinensis] [Actinidia chinensis]	-	-	-	-	-	-	-	--
MSTRG.47402.1	MSTRG.10085	0.966709662019429	6.83272754376534e-11	MSTRG.47402	--	--	--	Beta-porphyranase [Actinidia chinensis var. chinensis] [Actinidia chinensis]	-	-	-	-	-	-	-	--
MSTRG.47853.1	MSTRG.10085	0.985164836220764	1.1260862175492e-13	MSTRG.47853	--	--	--	Beta-porphyranase [Actinidia chinensis var. chinensis] [Actinidia chinensis]	-	-	-	-	-	-	-	--
MSTRG.48193.1	MSTRG.10085	0.958155576257857	4.14391185374982e-10	MSTRG.48193	--	--	--	Beta-porphyranase [Actinidia chinensis var. chinensis] [Actinidia chinensis]	-	-	-	-	-	-	-	--
MSTRG.48236.2	MSTRG.10085	0.962979772368968	1.57923873702445e-10	--	--	--	--	Beta-porphyranase [Actinidia chinensis var. chinensis] [Actinidia chinensis]	-	-	-	-	-	-	-	--
MSTRG.48481.1	MSTRG.10085	0.969116905938567	3.77668552393211e-11	MSTRG.48481	--	--	--	Beta-porphyranase [Actinidia chinensis var. chinensis] [Actinidia chinensis]	-	-	-	-	-	-	-	--
MSTRG.48542.1	MSTRG.10085	0.974009318955207	9.65103895310225e-12	MSTRG.48542	--	--	--	Beta-porphyranase [Actinidia chinensis var. chinensis] [Actinidia chinensis]	-	-	-	-	-	-	-	--
MSTRG.48543.1	MSTRG.10085	0.988982234456464	1.05479111677541e-14	MSTRG.48543	--	--	--	Beta-porphyranase [Actinidia chinensis var. chinensis] [Actinidia chinensis]	-	-	-	-	-	-	-	--
MSTRG.49062.1	MSTRG.10085	0.971753462814953	1.86497157588432e-11	MSTRG.49062	--	--	--	Beta-porphyranase [Actinidia chinensis var. chinensis] [Actinidia chinensis]	-	-	-	-	-	-	-	--
MSTRG.49213.1	MSTRG.10085	0.99177956988318	1.02180770101342e-15	--	--	--	--	Beta-porphyranase [Actinidia chinensis var. chinensis] [Actinidia chinensis]	-	-	-	-	-	-	-	--
MSTRG.49275.2	MSTRG.10085	0.985174325505698	1.12036998812465e-13	--	--	--	--	Beta-porphyranase [Actinidia chinensis var. chinensis] [Actinidia chinensis]	-	-	-	-	-	-	-	--
MSTRG.493.1	MSTRG.10085	0.973042393232757	1.28873213345773e-11	MSTRG.493	--	--	--	Beta-porphyranase [Actinidia chinensis var. chinensis] [Actinidia chinensis]	-	-	-	-	-	-	-	--
MSTRG.49344.1	MSTRG.10085	0.985393460188931	9.9522765803432e-14	ncbi_105035521	--	--	--	Beta-porphyranase [Actinidia chinensis var. chinensis] [Actinidia chinensis]	-	-	-	-	-	-	-	--
MSTRG.49978.1	MSTRG.10085	0.971290982867553	2.12062967441634e-11	MSTRG.49978	--	--	--	Beta-porphyranase [Actinidia chinensis var. chinensis] [Actinidia chinensis]	-	-	-	-	-	-	-	--
MSTRG.50046.1	MSTRG.10085	0.965861322130956	8.33411990716697e-11	MSTRG.50046	--	--	--	Beta-porphyranase [Actinidia chinensis var. chinensis] [Actinidia chinensis]	-	-	-	-	-	-	-	--
MSTRG.50047.1	MSTRG.10085	0.976628255995397	4.16041379676868e-12	MSTRG.50047	--	--	--	Beta-porphyranase [Actinidia chinensis var. chinensis] [Actinidia chinensis]	-	-	-	-	-	-	-	--
MSTRG.50070.1	MSTRG.10085	0.952758907248306	1.0750828373061e-09	MSTRG.50070	--	--	--	Beta-porphyranase [Actinidia chinensis var. chinensis] [Actinidia chinensis]	-	-	-	-	-	-	-	--
MSTRG.50071.1	MSTRG.10085	0.972582843571489	1.47320553571342e-11	MSTRG.50071	--	--	--	Beta-porphyranase [Actinidia chinensis var. chinensis] [Actinidia chinensis]	-	-	-	-	-	-	-	--
MSTRG.50091.1	MSTRG.10085	0.952947429207094	1.04185923282426e-09	--	--	--	--	Beta-porphyranase [Actinidia chinensis var. chinensis] [Actinidia chinensis]	-	-	-	-	-	-	-	--
MSTRG.50756.1	MSTRG.10085	0.951188438501489	1.38963106137457e-09	MSTRG.50756	--	--	--	Beta-porphyranase [Actinidia chinensis var. chinensis] [Actinidia chinensis]	-	-	-	-	-	-	-	--
MSTRG.50970.1	MSTRG.10085	0.975102601025826	6.86684731060391e-12	MSTRG.50970	--	--	--	Beta-porphyranase [Actinidia chinensis var. chinensis] [Actinidia chinensis]	-	-	-	-	-	-	-	--
MSTRG.51068.1	MSTRG.10085	0.959691272118972	3.08754299688866e-10	MSTRG.51068	--	--	--	Beta-porphyranase [Actinidia chinensis var. chinensis] [Actinidia chinensis]	-	-	-	-	-	-	-	--
MSTRG.51111.1	MSTRG.10085	0.965684029948272	8.68187334499764e-11	MSTRG.51111	--	--	--	Beta-porphyranase [Actinidia chinensis var. chinensis] [Actinidia chinensis]	-	-	-	-	-	-	-	--
MSTRG.51114.1	MSTRG.10085	0.980909619806933	8.35525629230792e-13	MSTRG.51114	--	--	--	Beta-porphyranase [Actinidia chinensis var. chinensis] [Actinidia chinensis]	-	-	-	-	-	-	-	--
MSTRG.51446.1	MSTRG.10085	0.986617826392387	4.95930472229068e-14	MSTRG.51446	--	--	--	Beta-porphyranase [Actinidia chinensis var. chinensis] [Actinidia chinensis]	-	-	-	-	-	-	-	--
MSTRG.51655.1	MSTRG.10085	0.967007371677099	6.36489990057753e-11	MSTRG.51655	--	--	--	Beta-porphyranase [Actinidia chinensis var. chinensis] [Actinidia chinensis]	-	-	-	-	-	-	-	--
MSTRG.51723.1	MSTRG.10085	0.977016490893821	3.6430728728295e-12	MSTRG.51723	--	--	--	Beta-porphyranase [Actinidia chinensis var. chinensis] [Actinidia chinensis]	-	-	-	-	-	-	-	--
MSTRG.52118.1	MSTRG.10085	0.975723324708817	5.62194344481184e-12	MSTRG.52118	--	--	--	Beta-porphyranase [Actinidia chinensis var. chinensis] [Actinidia chinensis]	-	-	-	-	-	-	-	--
MSTRG.52362.1	MSTRG.10085	0.97793630106532	2.63522763086834e-12	--	--	--	--	Beta-porphyranase [Actinidia chinensis var. chinensis] [Actinidia chinensis]	-	-	-	-	-	-	-	--
MSTRG.52458.1	MSTRG.10085	0.981025664870531	7.96037851044967e-13	ncbi_105036706	--	--	--	Beta-porphyranase [Actinidia chinensis var. chinensis] [Actinidia chinensis]	-	-	-	-	-	-	-	--
MSTRG.52540.1	MSTRG.10085	0.954145439229348	8.5084921664888e-10	--	--	--	--	Beta-porphyranase [Actinidia chinensis var. chinensis] [Actinidia chinensis]	-	-	-	-	-	-	-	--
MSTRG.52551.1	MSTRG.10085	0.989336516851326	8.13002300179766e-15	--	--	--	--	Beta-porphyranase [Actinidia chinensis var. chinensis] [Actinidia chinensis]	-	-	-	-	-	-	-	--
MSTRG.53052.1	MSTRG.10085	0.981986577614253	5.26840686935791e-13	ncbi_114913797	--	--	--	Beta-porphyranase [Actinidia chinensis var. chinensis] [Actinidia chinensis]	-	-	-	-	-	-	-	--
MSTRG.53837.1	MSTRG.10085	0.989605864219347	6.6308876827499e-15	--	--	--	--	Beta-porphyranase [Actinidia chinensis var. chinensis] [Actinidia chinensis]	-	-	-	-	-	-	-	--
MSTRG.5492.1	MSTRG.10085	0.986769602455339	4.52894311722963e-14	MSTRG.5492	--	--	--	Beta-porphyranase [Actinidia chinensis var. chinensis] [Actinidia chinensis]	-	-	-	-	-	-	-	--
MSTRG.6234.3	MSTRG.10085	0.969623235619799	3.31412833618946e-11	--	--	--	--	Beta-porphyranase [Actinidia chinensis var. chinensis] [Actinidia chinensis]	-	-	-	-	-	-	-	--
MSTRG.6465.1	MSTRG.10085	0.99297728805037	2.9098797896915e-16	--	--	--	--	Beta-porphyranase [Actinidia chinensis var. chinensis] [Actinidia chinensis]	-	-	-	-	-	-	-	--
MSTRG.647.1	MSTRG.10085	0.98997227627168	4.98173505833349e-15	--	--	--	--	Beta-porphyranase [Actinidia chinensis var. chinensis] [Actinidia chinensis]	-	-	-	-	-	-	-	--
MSTRG.648.1	MSTRG.10085	0.984787274393019	1.37523155982191e-13	--	--	--	--	Beta-porphyranase [Actinidia chinensis var. chinensis] [Actinidia chinensis]	-	-	-	-	-	-	-	--
MSTRG.8515.1	MSTRG.10085	0.975297651519467	6.45205059046522e-12	--	--	--	--	Beta-porphyranase [Actinidia chinensis var. chinensis] [Actinidia chinensis]	-	-	-	-	-	-	-	--
XR_002164389.2	MSTRG.10093	0.957203616788662	4.94603709297161e-10	ncbi_105040760	LOC105040760	uncharacterized LOC105040760%2C transcript variant X5	--	RNA polymerase II C-terminal domain phosphatase-like 2 isoform X1 [Zingiber officinale]	-	-	-	-	-	-	-	--
MSTRG.10235.1	MSTRG.1014	0.97294886862817	1.32454791357006e-11	MSTRG.10235	--	--	--	-	-	-	-	-	-	-	-	--
MSTRG.10236.1	MSTRG.1014	0.972402362266928	1.55171764389178e-11	MSTRG.10236	--	--	--	-	-	-	-	-	-	-	-	--
MSTRG.10591.1	MSTRG.1014	0.980987543076258	8.08826208144883e-13	ncbi_105042980	--	--	--	-	-	-	-	-	-	-	-	--
MSTRG.1072.2	MSTRG.1014	0.96663079282487	6.96157544476357e-11	--	--	--	--	-	-	-	-	-	-	-	-	--
MSTRG.10765.1	MSTRG.1014	0.969890086732023	3.09085294070035e-11	MSTRG.10765	--	--	--	-	-	-	-	-	-	-	-	--
MSTRG.11074.1	MSTRG.1014	0.974170827813885	9.18622879383771e-12	MSTRG.11074	--	--	--	-	-	-	-	-	-	-	-	--
MSTRG.12292.1	MSTRG.1014	0.964095241664962	1.24074123773713e-10	ncbi_105044400	--	--	--	-	-	-	-	-	-	-	-	--
MSTRG.15271.1	MSTRG.1014	0.952807857049544	1.06636893025019e-09	MSTRG.15271	--	--	--	-	-	-	-	-	-	-	-	--
MSTRG.15828.1	MSTRG.1014	0.969717236817643	3.23392417927194e-11	MSTRG.15828	--	--	--	-	-	-	-	-	-	-	-	--
MSTRG.15855.1	MSTRG.1014	0.96480836313663	1.0591529537434e-10	ncbi_105046981	--	--	--	-	-	-	-	-	-	-	-	--
MSTRG.15926.1	MSTRG.1014	0.954573980819172	7.90350629209651e-10	--	--	--	--	-	-	-	-	-	-	-	-	--
MSTRG.16698.1	MSTRG.1014	0.977080184084958	3.56379767017844e-12	--	--	--	--	-	-	-	-	-	-	-	-	--
MSTRG.1718.1	MSTRG.1014	0.964808815751189	1.05904549405452e-10	--	--	--	--	-	-	-	-	-	-	-	-	--
MSTRG.17755.1	MSTRG.1014	0.963716758994293	1.34770447930539e-10	ncbi_105048628	--	--	--	-	-	-	-	-	-	-	-	--
MSTRG.17877.1	MSTRG.1014	0.950829300113426	1.47188483811472e-09	MSTRG.17877	--	--	--	-	-	-	-	-	-	-	-	--
MSTRG.18166.1	MSTRG.1014	0.984141130456209	1.91433857407819e-13	--	--	--	--	-	-	-	-	-	-	-	-	--
MSTRG.19500.1	MSTRG.1014	0.973538337655847	1.11256781434553e-11	--	--	--	--	-	-	-	-	-	-	-	-	--
MSTRG.19852.1	MSTRG.1014	0.969366185700876	3.54237154616836e-11	--	--	--	--	-	-	-	-	-	-	-	-	--
MSTRG.19895.1	MSTRG.1014	0.969145497152651	3.74914244557719e-11	--	--	--	--	-	-	-	-	-	-	-	-	--
MSTRG.19896.1	MSTRG.1014	0.951063187594837	1.41785112069923e-09	--	--	--	--	-	-	-	-	-	-	-	-	--
MSTRG.20173.1	MSTRG.1014	0.969796695203206	3.16745360767616e-11	--	--	--	--	-	-	-	-	-	-	-	-	--
MSTRG.20742.1	MSTRG.1014	0.96462387855692	1.10375261141234e-10	ncbi_105051112	--	--	--	-	-	-	-	-	-	-	-	--
MSTRG.20935.1	MSTRG.1014	0.957009766057715	5.12498602836906e-10	MSTRG.20935	--	--	--	-	-	-	-	-	-	-	-	--
MSTRG.21207.1	MSTRG.1014	0.976920063763065	3.7660186641526e-12	MSTRG.21207	--	--	--	-	-	-	-	-	-	-	-	--
MSTRG.21388.1	MSTRG.1014	0.964042047851586	1.25531236470759e-10	MSTRG.21388	--	--	--	-	-	-	-	-	-	-	-	--
MSTRG.21770.1	MSTRG.1014	0.965566445676699	8.91942568809807e-11	--	--	--	--	-	-	-	-	-	-	-	-	--
MSTRG.21802.1	MSTRG.1014	0.962754508581193	1.65659256699713e-10	--	--	--	--	-	-	-	-	-	-	-	-	--
MSTRG.22134.1	MSTRG.1014	0.95444126350284	8.08673113272321e-10	MSTRG.22134	--	--	--	-	-	-	-	-	-	-	-	--
MSTRG.23215.1	MSTRG.1014	0.972522684293071	1.49898153297689e-11	MSTRG.23215	--	--	--	-	-	-	-	-	-	-	-	--
MSTRG.24823.1	MSTRG.1014	0.970121894215104	2.90766185156599e-11	--	--	--	--	-	-	-	-	-	-	-	-	--
MSTRG.24894.2	MSTRG.1014	0.964474055022119	1.14116831636195e-10	--	--	--	--	-	-	-	-	-	-	-	-	--
MSTRG.24988.1	MSTRG.1014	0.972599754016344	1.46603002365861e-11	--	--	--	--	-	-	-	-	-	-	-	-	--
MSTRG.25939.1	MSTRG.1014	0.966489350171092	7.19796046831093e-11	--	--	--	--	-	-	-	-	-	-	-	-	--
MSTRG.26021.1	MSTRG.1014	0.969266549851054	3.63445842781696e-11	MSTRG.26021	--	--	--	-	-	-	-	-	-	-	-	--
MSTRG.26433.1	MSTRG.1014	0.95901844458655	3.51725033422848e-10	--	--	--	--	-	-	-	-	-	-	-	-	--
MSTRG.26459.1	MSTRG.1014	0.966770734329414	6.73438714401394e-11	--	--	--	--	-	-	-	-	-	-	-	-	--
MSTRG.30946.1	MSTRG.1014	0.975252449799761	6.54617818150999e-12	ncbi_105059037	--	--	--	-	-	-	-	-	-	-	-	--
MSTRG.33051.1	MSTRG.1014	0.951368933532329	1.34982385223186e-09	--	--	--	--	-	-	-	-	-	-	-	-	--
MSTRG.33842.1	MSTRG.1014	0.955557615313308	6.65449609702696e-10	MSTRG.33842	--	--	--	-	-	-	-	-	-	-	-	--
MSTRG.34133.1	MSTRG.1014	0.972013202841616	1.73352914438101e-11	--	--	--	--	-	-	-	-	-	-	-	-	--
MSTRG.34413.1	MSTRG.1014	0.973834117325068	1.0178332304689e-11	MSTRG.34413	--	--	--	-	-	-	-	-	-	-	-	--
MSTRG.34850.6	MSTRG.1014	0.950826893172771	1.47245008233699e-09	--	--	--	--	-	-	-	-	-	-	-	-	--
MSTRG.35002.1	MSTRG.1014	0.960124423681821	2.83577058391117e-10	ncbi_105061491	--	--	--	-	-	-	-	-	-	-	-	--
MSTRG.3504.1	MSTRG.1014	0.950245541322976	1.61463250248137e-09	MSTRG.3504	--	--	--	-	-	-	-	-	-	-	-	--
MSTRG.35105.1	MSTRG.1014	0.966254354233845	7.60618093046866e-11	--	--	--	--	-	-	-	-	-	-	-	-	--
MSTRG.35107.1	MSTRG.1014	0.987615989515915	2.67580115670306e-14	ncbi_105061555	--	--	--	-	-	-	-	-	-	-	-	--
MSTRG.35309.1	MSTRG.1014	0.97774859576728	2.81835045956191e-12	MSTRG.35309	--	--	--	-	-	-	-	-	-	-	-	--
MSTRG.35524.1	MSTRG.1014	0.981220433642003	7.33416837880421e-13	--	--	--	--	-	-	-	-	-	-	-	-	--
MSTRG.35678.1	MSTRG.1014	0.976763833606523	3.97290644261461e-12	MSTRG.35678	--	--	--	-	-	-	-	-	-	-	-	--
MSTRG.35811.1	MSTRG.1014	0.96704205930982	6.31225180743639e-11	MSTRG.35811	--	--	--	-	-	-	-	-	-	-	-	--
MSTRG.36118.1	MSTRG.1014	0.974286613328976	8.86514245683762e-12	MSTRG.36118	--	--	--	-	-	-	-	-	-	-	-	--
MSTRG.36392.1	MSTRG.1014	0.970509380798162	2.6225305155187e-11	MSTRG.36392	--	--	--	-	-	-	-	-	-	-	-	--
MSTRG.36950.2	MSTRG.1014	0.972834588577677	1.36948838644633e-11	--	--	--	--	-	-	-	-	-	-	-	-	--
MSTRG.37525.1	MSTRG.1014	0.975060230334955	6.959967715041e-12	MSTRG.37525	--	--	--	-	-	-	-	-	-	-	-	--
MSTRG.38470.1	MSTRG.1014	0.967258346879845	5.99245560034687e-11	--	--	--	--	-	-	-	-	-	-	-	-	--
MSTRG.38609.1	MSTRG.1014	0.954698070616557	7.73547157549039e-10	--	--	--	--	-	-	-	-	-	-	-	-	--
MSTRG.38813.1	MSTRG.1014	0.958366111556924	3.98267610712186e-10	--	--	--	--	-	-	-	-	-	-	-	-	--
MSTRG.38827.1	MSTRG.1014	0.979555794536384	1.43933164688495e-12	MSTRG.38827	--	--	--	-	-	-	-	-	-	-	-	--
MSTRG.39084.1	MSTRG.1014	0.983736857731675	2.33844290837778e-13	MSTRG.39084	--	--	--	-	-	-	-	-	-	-	-	--
MSTRG.39318.1	MSTRG.1014	0.962166041401926	1.87444531359323e-10	MSTRG.39318	--	--	--	-	-	-	-	-	-	-	-	--
MSTRG.39561.1	MSTRG.1014	0.982894703720284	3.49293232653915e-13	MSTRG.39561	--	--	--	-	-	-	-	-	-	-	-	--
MSTRG.39782.1	MSTRG.1014	0.981227386586167	7.31263270540465e-13	--	--	--	--	-	-	-	-	-	-	-	-	--
MSTRG.40295.2	MSTRG.1014	0.966943242028877	6.46324304791826e-11	--	--	--	--	-	-	-	-	-	-	-	-	--
MSTRG.40742.1	MSTRG.1014	0.958374834807572	3.97611508848397e-10	--	--	--	--	-	-	-	-	-	-	-	-	--
MSTRG.40861.1	MSTRG.1014	0.954199631558816	8.42982770475214e-10	MSTRG.40861	--	--	--	-	-	-	-	-	-	-	-	--
MSTRG.4121.1	MSTRG.1014	0.973096555004539	1.26837929806574e-11	--	--	--	--	-	-	-	-	-	-	-	-	--
MSTRG.41608.1	MSTRG.1014	0.965777387360246	8.49721164152113e-11	MSTRG.41608	--	--	--	-	-	-	-	-	-	-	-	--
MSTRG.42066.1	MSTRG.1014	0.963233297415903	1.49596136574202e-10	MSTRG.42066	--	--	--	-	-	-	-	-	-	-	-	--
MSTRG.42066.2	MSTRG.1014	0.967831658688816	5.21212022652307e-11	--	--	--	--	-	-	-	-	-	-	-	-	--
MSTRG.42094.1	MSTRG.1014	0.979800088432386	1.30836096019721e-12	MSTRG.42094	--	--	--	-	-	-	-	-	-	-	-	--
MSTRG.42157.1	MSTRG.1014	0.976113505620286	4.94452506261552e-12	--	--	--	--	-	-	-	-	-	-	-	-	--
MSTRG.42172.1	MSTRG.1014	0.968359141123198	4.57397037759616e-11	--	--	--	--	-	-	-	-	-	-	-	-	--
MSTRG.42344.1	MSTRG.1014	0.977569632234827	3.00318938007926e-12	MSTRG.42344	--	--	--	-	-	-	-	-	-	-	-	--
MSTRG.42360.1	MSTRG.1014	0.972407579866209	1.54939769753979e-11	--	--	--	--	-	-	-	-	-	-	-	-	--
MSTRG.42435.1	MSTRG.1014	0.961626711200602	2.0956096800489e-10	MSTRG.42435	--	--	--	-	-	-	-	-	-	-	-	--
MSTRG.42484.1	MSTRG.1014	0.958941689764214	3.56943002905214e-10	MSTRG.42484	--	--	--	-	-	-	-	-	-	-	-	--
MSTRG.42769.1	MSTRG.1014	0.983201411912602	3.02513613253296e-13	MSTRG.42769	--	--	--	-	-	-	-	-	-	-	-	--
MSTRG.42802.1	MSTRG.1014	0.973161398020576	1.24438191561853e-11	MSTRG.42802	--	--	--	-	-	-	-	-	-	-	-	--
MSTRG.43109.1	MSTRG.1014	0.978602266963554	2.06652938711329e-12	MSTRG.43109	--	--	--	-	-	-	-	-	-	-	-	--
MSTRG.43484.1	MSTRG.1014	0.956051271268912	6.09517512226915e-10	MSTRG.43484	--	--	--	-	-	-	-	-	-	-	-	--
MSTRG.43754.1	MSTRG.1014	0.975789157212781	5.5022700346798e-12	MSTRG.43754	--	--	--	-	-	-	-	-	-	-	-	--
MSTRG.43755.1	MSTRG.1014	0.975827183903579	5.43416121097364e-12	MSTRG.43755	--	--	--	-	-	-	-	-	-	-	-	--
MSTRG.43812.1	MSTRG.1014	0.971848303580815	1.81600362786516e-11	--	--	--	--	-	-	-	-	-	-	-	-	--
MSTRG.43821.1	MSTRG.1014	0.969685440568323	3.2608619742404e-11	MSTRG.43821	--	--	--	-	-	-	-	-	-	-	-	--
MSTRG.44055.1	MSTRG.1014	0.96758073149842	5.54200840577184e-11	MSTRG.44055	--	--	--	-	-	-	-	-	-	-	-	--
MSTRG.44249.1	MSTRG.1014	0.972325440526196	1.58627335636954e-11	MSTRG.44249	--	--	--	-	-	-	-	-	-	-	-	--
MSTRG.44316.1	MSTRG.1014	0.977132053992489	3.50035467572543e-12	MSTRG.44316	--	--	--	-	-	-	-	-	-	-	-	--
MSTRG.44468.1	MSTRG.1014	0.969466152189289	3.45203019970642e-11	MSTRG.44468	--	--	--	-	-	-	-	-	-	-	-	--
MSTRG.44547.1	MSTRG.1014	0.967845373783392	5.1945936831467e-11	MSTRG.44547	--	--	--	-	-	-	-	-	-	-	-	--
MSTRG.44677.1	MSTRG.1014	0.978479210717359	2.16270499914257e-12	MSTRG.44677	--	--	--	-	-	-	-	-	-	-	-	--
MSTRG.44797.1	MSTRG.1014	0.989574287405999	6.79309558778506e-15	MSTRG.44797	--	--	--	-	-	-	-	-	-	-	-	--
MSTRG.44798.1	MSTRG.1014	0.979991140818212	1.21330710490871e-12	MSTRG.44798	--	--	--	-	-	-	-	-	-	-	-	--
MSTRG.44857.1	MSTRG.1014	0.97003424666982	2.97578204594427e-11	MSTRG.44857	--	--	--	-	-	-	-	-	-	-	-	--
MSTRG.44908.1	MSTRG.1014	0.956054775170272	6.09135622595535e-10	MSTRG.44908	--	--	--	-	-	-	-	-	-	-	-	--
MSTRG.44935.1	MSTRG.1014	0.973759567715565	1.04102118670854e-11	MSTRG.44935	--	--	--	-	-	-	-	-	-	-	-	--
MSTRG.45178.1	MSTRG.1014	0.970867933071956	2.38073011220376e-11	MSTRG.45178	--	--	--	-	-	-	-	-	-	-	-	--
MSTRG.45568.1	MSTRG.1014	0.976208686795928	4.79051757943877e-12	MSTRG.45568	--	--	--	-	-	-	-	-	-	-	-	--
MSTRG.45621.1	MSTRG.1014	0.971917337123666	1.78106923464752e-11	MSTRG.45621	--	--	--	-	-	-	-	-	-	-	-	--
MSTRG.45622.1	MSTRG.1014	0.980665053932607	9.2438694763846e-13	MSTRG.45622	--	--	--	-	-	-	-	-	-	-	-	--
MSTRG.46007.1	MSTRG.1014	0.957971329565504	4.28964832764675e-10	--	--	--	--	-	-	-	-	-	-	-	-	--
MSTRG.4605.2	MSTRG.1014	0.968628083942786	4.27566559769387e-11	--	--	--	--	-	-	-	-	-	-	-	-	--
MSTRG.46346.1	MSTRG.1014	0.961590704511847	2.11115208404779e-10	--	--	--	--	-	-	-	-	-	-	-	-	--
MSTRG.46347.1	MSTRG.1014	0.969815014186643	3.15229904559455e-11	--	--	--	--	-	-	-	-	-	-	-	-	--
MSTRG.46359.1	MSTRG.1014	0.955516137877195	6.70346191014376e-10	MSTRG.46359	--	--	--	-	-	-	-	-	-	-	-	--
MSTRG.46773.1	MSTRG.1014	0.964563849763047	1.11861331979106e-10	MSTRG.46773	--	--	--	-	-	-	-	-	-	-	-	--
MSTRG.46897.1	MSTRG.1014	0.964365942875801	1.16884932654855e-10	MSTRG.46897	--	--	--	-	-	-	-	-	-	-	-	--
MSTRG.47080.2	MSTRG.1014	0.956164058055666	5.97328972297262e-10	--	--	--	--	-	-	-	-	-	-	-	-	--
MSTRG.47402.1	MSTRG.1014	0.957010958691263	5.12386807423029e-10	MSTRG.47402	--	--	--	-	-	-	-	-	-	-	-	--
MSTRG.48481.1	MSTRG.1014	0.984322636880629	1.74691557793145e-13	MSTRG.48481	--	--	--	-	-	-	-	-	-	-	-	--
MSTRG.48542.1	MSTRG.1014	0.980049326013393	1.18558299203875e-12	MSTRG.48542	--	--	--	-	-	-	-	-	-	-	-	--
MSTRG.48543.1	MSTRG.1014	0.966303276133481	7.51957274767297e-11	MSTRG.48543	--	--	--	-	-	-	-	-	-	-	-	--
MSTRG.48657.1	MSTRG.1014	0.958243984169544	4.07552668821154e-10	ncbi_105035391	--	--	--	-	-	-	-	-	-	-	-	--
MSTRG.48808.1	MSTRG.1014	0.954872055117636	7.5051119229806e-10	MSTRG.48808	--	--	--	-	-	-	-	-	-	-	-	--
MSTRG.48840.1	MSTRG.1014	0.956521851073829	5.600559856607e-10	MSTRG.48840	--	--	--	-	-	-	-	-	-	-	-	--
MSTRG.49062.1	MSTRG.1014	0.980970888982478	8.14469058059787e-13	MSTRG.49062	--	--	--	-	-	-	-	-	-	-	-	--
MSTRG.49213.1	MSTRG.1014	0.965615640077221	8.81935924021188e-11	--	--	--	--	-	-	-	-	-	-	-	-	--
MSTRG.49275.2	MSTRG.1014	0.977634031159425	2.93549340518482e-12	--	--	--	--	-	-	-	-	-	-	-	-	--
MSTRG.493.1	MSTRG.1014	0.963976443840619	1.27348813118589e-10	MSTRG.493	--	--	--	-	-	-	-	-	-	-	-	--
MSTRG.49344.1	MSTRG.1014	0.978389867999617	2.23495759312287e-12	ncbi_105035521	--	--	--	-	-	-	-	-	-	-	-	--
MSTRG.49457.1	MSTRG.1014	0.96861676987588	4.28786419470872e-11	MSTRG.49457	--	--	--	-	-	-	-	-	-	-	-	--
MSTRG.49978.1	MSTRG.1014	0.952380295810607	1.14460145330235e-09	MSTRG.49978	--	--	--	-	-	-	-	-	-	-	-	--
MSTRG.50046.1	MSTRG.1014	0.972207607987712	1.64050920503676e-11	MSTRG.50046	--	--	--	-	-	-	-	-	-	-	-	--
MSTRG.50047.1	MSTRG.1014	0.984602319748619	1.51394629316977e-13	MSTRG.50047	--	--	--	-	-	-	-	-	-	-	-	--
MSTRG.50071.1	MSTRG.1014	0.964461941137518	1.14424125977378e-10	MSTRG.50071	--	--	--	-	-	-	-	-	-	-	-	--
MSTRG.50461.1	MSTRG.1014	0.978306938388399	2.30390025533837e-12	--	--	--	--	-	-	-	-	-	-	-	-	--
MSTRG.50970.1	MSTRG.1014	0.955798469128391	6.37626384937559e-10	MSTRG.50970	--	--	--	-	-	-	-	-	-	-	-	--
MSTRG.51068.1	MSTRG.1014	0.952823610046805	1.06357772875812e-09	MSTRG.51068	--	--	--	-	-	-	-	-	-	-	-	--
MSTRG.51114.1	MSTRG.1014	0.968420651432415	4.50419075501222e-11	MSTRG.51114	--	--	--	-	-	-	-	-	-	-	-	--
MSTRG.51446.1	MSTRG.1014	0.966616268180972	6.98553372387269e-11	MSTRG.51446	--	--	--	-	-	-	-	-	-	-	-	--
MSTRG.51654.1	MSTRG.1014	0.965024287453784	1.00895434197827e-10	--	--	--	--	-	-	-	-	-	-	-	-	--
MSTRG.51655.1	MSTRG.1014	0.973265892882394	1.20654298990411e-11	MSTRG.51655	--	--	--	-	-	-	-	-	-	-	-	--
MSTRG.51723.1	MSTRG.1014	0.970876506794047	2.37519471171127e-11	MSTRG.51723	--	--	--	-	-	-	-	-	-	-	-	--
MSTRG.52118.1	MSTRG.1014	0.961863929489846	1.99568217652541e-10	MSTRG.52118	--	--	--	-	-	-	-	-	-	-	-	--
MSTRG.52362.1	MSTRG.1014	0.97146797455253	2.01939391470146e-11	--	--	--	--	-	-	-	-	-	-	-	-	--
MSTRG.52458.1	MSTRG.1014	0.966984407292736	6.39996492576011e-11	ncbi_105036706	--	--	--	-	-	-	-	-	-	-	-	--
MSTRG.52540.1	MSTRG.1014	0.966863336966917	6.58762919446805e-11	--	--	--	--	-	-	-	-	-	-	-	-	--
MSTRG.52551.1	MSTRG.1014	0.965589689804483	8.87202212487384e-11	--	--	--	--	-	-	-	-	-	-	-	-	--
MSTRG.53052.1	MSTRG.1014	0.98182036666153	5.66714270419268e-13	ncbi_114913797	--	--	--	-	-	-	-	-	-	-	-	--
MSTRG.53429.1	MSTRG.1014	0.95046806144349	1.55886014066883e-09	--	--	--	--	-	-	-	-	-	-	-	-	--
MSTRG.53533.1	MSTRG.1014	0.96123003832404	2.27246192141223e-10	--	--	--	--	-	-	-	-	-	-	-	-	--
MSTRG.53545.1	MSTRG.1014	0.980054928496592	1.18294294472837e-12	--	--	--	--	-	-	-	-	-	-	-	-	--
MSTRG.54174.1	MSTRG.1014	0.962867844052871	1.61727125953158e-10	--	--	--	--	-	-	-	-	-	-	-	-	--
MSTRG.54878.1	MSTRG.1014	0.954556752763425	7.92708475824861e-10	--	--	--	--	-	-	-	-	-	-	-	-	--
MSTRG.5492.1	MSTRG.1014	0.978639194718915	2.0384063908228e-12	MSTRG.5492	--	--	--	-	-	-	-	-	-	-	-	--
MSTRG.6234.3	MSTRG.1014	0.968663691780204	4.23747117762097e-11	--	--	--	--	-	-	-	-	-	-	-	-	--
MSTRG.6453.1	MSTRG.1014	0.950653742424253	1.5136114005929e-09	MSTRG.6453	--	--	--	-	-	-	-	-	-	-	-	--
MSTRG.6465.1	MSTRG.1014	0.964219101047089	1.20738279326187e-10	--	--	--	--	-	-	-	-	-	-	-	-	--
MSTRG.647.1	MSTRG.1014	0.976265828480814	4.70008489820093e-12	--	--	--	--	-	-	-	-	-	-	-	-	--
MSTRG.648.1	MSTRG.1014	0.971734824798193	1.87472892479272e-11	--	--	--	--	-	-	-	-	-	-	-	-	--
MSTRG.8515.1	MSTRG.1014	0.96495913392037	1.02387817497405e-10	--	--	--	--	-	-	-	-	-	-	-	-	--
MSTRG.10235.1	MSTRG.10164	0.979412719608021	1.52123342173695e-12	MSTRG.10235	--	--	--	polyprotein [Oryza sativa Japonica Group]	-	-	-	-	-	-	-	--
MSTRG.10236.1	MSTRG.10164	0.98360497681083	2.49349195579212e-13	MSTRG.10236	--	--	--	polyprotein [Oryza sativa Japonica Group]	-	-	-	-	-	-	-	--
MSTRG.10591.1	MSTRG.10164	0.987843185151346	2.30903382992513e-14	ncbi_105042980	--	--	--	polyprotein [Oryza sativa Japonica Group]	-	-	-	-	-	-	-	--
MSTRG.1072.2	MSTRG.10164	0.978192402920368	2.4021672575499e-12	--	--	--	--	polyprotein [Oryza sativa Japonica Group]	-	-	-	-	-	-	-	--
MSTRG.10765.1	MSTRG.10164	0.969899156598827	3.0835005401064e-11	MSTRG.10765	--	--	--	polyprotein [Oryza sativa Japonica Group]	-	-	-	-	-	-	-	--
MSTRG.11074.1	MSTRG.10164	0.985295402235382	1.04962837766917e-13	MSTRG.11074	--	--	--	polyprotein [Oryza sativa Japonica Group]	-	-	-	-	-	-	-	--
MSTRG.12279.1	MSTRG.10164	0.977160254388645	3.46627767171877e-12	--	--	--	--	polyprotein [Oryza sativa Japonica Group]	-	-	-	-	-	-	-	--
MSTRG.12292.1	MSTRG.10164	0.963197547239276	1.50746761019561e-10	ncbi_105044400	--	--	--	polyprotein [Oryza sativa Japonica Group]	-	-	-	-	-	-	-	--
MSTRG.15271.1	MSTRG.10164	0.961643766597209	2.08828251735702e-10	MSTRG.15271	--	--	--	polyprotein [Oryza sativa Japonica Group]	-	-	-	-	-	-	-	--
MSTRG.15828.1	MSTRG.10164	0.979482629908782	1.48071959360289e-12	MSTRG.15828	--	--	--	polyprotein [Oryza sativa Japonica Group]	-	-	-	-	-	-	-	--
MSTRG.15855.1	MSTRG.10164	0.970942380010888	2.33303844503977e-11	ncbi_105046981	--	--	--	polyprotein [Oryza sativa Japonica Group]	-	-	-	-	-	-	-	--
MSTRG.15926.1	MSTRG.10164	0.97040837228361	2.69440021726519e-11	--	--	--	--	polyprotein [Oryza sativa Japonica Group]	-	-	-	-	-	-	-	--
MSTRG.16698.1	MSTRG.10164	0.992265866253136	6.28297710813747e-16	--	--	--	--	polyprotein [Oryza sativa Japonica Group]	-	-	-	-	-	-	-	--
MSTRG.1718.1	MSTRG.10164	0.985726178250841	8.285487104526e-14	--	--	--	--	polyprotein [Oryza sativa Japonica Group]	-	-	-	-	-	-	-	--
MSTRG.17755.1	MSTRG.10164	0.98646744800483	5.42051861706091e-14	ncbi_105048628	--	--	--	polyprotein [Oryza sativa Japonica Group]	-	-	-	-	-	-	-	--
MSTRG.18166.1	MSTRG.10164	0.979647058459881	1.38912335184622e-12	--	--	--	--	polyprotein [Oryza sativa Japonica Group]	-	-	-	-	-	-	-	--
MSTRG.19500.1	MSTRG.10164	0.991389106291508	1.47934430472645e-15	--	--	--	--	polyprotein [Oryza sativa Japonica Group]	-	-	-	-	-	-	-	--
MSTRG.19575.1	MSTRG.10164	0.9600678747572	2.86758981541975e-10	--	--	--	--	polyprotein [Oryza sativa Japonica Group]	-	-	-	-	-	-	-	--
MSTRG.19852.1	MSTRG.10164	0.98355987350756	2.54854069411242e-13	--	--	--	--	polyprotein [Oryza sativa Japonica Group]	-	-	-	-	-	-	-	--
MSTRG.19895.1	MSTRG.10164	0.968196929126016	4.76252899393279e-11	--	--	--	--	polyprotein [Oryza sativa Japonica Group]	-	-	-	-	-	-	-	--
MSTRG.19896.1	MSTRG.10164	0.979506952598505	1.46684688866551e-12	--	--	--	--	polyprotein [Oryza sativa Japonica Group]	-	-	-	-	-	-	-	--
MSTRG.20173.1	MSTRG.10164	0.961659472824704	2.08155471923904e-10	--	--	--	--	polyprotein [Oryza sativa Japonica Group]	-	-	-	-	-	-	-	--
MSTRG.20742.1	MSTRG.10164	0.963969339601986	1.27547007083133e-10	ncbi_105051112	--	--	--	polyprotein [Oryza sativa Japonica Group]	-	-	-	-	-	-	-	--
MSTRG.20935.1	MSTRG.10164	0.980841726568041	8.59412437105774e-13	MSTRG.20935	--	--	--	polyprotein [Oryza sativa Japonica Group]	-	-	-	-	-	-	-	--
MSTRG.21207.1	MSTRG.10164	0.980610466123922	9.45310948686449e-13	MSTRG.21207	--	--	--	polyprotein [Oryza sativa Japonica Group]	-	-	-	-	-	-	-	--
MSTRG.21770.1	MSTRG.10164	0.956830434315983	5.29552463724588e-10	--	--	--	--	polyprotein [Oryza sativa Japonica Group]	-	-	-	-	-	-	-	--
MSTRG.21802.1	MSTRG.10164	0.960699514092855	2.52923115938549e-10	--	--	--	--	polyprotein [Oryza sativa Japonica Group]	-	-	-	-	-	-	-	--
MSTRG.22825.1	MSTRG.10164	0.953503524703491	9.4900500381152e-10	--	--	--	--	polyprotein [Oryza sativa Japonica Group]	-	-	-	-	-	-	-	--
MSTRG.23215.1	MSTRG.10164	0.965812312287277	8.42901504076924e-11	MSTRG.23215	--	--	--	polyprotein [Oryza sativa Japonica Group]	-	-	-	-	-	-	-	--
MSTRG.24823.1	MSTRG.10164	0.971903670050251	1.78793853293566e-11	--	--	--	--	polyprotein [Oryza sativa Japonica Group]	-	-	-	-	-	-	-	--
MSTRG.24988.1	MSTRG.10164	0.984728361174372	1.418158031561e-13	--	--	--	--	polyprotein [Oryza sativa Japonica Group]	-	-	-	-	-	-	-	--
MSTRG.25939.1	MSTRG.10164	0.975120393794885	6.82806843479387e-12	--	--	--	--	polyprotein [Oryza sativa Japonica Group]	-	-	-	-	-	-	-	--
MSTRG.26021.1	MSTRG.10164	0.969619072773258	3.31771992657943e-11	MSTRG.26021	--	--	--	polyprotein [Oryza sativa Japonica Group]	-	-	-	-	-	-	-	--
MSTRG.26459.1	MSTRG.10164	0.981833378966673	5.63500307421083e-13	--	--	--	--	polyprotein [Oryza sativa Japonica Group]	-	-	-	-	-	-	-	--
MSTRG.28760.1	MSTRG.10164	0.966187153094592	7.72656630903266e-11	MSTRG.28760	--	--	--	polyprotein [Oryza sativa Japonica Group]	-	-	-	-	-	-	-	--
MSTRG.30946.1	MSTRG.10164	0.994439956475631	4.51276923794663e-17	ncbi_105059037	--	--	--	polyprotein [Oryza sativa Japonica Group]	-	-	-	-	-	-	-	--
MSTRG.33051.1	MSTRG.10164	0.955411046731862	6.82893285317259e-10	--	--	--	--	polyprotein [Oryza sativa Japonica Group]	-	-	-	-	-	-	-	--
MSTRG.33842.1	MSTRG.10164	0.95202510718699	1.21334232973032e-09	MSTRG.33842	--	--	--	polyprotein [Oryza sativa Japonica Group]	-	-	-	-	-	-	-	--
MSTRG.34133.1	MSTRG.10164	0.973952331809309	9.81987071712582e-12	--	--	--	--	polyprotein [Oryza sativa Japonica Group]	-	-	-	-	-	-	-	--
MSTRG.34413.1	MSTRG.10164	0.976083507797162	4.99394985783206e-12	MSTRG.34413	--	--	--	polyprotein [Oryza sativa Japonica Group]	-	-	-	-	-	-	-	--
MSTRG.34850.6	MSTRG.10164	0.972128983723727	1.6775915733374e-11	--	--	--	--	polyprotein [Oryza sativa Japonica Group]	-	-	-	-	-	-	-	--
MSTRG.3504.1	MSTRG.10164	0.956145373307851	5.99333391761189e-10	MSTRG.3504	--	--	--	polyprotein [Oryza sativa Japonica Group]	-	-	-	-	-	-	-	--
MSTRG.35105.1	MSTRG.10164	0.965522711294927	9.00921528517747e-11	--	--	--	--	polyprotein [Oryza sativa Japonica Group]	-	-	-	-	-	-	-	--
MSTRG.35107.1	MSTRG.10164	0.983192428583923	3.03801682459554e-13	ncbi_105061555	--	--	--	polyprotein [Oryza sativa Japonica Group]	-	-	-	-	-	-	-	--
MSTRG.35309.1	MSTRG.10164	0.977533772187833	3.04147275115769e-12	MSTRG.35309	--	--	--	polyprotein [Oryza sativa Japonica Group]	-	-	-	-	-	-	-	--
MSTRG.35524.1	MSTRG.10164	0.985143838712188	1.13882549768588e-13	--	--	--	--	polyprotein [Oryza sativa Japonica Group]	-	-	-	-	-	-	-	--
MSTRG.35678.1	MSTRG.10164	0.985316641379848	1.03762992799242e-13	MSTRG.35678	--	--	--	polyprotein [Oryza sativa Japonica Group]	-	-	-	-	-	-	-	--
MSTRG.35811.1	MSTRG.10164	0.957713042648148	4.50145442893336e-10	MSTRG.35811	--	--	--	polyprotein [Oryza sativa Japonica Group]	-	-	-	-	-	-	-	--
MSTRG.36118.1	MSTRG.10164	0.978781023611017	1.9334749962688e-12	MSTRG.36118	--	--	--	polyprotein [Oryza sativa Japonica Group]	-	-	-	-	-	-	-	--
MSTRG.36231.1	MSTRG.10164	0.968722117834341	4.17544529482202e-11	MSTRG.36231	--	--	--	polyprotein [Oryza sativa Japonica Group]	-	-	-	-	-	-	-	--
MSTRG.36392.1	MSTRG.10164	0.978968978581256	1.80169894683739e-12	MSTRG.36392	--	--	--	polyprotein [Oryza sativa Japonica Group]	-	-	-	-	-	-	-	--
MSTRG.36950.2	MSTRG.10164	0.990690983052572	2.75402106443951e-15	--	--	--	--	polyprotein [Oryza sativa Japonica Group]	-	-	-	-	-	-	-	--
MSTRG.37525.1	MSTRG.10164	0.980025892731982	1.1966812458737e-12	MSTRG.37525	--	--	--	polyprotein [Oryza sativa Japonica Group]	-	-	-	-	-	-	-	--
MSTRG.38470.1	MSTRG.10164	0.976443814524316	4.42787807003611e-12	--	--	--	--	polyprotein [Oryza sativa Japonica Group]	-	-	-	-	-	-	-	--
MSTRG.38505.1	MSTRG.10164	0.958632558961312	3.78647147486261e-10	--	--	--	--	polyprotein [Oryza sativa Japonica Group]	-	-	-	-	-	-	-	--
MSTRG.38609.1	MSTRG.10164	0.965859652764639	8.33733682756534e-11	--	--	--	--	polyprotein [Oryza sativa Japonica Group]	-	-	-	-	-	-	-	--
MSTRG.38813.1	MSTRG.10164	0.957646819368792	4.55720475865117e-10	--	--	--	--	polyprotein [Oryza sativa Japonica Group]	-	-	-	-	-	-	-	--
MSTRG.38827.1	MSTRG.10164	0.984274904738046	1.78965429068487e-13	MSTRG.38827	--	--	--	polyprotein [Oryza sativa Japonica Group]	-	-	-	-	-	-	-	--
MSTRG.39084.1	MSTRG.10164	0.98797988442032	2.11021471891246e-14	MSTRG.39084	--	--	--	polyprotein [Oryza sativa Japonica Group]	-	-	-	-	-	-	-	--
MSTRG.39318.1	MSTRG.10164	0.967778411181677	5.28065485436926e-11	MSTRG.39318	--	--	--	polyprotein [Oryza sativa Japonica Group]	-	-	-	-	-	-	-	--
MSTRG.39517.1	MSTRG.10164	0.952613026899572	1.10142059655069e-09	MSTRG.39517	--	--	--	polyprotein [Oryza sativa Japonica Group]	-	-	-	-	-	-	-	--
MSTRG.39561.1	MSTRG.10164	0.960926929796425	2.41622712476295e-10	MSTRG.39561	--	--	--	polyprotein [Oryza sativa Japonica Group]	-	-	-	-	-	-	-	--
MSTRG.39782.1	MSTRG.10164	0.985158515913349	1.12990761358912e-13	--	--	--	--	polyprotein [Oryza sativa Japonica Group]	-	-	-	-	-	-	-	--
MSTRG.40295.2	MSTRG.10164	0.960810109496381	2.47371372705522e-10	--	--	--	--	polyprotein [Oryza sativa Japonica Group]	-	-	-	-	-	-	-	--
MSTRG.40742.1	MSTRG.10164	0.956310997344191	5.81768287665152e-10	--	--	--	--	polyprotein [Oryza sativa Japonica Group]	-	-	-	-	-	-	-	--
MSTRG.40861.1	MSTRG.10164	0.978867304131639	1.87197457837694e-12	MSTRG.40861	--	--	--	polyprotein [Oryza sativa Japonica Group]	-	-	-	-	-	-	-	--
MSTRG.4121.1	MSTRG.10164	0.962525002083688	1.73877767396237e-10	--	--	--	--	polyprotein [Oryza sativa Japonica Group]	-	-	-	-	-	-	-	--
MSTRG.41608.1	MSTRG.10164	0.977405051711849	3.18242321068336e-12	MSTRG.41608	--	--	--	polyprotein [Oryza sativa Japonica Group]	-	-	-	-	-	-	-	--
MSTRG.42066.1	MSTRG.10164	0.978756187409436	1.95150183225382e-12	MSTRG.42066	--	--	--	polyprotein [Oryza sativa Japonica Group]	-	-	-	-	-	-	-	--
MSTRG.42094.1	MSTRG.10164	0.961724767449953	2.05378759578346e-10	MSTRG.42094	--	--	--	polyprotein [Oryza sativa Japonica Group]	-	-	-	-	-	-	-	--
MSTRG.42157.1	MSTRG.10164	0.985930566244396	7.38731501918116e-14	--	--	--	--	polyprotein [Oryza sativa Japonica Group]	-	-	-	-	-	-	-	--
MSTRG.42172.1	MSTRG.10164	0.956900197238265	5.22860430919675e-10	--	--	--	--	polyprotein [Oryza sativa Japonica Group]	-	-	-	-	-	-	-	--
MSTRG.42344.1	MSTRG.10164	0.983652560694672	2.43654415301124e-13	MSTRG.42344	--	--	--	polyprotein [Oryza sativa Japonica Group]	-	-	-	-	-	-	-	--
MSTRG.42360.1	MSTRG.10164	0.974079533363658	9.44650607334856e-12	--	--	--	--	polyprotein [Oryza sativa Japonica Group]	-	-	-	-	-	-	-	--
MSTRG.42484.1	MSTRG.10164	0.977033451308919	3.62181435279217e-12	MSTRG.42484	--	--	--	polyprotein [Oryza sativa Japonica Group]	-	-	-	-	-	-	-	--
MSTRG.42769.1	MSTRG.10164	0.97337422825546	1.16837690503691e-11	MSTRG.42769	--	--	--	polyprotein [Oryza sativa Japonica Group]	-	-	-	-	-	-	-	--
MSTRG.42802.1	MSTRG.10164	0.989109102673875	9.6183317814546e-15	MSTRG.42802	--	--	--	polyprotein [Oryza sativa Japonica Group]	-	-	-	-	-	-	-	--
MSTRG.43109.1	MSTRG.10164	0.969218208712565	3.67988402626364e-11	MSTRG.43109	--	--	--	polyprotein [Oryza sativa Japonica Group]	-	-	-	-	-	-	-	--
MSTRG.43484.1	MSTRG.10164	0.956417324111658	5.70729618662711e-10	MSTRG.43484	--	--	--	polyprotein [Oryza sativa Japonica Group]	-	-	-	-	-	-	-	--
MSTRG.43754.1	MSTRG.10164	0.978522042219154	2.12879569926941e-12	MSTRG.43754	--	--	--	polyprotein [Oryza sativa Japonica Group]	-	-	-	-	-	-	-	--
MSTRG.43755.1	MSTRG.10164	0.984396397425349	1.68262417384753e-13	MSTRG.43755	--	--	--	polyprotein [Oryza sativa Japonica Group]	-	-	-	-	-	-	-	--
MSTRG.43812.1	MSTRG.10164	0.980063924131123	1.17871468490432e-12	--	--	--	--	polyprotein [Oryza sativa Japonica Group]	-	-	-	-	-	-	-	--
MSTRG.43819.1	MSTRG.10164	0.970072183223594	2.94612862573609e-11	ncbi_105034612	--	--	--	polyprotein [Oryza sativa Japonica Group]	-	-	-	-	-	-	-	--
MSTRG.43821.1	MSTRG.10164	0.98410670406261	1.94762741372573e-13	MSTRG.43821	--	--	--	polyprotein [Oryza sativa Japonica Group]	-	-	-	-	-	-	-	--
MSTRG.44157.1	MSTRG.10164	0.959354324818613	3.29664410106791e-10	MSTRG.44157	--	--	--	polyprotein [Oryza sativa Japonica Group]	-	-	-	-	-	-	-	--
MSTRG.44177.1	MSTRG.10164	0.965177450459042	9.74615729441181e-11	--	--	--	--	polyprotein [Oryza sativa Japonica Group]	-	-	-	-	-	-	-	--
MSTRG.44249.1	MSTRG.10164	0.965964235161658	8.13788035617006e-11	MSTRG.44249	--	--	--	polyprotein [Oryza sativa Japonica Group]	-	-	-	-	-	-	-	--
MSTRG.44316.1	MSTRG.10164	0.955192999882735	7.09580149515444e-10	MSTRG.44316	--	--	--	polyprotein [Oryza sativa Japonica Group]	-	-	-	-	-	-	-	--
MSTRG.44468.1	MSTRG.10164	0.972703454202552	1.42269046871007e-11	MSTRG.44468	--	--	--	polyprotein [Oryza sativa Japonica Group]	-	-	-	-	-	-	-	--
MSTRG.44547.1	MSTRG.10164	0.98022379400168	1.10573962332511e-12	MSTRG.44547	--	--	--	polyprotein [Oryza sativa Japonica Group]	-	-	-	-	-	-	-	--
MSTRG.44677.1	MSTRG.10164	0.980488510446517	9.93557572635748e-13	MSTRG.44677	--	--	--	polyprotein [Oryza sativa Japonica Group]	-	-	-	-	-	-	-	--
MSTRG.44797.1	MSTRG.10164	0.992879896108522	3.24784187355189e-16	MSTRG.44797	--	--	--	polyprotein [Oryza sativa Japonica Group]	-	-	-	-	-	-	-	--
MSTRG.44798.1	MSTRG.10164	0.983284032289973	2.90888979641297e-13	MSTRG.44798	--	--	--	polyprotein [Oryza sativa Japonica Group]	-	-	-	-	-	-	-	--
MSTRG.44857.1	MSTRG.10164	0.977734553609483	2.83248561537995e-12	MSTRG.44857	--	--	--	polyprotein [Oryza sativa Japonica Group]	-	-	-	-	-	-	-	--
MSTRG.44908.1	MSTRG.10164	0.964830374951553	1.05393790321228e-10	MSTRG.44908	--	--	--	polyprotein [Oryza sativa Japonica Group]	-	-	-	-	-	-	-	--
MSTRG.44935.1	MSTRG.10164	0.976412800292204	4.47429578418559e-12	MSTRG.44935	--	--	--	polyprotein [Oryza sativa Japonica Group]	-	-	-	-	-	-	-	--
MSTRG.45178.1	MSTRG.10164	0.985919431612434	7.43395666737939e-14	MSTRG.45178	--	--	--	polyprotein [Oryza sativa Japonica Group]	-	-	-	-	-	-	-	--
MSTRG.45568.1	MSTRG.10164	0.970726608191036	2.47360796918218e-11	MSTRG.45568	--	--	--	polyprotein [Oryza sativa Japonica Group]	-	-	-	-	-	-	-	--
MSTRG.45621.1	MSTRG.10164	0.978118829829345	2.46720234669739e-12	MSTRG.45621	--	--	--	polyprotein [Oryza sativa Japonica Group]	-	-	-	-	-	-	-	--
MSTRG.45622.1	MSTRG.10164	0.988897528890419	1.1211416709174e-14	MSTRG.45622	--	--	--	polyprotein [Oryza sativa Japonica Group]	-	-	-	-	-	-	-	--
MSTRG.45729.1	MSTRG.10164	0.974959564372379	7.18563802955052e-12	MSTRG.45729	--	--	--	polyprotein [Oryza sativa Japonica Group]	-	-	-	-	-	-	-	--
MSTRG.46346.1	MSTRG.10164	0.983461145102642	2.67275730396019e-13	--	--	--	--	polyprotein [Oryza sativa Japonica Group]	-	-	-	-	-	-	-	--
MSTRG.46347.1	MSTRG.10164	0.978455768197773	2.18146310023035e-12	--	--	--	--	polyprotein [Oryza sativa Japonica Group]	-	-	-	-	-	-	-	--
MSTRG.46773.1	MSTRG.10164	0.97559865416323	5.85481113504552e-12	MSTRG.46773	--	--	--	polyprotein [Oryza sativa Japonica Group]	-	-	-	-	-	-	-	--
MSTRG.46897.1	MSTRG.10164	0.980672612743436	9.21521702928148e-13	MSTRG.46897	--	--	--	polyprotein [Oryza sativa Japonica Group]	-	-	-	-	-	-	-	--
MSTRG.47402.1	MSTRG.10164	0.975949422033911	5.22018009146837e-12	MSTRG.47402	--	--	--	polyprotein [Oryza sativa Japonica Group]	-	-	-	-	-	-	-	--
MSTRG.47853.1	MSTRG.10164	0.97989860388458	1.25856550585875e-12	MSTRG.47853	--	--	--	polyprotein [Oryza sativa Japonica Group]	-	-	-	-	-	-	-	--
MSTRG.48236.2	MSTRG.10164	0.956138436801539	6.00078999219998e-10	--	--	--	--	polyprotein [Oryza sativa Japonica Group]	-	-	-	-	-	-	-	--
MSTRG.48481.1	MSTRG.10164	0.985000765162814	1.22903052529477e-13	MSTRG.48481	--	--	--	polyprotein [Oryza sativa Japonica Group]	-	-	-	-	-	-	-	--
MSTRG.48542.1	MSTRG.10164	0.986734414550556	4.62569806786241e-14	MSTRG.48542	--	--	--	polyprotein [Oryza sativa Japonica Group]	-	-	-	-	-	-	-	--
MSTRG.48543.1	MSTRG.10164	0.990006889158328	4.84634515135317e-15	MSTRG.48543	--	--	--	polyprotein [Oryza sativa Japonica Group]	-	-	-	-	-	-	-	--
MSTRG.48657.1	MSTRG.10164	0.96314665289833	1.52398102068965e-10	ncbi_105035391	--	--	--	polyprotein [Oryza sativa Japonica Group]	-	-	-	-	-	-	-	--
MSTRG.48808.1	MSTRG.10164	0.95466145069323	7.78473347749736e-10	MSTRG.48808	--	--	--	polyprotein [Oryza sativa Japonica Group]	-	-	-	-	-	-	-	--
MSTRG.48840.1	MSTRG.10164	0.954544983004083	7.94322812950146e-10	MSTRG.48840	--	--	--	polyprotein [Oryza sativa Japonica Group]	-	-	-	-	-	-	-	--
MSTRG.49062.1	MSTRG.10164	0.978949164921803	1.81521020849748e-12	MSTRG.49062	--	--	--	polyprotein [Oryza sativa Japonica Group]	-	-	-	-	-	-	-	--
MSTRG.49213.1	MSTRG.10164	0.988391786167567	1.5986005052635e-14	--	--	--	--	polyprotein [Oryza sativa Japonica Group]	-	-	-	-	-	-	-	--
MSTRG.49275.2	MSTRG.10164	0.981428412535089	6.71338885513337e-13	--	--	--	--	polyprotein [Oryza sativa Japonica Group]	-	-	-	-	-	-	-	--
MSTRG.493.1	MSTRG.10164	0.987817288701668	2.34848792879967e-14	MSTRG.493	--	--	--	polyprotein [Oryza sativa Japonica Group]	-	-	-	-	-	-	-	--
MSTRG.49344.1	MSTRG.10164	0.988343350102184	1.65249827205616e-14	ncbi_105035521	--	--	--	polyprotein [Oryza sativa Japonica Group]	-	-	-	-	-	-	-	--
MSTRG.49457.1	MSTRG.10164	0.95738763199595	4.78122566398114e-10	MSTRG.49457	--	--	--	polyprotein [Oryza sativa Japonica Group]	-	-	-	-	-	-	-	--
MSTRG.49978.1	MSTRG.10164	0.960454557261112	2.65607472784928e-10	MSTRG.49978	--	--	--	polyprotein [Oryza sativa Japonica Group]	-	-	-	-	-	-	-	--
MSTRG.50046.1	MSTRG.10164	0.976506173237149	4.33581861117252e-12	MSTRG.50046	--	--	--	polyprotein [Oryza sativa Japonica Group]	-	-	-	-	-	-	-	--
MSTRG.50047.1	MSTRG.10164	0.987094241758571	3.71640398747596e-14	MSTRG.50047	--	--	--	polyprotein [Oryza sativa Japonica Group]	-	-	-	-	-	-	-	--
MSTRG.50071.1	MSTRG.10164	0.985056485166343	1.19318464244911e-13	MSTRG.50071	--	--	--	polyprotein [Oryza sativa Japonica Group]	-	-	-	-	-	-	-	--
MSTRG.50091.1	MSTRG.10164	0.959838424453612	2.99991100433072e-10	--	--	--	--	polyprotein [Oryza sativa Japonica Group]	-	-	-	-	-	-	-	--
MSTRG.50461.1	MSTRG.10164	0.96623703296045	7.63705311897362e-11	--	--	--	--	polyprotein [Oryza sativa Japonica Group]	-	-	-	-	-	-	-	--
MSTRG.50756.1	MSTRG.10164	0.952977987055312	1.03655899334778e-09	MSTRG.50756	--	--	--	polyprotein [Oryza sativa Japonica Group]	-	-	-	-	-	-	-	--
MSTRG.50970.1	MSTRG.10164	0.977025829241259	3.63135457122543e-12	MSTRG.50970	--	--	--	polyprotein [Oryza sativa Japonica Group]	-	-	-	-	-	-	-	--
MSTRG.51068.1	MSTRG.10164	0.964262794219656	1.19580305889675e-10	MSTRG.51068	--	--	--	polyprotein [Oryza sativa Japonica Group]	-	-	-	-	-	-	-	--
MSTRG.51111.1	MSTRG.10164	0.958698662181833	3.73911865548936e-10	MSTRG.51111	--	--	--	polyprotein [Oryza sativa Japonica Group]	-	-	-	-	-	-	-	--
MSTRG.51114.1	MSTRG.10164	0.984332277325458	1.73839271277172e-13	MSTRG.51114	--	--	--	polyprotein [Oryza sativa Japonica Group]	-	-	-	-	-	-	-	--
MSTRG.51446.1	MSTRG.10164	0.984928893697007	1.27665392449444e-13	MSTRG.51446	--	--	--	polyprotein [Oryza sativa Japonica Group]	-	-	-	-	-	-	-	--
MSTRG.51654.1	MSTRG.10164	0.965281374109867	9.51900532179820e-11	--	--	--	--	polyprotein [Oryza sativa Japonica Group]	-	-	-	-	-	-	-	--
MSTRG.51655.1	MSTRG.10164	0.977709433227909	2.85792676719356e-12	MSTRG.51655	--	--	--	polyprotein [Oryza sativa Japonica Group]	-	-	-	-	-	-	-	--
MSTRG.51723.1	MSTRG.10164	0.979101721594434	1.71342182724753e-12	MSTRG.51723	--	--	--	polyprotein [Oryza sativa Japonica Group]	-	-	-	-	-	-	-	--
MSTRG.52118.1	MSTRG.10164	0.97670946809428	4.04719013710857e-12	MSTRG.52118	--	--	--	polyprotein [Oryza sativa Japonica Group]	-	-	-	-	-	-	-	--
MSTRG.52362.1	MSTRG.10164	0.984964693201617	1.2527348113049e-13	--	--	--	--	polyprotein [Oryza sativa Japonica Group]	-	-	-	-	-	-	-	--
MSTRG.52458.1	MSTRG.10164	0.983975322821747	2.0793602923766e-13	ncbi_105036706	--	--	--	polyprotein [Oryza sativa Japonica Group]	-	-	-	-	-	-	-	--
MSTRG.52540.1	MSTRG.10164	0.964620647788489	1.10454801618444e-10	--	--	--	--	polyprotein [Oryza sativa Japonica Group]	-	-	-	-	-	-	-	--
MSTRG.52551.1	MSTRG.10164	0.975627049162507	5.80104590607168e-12	--	--	--	--	polyprotein [Oryza sativa Japonica Group]	-	-	-	-	-	-	-	--
MSTRG.53052.1	MSTRG.10164	0.991746939971379	1.05460210155653e-15	ncbi_114913797	--	--	--	polyprotein [Oryza sativa Japonica Group]	-	-	-	-	-	-	-	--
MSTRG.53533.1	MSTRG.10164	0.957512936708037	4.67175340478007e-10	--	--	--	--	polyprotein [Oryza sativa Japonica Group]	-	-	-	-	-	-	-	--
MSTRG.53545.1	MSTRG.10164	0.971092015209304	2.2396942196957e-11	--	--	--	--	polyprotein [Oryza sativa Japonica Group]	-	-	-	-	-	-	-	--
MSTRG.53837.1	MSTRG.10164	0.969721354899796	3.23044957152158e-11	--	--	--	--	polyprotein [Oryza sativa Japonica Group]	-	-	-	-	-	-	-	--
MSTRG.5492.1	MSTRG.10164	0.991370213773019	1.50542152489098e-15	MSTRG.5492	--	--	--	polyprotein [Oryza sativa Japonica Group]	-	-	-	-	-	-	-	--
MSTRG.6234.3	MSTRG.10164	0.975624218215554	5.8063868281678e-12	--	--	--	--	polyprotein [Oryza sativa Japonica Group]	-	-	-	-	-	-	-	--
MSTRG.6453.1	MSTRG.10164	0.951425780091776	1.33749385527714e-09	MSTRG.6453	--	--	--	polyprotein [Oryza sativa Japonica Group]	-	-	-	-	-	-	-	--
MSTRG.6465.1	MSTRG.10164	0.988959561564599	1.07220552643234e-14	--	--	--	--	polyprotein [Oryza sativa Japonica Group]	-	-	-	-	-	-	-	--
MSTRG.647.1	MSTRG.10164	0.99125379352879	1.67516565466632e-15	--	--	--	--	polyprotein [Oryza sativa Japonica Group]	-	-	-	-	-	-	-	--
MSTRG.648.1	MSTRG.10164	0.984850024935918	1.33076152378762e-13	--	--	--	--	polyprotein [Oryza sativa Japonica Group]	-	-	-	-	-	-	-	--
MSTRG.8515.1	MSTRG.10164	0.988839833853604	1.16839650783212e-14	--	--	--	--	polyprotein [Oryza sativa Japonica Group]	-	-	-	-	-	-	-	--
MSTRG.9986.1	MSTRG.10164	0.952389999149307	1.1427721092603e-09	--	--	--	--	polyprotein [Oryza sativa Japonica Group]	-	-	-	-	-	-	-	--
MSTRG.10235.1	MSTRG.10165	0.977366178379206	3.22609546574377e-12	MSTRG.10235	--	--	--	polyprotein [Oryza sativa Japonica Group]	-	-	-	-	-	-	-	--
MSTRG.10236.1	MSTRG.10165	0.984931709059643	1.27475852060462e-13	MSTRG.10236	--	--	--	polyprotein [Oryza sativa Japonica Group]	-	-	-	-	-	-	-	--
MSTRG.10591.1	MSTRG.10165	0.983502997704466	2.61946887812749e-13	ncbi_105042980	--	--	--	polyprotein [Oryza sativa Japonica Group]	-	-	-	-	-	-	-	--
MSTRG.1072.2	MSTRG.10165	0.972222981557593	1.63334258526818e-11	--	--	--	--	polyprotein [Oryza sativa Japonica Group]	-	-	-	-	-	-	-	--
MSTRG.10765.1	MSTRG.10165	0.970178971887483	2.86403543942127e-11	MSTRG.10765	--	--	--	polyprotein [Oryza sativa Japonica Group]	-	-	-	-	-	-	-	--
MSTRG.11074.1	MSTRG.10165	0.984884762441969	1.30668810417799e-13	MSTRG.11074	--	--	--	polyprotein [Oryza sativa Japonica Group]	-	-	-	-	-	-	-	--
MSTRG.12279.1	MSTRG.10165	0.97259290861599	1.46893101212731e-11	--	--	--	--	polyprotein [Oryza sativa Japonica Group]	-	-	-	-	-	-	-	--
MSTRG.12292.1	MSTRG.10165	0.955219883728498	7.06241525411407e-10	ncbi_105044400	--	--	--	polyprotein [Oryza sativa Japonica Group]	-	-	-	-	-	-	-	--
MSTRG.12506.1	MSTRG.10165	0.959884382369435	2.97298991180643e-10	ncbi_105044608	--	--	--	polyprotein [Oryza sativa Japonica Group]	-	-	-	-	-	-	-	--
MSTRG.15271.1	MSTRG.10165	0.958929292414427	3.5779209519373e-10	MSTRG.15271	--	--	--	polyprotein [Oryza sativa Japonica Group]	-	-	-	-	-	-	-	--
MSTRG.15828.1	MSTRG.10165	0.983830357839458	2.23368296487532e-13	MSTRG.15828	--	--	--	polyprotein [Oryza sativa Japonica Group]	-	-	-	-	-	-	-	--
MSTRG.15855.1	MSTRG.10165	0.965723181080654	8.60401065956631e-11	ncbi_105046981	--	--	--	polyprotein [Oryza sativa Japonica Group]	-	-	-	-	-	-	-	--
MSTRG.15926.1	MSTRG.10165	0.982406817183338	4.3675386347047e-13	--	--	--	--	polyprotein [Oryza sativa Japonica Group]	-	-	-	-	-	-	-	--
MSTRG.16698.1	MSTRG.10165	0.988114857009984	1.92875051053945e-14	--	--	--	--	polyprotein [Oryza sativa Japonica Group]	-	-	-	-	-	-	-	--
MSTRG.1718.1	MSTRG.10165	0.986142793	6.54587388872748e-14	--	--	--	--	polyprotein [Oryza sativa Japonica Group]	-	-	-	-	-	-	-	--
MSTRG.17755.1	MSTRG.10165	0.985167286912407	1.12460751613716e-13	ncbi_105048628	--	--	--	polyprotein [Oryza sativa Japonica Group]	-	-	-	-	-	-	-	--
MSTRG.18166.1	MSTRG.10165	0.968996788044395	3.8943369185112e-11	--	--	--	--	polyprotein [Oryza sativa Japonica Group]	-	-	-	-	-	-	-	--
MSTRG.19500.1	MSTRG.10165	0.994283985287598	5.62798681757458e-17	--	--	--	--	polyprotein [Oryza sativa Japonica Group]	-	-	-	-	-	-	-	--
MSTRG.19575.1	MSTRG.10165	0.966529784843983	7.12968081062581e-11	--	--	--	--	polyprotein [Oryza sativa Japonica Group]	-	-	-	-	-	-	-	--
MSTRG.19852.1	MSTRG.10165	0.975871051890347	5.35650500546552e-12	--	--	--	--	polyprotein [Oryza sativa Japonica Group]	-	-	-	-	-	-	-	--
MSTRG.19895.1	MSTRG.10165	0.961776102466221	2.03218403100598e-10	--	--	--	--	polyprotein [Oryza sativa Japonica Group]	-	-	-	-	-	-	-	--
MSTRG.19896.1	MSTRG.10165	0.974449394497798	8.43030573101525e-12	--	--	--	--	polyprotein [Oryza sativa Japonica Group]	-	-	-	-	-	-	-	--
MSTRG.20173.1	MSTRG.10165	0.956329169232817	5.79868649900802e-10	--	--	--	--	polyprotein [Oryza sativa Japonica Group]	-	-	-	-	-	-	-	--
MSTRG.20742.1	MSTRG.10165	0.960197167399303	2.79529128340915e-10	ncbi_105051112	--	--	--	polyprotein [Oryza sativa Japonica Group]	-	-	-	-	-	-	-	--
MSTRG.20935.1	MSTRG.10165	0.988372243881954	1.62015860782646e-14	MSTRG.20935	--	--	--	polyprotein [Oryza sativa Japonica Group]	-	-	-	-	-	-	-	--
MSTRG.21207.1	MSTRG.10165	0.974436451693735	8.46418527135169e-12	MSTRG.21207	--	--	--	polyprotein [Oryza sativa Japonica Group]	-	-	-	-	-	-	-	--
MSTRG.21770.1	MSTRG.10165	0.95408650803425	8.59475982719291e-10	--	--	--	--	polyprotein [Oryza sativa Japonica Group]	-	-	-	-	-	-	-	--
MSTRG.21802.1	MSTRG.10165	0.951330737439067	1.35816400740301e-09	--	--	--	--	polyprotein [Oryza sativa Japonica Group]	-	-	-	-	-	-	-	--
MSTRG.22188.1	MSTRG.10165	0.962882600261989	1.61221197145038e-10	--	--	--	--	polyprotein [Oryza sativa Japonica Group]	-	-	-	-	-	-	-	--
MSTRG.23215.1	MSTRG.10165	0.956447914770514	5.67587719836328e-10	MSTRG.23215	--	--	--	polyprotein [Oryza sativa Japonica Group]	-	-	-	-	-	-	-	--
MSTRG.24823.1	MSTRG.10165	0.967857429733671	5.17922981601024e-11	--	--	--	--	polyprotein [Oryza sativa Japonica Group]	-	-	-	-	-	-	-	--
MSTRG.24988.1	MSTRG.10165	0.982650826080573	3.90880413184218e-13	--	--	--	--	polyprotein [Oryza sativa Japonica Group]	-	-	-	-	-	-	-	--
MSTRG.25939.1	MSTRG.10165	0.970156528273222	2.88112127847199e-11	--	--	--	--	polyprotein [Oryza sativa Japonica Group]	-	-	-	-	-	-	-	--
MSTRG.26021.1	MSTRG.10165	0.962336815165768	1.80879438756319e-10	MSTRG.26021	--	--	--	polyprotein [Oryza sativa Japonica Group]	-	-	-	-	-	-	-	--
MSTRG.26459.1	MSTRG.10165	0.989249200632996	8.67574217988739e-15	--	--	--	--	polyprotein [Oryza sativa Japonica Group]	-	-	-	-	-	-	-	--
MSTRG.28760.1	MSTRG.10165	0.977284820393077	3.31919330430523e-12	MSTRG.28760	--	--	--	polyprotein [Oryza sativa Japonica Group]	-	-	-	-	-	-	-	--
MSTRG.30946.1	MSTRG.10165	0.988891845459491	1.12572127012958e-14	ncbi_105059037	--	--	--	polyprotein [Oryza sativa Japonica Group]	-	-	-	-	-	-	-	--
MSTRG.33051.1	MSTRG.10165	0.962407842393647	1.78208479179976e-10	--	--	--	--	polyprotein [Oryza sativa Japonica Group]	-	-	-	-	-	-	-	--
MSTRG.34133.1	MSTRG.10165	0.965694262669008	8.66146375263166e-11	--	--	--	--	polyprotein [Oryza sativa Japonica Group]	-	-	-	-	-	-	-	--
MSTRG.34413.1	MSTRG.10165	0.961790654143781	2.02609630393045e-10	MSTRG.34413	--	--	--	polyprotein [Oryza sativa Japonica Group]	-	-	-	-	-	-	-	--
MSTRG.34850.6	MSTRG.10165	0.984507102475269	1.59000982455501e-13	--	--	--	--	polyprotein [Oryza sativa Japonica Group]	-	-	-	-	-	-	-	--
MSTRG.35105.1	MSTRG.10165	0.965218160625184	9.65661818513341e-11	--	--	--	--	polyprotein [Oryza sativa Japonica Group]	-	-	-	-	-	-	-	--
MSTRG.35107.1	MSTRG.10165	0.972787802163284	1.38826728022337e-11	ncbi_105061555	--	--	--	polyprotein [Oryza sativa Japonica Group]	-	-	-	-	-	-	-	--
MSTRG.35309.1	MSTRG.10165	0.9772452997854	3.36525663819622e-12	MSTRG.35309	--	--	--	polyprotein [Oryza sativa Japonica Group]	-	-	-	-	-	-	-	--
MSTRG.35524.1	MSTRG.10165	0.977695671235734	2.87194886823477e-12	--	--	--	--	polyprotein [Oryza sativa Japonica Group]	-	-	-	-	-	-	-	--
MSTRG.35678.1	MSTRG.10165	0.983814726959507	2.25090539219283e-13	MSTRG.35678	--	--	--	polyprotein [Oryza sativa Japonica Group]	-	-	-	-	-	-	-	--
MSTRG.36118.1	MSTRG.10165	0.972446748	1.53207852435637e-11	MSTRG.36118	--	--	--	polyprotein [Oryza sativa Japonica Group]	-	-	-	-	-	-	-	--
MSTRG.36231.1	MSTRG.10165	0.963715930503688	1.34794715970121e-10	MSTRG.36231	--	--	--	polyprotein [Oryza sativa Japonica Group]	-	-	-	-	-	-	-	--
MSTRG.36392.1	MSTRG.10165	0.97797563979893	2.59819414736859e-12	MSTRG.36392	--	--	--	polyprotein [Oryza sativa Japonica Group]	-	-	-	-	-	-	-	--
MSTRG.36950.2	MSTRG.10165	0.990289153617254	3.85698815440626e-15	--	--	--	--	polyprotein [Oryza sativa Japonica Group]	-	-	-	-	-	-	-	--
MSTRG.37525.1	MSTRG.10165	0.973659008667679	1.07302850090661e-11	MSTRG.37525	--	--	--	polyprotein [Oryza sativa Japonica Group]	-	-	-	-	-	-	-	--
MSTRG.38470.1	MSTRG.10165	0.973019646380806	1.29736449231988e-11	--	--	--	--	polyprotein [Oryza sativa Japonica Group]	-	-	-	-	-	-	-	--
MSTRG.38505.1	MSTRG.10165	0.957530553285534	4.65653906533753e-10	--	--	--	--	polyprotein [Oryza sativa Japonica Group]	-	-	-	-	-	-	-	--
MSTRG.38609.1	MSTRG.10165	0.953585824804579	9.35894083169157e-10	--	--	--	--	polyprotein [Oryza sativa Japonica Group]	-	-	-	-	-	-	-	--
MSTRG.38813.1	MSTRG.10165	0.954234154784228	8.3800452236967e-10	--	--	--	--	polyprotein [Oryza sativa Japonica Group]	-	-	-	-	-	-	-	--
MSTRG.38827.1	MSTRG.10165	0.964802376691173	1.06057514904372e-10	MSTRG.38827	--	--	--	polyprotein [Oryza sativa Japonica Group]	-	-	-	-	-	-	-	--
MSTRG.39084.1	MSTRG.10165	0.977365607582522	3.22674060410632e-12	MSTRG.39084	--	--	--	polyprotein [Oryza sativa Japonica Group]	-	-	-	-	-	-	-	--
MSTRG.39318.1	MSTRG.10165	0.970251651716462	2.80931065011016e-11	MSTRG.39318	--	--	--	polyprotein [Oryza sativa Japonica Group]	-	-	-	-	-	-	-	--
MSTRG.39517.1	MSTRG.10165	0.952553263201017	1.1123715812404e-09	MSTRG.39517	--	--	--	polyprotein [Oryza sativa Japonica Group]	-	-	-	-	-	-	-	--
MSTRG.39782.1	MSTRG.10165	0.978571542407028	2.09018574114096e-12	--	--	--	--	polyprotein [Oryza sativa Japonica Group]	-	-	-	-	-	-	-	--
MSTRG.40295.2	MSTRG.10165	0.952316549530788	1.15668284527586e-09	--	--	--	--	polyprotein [Oryza sativa Japonica Group]	-	-	-	-	-	-	-	--
MSTRG.40861.1	MSTRG.10165	0.986041469583455	6.93652504573447e-14	MSTRG.40861	--	--	--	polyprotein [Oryza sativa Japonica Group]	-	-	-	-	-	-	-	--
MSTRG.4121.1	MSTRG.10165	0.957217007770821	4.93387894604284e-10	--	--	--	--	polyprotein [Oryza sativa Japonica Group]	-	-	-	-	-	-	-	--
MSTRG.41608.1	MSTRG.10165	0.975649696519234	5.75847303163051e-12	MSTRG.41608	--	--	--	polyprotein [Oryza sativa Japonica Group]	-	-	-	-	-	-	-	--
MSTRG.42066.1	MSTRG.10165	0.986804408776885	4.4349816373838e-14	MSTRG.42066	--	--	--	polyprotein [Oryza sativa Japonica Group]	-	-	-	-	-	-	-	--
MSTRG.42157.1	MSTRG.10165	0.983005478996533	3.31716839436777e-13	--	--	--	--	polyprotein [Oryza sativa Japonica Group]	-	-	-	-	-	-	-	--
MSTRG.42344.1	MSTRG.10165	0.985298998757788	1.04758814184072e-13	MSTRG.42344	--	--	--	polyprotein [Oryza sativa Japonica Group]	-	-	-	-	-	-	-	--
MSTRG.42360.1	MSTRG.10165	0.98404076393427	2.01280279524247e-13	--	--	--	--	polyprotein [Oryza sativa Japonica Group]	-	-	-	-	-	-	-	--
MSTRG.42484.1	MSTRG.10165	0.974157173404913	9.22475454967593e-12	MSTRG.42484	--	--	--	polyprotein [Oryza sativa Japonica Group]	-	-	-	-	-	-	-	--
MSTRG.42769.1	MSTRG.10165	0.96655602220821	7.08567794373475e-11	MSTRG.42769	--	--	--	polyprotein [Oryza sativa Japonica Group]	-	-	-	-	-	-	-	--
MSTRG.42802.1	MSTRG.10165	0.987929333664476	2.18191997646036e-14	MSTRG.42802	--	--	--	polyprotein [Oryza sativa Japonica Group]	-	-	-	-	-	-	-	--
MSTRG.43109.1	MSTRG.10165	0.951270144654052	1.37148647944207e-09	MSTRG.43109	--	--	--	polyprotein [Oryza sativa Japonica Group]	-	-	-	-	-	-	-	--
MSTRG.43484.1	MSTRG.10165	0.953102730510948	1.01516492637166e-09	MSTRG.43484	--	--	--	polyprotein [Oryza sativa Japonica Group]	-	-	-	-	-	-	-	--
MSTRG.43754.1	MSTRG.10165	0.969372068275267	3.53699885898224e-11	MSTRG.43754	--	--	--	polyprotein [Oryza sativa Japonica Group]	-	-	-	-	-	-	-	--
MSTRG.43755.1	MSTRG.10165	0.977782374293231	2.78460011771653e-12	MSTRG.43755	--	--	--	polyprotein [Oryza sativa Japonica Group]	-	-	-	-	-	-	-	--
MSTRG.43812.1	MSTRG.10165	0.977162511760798	3.46356245057793e-12	--	--	--	--	polyprotein [Oryza sativa Japonica Group]	-	-	-	-	-	-	-	--
MSTRG.43819.1	MSTRG.10165	0.979703467231144	1.35886096261245e-12	ncbi_105034612	--	--	--	polyprotein [Oryza sativa Japonica Group]	-	-	-	-	-	-	-	--
MSTRG.43821.1	MSTRG.10165	0.982497101817189	4.19260583616468e-13	MSTRG.43821	--	--	--	polyprotein [Oryza sativa Japonica Group]	-	-	-	-	-	-	-	--
MSTRG.44157.1	MSTRG.10165	0.96994848494115	3.04377939460416e-11	MSTRG.44157	--	--	--	polyprotein [Oryza sativa Japonica Group]	-	-	-	-	-	-	-	--
MSTRG.44177.1	MSTRG.10165	0.964785820349134	1.06451709576606e-10	--	--	--	--	polyprotein [Oryza sativa Japonica Group]	-	-	-	-	-	-	-	--
MSTRG.44468.1	MSTRG.10165	0.964327098231942	1.17893699398027e-10	MSTRG.44468	--	--	--	polyprotein [Oryza sativa Japonica Group]	-	-	-	-	-	-	-	--
MSTRG.44547.1	MSTRG.10165	0.978937485691508	1.82321583012242e-12	MSTRG.44547	--	--	--	polyprotein [Oryza sativa Japonica Group]	-	-	-	-	-	-	-	--
MSTRG.44677.1	MSTRG.10165	0.973154721705289	1.24683428529436e-11	MSTRG.44677	--	--	--	polyprotein [Oryza sativa Japonica Group]	-	-	-	-	-	-	-	--
MSTRG.44797.1	MSTRG.10165	0.982844795768705	3.57474110914698e-13	MSTRG.44797	--	--	--	polyprotein [Oryza sativa Japonica Group]	-	-	-	-	-	-	-	--
MSTRG.44798.1	MSTRG.10165	0.975552327298804	5.9434635347111e-12	MSTRG.44798	--	--	--	polyprotein [Oryza sativa Japonica Group]	-	-	-	-	-	-	-	--
MSTRG.44857.1	MSTRG.10165	0.972697880147905	1.42499128755199e-11	MSTRG.44857	--	--	--	polyprotein [Oryza sativa Japonica Group]	-	-	-	-	-	-	-	--
MSTRG.44908.1	MSTRG.10165	0.971362987060341	2.07892303266773e-11	MSTRG.44908	--	--	--	polyprotein [Oryza sativa Japonica Group]	-	-	-	-	-	-	-	--
MSTRG.44935.1	MSTRG.10165	0.972992888102799	1.30758370282075e-11	MSTRG.44935	--	--	--	polyprotein [Oryza sativa Japonica Group]	-	-	-	-	-	-	-	--
MSTRG.45178.1	MSTRG.10165	0.983521868406708	2.59574705135219e-13	MSTRG.45178	--	--	--	polyprotein [Oryza sativa Japonica Group]	-	-	-	-	-	-	-	--
MSTRG.45568.1	MSTRG.10165	0.965098834157771	9.92111786596223e-11	MSTRG.45568	--	--	--	polyprotein [Oryza sativa Japonica Group]	-	-	-	-	-	-	-	--
MSTRG.45621.1	MSTRG.10165	0.977354128441923	3.23973873344417e-12	MSTRG.45621	--	--	--	polyprotein [Oryza sativa Japonica Group]	-	-	-	-	-	-	-	--
MSTRG.45622.1	MSTRG.10165	0.983581896796642	2.52153002439758e-13	MSTRG.45622	--	--	--	polyprotein [Oryza sativa Japonica Group]	-	-	-	-	-	-	-	--
MSTRG.45729.1	MSTRG.10165	0.985056862046552	1.19294533110742e-13	MSTRG.45729	--	--	--	polyprotein [Oryza sativa Japonica Group]	-	-	-	-	-	-	-	--
MSTRG.46346.1	MSTRG.10165	0.975648586800486	5.76055272919716e-12	--	--	--	--	polyprotein [Oryza sativa Japonica Group]	-	-	-	-	-	-	-	--
MSTRG.46347.1	MSTRG.10165	0.969248212056728	3.6516323454077e-11	--	--	--	--	polyprotein [Oryza sativa Japonica Group]	-	-	-	-	-	-	-	--
MSTRG.46773.1	MSTRG.10165	0.977038548259908	3.61544692643471e-12	MSTRG.46773	--	--	--	polyprotein [Oryza sativa Japonica Group]	-	-	-	-	-	-	-	--
MSTRG.46897.1	MSTRG.10165	0.98168635447042	6.00757478490336e-13	MSTRG.46897	--	--	--	polyprotein [Oryza sativa Japonica Group]	-	-	-	-	-	-	-	--
MSTRG.47402.1	MSTRG.10165	0.980156630065129	1.13590233836234e-12	MSTRG.47402	--	--	--	polyprotein [Oryza sativa Japonica Group]	-	-	-	-	-	-	-	--
MSTRG.47853.1	MSTRG.10165	0.98329523811883	2.89342773367672e-13	MSTRG.47853	--	--	--	polyprotein [Oryza sativa Japonica Group]	-	-	-	-	-	-	-	--
MSTRG.48193.1	MSTRG.10165	0.958597473964869	3.81181596867409e-10	MSTRG.48193	--	--	--	polyprotein [Oryza sativa Japonica Group]	-	-	-	-	-	-	-	--
MSTRG.48481.1	MSTRG.10165	0.976036130704246	5.07288719778908e-12	MSTRG.48481	--	--	--	polyprotein [Oryza sativa Japonica Group]	-	-	-	-	-	-	-	--
MSTRG.48542.1	MSTRG.10165	0.979380269605126	1.54036507785391e-12	MSTRG.48542	--	--	--	polyprotein [Oryza sativa Japonica Group]	-	-	-	-	-	-	-	--
MSTRG.48543.1	MSTRG.10165	0.991296078382616	1.61167350130605e-15	MSTRG.48543	--	--	--	polyprotein [Oryza sativa Japonica Group]	-	-	-	-	-	-	-	--
MSTRG.48657.1	MSTRG.10165	0.957251637844457	4.90255765009853e-10	ncbi_105035391	--	--	--	polyprotein [Oryza sativa Japonica Group]	-	-	-	-	-	-	-	--
MSTRG.48808.1	MSTRG.10165	0.951444450002323	1.333465791844e-09	MSTRG.48808	--	--	--	polyprotein [Oryza sativa Japonica Group]	-	-	-	-	-	-	-	--
MSTRG.49062.1	MSTRG.10165	0.966685480200016	6.87201034006653e-11	MSTRG.49062	--	--	--	polyprotein [Oryza sativa Japonica Group]	-	-	-	-	-	-	-	--
MSTRG.49213.1	MSTRG.10165	0.989778914517291	5.80063526297101e-15	--	--	--	--	polyprotein [Oryza sativa Japonica Group]	-	-	-	-	-	-	-	--
MSTRG.49275.2	MSTRG.10165	0.978617725876355	2.05471543172419e-12	--	--	--	--	polyprotein [Oryza sativa Japonica Group]	-	-	-	-	-	-	-	--
MSTRG.493.1	MSTRG.10165	0.980336487779104	1.05669901361374e-12	MSTRG.493	--	--	--	polyprotein [Oryza sativa Japonica Group]	-	-	-	-	-	-	-	--
MSTRG.49344.1	MSTRG.10165	0.985012783365649	1.22122039788547e-13	ncbi_105035521	--	--	--	polyprotein [Oryza sativa Japonica Group]	-	-	-	-	-	-	-	--
MSTRG.49978.1	MSTRG.10165	0.951089294962946	1.4119281403961e-09	MSTRG.49978	--	--	--	polyprotein [Oryza sativa Japonica Group]	-	-	-	-	-	-	-	--
MSTRG.50046.1	MSTRG.10165	0.971266308433239	2.13508862831235e-11	MSTRG.50046	--	--	--	polyprotein [Oryza sativa Japonica Group]	-	-	-	-	-	-	-	--
MSTRG.50047.1	MSTRG.10165	0.978191545418629	2.40291654270516e-12	MSTRG.50047	--	--	--	polyprotein [Oryza sativa Japonica Group]	-	-	-	-	-	-	-	--
MSTRG.50071.1	MSTRG.10165	0.983385031800413	2.77209812994899e-13	MSTRG.50071	--	--	--	polyprotein [Oryza sativa Japonica Group]	-	-	-	-	-	-	-	--
MSTRG.50091.1	MSTRG.10165	0.960163023490941	2.81422804409133e-10	--	--	--	--	polyprotein [Oryza sativa Japonica Group]	-	-	-	-	-	-	-	--
MSTRG.50461.1	MSTRG.10165	0.953609235794653	9.3219348511241e-10	--	--	--	--	polyprotein [Oryza sativa Japonica Group]	-	-	-	-	-	-	-	--
MSTRG.50926.1	MSTRG.10165	0.958906373766543	3.59366421507317e-10	MSTRG.50926	--	--	--	polyprotein [Oryza sativa Japonica Group]	-	-	-	-	-	-	-	--
MSTRG.50970.1	MSTRG.10165	0.976787491704823	3.94095398883395e-12	MSTRG.50970	--	--	--	polyprotein [Oryza sativa Japonica Group]	-	-	-	-	-	-	-	--
MSTRG.51068.1	MSTRG.10165	0.96335441286021	1.45754691634155e-10	MSTRG.51068	--	--	--	polyprotein [Oryza sativa Japonica Group]	-	-	-	-	-	-	-	--
MSTRG.51111.1	MSTRG.10165	0.973348864000671	1.17721688134021e-11	MSTRG.51111	--	--	--	polyprotein [Oryza sativa Japonica Group]	-	-	-	-	-	-	-	--
MSTRG.51114.1	MSTRG.10165	0.982489320749352	4.20743734525832e-13	MSTRG.51114	--	--	--	polyprotein [Oryza sativa Japonica Group]	-	-	-	-	-	-	-	--
MSTRG.51446.1	MSTRG.10165	0.983678619832337	2.40584093665177e-13	MSTRG.51446	--	--	--	polyprotein [Oryza sativa Japonica Group]	-	-	-	-	-	-	-	--
MSTRG.51654.1	MSTRG.10165	0.959176974082163	3.41157694549514e-10	--	--	--	--	polyprotein [Oryza sativa Japonica Group]	-	-	-	-	-	-	-	--
MSTRG.51655.1	MSTRG.10165	0.973872203020288	1.00616189952466e-11	MSTRG.51655	--	--	--	polyprotein [Oryza sativa Japonica Group]	-	-	-	-	-	-	-	--
MSTRG.51723.1	MSTRG.10165	0.980670412911105	9.22354770867163e-13	MSTRG.51723	--	--	--	polyprotein [Oryza sativa Japonica Group]	-	-	-	-	-	-	-	--
MSTRG.52118.1	MSTRG.10165	0.978211511800647	2.38552273726767e-12	MSTRG.52118	--	--	--	polyprotein [Oryza sativa Japonica Group]	-	-	-	-	-	-	-	--
MSTRG.52362.1	MSTRG.10165	0.980082645954213	1.16995706280637e-12	--	--	--	--	polyprotein [Oryza sativa Japonica Group]	-	-	-	-	-	-	-	--
MSTRG.52458.1	MSTRG.10165	0.986295629590967	5.99297486286218e-14	ncbi_105036706	--	--	--	polyprotein [Oryza sativa Japonica Group]	-	-	-	-	-	-	-	--
MSTRG.52540.1	MSTRG.10165	0.964549751786496	1.12212858454101e-10	--	--	--	--	polyprotein [Oryza sativa Japonica Group]	-	-	-	-	-	-	-	--
MSTRG.52551.1	MSTRG.10165	0.970836060816401	2.40140637304218e-11	--	--	--	--	polyprotein [Oryza sativa Japonica Group]	-	-	-	-	-	-	-	--
MSTRG.53052.1	MSTRG.10165	0.98499213110078	1.23466833920512e-13	ncbi_114913797	--	--	--	polyprotein [Oryza sativa Japonica Group]	-	-	-	-	-	-	-	--
MSTRG.53533.1	MSTRG.10165	0.951519227940109	1.31743792582371e-09	--	--	--	--	polyprotein [Oryza sativa Japonica Group]	-	-	-	-	-	-	-	--
MSTRG.53545.1	MSTRG.10165	0.952400841579508	1.140731025276e-09	--	--	--	--	polyprotein [Oryza sativa Japonica Group]	-	-	-	-	-	-	-	--
MSTRG.53837.1	MSTRG.10165	0.986537614265862	5.20085539628e-14	--	--	--	--	polyprotein [Oryza sativa Japonica Group]	-	-	-	-	-	-	-	--
MSTRG.5492.1	MSTRG.10165	0.987704400006934	2.52744213179466e-14	MSTRG.5492	--	--	--	polyprotein [Oryza sativa Japonica Group]	-	-	-	-	-	-	-	--
MSTRG.6234.3	MSTRG.10165	0.963235680476429	1.49519710218823e-10	--	--	--	--	polyprotein [Oryza sativa Japonica Group]	-	-	-	-	-	-	-	--
MSTRG.6453.1	MSTRG.10165	0.950568410730204	1.53426200758794e-09	MSTRG.6453	--	--	--	polyprotein [Oryza sativa Japonica Group]	-	-	-	-	-	-	-	--
MSTRG.6465.1	MSTRG.10165	0.990861640987451	2.37636899223858e-15	--	--	--	--	polyprotein [Oryza sativa Japonica Group]	-	-	-	-	-	-	-	--
MSTRG.647.1	MSTRG.10165	0.985677304129497	8.51388204892418e-14	--	--	--	--	polyprotein [Oryza sativa Japonica Group]	-	-	-	-	-	-	-	--
MSTRG.648.1	MSTRG.10165	0.977804618711266	2.76256738941655e-12	--	--	--	--	polyprotein [Oryza sativa Japonica Group]	-	-	-	-	-	-	-	--
MSTRG.8515.1	MSTRG.10165	0.987196113979063	3.48921301782024e-14	--	--	--	--	polyprotein [Oryza sativa Japonica Group]	-	-	-	-	-	-	-	--
MSTRG.29969.1	MSTRG.10170	0.951933966241427	1.23154964676086e-09	--	--	--	--	-	-	-	-	-	-	-	-	--
MSTRG.30138.4	MSTRG.10170	0.954273111245653	8.32417744746815e-10	--	--	--	--	-	-	-	-	-	-	-	-	--
MSTRG.3504.1	MSTRG.10170	0.958835461372413	3.64275802890511e-10	MSTRG.3504	--	--	--	-	-	-	-	-	-	-	-	--
MSTRG.41516.1	MSTRG.10170	0.957680660730182	4.52864062949204e-10	MSTRG.41516	--	--	--	-	-	-	-	-	-	-	-	--
MSTRG.42484.1	MSTRG.10170	0.952859218465068	1.05729185095393e-09	MSTRG.42484	--	--	--	-	-	-	-	-	-	-	-	--
MSTRG.44547.1	MSTRG.10170	0.952700025126787	1.08564690720818e-09	MSTRG.44547	--	--	--	-	-	-	-	-	-	-	-	--
MSTRG.46226.1	MSTRG.10170	0.965070919416546	9.98389723076559e-11	ncbi_105034996	--	--	--	-	-	-	-	-	-	-	-	--
MSTRG.46347.1	MSTRG.10170	0.959507152190425	3.20032350887969e-10	--	--	--	--	-	-	-	-	-	-	-	-	--
MSTRG.46651.1	MSTRG.10170	0.958727451262816	3.71865743221546e-10	--	--	--	--	-	-	-	-	-	-	-	-	--
MSTRG.50070.1	MSTRG.10170	0.952481600914917	1.12562764912182e-09	MSTRG.50070	--	--	--	-	-	-	-	-	-	-	-	--
MSTRG.51404.1	MSTRG.10170	0.972960998910162	1.31985409665437e-11	MSTRG.51404	--	--	--	-	-	-	-	-	-	-	-	--
MSTRG.10235.1	MSTRG.10253	0.96868002763259	4.22004844636056e-11	MSTRG.10235	--	--	--	uncharacterized protein LOC109505143 [Elaeis guineensis]	-	-	-	-	-	-	-	--
MSTRG.10236.1	MSTRG.10253	0.967171322776756	6.11938653273737e-11	MSTRG.10236	--	--	--	uncharacterized protein LOC109505143 [Elaeis guineensis]	-	-	-	-	-	-	-	--
MSTRG.10591.1	MSTRG.10253	0.969889517043898	3.09131526272097e-11	ncbi_105042980	--	--	--	uncharacterized protein LOC109505143 [Elaeis guineensis]	-	-	-	-	-	-	-	--
MSTRG.1072.2	MSTRG.10253	0.960945676827063	2.40711102567766e-10	--	--	--	--	uncharacterized protein LOC109505143 [Elaeis guineensis]	-	-	-	-	-	-	-	--
MSTRG.11074.1	MSTRG.10253	0.968405980309419	4.52074938633729e-11	MSTRG.11074	--	--	--	uncharacterized protein LOC109505143 [Elaeis guineensis]	-	-	-	-	-	-	-	--
MSTRG.12279.1	MSTRG.10253	0.98190065462131	5.47136168579407e-13	--	--	--	--	uncharacterized protein LOC109505143 [Elaeis guineensis]	-	-	-	-	-	-	-	--
MSTRG.12506.1	MSTRG.10253	0.959951607588886	2.93398994531844e-10	ncbi_105044608	--	--	--	uncharacterized protein LOC109505143 [Elaeis guineensis]	-	-	-	-	-	-	-	--
MSTRG.15828.1	MSTRG.10253	0.971062557245454	2.25780849386935e-11	MSTRG.15828	--	--	--	uncharacterized protein LOC109505143 [Elaeis guineensis]	-	-	-	-	-	-	-	--
MSTRG.15855.1	MSTRG.10253	0.971364285038221	2.07817782349077e-11	ncbi_105046981	--	--	--	uncharacterized protein LOC109505143 [Elaeis guineensis]	-	-	-	-	-	-	-	--
MSTRG.15926.1	MSTRG.10253	0.975255000765505	6.54083435599487e-12	--	--	--	--	uncharacterized protein LOC109505143 [Elaeis guineensis]	-	-	-	-	-	-	-	--
MSTRG.16698.1	MSTRG.10253	0.971094889174488	2.23793376757988e-11	--	--	--	--	uncharacterized protein LOC109505143 [Elaeis guineensis]	-	-	-	-	-	-	-	--
MSTRG.1718.1	MSTRG.10253	0.989479987363573	7.29833621356042e-15	--	--	--	--	uncharacterized protein LOC109505143 [Elaeis guineensis]	-	-	-	-	-	-	-	--
MSTRG.17755.1	MSTRG.10253	0.990394372004878	3.53622972850623e-15	ncbi_105048628	--	--	--	uncharacterized protein LOC109505143 [Elaeis guineensis]	-	-	-	-	-	-	-	--
MSTRG.18166.1	MSTRG.10253	0.968119185023004	4.85527754652402e-11	--	--	--	--	uncharacterized protein LOC109505143 [Elaeis guineensis]	-	-	-	-	-	-	-	--
MSTRG.19500.1	MSTRG.10253	0.983416834235606	2.73020517012967e-13	--	--	--	--	uncharacterized protein LOC109505143 [Elaeis guineensis]	-	-	-	-	-	-	-	--
MSTRG.19575.1	MSTRG.10253	0.970916735266789	2.34937185041608e-11	--	--	--	--	uncharacterized protein LOC109505143 [Elaeis guineensis]	-	-	-	-	-	-	-	--
MSTRG.19852.1	MSTRG.10253	0.983754339614501	2.31853588397797e-13	--	--	--	--	uncharacterized protein LOC109505143 [Elaeis guineensis]	-	-	-	-	-	-	-	--
MSTRG.19896.1	MSTRG.10253	0.96817374961027	4.79001909637399e-11	--	--	--	--	uncharacterized protein LOC109505143 [Elaeis guineensis]	-	-	-	-	-	-	-	--
MSTRG.20935.1	MSTRG.10253	0.97840715787881	2.22081291673467e-12	MSTRG.20935	--	--	--	uncharacterized protein LOC109505143 [Elaeis guineensis]	-	-	-	-	-	-	-	--
MSTRG.21207.1	MSTRG.10253	0.964599222614354	1.10983547603777e-10	MSTRG.21207	--	--	--	uncharacterized protein LOC109505143 [Elaeis guineensis]	-	-	-	-	-	-	-	--
MSTRG.21802.1	MSTRG.10253	0.972075289789781	1.7033339688538e-11	--	--	--	--	uncharacterized protein LOC109505143 [Elaeis guineensis]	-	-	-	-	-	-	-	--
MSTRG.24823.1	MSTRG.10253	0.954547113819447	7.94030338938207e-10	--	--	--	--	uncharacterized protein LOC109505143 [Elaeis guineensis]	-	-	-	-	-	-	-	--
MSTRG.24988.1	MSTRG.10253	0.977266337901791	3.34066665328727e-12	--	--	--	--	uncharacterized protein LOC109505143 [Elaeis guineensis]	-	-	-	-	-	-	-	--
MSTRG.25939.1	MSTRG.10253	0.968711909034171	4.18622567056078e-11	--	--	--	--	uncharacterized protein LOC109505143 [Elaeis guineensis]	-	-	-	-	-	-	-	--
MSTRG.26459.1	MSTRG.10253	0.980097779954657	1.16291931152697e-12	--	--	--	--	uncharacterized protein LOC109505143 [Elaeis guineensis]	-	-	-	-	-	-	-	--
MSTRG.28111.1	MSTRG.10253	0.958446759948289	3.92237576414899e-10	MSTRG.28111	--	--	--	uncharacterized protein LOC109505143 [Elaeis guineensis]	-	-	-	-	-	-	-	--
MSTRG.28760.1	MSTRG.10253	0.9830154814187	3.30168497666357e-13	MSTRG.28760	--	--	--	uncharacterized protein LOC109505143 [Elaeis guineensis]	-	-	-	-	-	-	-	--
MSTRG.30138.4	MSTRG.10253	0.954394380075571	8.15233450041514e-10	--	--	--	--	uncharacterized protein LOC109505143 [Elaeis guineensis]	-	-	-	-	-	-	-	--
MSTRG.30946.1	MSTRG.10253	0.977818036679972	2.74935081584558e-12	ncbi_105059037	--	--	--	uncharacterized protein LOC109505143 [Elaeis guineensis]	-	-	-	-	-	-	-	--
MSTRG.34133.1	MSTRG.10253	0.955790220849802	6.38562197902803e-10	--	--	--	--	uncharacterized protein LOC109505143 [Elaeis guineensis]	-	-	-	-	-	-	-	--
MSTRG.34413.1	MSTRG.10253	0.9620729761817	1.91108888507726e-10	MSTRG.34413	--	--	--	uncharacterized protein LOC109505143 [Elaeis guineensis]	-	-	-	-	-	-	-	--
MSTRG.34850.6	MSTRG.10253	0.977214686257514	3.40132079565823e-12	--	--	--	--	uncharacterized protein LOC109505143 [Elaeis guineensis]	-	-	-	-	-	-	-	--
MSTRG.3504.1	MSTRG.10253	0.972140217502427	1.67224891556208e-11	MSTRG.3504	--	--	--	uncharacterized protein LOC109505143 [Elaeis guineensis]	-	-	-	-	-	-	-	--
MSTRG.35107.1	MSTRG.10253	0.95514500080882	7.15575179542525e-10	ncbi_105061555	--	--	--	uncharacterized protein LOC109505143 [Elaeis guineensis]	-	-	-	-	-	-	-	--
MSTRG.35309.1	MSTRG.10253	0.951872910005257	1.24387945474555e-09	MSTRG.35309	--	--	--	uncharacterized protein LOC109505143 [Elaeis guineensis]	-	-	-	-	-	-	-	--
MSTRG.35524.1	MSTRG.10253	0.970352855869477	2.734627974178e-11	--	--	--	--	uncharacterized protein LOC109505143 [Elaeis guineensis]	-	-	-	-	-	-	-	--
MSTRG.35678.1	MSTRG.10253	0.969643079225485	3.29705437091643e-11	MSTRG.35678	--	--	--	uncharacterized protein LOC109505143 [Elaeis guineensis]	-	-	-	-	-	-	-	--
MSTRG.35811.1	MSTRG.10253	0.953696995083308	9.18434377354291e-10	MSTRG.35811	--	--	--	uncharacterized protein LOC109505143 [Elaeis guineensis]	-	-	-	-	-	-	-	--
MSTRG.36118.1	MSTRG.10253	0.956992593996006	5.1411063806484e-10	MSTRG.36118	--	--	--	uncharacterized protein LOC109505143 [Elaeis guineensis]	-	-	-	-	-	-	-	--
MSTRG.36231.1	MSTRG.10253	0.968928189829717	3.96294974291423e-11	MSTRG.36231	--	--	--	uncharacterized protein LOC109505143 [Elaeis guineensis]	-	-	-	-	-	-	-	--
MSTRG.36392.1	MSTRG.10253	0.968778219090009	4.11663388890359e-11	MSTRG.36392	--	--	--	uncharacterized protein LOC109505143 [Elaeis guineensis]	-	-	-	-	-	-	-	--
MSTRG.36950.2	MSTRG.10253	0.97370287016324	1.0589636414829e-11	--	--	--	--	uncharacterized protein LOC109505143 [Elaeis guineensis]	-	-	-	-	-	-	-	--
MSTRG.37525.1	MSTRG.10253	0.96176269295806	2.03780802963131e-10	MSTRG.37525	--	--	--	uncharacterized protein LOC109505143 [Elaeis guineensis]	-	-	-	-	-	-	-	--
MSTRG.38470.1	MSTRG.10253	0.950284554344733	1.60473065976379e-09	--	--	--	--	uncharacterized protein LOC109505143 [Elaeis guineensis]	-	-	-	-	-	-	-	--
MSTRG.38505.1	MSTRG.10253	0.968556794568156	4.35303643968187e-11	--	--	--	--	uncharacterized protein LOC109505143 [Elaeis guineensis]	-	-	-	-	-	-	-	--
MSTRG.38609.1	MSTRG.10253	0.959876485346836	2.97760077931763e-10	--	--	--	--	uncharacterized protein LOC109505143 [Elaeis guineensis]	-	-	-	-	-	-	-	--
MSTRG.39084.1	MSTRG.10253	0.969692613656493	3.25476790196937e-11	MSTRG.39084	--	--	--	uncharacterized protein LOC109505143 [Elaeis guineensis]	-	-	-	-	-	-	-	--
MSTRG.39318.1	MSTRG.10253	0.950990492693854	1.4344574528315e-09	MSTRG.39318	--	--	--	uncharacterized protein LOC109505143 [Elaeis guineensis]	-	-	-	-	-	-	-	--
MSTRG.39782.1	MSTRG.10253	0.964997343245753	1.01510293609715e-10	--	--	--	--	uncharacterized protein LOC109505143 [Elaeis guineensis]	-	-	-	-	-	-	-	--
MSTRG.40861.1	MSTRG.10253	0.959513123026603	3.19661063259643e-10	MSTRG.40861	--	--	--	uncharacterized protein LOC109505143 [Elaeis guineensis]	-	-	-	-	-	-	-	--
MSTRG.41608.1	MSTRG.10253	0.980470105391826	1.00102231825829e-12	MSTRG.41608	--	--	--	uncharacterized protein LOC109505143 [Elaeis guineensis]	-	-	-	-	-	-	-	--
MSTRG.42066.1	MSTRG.10253	0.974583815224402	8.0853749902271e-12	MSTRG.42066	--	--	--	uncharacterized protein LOC109505143 [Elaeis guineensis]	-	-	-	-	-	-	-	--
MSTRG.42157.1	MSTRG.10253	0.977572605108577	3.00003457053792e-12	--	--	--	--	uncharacterized protein LOC109505143 [Elaeis guineensis]	-	-	-	-	-	-	-	--
MSTRG.42344.1	MSTRG.10253	0.973617143875716	1.08660480928035e-11	MSTRG.42344	--	--	--	uncharacterized protein LOC109505143 [Elaeis guineensis]	-	-	-	-	-	-	-	--
MSTRG.42360.1	MSTRG.10253	0.963607377788478	1.38007551365503e-10	--	--	--	--	uncharacterized protein LOC109505143 [Elaeis guineensis]	-	-	-	-	-	-	-	--
MSTRG.42484.1	MSTRG.10253	0.984312810724653	1.75564016165905e-13	MSTRG.42484	--	--	--	uncharacterized protein LOC109505143 [Elaeis guineensis]	-	-	-	-	-	-	-	--
MSTRG.42769.1	MSTRG.10253	0.964962578449048	1.02308439500949e-10	MSTRG.42769	--	--	--	uncharacterized protein LOC109505143 [Elaeis guineensis]	-	-	-	-	-	-	-	--
MSTRG.42802.1	MSTRG.10253	0.980121052696202	1.1521689225985e-12	MSTRG.42802	--	--	--	uncharacterized protein LOC109505143 [Elaeis guineensis]	-	-	-	-	-	-	-	--
MSTRG.43755.1	MSTRG.10253	0.972627025539835	1.45452227068504e-11	MSTRG.43755	--	--	--	uncharacterized protein LOC109505143 [Elaeis guineensis]	-	-	-	-	-	-	-	--
MSTRG.43812.1	MSTRG.10253	0.97190030028941	1.78963577747401e-11	--	--	--	--	uncharacterized protein LOC109505143 [Elaeis guineensis]	-	-	-	-	-	-	-	--
MSTRG.43819.1	MSTRG.10253	0.972372244597147	1.56516843946827e-11	ncbi_105034612	--	--	--	uncharacterized protein LOC109505143 [Elaeis guineensis]	-	-	-	-	-	-	-	--
MSTRG.43821.1	MSTRG.10253	0.978977501892913	1.79591381832529e-12	MSTRG.43821	--	--	--	uncharacterized protein LOC109505143 [Elaeis guineensis]	-	-	-	-	-	-	-	--
MSTRG.44157.1	MSTRG.10253	0.95347089814098	9.54246688850341e-10	MSTRG.44157	--	--	--	uncharacterized protein LOC109505143 [Elaeis guineensis]	-	-	-	-	-	-	-	--
MSTRG.44177.1	MSTRG.10253	0.951585696983657	1.30333195611163e-09	--	--	--	--	uncharacterized protein LOC109505143 [Elaeis guineensis]	-	-	-	-	-	-	-	--
MSTRG.44249.1	MSTRG.10253	0.956762931726059	5.36098529439389e-10	MSTRG.44249	--	--	--	uncharacterized protein LOC109505143 [Elaeis guineensis]	-	-	-	-	-	-	-	--
MSTRG.44468.1	MSTRG.10253	0.972920599603288	1.33554316959194e-11	MSTRG.44468	--	--	--	uncharacterized protein LOC109505143 [Elaeis guineensis]	-	-	-	-	-	-	-	--
MSTRG.44547.1	MSTRG.10253	0.988892592207428	1.12511862371045e-14	MSTRG.44547	--	--	--	uncharacterized protein LOC109505143 [Elaeis guineensis]	-	-	-	-	-	-	-	--
MSTRG.44677.1	MSTRG.10253	0.954997743396171	7.3424344207718e-10	MSTRG.44677	--	--	--	uncharacterized protein LOC109505143 [Elaeis guineensis]	-	-	-	-	-	-	-	--
MSTRG.44797.1	MSTRG.10253	0.969010717827054	3.88053140097852e-11	MSTRG.44797	--	--	--	uncharacterized protein LOC109505143 [Elaeis guineensis]	-	-	-	-	-	-	-	--
MSTRG.44798.1	MSTRG.10253	0.953365135136627	9.71411863805539e-10	MSTRG.44798	--	--	--	uncharacterized protein LOC109505143 [Elaeis guineensis]	-	-	-	-	-	-	-	--
MSTRG.44857.1	MSTRG.10253	0.955322549916435	6.93617191784751e-10	MSTRG.44857	--	--	--	uncharacterized protein LOC109505143 [Elaeis guineensis]	-	-	-	-	-	-	-	--
MSTRG.44935.1	MSTRG.10253	0.965511464378321	9.03243289292174e-11	MSTRG.44935	--	--	--	uncharacterized protein LOC109505143 [Elaeis guineensis]	-	-	-	-	-	-	-	--
MSTRG.45178.1	MSTRG.10253	0.976460985738245	4.40235981112382e-12	MSTRG.45178	--	--	--	uncharacterized protein LOC109505143 [Elaeis guineensis]	-	-	-	-	-	-	-	--
MSTRG.45568.1	MSTRG.10253	0.950737834236968	1.49349782167654e-09	MSTRG.45568	--	--	--	uncharacterized protein LOC109505143 [Elaeis guineensis]	-	-	-	-	-	-	-	--
MSTRG.45621.1	MSTRG.10253	0.959777284643404	3.03605424948946e-10	MSTRG.45621	--	--	--	uncharacterized protein LOC109505143 [Elaeis guineensis]	-	-	-	-	-	-	-	--
MSTRG.45622.1	MSTRG.10253	0.965453062319896	9.1538357538306e-11	MSTRG.45622	--	--	--	uncharacterized protein LOC109505143 [Elaeis guineensis]	-	-	-	-	-	-	-	--
MSTRG.45729.1	MSTRG.10253	0.973804905667912	1.02686498229749e-11	MSTRG.45729	--	--	--	uncharacterized protein LOC109505143 [Elaeis guineensis]	-	-	-	-	-	-	-	--
MSTRG.46226.1	MSTRG.10253	0.955400334185223	6.84183689011318e-10	ncbi_105034996	--	--	--	uncharacterized protein LOC109505143 [Elaeis guineensis]	-	-	-	-	-	-	-	--
MSTRG.46346.1	MSTRG.10253	0.976776034769258	3.95639952465242e-12	--	--	--	--	uncharacterized protein LOC109505143 [Elaeis guineensis]	-	-	-	-	-	-	-	--
MSTRG.46347.1	MSTRG.10253	0.981830032681253	5.64325296278049e-13	--	--	--	--	uncharacterized protein LOC109505143 [Elaeis guineensis]	-	-	-	-	-	-	-	--
MSTRG.46651.1	MSTRG.10253	0.959185119413852	3.40622289525263e-10	--	--	--	--	uncharacterized protein LOC109505143 [Elaeis guineensis]	-	-	-	-	-	-	-	--
MSTRG.46773.1	MSTRG.10253	0.961554695986595	2.12679560500667e-10	MSTRG.46773	--	--	--	uncharacterized protein LOC109505143 [Elaeis guineensis]	-	-	-	-	-	-	-	--
MSTRG.46897.1	MSTRG.10253	0.956551165500982	5.57093963362544e-10	MSTRG.46897	--	--	--	uncharacterized protein LOC109505143 [Elaeis guineensis]	-	-	-	-	-	-	-	--
MSTRG.47402.1	MSTRG.10253	0.957737042519757	4.48139715642229e-10	MSTRG.47402	--	--	--	uncharacterized protein LOC109505143 [Elaeis guineensis]	-	-	-	-	-	-	-	--
MSTRG.47509.2	MSTRG.10253	0.952806305458547	1.06664419405304e-09	--	--	--	--	uncharacterized protein LOC109505143 [Elaeis guineensis]	-	-	-	-	-	-	-	--
MSTRG.47759.2	MSTRG.10253	0.954342169173905	8.22593720841734e-10	--	--	--	--	uncharacterized protein LOC109505143 [Elaeis guineensis]	-	-	-	-	-	-	-	--
MSTRG.47853.1	MSTRG.10253	0.975896797053811	5.31138267345279e-12	MSTRG.47853	--	--	--	uncharacterized protein LOC109505143 [Elaeis guineensis]	-	-	-	-	-	-	-	--
MSTRG.48193.1	MSTRG.10253	0.975825505897127	5.43715106429044e-12	MSTRG.48193	--	--	--	uncharacterized protein LOC109505143 [Elaeis guineensis]	-	-	-	-	-	-	-	--
MSTRG.48236.2	MSTRG.10253	0.960000350311242	2.90599177031325e-10	--	--	--	--	uncharacterized protein LOC109505143 [Elaeis guineensis]	-	-	-	-	-	-	-	--
MSTRG.48481.1	MSTRG.10253	0.963867445592869	1.30419362991688e-10	MSTRG.48481	--	--	--	uncharacterized protein LOC109505143 [Elaeis guineensis]	-	-	-	-	-	-	-	--
MSTRG.48542.1	MSTRG.10253	0.968601501031378	4.30437485172928e-11	MSTRG.48542	--	--	--	uncharacterized protein LOC109505143 [Elaeis guineensis]	-	-	-	-	-	-	-	--
MSTRG.48543.1	MSTRG.10253	0.974867133923588	7.3984415409275e-12	MSTRG.48543	--	--	--	uncharacterized protein LOC109505143 [Elaeis guineensis]	-	-	-	-	-	-	-	--
MSTRG.49062.1	MSTRG.10253	0.967552662458218	5.58001782276402e-11	MSTRG.49062	--	--	--	uncharacterized protein LOC109505143 [Elaeis guineensis]	-	-	-	-	-	-	-	--
MSTRG.49213.1	MSTRG.10253	0.98788313429011	2.24930568997591e-14	--	--	--	--	uncharacterized protein LOC109505143 [Elaeis guineensis]	-	-	-	-	-	-	-	--
MSTRG.49275.2	MSTRG.10253	0.978362597496804	2.25742715640865e-12	--	--	--	--	uncharacterized protein LOC109505143 [Elaeis guineensis]	-	-	-	-	-	-	-	--
MSTRG.493.1	MSTRG.10253	0.967218942742312	6.04964214026113e-11	MSTRG.493	--	--	--	uncharacterized protein LOC109505143 [Elaeis guineensis]	-	-	-	-	-	-	-	--
MSTRG.49344.1	MSTRG.10253	0.977869935888193	2.69874866366641e-12	ncbi_105035521	--	--	--	uncharacterized protein LOC109505143 [Elaeis guineensis]	-	-	-	-	-	-	-	--
MSTRG.49978.1	MSTRG.10253	0.960572174259083	2.59449545037423e-10	MSTRG.49978	--	--	--	uncharacterized protein LOC109505143 [Elaeis guineensis]	-	-	-	-	-	-	-	--
MSTRG.50046.1	MSTRG.10253	0.955640249340863	6.55787044276001e-10	MSTRG.50046	--	--	--	uncharacterized protein LOC109505143 [Elaeis guineensis]	-	-	-	-	-	-	-	--
MSTRG.50047.1	MSTRG.10253	0.965282356330088	9.51688062927007e-11	MSTRG.50047	--	--	--	uncharacterized protein LOC109505143 [Elaeis guineensis]	-	-	-	-	-	-	-	--
MSTRG.50071.1	MSTRG.10253	0.980613679346131	9.44067937590686e-13	MSTRG.50071	--	--	--	uncharacterized protein LOC109505143 [Elaeis guineensis]	-	-	-	-	-	-	-	--
MSTRG.50970.1	MSTRG.10253	0.976869477351456	3.83195318942655e-12	MSTRG.50970	--	--	--	uncharacterized protein LOC109505143 [Elaeis guineensis]	-	-	-	-	-	-	-	--
MSTRG.51068.1	MSTRG.10253	0.971270235552053	2.13278164208299e-11	MSTRG.51068	--	--	--	uncharacterized protein LOC109505143 [Elaeis guineensis]	-	-	-	-	-	-	-	--
MSTRG.51114.1	MSTRG.10253	0.980103171735145	1.16042092117647e-12	MSTRG.51114	--	--	--	uncharacterized protein LOC109505143 [Elaeis guineensis]	-	-	-	-	-	-	-	--
MSTRG.51404.1	MSTRG.10253	0.956254574774467	5.87701111245741e-10	MSTRG.51404	--	--	--	uncharacterized protein LOC109505143 [Elaeis guineensis]	-	-	-	-	-	-	-	--
MSTRG.51446.1	MSTRG.10253	0.99111456308057	1.89994687167301e-15	MSTRG.51446	--	--	--	uncharacterized protein LOC109505143 [Elaeis guineensis]	-	-	-	-	-	-	-	--
MSTRG.51655.1	MSTRG.10253	0.957973444373516	4.28795055879831e-10	MSTRG.51655	--	--	--	uncharacterized protein LOC109505143 [Elaeis guineensis]	-	-	-	-	-	-	-	--
MSTRG.51723.1	MSTRG.10253	0.984702106996976	1.43766178429645e-13	MSTRG.51723	--	--	--	uncharacterized protein LOC109505143 [Elaeis guineensis]	-	-	-	-	-	-	-	--
MSTRG.52118.1	MSTRG.10253	0.970864072211824	2.38322644741239e-11	MSTRG.52118	--	--	--	uncharacterized protein LOC109505143 [Elaeis guineensis]	-	-	-	-	-	-	-	--
MSTRG.52362.1	MSTRG.10253	0.972335250426257	1.58182942822874e-11	--	--	--	--	uncharacterized protein LOC109505143 [Elaeis guineensis]	-	-	-	-	-	-	-	--
MSTRG.52458.1	MSTRG.10253	0.973192904842987	1.23286540138093e-11	ncbi_105036706	--	--	--	uncharacterized protein LOC109505143 [Elaeis guineensis]	-	-	-	-	-	-	-	--
MSTRG.52551.1	MSTRG.10253	0.967495831272048	5.65767164369565e-11	--	--	--	--	uncharacterized protein LOC109505143 [Elaeis guineensis]	-	-	-	-	-	-	-	--
MSTRG.53052.1	MSTRG.10253	0.969251170169907	3.64885720300894e-11	ncbi_114913797	--	--	--	uncharacterized protein LOC109505143 [Elaeis guineensis]	-	-	-	-	-	-	-	--
MSTRG.53545.1	MSTRG.10253	0.952491599522009	1.12376989891979e-09	--	--	--	--	uncharacterized protein LOC109505143 [Elaeis guineensis]	-	-	-	-	-	-	-	--
MSTRG.53837.1	MSTRG.10253	0.973092864852221	1.26975702193082e-11	--	--	--	--	uncharacterized protein LOC109505143 [Elaeis guineensis]	-	-	-	-	-	-	-	--
MSTRG.5492.1	MSTRG.10253	0.979160663867643	1.67545040382077e-12	MSTRG.5492	--	--	--	uncharacterized protein LOC109505143 [Elaeis guineensis]	-	-	-	-	-	-	-	--
MSTRG.6234.3	MSTRG.10253	0.966720237940092	6.81560882378423e-11	--	--	--	--	uncharacterized protein LOC109505143 [Elaeis guineensis]	-	-	-	-	-	-	-	--
MSTRG.6453.1	MSTRG.10253	0.958015011895303	4.2546986886672e-10	MSTRG.6453	--	--	--	uncharacterized protein LOC109505143 [Elaeis guineensis]	-	-	-	-	-	-	-	--
MSTRG.6465.1	MSTRG.10253	0.974199464897434	9.10588522435054e-12	--	--	--	--	uncharacterized protein LOC109505143 [Elaeis guineensis]	-	-	-	-	-	-	-	--
MSTRG.647.1	MSTRG.10253	0.980944855204245	8.23358862615419e-13	--	--	--	--	uncharacterized protein LOC109505143 [Elaeis guineensis]	-	-	-	-	-	-	-	--
MSTRG.648.1	MSTRG.10253	0.979750146858161	1.33425491649454e-12	--	--	--	--	uncharacterized protein LOC109505143 [Elaeis guineensis]	-	-	-	-	-	-	-	--
MSTRG.8515.1	MSTRG.10253	0.978735490351145	1.96663625308681e-12	--	--	--	--	uncharacterized protein LOC109505143 [Elaeis guineensis]	-	-	-	-	-	-	-	--
MSTRG.9898.1	MSTRG.10253	0.960208299794829	2.78914111634735e-10	ncbi_105042536	--	--	--	uncharacterized protein LOC109505143 [Elaeis guineensis]	-	-	-	-	-	-	-	--
MSTRG.9986.1	MSTRG.10253	0.964508141307433	1.13256016112214e-10	--	--	--	--	uncharacterized protein LOC109505143 [Elaeis guineensis]	-	-	-	-	-	-	-	--
MSTRG.10236.1	MSTRG.10303	0.95485305466865	7.52997500701485e-10	MSTRG.10236	--	--	--	Retrovirus-related Pol polyprotein from transposon TNT 1-94, partial [Cajanus cajan]	-	-	-	-	-	-	-	--
MSTRG.10591.1	MSTRG.10303	0.965245544587411	9.59679317911175e-11	ncbi_105042980	--	--	--	Retrovirus-related Pol polyprotein from transposon TNT 1-94, partial [Cajanus cajan]	-	-	-	-	-	-	-	--
MSTRG.11074.1	MSTRG.10303	0.960152612704904	2.8200242157706e-10	MSTRG.11074	--	--	--	Retrovirus-related Pol polyprotein from transposon TNT 1-94, partial [Cajanus cajan]	-	-	-	-	-	-	-	--
MSTRG.12279.1	MSTRG.10303	0.965070256771917	9.98539169417074e-11	--	--	--	--	Retrovirus-related Pol polyprotein from transposon TNT 1-94, partial [Cajanus cajan]	-	-	-	-	-	-	-	--
MSTRG.15828.1	MSTRG.10303	0.96154499801257	2.13102600672705e-10	MSTRG.15828	--	--	--	Retrovirus-related Pol polyprotein from transposon TNT 1-94, partial [Cajanus cajan]	-	-	-	-	-	-	-	--
MSTRG.15926.1	MSTRG.10303	0.952280072493631	1.16364587291877e-09	--	--	--	--	Retrovirus-related Pol polyprotein from transposon TNT 1-94, partial [Cajanus cajan]	-	-	-	-	-	-	-	--
MSTRG.16698.1	MSTRG.10303	0.965310998981728	9.45510366887263e-11	--	--	--	--	Retrovirus-related Pol polyprotein from transposon TNT 1-94, partial [Cajanus cajan]	-	-	-	-	-	-	-	--
MSTRG.1718.1	MSTRG.10303	0.974173782595685	9.17791041051229e-12	--	--	--	--	Retrovirus-related Pol polyprotein from transposon TNT 1-94, partial [Cajanus cajan]	-	-	-	-	-	-	-	--
MSTRG.17755.1	MSTRG.10303	0.969183098264321	3.71318648023538e-11	ncbi_105048628	--	--	--	Retrovirus-related Pol polyprotein from transposon TNT 1-94, partial [Cajanus cajan]	-	-	-	-	-	-	-	--
MSTRG.18166.1	MSTRG.10303	0.965579317792086	8.89314738078501e-11	--	--	--	--	Retrovirus-related Pol polyprotein from transposon TNT 1-94, partial [Cajanus cajan]	-	-	-	-	-	-	-	--
MSTRG.19500.1	MSTRG.10303	0.974610119540593	8.01933688156137e-12	--	--	--	--	Retrovirus-related Pol polyprotein from transposon TNT 1-94, partial [Cajanus cajan]	-	-	-	-	-	-	-	--
MSTRG.19575.1	MSTRG.10303	0.954881269500752	7.49308016905992e-10	--	--	--	--	Retrovirus-related Pol polyprotein from transposon TNT 1-94, partial [Cajanus cajan]	-	-	-	-	-	-	-	--
MSTRG.19852.1	MSTRG.10303	0.964326151912414	1.17918368975565e-10	--	--	--	--	Retrovirus-related Pol polyprotein from transposon TNT 1-94, partial [Cajanus cajan]	-	-	-	-	-	-	-	--
MSTRG.19896.1	MSTRG.10303	0.97144319391862	2.03330908909001e-11	--	--	--	--	Retrovirus-related Pol polyprotein from transposon TNT 1-94, partial [Cajanus cajan]	-	-	-	-	-	-	-	--
MSTRG.20935.1	MSTRG.10303	0.982076501167867	5.06307293739833e-13	MSTRG.20935	--	--	--	Retrovirus-related Pol polyprotein from transposon TNT 1-94, partial [Cajanus cajan]	-	-	-	-	-	-	-	--
MSTRG.21207.1	MSTRG.10303	0.951511124386413	1.31916670060217e-09	MSTRG.21207	--	--	--	Retrovirus-related Pol polyprotein from transposon TNT 1-94, partial [Cajanus cajan]	-	-	-	-	-	-	-	--
MSTRG.24988.1	MSTRG.10303	0.96751969537454	5.62494989254286e-11	--	--	--	--	Retrovirus-related Pol polyprotein from transposon TNT 1-94, partial [Cajanus cajan]	-	-	-	-	-	-	-	--
MSTRG.25939.1	MSTRG.10303	0.971933029693209	1.77321028658538e-11	--	--	--	--	Retrovirus-related Pol polyprotein from transposon TNT 1-94, partial [Cajanus cajan]	-	-	-	-	-	-	-	--
MSTRG.26459.1	MSTRG.10303	0.970023895175924	2.98391843305237e-11	--	--	--	--	Retrovirus-related Pol polyprotein from transposon TNT 1-94, partial [Cajanus cajan]	-	-	-	-	-	-	-	--
MSTRG.28760.1	MSTRG.10303	0.967669799566789	5.42288793386345e-11	MSTRG.28760	--	--	--	Retrovirus-related Pol polyprotein from transposon TNT 1-94, partial [Cajanus cajan]	-	-	-	-	-	-	-	--
MSTRG.30946.1	MSTRG.10303	0.963048299039117	1.55634044025049e-10	ncbi_105059037	--	--	--	Retrovirus-related Pol polyprotein from transposon TNT 1-94, partial [Cajanus cajan]	-	-	-	-	-	-	-	--
MSTRG.34850.6	MSTRG.10303	0.978502119029213	2.14451052671262e-12	--	--	--	--	Retrovirus-related Pol polyprotein from transposon TNT 1-94, partial [Cajanus cajan]	-	-	-	-	-	-	-	--
MSTRG.35107.1	MSTRG.10303	0.952233579457554	1.17257368114103e-09	ncbi_105061555	--	--	--	Retrovirus-related Pol polyprotein from transposon TNT 1-94, partial [Cajanus cajan]	-	-	-	-	-	-	-	--
MSTRG.35309.1	MSTRG.10303	0.97253115200763	1.49532981601656e-11	MSTRG.35309	--	--	--	Retrovirus-related Pol polyprotein from transposon TNT 1-94, partial [Cajanus cajan]	-	-	-	-	-	-	-	--
MSTRG.35524.1	MSTRG.10303	0.961503974093056	2.14900244801059e-10	--	--	--	--	Retrovirus-related Pol polyprotein from transposon TNT 1-94, partial [Cajanus cajan]	-	-	-	-	-	-	-	--
MSTRG.35678.1	MSTRG.10303	0.963552787405983	1.39648327738532e-10	MSTRG.35678	--	--	--	Retrovirus-related Pol polyprotein from transposon TNT 1-94, partial [Cajanus cajan]	-	-	-	-	-	-	-	--
MSTRG.36231.1	MSTRG.10303	0.964964654762415	1.02260617473379e-10	MSTRG.36231	--	--	--	Retrovirus-related Pol polyprotein from transposon TNT 1-94, partial [Cajanus cajan]	-	-	-	-	-	-	-	--
MSTRG.36392.1	MSTRG.10303	0.959475557860235	3.22003255779247e-10	MSTRG.36392	--	--	--	Retrovirus-related Pol polyprotein from transposon TNT 1-94, partial [Cajanus cajan]	-	-	-	-	-	-	-	--
MSTRG.36950.2	MSTRG.10303	0.989449479598481	7.46867270181599e-15	--	--	--	--	Retrovirus-related Pol polyprotein from transposon TNT 1-94, partial [Cajanus cajan]	-	-	-	-	-	-	-	--
MSTRG.38470.1	MSTRG.10303	0.952338054669488	1.15259478304376e-09	--	--	--	--	Retrovirus-related Pol polyprotein from transposon TNT 1-94, partial [Cajanus cajan]	-	-	-	-	-	-	-	--
MSTRG.38505.1	MSTRG.10303	0.953598950362152	9.33817742189401e-10	--	--	--	--	Retrovirus-related Pol polyprotein from transposon TNT 1-94, partial [Cajanus cajan]	-	-	-	-	-	-	-	--
MSTRG.39084.1	MSTRG.10303	0.960606711225559	2.57665121295393e-10	MSTRG.39084	--	--	--	Retrovirus-related Pol polyprotein from transposon TNT 1-94, partial [Cajanus cajan]	-	-	-	-	-	-	-	--
MSTRG.39782.1	MSTRG.10303	0.954407279158487	8.13423896038578e-10	--	--	--	--	Retrovirus-related Pol polyprotein from transposon TNT 1-94, partial [Cajanus cajan]	-	-	-	-	-	-	-	--
MSTRG.40861.1	MSTRG.10303	0.961325138460133	2.22891932208209e-10	MSTRG.40861	--	--	--	Retrovirus-related Pol polyprotein from transposon TNT 1-94, partial [Cajanus cajan]	-	-	-	-	-	-	-	--
MSTRG.41608.1	MSTRG.10303	0.954399762459427	8.14477954260546e-10	MSTRG.41608	--	--	--	Retrovirus-related Pol polyprotein from transposon TNT 1-94, partial [Cajanus cajan]	-	-	-	-	-	-	-	--
MSTRG.42066.1	MSTRG.10303	0.960670242939778	2.54410526227608e-10	MSTRG.42066	--	--	--	Retrovirus-related Pol polyprotein from transposon TNT 1-94, partial [Cajanus cajan]	-	-	-	-	-	-	-	--
MSTRG.42157.1	MSTRG.10303	0.96067737329711	2.54047497823927e-10	--	--	--	--	Retrovirus-related Pol polyprotein from transposon TNT 1-94, partial [Cajanus cajan]	-	-	-	-	-	-	-	--
MSTRG.42344.1	MSTRG.10303	0.974581054836026	8.09233249126654e-12	MSTRG.42344	--	--	--	Retrovirus-related Pol polyprotein from transposon TNT 1-94, partial [Cajanus cajan]	-	-	-	-	-	-	-	--
MSTRG.42360.1	MSTRG.10303	0.974250188497125	8.96507994425661e-12	--	--	--	--	Retrovirus-related Pol polyprotein from transposon TNT 1-94, partial [Cajanus cajan]	-	-	-	-	-	-	-	--
MSTRG.42484.1	MSTRG.10303	0.954427331627542	8.10617766906083e-10	MSTRG.42484	--	--	--	Retrovirus-related Pol polyprotein from transposon TNT 1-94, partial [Cajanus cajan]	-	-	-	-	-	-	-	--
MSTRG.42769.1	MSTRG.10303	0.972916908111834	1.336984838058e-11	MSTRG.42769	--	--	--	Retrovirus-related Pol polyprotein from transposon TNT 1-94, partial [Cajanus cajan]	-	-	-	-	-	-	-	--
MSTRG.42802.1	MSTRG.10303	0.979821180378065	1.29755756336681e-12	MSTRG.42802	--	--	--	Retrovirus-related Pol polyprotein from transposon TNT 1-94, partial [Cajanus cajan]	-	-	-	-	-	-	-	--
MSTRG.43725.1	MSTRG.10303	0.951430718033501	1.33642745807819e-09	MSTRG.43725	--	--	--	Retrovirus-related Pol polyprotein from transposon TNT 1-94, partial [Cajanus cajan]	-	-	-	-	-	-	-	--
MSTRG.43755.1	MSTRG.10303	0.967645907932611	5.45461966707375e-11	MSTRG.43755	--	--	--	Retrovirus-related Pol polyprotein from transposon TNT 1-94, partial [Cajanus cajan]	-	-	-	-	-	-	-	--
MSTRG.43819.1	MSTRG.10303	0.969506744012316	3.41592424948527e-11	ncbi_105034612	--	--	--	Retrovirus-related Pol polyprotein from transposon TNT 1-94, partial [Cajanus cajan]	-	-	-	-	-	-	-	--
MSTRG.43821.1	MSTRG.10303	0.957059559030277	5.07849117989862e-10	MSTRG.43821	--	--	--	Retrovirus-related Pol polyprotein from transposon TNT 1-94, partial [Cajanus cajan]	-	-	-	-	-	-	-	--
MSTRG.44157.1	MSTRG.10303	0.964713455135782	1.08189698997482e-10	MSTRG.44157	--	--	--	Retrovirus-related Pol polyprotein from transposon TNT 1-94, partial [Cajanus cajan]	-	-	-	-	-	-	-	--
MSTRG.44177.1	MSTRG.10303	0.978875694131573	1.86608635043704e-12	--	--	--	--	Retrovirus-related Pol polyprotein from transposon TNT 1-94, partial [Cajanus cajan]	-	-	-	-	-	-	-	--
MSTRG.44547.1	MSTRG.10303	0.970432211454824	2.67728511421845e-11	MSTRG.44547	--	--	--	Retrovirus-related Pol polyprotein from transposon TNT 1-94, partial [Cajanus cajan]	-	-	-	-	-	-	-	--
MSTRG.44677.1	MSTRG.10303	0.956434286344787	5.68985600490017e-10	MSTRG.44677	--	--	--	Retrovirus-related Pol polyprotein from transposon TNT 1-94, partial [Cajanus cajan]	-	-	-	-	-	-	-	--
MSTRG.44797.1	MSTRG.10303	0.969106764371262	3.78649760611606e-11	MSTRG.44797	--	--	--	Retrovirus-related Pol polyprotein from transposon TNT 1-94, partial [Cajanus cajan]	-	-	-	-	-	-	-	--
MSTRG.44798.1	MSTRG.10303	0.954452274238596	8.07139074918861e-10	MSTRG.44798	--	--	--	Retrovirus-related Pol polyprotein from transposon TNT 1-94, partial [Cajanus cajan]	-	-	-	-	-	-	-	--
MSTRG.44857.1	MSTRG.10303	0.969759821317435	3.1981506407989e-11	MSTRG.44857	--	--	--	Retrovirus-related Pol polyprotein from transposon TNT 1-94, partial [Cajanus cajan]	-	-	-	-	-	-	-	--
MSTRG.45178.1	MSTRG.10303	0.953208751081243	9.97285023249999e-10	MSTRG.45178	--	--	--	Retrovirus-related Pol polyprotein from transposon TNT 1-94, partial [Cajanus cajan]	-	-	-	-	-	-	-	--
MSTRG.45621.1	MSTRG.10303	0.958587049101158	3.81937502970913e-10	MSTRG.45621	--	--	--	Retrovirus-related Pol polyprotein from transposon TNT 1-94, partial [Cajanus cajan]	-	-	-	-	-	-	-	--
MSTRG.45622.1	MSTRG.10303	0.96775366109313	5.31277710839005e-11	MSTRG.45622	--	--	--	Retrovirus-related Pol polyprotein from transposon TNT 1-94, partial [Cajanus cajan]	-	-	-	-	-	-	-	--
MSTRG.45729.1	MSTRG.10303	0.977140161099145	3.49052833698158e-12	MSTRG.45729	--	--	--	Retrovirus-related Pol polyprotein from transposon TNT 1-94, partial [Cajanus cajan]	-	-	-	-	-	-	-	--
MSTRG.46346.1	MSTRG.10303	0.963964235287631	1.27689573057211e-10	--	--	--	--	Retrovirus-related Pol polyprotein from transposon TNT 1-94, partial [Cajanus cajan]	-	-	-	-	-	-	-	--
MSTRG.46347.1	MSTRG.10303	0.953283749000295	9.84803034024184e-10	--	--	--	--	Retrovirus-related Pol polyprotein from transposon TNT 1-94, partial [Cajanus cajan]	-	-	-	-	-	-	-	--
MSTRG.46773.1	MSTRG.10303	0.962573131554767	1.7212544884545e-10	MSTRG.46773	--	--	--	Retrovirus-related Pol polyprotein from transposon TNT 1-94, partial [Cajanus cajan]	-	-	-	-	-	-	-	--
MSTRG.47853.1	MSTRG.10303	0.962693106958726	1.67824145280386e-10	MSTRG.47853	--	--	--	Retrovirus-related Pol polyprotein from transposon TNT 1-94, partial [Cajanus cajan]	-	-	-	-	-	-	-	--
MSTRG.48481.1	MSTRG.10303	0.964300708857566	1.18583331771989e-10	MSTRG.48481	--	--	--	Retrovirus-related Pol polyprotein from transposon TNT 1-94, partial [Cajanus cajan]	-	-	-	-	-	-	-	--
MSTRG.48542.1	MSTRG.10303	0.954921355133649	7.44093319511478e-10	MSTRG.48542	--	--	--	Retrovirus-related Pol polyprotein from transposon TNT 1-94, partial [Cajanus cajan]	-	-	-	-	-	-	-	--
MSTRG.48543.1	MSTRG.10303	0.972492468487282	1.51207563187533e-11	MSTRG.48543	--	--	--	Retrovirus-related Pol polyprotein from transposon TNT 1-94, partial [Cajanus cajan]	-	-	-	-	-	-	-	--
MSTRG.49213.1	MSTRG.10303	0.973297524718351	1.19528843266638e-11	--	--	--	--	Retrovirus-related Pol polyprotein from transposon TNT 1-94, partial [Cajanus cajan]	-	-	-	-	-	-	-	--
MSTRG.49275.2	MSTRG.10303	0.971949539937784	1.76497450763068e-11	--	--	--	--	Retrovirus-related Pol polyprotein from transposon TNT 1-94, partial [Cajanus cajan]	-	-	-	-	-	-	-	--
MSTRG.49344.1	MSTRG.10303	0.970851441431344	2.39140914942481e-11	ncbi_105035521	--	--	--	Retrovirus-related Pol polyprotein from transposon TNT 1-94, partial [Cajanus cajan]	-	-	-	-	-	-	-	--
MSTRG.49978.1	MSTRG.10303	0.956303094433727	5.82596124370103e-10	MSTRG.49978	--	--	--	Retrovirus-related Pol polyprotein from transposon TNT 1-94, partial [Cajanus cajan]	-	-	-	-	-	-	-	--
MSTRG.50047.1	MSTRG.10303	0.963562996142268	1.39340206902867e-10	MSTRG.50047	--	--	--	Retrovirus-related Pol polyprotein from transposon TNT 1-94, partial [Cajanus cajan]	-	-	-	-	-	-	-	--
MSTRG.50071.1	MSTRG.10303	0.955717062709083	6.46914861267164e-10	MSTRG.50071	--	--	--	Retrovirus-related Pol polyprotein from transposon TNT 1-94, partial [Cajanus cajan]	-	-	-	-	-	-	-	--
MSTRG.51114.1	MSTRG.10303	0.961134364849861	2.3170128185477e-10	MSTRG.51114	--	--	--	Retrovirus-related Pol polyprotein from transposon TNT 1-94, partial [Cajanus cajan]	-	-	-	-	-	-	-	--
MSTRG.51446.1	MSTRG.10303	0.96453446557627	1.12595100351769e-10	MSTRG.51446	--	--	--	Retrovirus-related Pol polyprotein from transposon TNT 1-94, partial [Cajanus cajan]	-	-	-	-	-	-	-	--
MSTRG.51723.1	MSTRG.10303	0.957824812636465	4.40870662216656e-10	MSTRG.51723	--	--	--	Retrovirus-related Pol polyprotein from transposon TNT 1-94, partial [Cajanus cajan]	-	-	-	-	-	-	-	--
MSTRG.52118.1	MSTRG.10303	0.957514784768306	4.67015532104999e-10	MSTRG.52118	--	--	--	Retrovirus-related Pol polyprotein from transposon TNT 1-94, partial [Cajanus cajan]	-	-	-	-	-	-	-	--
MSTRG.52458.1	MSTRG.10303	0.962337146149035	1.80866911796397e-10	ncbi_105036706	--	--	--	Retrovirus-related Pol polyprotein from transposon TNT 1-94, partial [Cajanus cajan]	-	-	-	-	-	-	-	--
MSTRG.52551.1	MSTRG.10303	0.973289011274489	1.19830845829812e-11	--	--	--	--	Retrovirus-related Pol polyprotein from transposon TNT 1-94, partial [Cajanus cajan]	-	-	-	-	-	-	-	--
MSTRG.53052.1	MSTRG.10303	0.964576420776698	1.11548689336812e-10	ncbi_114913797	--	--	--	Retrovirus-related Pol polyprotein from transposon TNT 1-94, partial [Cajanus cajan]	-	-	-	-	-	-	-	--
MSTRG.53837.1	MSTRG.10303	0.978780679135903	1.93372402876896e-12	--	--	--	--	Retrovirus-related Pol polyprotein from transposon TNT 1-94, partial [Cajanus cajan]	-	-	-	-	-	-	-	--
MSTRG.5492.1	MSTRG.10303	0.976254494179971	4.71790321424165e-12	MSTRG.5492	--	--	--	Retrovirus-related Pol polyprotein from transposon TNT 1-94, partial [Cajanus cajan]	-	-	-	-	-	-	-	--
MSTRG.6465.1	MSTRG.10303	0.977345241759602	3.24983271324461e-12	--	--	--	--	Retrovirus-related Pol polyprotein from transposon TNT 1-94, partial [Cajanus cajan]	-	-	-	-	-	-	-	--
MSTRG.647.1	MSTRG.10303	0.97718117375653	3.44118636650729e-12	--	--	--	--	Retrovirus-related Pol polyprotein from transposon TNT 1-94, partial [Cajanus cajan]	-	-	-	-	-	-	-	--
MSTRG.648.1	MSTRG.10303	0.971119660355595	2.22281009622266e-11	--	--	--	--	Retrovirus-related Pol polyprotein from transposon TNT 1-94, partial [Cajanus cajan]	-	-	-	-	-	-	-	--
MSTRG.8515.1	MSTRG.10303	0.956986728750257	5.1466225117293e-10	--	--	--	--	Retrovirus-related Pol polyprotein from transposon TNT 1-94, partial [Cajanus cajan]	-	-	-	-	-	-	-	--
MSTRG.14696.1	MSTRG.10304	0.969900437640563	3.08246330600268e-11	MSTRG.14696	--	--	--	Retrovirus-related Pol polyprotein from transposon TNT 1-94, partial [Cajanus cajan]	-	-	-	-	-	-	-	--
MSTRG.15550.1	MSTRG.10304	0.950024432754283	1.67176227635116e-09	--	--	--	--	Retrovirus-related Pol polyprotein from transposon TNT 1-94, partial [Cajanus cajan]	-	-	-	-	-	-	-	--
MSTRG.17877.1	MSTRG.10304	0.951841658187264	1.25023195531654e-09	MSTRG.17877	--	--	--	Retrovirus-related Pol polyprotein from transposon TNT 1-94, partial [Cajanus cajan]	-	-	-	-	-	-	-	--
MSTRG.1960.1	MSTRG.10304	0.95059791168917	1.52709511323039e-09	MSTRG.1960	--	--	--	Retrovirus-related Pol polyprotein from transposon TNT 1-94, partial [Cajanus cajan]	-	-	-	-	-	-	-	--
MSTRG.21206.1	MSTRG.10304	0.956956349242047	5.1752762939415e-10	MSTRG.21206	--	--	--	Retrovirus-related Pol polyprotein from transposon TNT 1-94, partial [Cajanus cajan]	-	-	-	-	-	-	-	--
MSTRG.21388.1	MSTRG.10304	0.966314919593138	7.49908700417457e-11	MSTRG.21388	--	--	--	Retrovirus-related Pol polyprotein from transposon TNT 1-94, partial [Cajanus cajan]	-	-	-	-	-	-	-	--
MSTRG.22134.1	MSTRG.10304	0.976216534204806	4.77800899652464e-12	MSTRG.22134	--	--	--	Retrovirus-related Pol polyprotein from transposon TNT 1-94, partial [Cajanus cajan]	-	-	-	-	-	-	-	--
MSTRG.23215.1	MSTRG.10304	0.95211711541882	1.19519975662627e-09	MSTRG.23215	--	--	--	Retrovirus-related Pol polyprotein from transposon TNT 1-94, partial [Cajanus cajan]	-	-	-	-	-	-	-	--
MSTRG.24894.2	MSTRG.10304	0.978745789115648	1.95909267559004e-12	--	--	--	--	Retrovirus-related Pol polyprotein from transposon TNT 1-94, partial [Cajanus cajan]	-	-	-	-	-	-	-	--
MSTRG.26433.1	MSTRG.10304	0.962145465742753	1.88249364684789e-10	--	--	--	--	Retrovirus-related Pol polyprotein from transposon TNT 1-94, partial [Cajanus cajan]	-	-	-	-	-	-	-	--
MSTRG.28932.1	MSTRG.10304	0.957299117166229	4.85989624411435e-10	--	--	--	--	Retrovirus-related Pol polyprotein from transposon TNT 1-94, partial [Cajanus cajan]	-	-	-	-	-	-	-	--
MSTRG.33504.1	MSTRG.10304	0.98081644658401	8.6845778676209e-13	--	--	--	--	Retrovirus-related Pol polyprotein from transposon TNT 1-94, partial [Cajanus cajan]	-	-	-	-	-	-	-	--
MSTRG.34413.1	MSTRG.10304	0.962648470518564	1.69413361893434e-10	MSTRG.34413	--	--	--	Retrovirus-related Pol polyprotein from transposon TNT 1-94, partial [Cajanus cajan]	-	-	-	-	-	-	-	--
MSTRG.34427.1	MSTRG.10304	0.962198236407705	1.86191212438374e-10	MSTRG.34427	--	--	--	Retrovirus-related Pol polyprotein from transposon TNT 1-94, partial [Cajanus cajan]	-	-	-	-	-	-	-	--
MSTRG.3812.1	MSTRG.10304	0.963961916253066	1.27754390675498e-10	ncbi_105036523	--	--	--	Retrovirus-related Pol polyprotein from transposon TNT 1-94, partial [Cajanus cajan]	-	-	-	-	-	-	-	--
MSTRG.39561.1	MSTRG.10304	0.964963780832482	1.02280743612156e-10	MSTRG.39561	--	--	--	Retrovirus-related Pol polyprotein from transposon TNT 1-94, partial [Cajanus cajan]	-	-	-	-	-	-	-	--
MSTRG.41464.1	MSTRG.10304	0.962418410051283	1.7781403649098e-10	ncbi_105034116	--	--	--	Retrovirus-related Pol polyprotein from transposon TNT 1-94, partial [Cajanus cajan]	-	-	-	-	-	-	-	--
MSTRG.41516.1	MSTRG.10304	0.950307409388466	1.59895442305572e-09	MSTRG.41516	--	--	--	Retrovirus-related Pol polyprotein from transposon TNT 1-94, partial [Cajanus cajan]	-	-	-	-	-	-	-	--
MSTRG.42094.1	MSTRG.10304	0.968367655872463	4.56425507683035e-11	MSTRG.42094	--	--	--	Retrovirus-related Pol polyprotein from transposon TNT 1-94, partial [Cajanus cajan]	-	-	-	-	-	-	-	--
MSTRG.42435.1	MSTRG.10304	0.965398329163797	9.26890028495049e-11	MSTRG.42435	--	--	--	Retrovirus-related Pol polyprotein from transposon TNT 1-94, partial [Cajanus cajan]	-	-	-	-	-	-	-	--
MSTRG.43109.1	MSTRG.10304	0.961771643970518	2.03405243874081e-10	MSTRG.43109	--	--	--	Retrovirus-related Pol polyprotein from transposon TNT 1-94, partial [Cajanus cajan]	-	-	-	-	-	-	-	--
MSTRG.45099.1	MSTRG.10304	0.964346883599147	1.1737894413867e-10	MSTRG.45099	--	--	--	Retrovirus-related Pol polyprotein from transposon TNT 1-94, partial [Cajanus cajan]	-	-	-	-	-	-	-	--
MSTRG.45376.1	MSTRG.10304	0.953503459346664	9.49015478744785e-10	MSTRG.45376	--	--	--	Retrovirus-related Pol polyprotein from transposon TNT 1-94, partial [Cajanus cajan]	-	-	-	-	-	-	-	--
MSTRG.45658.1	MSTRG.10304	0.952704684769072	1.08480764018672e-09	MSTRG.45658	--	--	--	Retrovirus-related Pol polyprotein from transposon TNT 1-94, partial [Cajanus cajan]	-	-	-	-	-	-	-	--
MSTRG.46359.1	MSTRG.10304	0.96435368503591	1.17202444296121e-10	MSTRG.46359	--	--	--	Retrovirus-related Pol polyprotein from transposon TNT 1-94, partial [Cajanus cajan]	-	-	-	-	-	-	-	--
MSTRG.47080.2	MSTRG.10304	0.95489356628414	7.47704969987403e-10	--	--	--	--	Retrovirus-related Pol polyprotein from transposon TNT 1-94, partial [Cajanus cajan]	-	-	-	-	-	-	-	--
MSTRG.48657.1	MSTRG.10304	0.950071418281069	1.65947728006817e-09	ncbi_105035391	--	--	--	Retrovirus-related Pol polyprotein from transposon TNT 1-94, partial [Cajanus cajan]	-	-	-	-	-	-	-	--
MSTRG.48665.1	MSTRG.10304	0.963239195123128	1.49407055217391e-10	MSTRG.48665	--	--	--	Retrovirus-related Pol polyprotein from transposon TNT 1-94, partial [Cajanus cajan]	-	-	-	-	-	-	-	--
MSTRG.48840.1	MSTRG.10304	0.955145933249418	7.15458300222847e-10	MSTRG.48840	--	--	--	Retrovirus-related Pol polyprotein from transposon TNT 1-94, partial [Cajanus cajan]	-	-	-	-	-	-	-	--
MSTRG.49350.1	MSTRG.10304	0.951393299174556	1.34452689817394e-09	MSTRG.49350	--	--	--	Retrovirus-related Pol polyprotein from transposon TNT 1-94, partial [Cajanus cajan]	-	-	-	-	-	-	-	--
MSTRG.49457.1	MSTRG.10304	0.958326520620346	4.01257226749194e-10	MSTRG.49457	--	--	--	Retrovirus-related Pol polyprotein from transposon TNT 1-94, partial [Cajanus cajan]	-	-	-	-	-	-	-	--
MSTRG.49488.1	MSTRG.10304	0.951612155389838	1.29775366128616e-09	MSTRG.49488	--	--	--	Retrovirus-related Pol polyprotein from transposon TNT 1-94, partial [Cajanus cajan]	-	-	-	-	-	-	-	--
MSTRG.50519.1	MSTRG.10304	0.961161564512059	2.30427041309926e-10	MSTRG.50519	--	--	--	Retrovirus-related Pol polyprotein from transposon TNT 1-94, partial [Cajanus cajan]	-	-	-	-	-	-	-	--
MSTRG.50984.1	MSTRG.10304	0.955041163910053	7.2869533422805e-10	MSTRG.50984	--	--	--	Retrovirus-related Pol polyprotein from transposon TNT 1-94, partial [Cajanus cajan]	-	-	-	-	-	-	-	--
MSTRG.53429.1	MSTRG.10304	0.953082555009764	1.01859884287081e-09	--	--	--	--	Retrovirus-related Pol polyprotein from transposon TNT 1-94, partial [Cajanus cajan]	-	-	-	-	-	-	-	--
MSTRG.53545.1	MSTRG.10304	0.972637872613698	1.4499670852016e-11	--	--	--	--	Retrovirus-related Pol polyprotein from transposon TNT 1-94, partial [Cajanus cajan]	-	-	-	-	-	-	-	--
MSTRG.54176.1	MSTRG.10304	0.973312225100114	1.19008930503618e-11	--	--	--	--	Retrovirus-related Pol polyprotein from transposon TNT 1-94, partial [Cajanus cajan]	-	-	-	-	-	-	-	--
MSTRG.6453.1	MSTRG.10304	0.952708117225009	1.08418976781539e-09	MSTRG.6453	--	--	--	Retrovirus-related Pol polyprotein from transposon TNT 1-94, partial [Cajanus cajan]	-	-	-	-	-	-	-	--
MSTRG.6532.1	MSTRG.10304	0.983657655259695	2.43051490252939e-13	--	--	--	--	Retrovirus-related Pol polyprotein from transposon TNT 1-94, partial [Cajanus cajan]	-	-	-	-	-	-	-	--
MSTRG.10122.1	MSTRG.10306	0.974099883703413	9.3879374524834e-12	MSTRG.10122	--	--	--	-	-	-	-	-	-	-	-	--
MSTRG.10235.1	MSTRG.10306	0.994567286969755	3.75080207385509e-17	MSTRG.10235	--	--	--	-	-	-	-	-	-	-	-	--
MSTRG.10236.1	MSTRG.10306	0.992459124933561	5.13461587719802e-16	MSTRG.10236	--	--	--	-	-	-	-	-	-	-	-	--
MSTRG.10591.1	MSTRG.10306	0.995594084709421	7.04156718629376e-18	ncbi_105042980	--	--	--	-	-	-	-	-	-	-	-	--
MSTRG.1072.2	MSTRG.10306	0.976733484585696	4.01422648306918e-12	--	--	--	--	-	-	-	-	-	-	-	-	--
MSTRG.10765.1	MSTRG.10306	0.95023324842009	1.61776353904679e-09	MSTRG.10765	--	--	--	-	-	-	-	-	-	-	-	--
MSTRG.11074.1	MSTRG.10306	0.986786684805973	4.48261334753754e-14	MSTRG.11074	--	--	--	-	-	-	-	-	-	-	-	--
MSTRG.12292.1	MSTRG.10306	0.978445263147541	2.189914943388e-12	ncbi_105044400	--	--	--	-	-	-	-	-	-	-	-	--
MSTRG.12985.1	MSTRG.10306	0.96543791262418	9.18555939757991e-11	MSTRG.12985	--	--	--	-	-	-	-	-	-	-	-	--
MSTRG.14696.1	MSTRG.10306	0.967678736356928	5.41105993598794e-11	MSTRG.14696	--	--	--	-	-	-	-	-	-	-	-	--
MSTRG.15550.1	MSTRG.10306	0.97052480123335	2.61170697881333e-11	--	--	--	--	-	-	-	-	-	-	-	-	--
MSTRG.15828.1	MSTRG.10306	0.991526810814266	1.30090438078033e-15	MSTRG.15828	--	--	--	-	-	-	-	-	-	-	-	--
MSTRG.15855.1	MSTRG.10306	0.971381633702054	2.06823976273365e-11	ncbi_105046981	--	--	--	-	-	-	-	-	-	-	-	--
MSTRG.15926.1	MSTRG.10306	0.966990672798576	6.3903812692814e-11	--	--	--	--	-	-	-	-	-	-	-	-	--
MSTRG.15954.1	MSTRG.10306	0.962882152235517	1.61236537780899e-10	MSTRG.15954	--	--	--	-	-	-	-	-	-	-	-	--
MSTRG.16698.1	MSTRG.10306	0.971931614952435	1.77391755599508e-11	--	--	--	--	-	-	-	-	-	-	-	-	--
MSTRG.1718.1	MSTRG.10306	0.968686054128498	4.21363677593662e-11	--	--	--	--	-	-	-	-	-	-	-	-	--
MSTRG.17755.1	MSTRG.10306	0.969444901574216	3.47106473037036e-11	ncbi_105048628	--	--	--	-	-	-	-	-	-	-	-	--
MSTRG.17877.1	MSTRG.10306	0.954862104831649	7.51812346765167e-10	MSTRG.17877	--	--	--	-	-	-	-	-	-	-	-	--
MSTRG.18166.1	MSTRG.10306	0.990754535917781	2.60766989564029e-15	--	--	--	--	-	-	-	-	-	-	-	-	--
MSTRG.19500.1	MSTRG.10306	0.986510505168246	5.28478342787017e-14	--	--	--	--	-	-	-	-	-	-	-	-	--
MSTRG.19575.1	MSTRG.10306	0.954103635645752	8.56960910192891e-10	--	--	--	--	-	-	-	-	-	-	-	-	--
MSTRG.1960.1	MSTRG.10306	0.969691206537758	3.25596257049455e-11	MSTRG.1960	--	--	--	-	-	-	-	-	-	-	-	--
MSTRG.19852.1	MSTRG.10306	0.964843142231066	1.05092333789544e-10	--	--	--	--	-	-	-	-	-	-	-	-	--
MSTRG.19895.1	MSTRG.10306	0.985067213626902	1.1863886556313e-13	--	--	--	--	-	-	-	-	-	-	-	-	--
MSTRG.20173.1	MSTRG.10306	0.991162210753732	1.82022423685866e-15	--	--	--	--	-	-	-	-	-	-	-	-	--
MSTRG.20742.1	MSTRG.10306	0.988138794246915	1.89803397844398e-14	ncbi_105051112	--	--	--	-	-	-	-	-	-	-	-	--
MSTRG.20935.1	MSTRG.10306	0.973187910700331	1.23468465813651e-11	MSTRG.20935	--	--	--	-	-	-	-	-	-	-	-	--
MSTRG.21206.1	MSTRG.10306	0.976535577557083	4.29299196741202e-12	MSTRG.21206	--	--	--	-	-	-	-	-	-	-	-	--
MSTRG.21207.1	MSTRG.10306	0.995594750881241	7.03306884826081e-18	MSTRG.21207	--	--	--	-	-	-	-	-	-	-	-	--
MSTRG.21388.1	MSTRG.10306	0.974307111901353	8.80932978235053e-12	MSTRG.21388	--	--	--	-	-	-	-	-	-	-	-	--
MSTRG.21770.1	MSTRG.10306	0.990359311017105	3.64041908606951e-15	--	--	--	--	-	-	-	-	-	-	-	-	--
MSTRG.21802.1	MSTRG.10306	0.976584009673751	4.22325630660183e-12	--	--	--	--	-	-	-	-	-	-	-	-	--
MSTRG.22134.1	MSTRG.10306	0.97184774027023	1.81629113127085e-11	MSTRG.22134	--	--	--	-	-	-	-	-	-	-	-	--
MSTRG.23215.1	MSTRG.10306	0.994728947529765	2.94705098284154e-17	MSTRG.23215	--	--	--	-	-	-	-	-	-	-	-	--
MSTRG.24823.1	MSTRG.10306	0.98981114651269	5.65647231693531e-15	--	--	--	--	-	-	-	-	-	-	-	-	--
MSTRG.24894.2	MSTRG.10306	0.96842695693649	4.49709028098171e-11	--	--	--	--	-	-	-	-	-	-	-	-	--
MSTRG.24988.1	MSTRG.10306	0.991999204823285	8.23333539352892e-16	--	--	--	--	-	-	-	-	-	-	-	-	--
MSTRG.25939.1	MSTRG.10306	0.987655374466154	2.6087964735557e-14	--	--	--	--	-	-	-	-	-	-	-	-	--
MSTRG.26021.1	MSTRG.10306	0.990863430434609	2.37266213147829e-15	MSTRG.26021	--	--	--	-	-	-	-	-	-	-	-	--
MSTRG.26433.1	MSTRG.10306	0.980914171185589	8.33945264395831e-13	--	--	--	--	-	-	-	-	-	-	-	-	--
MSTRG.26459.1	MSTRG.10306	0.980888899524098	8.42753381928673e-13	--	--	--	--	-	-	-	-	-	-	-	-	--
MSTRG.28111.1	MSTRG.10306	0.967981502630348	5.02340062529043e-11	MSTRG.28111	--	--	--	-	-	-	-	-	-	-	-	--
MSTRG.28932.1	MSTRG.10306	0.955990101470592	6.16218059507726e-10	--	--	--	--	-	-	-	-	-	-	-	-	--
MSTRG.29510.1	MSTRG.10306	0.969853809794277	3.12041356424562e-11	MSTRG.29510	--	--	--	-	-	-	-	-	-	-	-	--
MSTRG.30946.1	MSTRG.10306	0.97893736011111	1.82330207740924e-12	ncbi_105059037	--	--	--	-	-	-	-	-	-	-	-	--
MSTRG.33051.1	MSTRG.10306	0.984501809143999	1.59433456590796e-13	--	--	--	--	-	-	-	-	-	-	-	-	--
MSTRG.33052.1	MSTRG.10306	0.975769025374997	5.53862839228029e-12	ncbi_105060505	--	--	--	-	-	-	-	-	-	-	-	--
MSTRG.33504.1	MSTRG.10306	0.959761784882244	3.04527707754078e-10	--	--	--	--	-	-	-	-	-	-	-	-	--
MSTRG.33842.1	MSTRG.10306	0.983705082446985	2.37500867033863e-13	MSTRG.33842	--	--	--	-	-	-	-	-	-	-	-	--
MSTRG.34133.1	MSTRG.10306	0.99247601474743	5.04359691593979e-16	--	--	--	--	-	-	-	-	-	-	-	-	--
MSTRG.34413.1	MSTRG.10306	0.98575583824026	8.14950781052745e-14	MSTRG.34413	--	--	--	-	-	-	-	-	-	-	-	--
MSTRG.34427.1	MSTRG.10306	0.96820209133294	4.75642555611546e-11	MSTRG.34427	--	--	--	-	-	-	-	-	-	-	-	--
MSTRG.34850.6	MSTRG.10306	0.964209577126517	1.20991978967067e-10	--	--	--	--	-	-	-	-	-	-	-	-	--
MSTRG.35002.1	MSTRG.10306	0.966023081815801	8.02748857753154e-11	ncbi_105061491	--	--	--	-	-	-	-	-	-	-	-	--
MSTRG.3504.1	MSTRG.10306	0.960858364771841	2.44982479153401e-10	MSTRG.3504	--	--	--	-	-	-	-	-	-	-	-	--
MSTRG.35105.1	MSTRG.10306	0.99399023788913	8.39589051278154e-17	--	--	--	--	-	-	-	-	-	-	-	-	--
MSTRG.35107.1	MSTRG.10306	0.991532296031288	1.29420454477582e-15	ncbi_105061555	--	--	--	-	-	-	-	-	-	-	-	--
MSTRG.35309.1	MSTRG.10306	0.981918356844207	5.42899866799966e-13	MSTRG.35309	--	--	--	-	-	-	-	-	-	-	-	--
MSTRG.35524.1	MSTRG.10306	0.996285132558289	1.80244497849035e-18	--	--	--	--	-	-	-	-	-	-	-	-	--
MSTRG.35678.1	MSTRG.10306	0.99181899742106	9.83373558877166e-16	MSTRG.35678	--	--	--	-	-	-	-	-	-	-	-	--
MSTRG.35811.1	MSTRG.10306	0.96408234308415	1.24426087991109e-10	MSTRG.35811	--	--	--	-	-	-	-	-	-	-	-	--
MSTRG.36118.1	MSTRG.10306	0.991369013251053	1.50709209062517e-15	MSTRG.36118	--	--	--	-	-	-	-	-	-	-	-	--
MSTRG.36392.1	MSTRG.10306	0.993443328802662	1.68242183198232e-16	MSTRG.36392	--	--	--	-	-	-	-	-	-	-	-	--
MSTRG.36950.2	MSTRG.10306	0.97314643038508	1.24988575290583e-11	--	--	--	--	-	-	-	-	-	-	-	-	--
MSTRG.37525.1	MSTRG.10306	0.991687436698299	1.11678006616886e-15	MSTRG.37525	--	--	--	-	-	-	-	-	-	-	-	--
MSTRG.37708.1	MSTRG.10306	0.969129694054948	3.76434448195098e-11	MSTRG.37708	--	--	--	-	-	-	-	-	-	-	-	--
MSTRG.38470.1	MSTRG.10306	0.983835438290524	2.22811005785959e-13	--	--	--	--	-	-	-	-	-	-	-	-	--
MSTRG.38813.1	MSTRG.10306	0.984643645178357	1.48193580853879e-13	--	--	--	--	-	-	-	-	-	-	-	-	--
MSTRG.38827.1	MSTRG.10306	0.970434184959444	2.67587251418906e-11	MSTRG.38827	--	--	--	-	-	-	-	-	-	-	-	--
MSTRG.39084.1	MSTRG.10306	0.993899790189714	9.45897728688702e-17	MSTRG.39084	--	--	--	-	-	-	-	-	-	-	-	--
MSTRG.39318.1	MSTRG.10306	0.990055608890402	4.66122830856198e-15	MSTRG.39318	--	--	--	-	-	-	-	-	-	-	-	--
MSTRG.39517.1	MSTRG.10306	0.97880600487799	1.91548966789253e-12	MSTRG.39517	--	--	--	-	-	-	-	-	-	-	-	--
MSTRG.39561.1	MSTRG.10306	0.982400417680164	4.38017648759196e-13	MSTRG.39561	--	--	--	-	-	-	-	-	-	-	-	--
MSTRG.39782.1	MSTRG.10306	0.994794183984605	2.66813493247276e-17	--	--	--	--	-	-	-	-	-	-	-	-	--
MSTRG.40295.2	MSTRG.10306	0.990462412662597	3.34144935056598e-15	--	--	--	--	-	-	-	-	-	-	-	-	--
MSTRG.40742.1	MSTRG.10306	0.984923177602909	1.28050978008599e-13	--	--	--	--	-	-	-	-	-	-	-	-	--
MSTRG.40861.1	MSTRG.10306	0.966068537864161	7.94311224368796e-11	MSTRG.40861	--	--	--	-	-	-	-	-	-	-	-	--
MSTRG.4121.1	MSTRG.10306	0.99039178146301	3.54383774576307e-15	--	--	--	--	-	-	-	-	-	-	-	-	--
MSTRG.41464.1	MSTRG.10306	0.958498621331758	3.88402067322263e-10	ncbi_105034116	--	--	--	-	-	-	-	-	-	-	-	--
MSTRG.41608.1	MSTRG.10306	0.989278565477552	8.48874746268414e-15	MSTRG.41608	--	--	--	-	-	-	-	-	-	-	-	--
MSTRG.42066.1	MSTRG.10306	0.988488518708253	1.49553908821691e-14	MSTRG.42066	--	--	--	-	-	-	-	-	-	-	-	--
MSTRG.42066.2	MSTRG.10306	0.961978875058197	1.94877327029258e-10	--	--	--	--	-	-	-	-	-	-	-	-	--
MSTRG.42094.1	MSTRG.10306	0.990003001392732	4.86139021774475e-15	MSTRG.42094	--	--	--	-	-	-	-	-	-	-	-	--
MSTRG.42157.1	MSTRG.10306	0.995383241681917	1.02280277725347e-17	--	--	--	--	-	-	-	-	-	-	-	-	--
MSTRG.42172.1	MSTRG.10306	0.986660348503844	4.83527474024793e-14	--	--	--	--	-	-	-	-	-	-	-	-	--
MSTRG.42344.1	MSTRG.10306	0.989011746987648	1.03249394950954e-14	MSTRG.42344	--	--	--	-	-	-	-	-	-	-	-	--
MSTRG.42360.1	MSTRG.10306	0.977034974027479	3.61991105427448e-12	--	--	--	--	-	-	-	-	-	-	-	-	--
MSTRG.42435.1	MSTRG.10306	0.975350863282071	6.34275816255191e-12	MSTRG.42435	--	--	--	-	-	-	-	-	-	-	-	--
MSTRG.42484.1	MSTRG.10306	0.960760918931035	2.49827426381125e-10	MSTRG.42484	--	--	--	-	-	-	-	-	-	-	-	--
MSTRG.42769.1	MSTRG.10306	0.984761163529606	1.39411481479112e-13	MSTRG.42769	--	--	--	-	-	-	-	-	-	-	-	--
MSTRG.42802.1	MSTRG.10306	0.978926133096108	1.83102707858024e-12	MSTRG.42802	--	--	--	-	-	-	-	-	-	-	-	--
MSTRG.43109.1	MSTRG.10306	0.991300757500724	1.60477865157549e-15	MSTRG.43109	--	--	--	-	-	-	-	-	-	-	-	--
MSTRG.43236.1	MSTRG.10306	0.959915975931109	2.95460539026917e-10	MSTRG.43236	--	--	--	-	-	-	-	-	-	-	-	--
MSTRG.43484.1	MSTRG.10306	0.986405025098469	5.62270983025087e-14	MSTRG.43484	--	--	--	-	-	-	-	-	-	-	-	--
MSTRG.43725.1	MSTRG.10306	0.96203745161777	1.92524002177648e-10	MSTRG.43725	--	--	--	-	-	-	-	-	-	-	-	--
MSTRG.43754.1	MSTRG.10306	0.986011739153909	7.05494701774252e-14	MSTRG.43754	--	--	--	-	-	-	-	-	-	-	-	--
MSTRG.43755.1	MSTRG.10306	0.9779486729573	2.62353138813956e-12	MSTRG.43755	--	--	--	-	-	-	-	-	-	-	-	--
MSTRG.43812.1	MSTRG.10306	0.994584856459327	3.65505236302639e-17	--	--	--	--	-	-	-	-	-	-	-	-	--
MSTRG.43819.1	MSTRG.10306	0.967148908860624	6.15245590666372e-11	ncbi_105034612	--	--	--	-	-	-	-	-	-	-	-	--
MSTRG.43821.1	MSTRG.10306	0.992506244399757	4.8842069386962e-16	MSTRG.43821	--	--	--	-	-	-	-	-	-	-	-	--
MSTRG.44055.1	MSTRG.10306	0.973480691483019	1.13190069428427e-11	MSTRG.44055	--	--	--	-	-	-	-	-	-	-	-	--
MSTRG.44249.1	MSTRG.10306	0.950898778972139	1.45564962936165e-09	MSTRG.44249	--	--	--	-	-	-	-	-	-	-	-	--
MSTRG.44316.1	MSTRG.10306	0.979948440160868	1.23401161335099e-12	MSTRG.44316	--	--	--	-	-	-	-	-	-	-	-	--
MSTRG.44367.1	MSTRG.10306	0.971918598147204	1.78043658473578e-11	MSTRG.44367	--	--	--	-	-	-	-	-	-	-	-	--
MSTRG.44454.2	MSTRG.10306	0.980486637257723	9.9431507486647e-13	--	--	--	--	-	-	-	-	-	-	-	-	--
MSTRG.44468.1	MSTRG.10306	0.990475335475424	3.3055344867726e-15	MSTRG.44468	--	--	--	-	-	-	-	-	-	-	-	--
MSTRG.44547.1	MSTRG.10306	0.974526576110428	8.23071794642752e-12	MSTRG.44547	--	--	--	-	-	-	-	-	-	-	-	--
MSTRG.44677.1	MSTRG.10306	0.992633746413535	4.25935640135571e-16	MSTRG.44677	--	--	--	-	-	-	-	-	-	-	-	--
MSTRG.44797.1	MSTRG.10306	0.986585379187014	5.05580880701255e-14	MSTRG.44797	--	--	--	-	-	-	-	-	-	-	-	--
MSTRG.44798.1	MSTRG.10306	0.984505626719433	1.59121451068732e-13	MSTRG.44798	--	--	--	-	-	-	-	-	-	-	-	--
MSTRG.44857.1	MSTRG.10306	0.980104913383201	1.15961489530867e-12	MSTRG.44857	--	--	--	-	-	-	-	-	-	-	-	--
MSTRG.44908.1	MSTRG.10306	0.985232513985767	1.08586898339609e-13	MSTRG.44908	--	--	--	-	-	-	-	-	-	-	-	--
MSTRG.44935.1	MSTRG.10306	0.991959926227713	8.56125850400115e-16	MSTRG.44935	--	--	--	-	-	-	-	-	-	-	-	--
MSTRG.45178.1	MSTRG.10306	0.975039547533192	7.00582225591442e-12	MSTRG.45178	--	--	--	-	-	-	-	-	-	-	-	--
MSTRG.45568.1	MSTRG.10306	0.994888656298044	2.30518542778681e-17	MSTRG.45568	--	--	--	-	-	-	-	-	-	-	-	--
MSTRG.45621.1	MSTRG.10306	0.991336352932806	1.55316616888097e-15	MSTRG.45621	--	--	--	-	-	-	-	-	-	-	-	--
MSTRG.45622.1	MSTRG.10306	0.991896997227652	9.11045217157948e-16	MSTRG.45622	--	--	--	-	-	-	-	-	-	-	-	--
MSTRG.45658.1	MSTRG.10306	0.958555954794997	3.84199907255563e-10	MSTRG.45658	--	--	--	-	-	-	-	-	-	-	-	--
MSTRG.45729.1	MSTRG.10306	0.967124396562604	6.18879945452918e-11	MSTRG.45729	--	--	--	-	-	-	-	-	-	-	-	--
MSTRG.46007.1	MSTRG.10306	0.977793923194701	2.77314205586877e-12	--	--	--	--	-	-	-	-	-	-	-	-	--
MSTRG.4605.2	MSTRG.10306	0.980572962385437	9.59925008558403e-13	--	--	--	--	-	-	-	-	-	-	-	-	--
MSTRG.46346.1	MSTRG.10306	0.956855007257833	5.2718683908358e-10	--	--	--	--	-	-	-	-	-	-	-	-	--
MSTRG.46347.1	MSTRG.10306	0.962492223834331	1.75080049727885e-10	--	--	--	--	-	-	-	-	-	-	-	-	--
MSTRG.46359.1	MSTRG.10306	0.983984804732469	2.06959913470334e-13	MSTRG.46359	--	--	--	-	-	-	-	-	-	-	-	--
MSTRG.46773.1	MSTRG.10306	0.990657642655379	2.833630832117e-15	MSTRG.46773	--	--	--	-	-	-	-	-	-	-	-	--
MSTRG.46897.1	MSTRG.10306	0.982589516086899	4.01991441566679e-13	MSTRG.46897	--	--	--	-	-	-	-	-	-	-	-	--
MSTRG.47080.2	MSTRG.10306	0.979438835324356	1.50598726716132e-12	--	--	--	--	-	-	-	-	-	-	-	-	--
MSTRG.47402.1	MSTRG.10306	0.970065662348713	2.95120730601794e-11	MSTRG.47402	--	--	--	-	-	-	-	-	-	-	-	--
MSTRG.47571.1	MSTRG.10306	0.972078684683098	1.70169621842656e-11	MSTRG.47571	--	--	--	-	-	-	-	-	-	-	-	--
MSTRG.47853.1	MSTRG.10306	0.963459998458324	1.42476223057019e-10	MSTRG.47853	--	--	--	-	-	-	-	-	-	-	-	--
MSTRG.48481.1	MSTRG.10306	0.992377395638582	5.59564628099701e-16	MSTRG.48481	--	--	--	-	-	-	-	-	-	-	-	--
MSTRG.48542.1	MSTRG.10306	0.985241115689539	1.08084844787566e-13	MSTRG.48542	--	--	--	-	-	-	-	-	-	-	-	--
MSTRG.48543.1	MSTRG.10306	0.980092126655059	1.16554392397122e-12	MSTRG.48543	--	--	--	-	-	-	-	-	-	-	-	--
MSTRG.48657.1	MSTRG.10306	0.987570025	2.75589739839303e-14	ncbi_105035391	--	--	--	-	-	-	-	-	-	-	-	--
MSTRG.48808.1	MSTRG.10306	0.98481783598083	1.35341367075627e-13	MSTRG.48808	--	--	--	-	-	-	-	-	-	-	-	--
MSTRG.48840.1	MSTRG.10306	0.978799934107168	1.91984684833672e-12	MSTRG.48840	--	--	--	-	-	-	-	-	-	-	-	--
MSTRG.49062.1	MSTRG.10306	0.987968041766706	2.12682591568822e-14	MSTRG.49062	--	--	--	-	-	-	-	-	-	-	-	--
MSTRG.49213.1	MSTRG.10306	0.981643597884328	6.11988199814984e-13	--	--	--	--	-	-	-	-	-	-	-	-	--
MSTRG.49275.2	MSTRG.10306	0.980970357331736	8.14649760175471e-13	--	--	--	--	-	-	-	-	-	-	-	-	--
MSTRG.493.1	MSTRG.10306	0.96288839155269	1.61023015066807e-10	MSTRG.493	--	--	--	-	-	-	-	-	-	-	-	--
MSTRG.49344.1	MSTRG.10306	0.992225365369543	6.55023774522173e-16	ncbi_105035521	--	--	--	-	-	-	-	-	-	-	-	--
MSTRG.49350.1	MSTRG.10306	0.953244179422542	9.91371594455253e-10	MSTRG.49350	--	--	--	-	-	-	-	-	-	-	-	--
MSTRG.49457.1	MSTRG.10306	0.984541066221339	1.56250386033158e-13	MSTRG.49457	--	--	--	-	-	-	-	-	-	-	-	--
MSTRG.49850.1	MSTRG.10306	0.97508570512591	6.90384921628672e-12	MSTRG.49850	--	--	--	-	-	-	-	-	-	-	-	--
MSTRG.49978.1	MSTRG.10306	0.958868996734783	3.61946864477841e-10	MSTRG.49978	--	--	--	-	-	-	-	-	-	-	-	--
MSTRG.50046.1	MSTRG.10306	0.992980061714195	2.90072339123453e-16	MSTRG.50046	--	--	--	-	-	-	-	-	-	-	-	--
MSTRG.50047.1	MSTRG.10306	0.99475714992337	2.82349246477331e-17	MSTRG.50047	--	--	--	-	-	-	-	-	-	-	-	--
MSTRG.50071.1	MSTRG.10306	0.981061747651324	7.84096493569524e-13	MSTRG.50071	--	--	--	-	-	-	-	-	-	-	-	--
MSTRG.50091.1	MSTRG.10306	0.973671597884068	1.068975000142e-11	--	--	--	--	-	-	-	-	-	-	-	-	--
MSTRG.50461.1	MSTRG.10306	0.987557299975484	2.77843789226198e-14	--	--	--	--	-	-	-	-	-	-	-	-	--
MSTRG.50672.1	MSTRG.10306	0.967308052697309	5.92099092220994e-11	MSTRG.50672	--	--	--	-	-	-	-	-	-	-	-	--
MSTRG.50970.1	MSTRG.10306	0.962026622896068	1.9295717337859e-10	MSTRG.50970	--	--	--	-	-	-	-	-	-	-	-	--
MSTRG.51068.1	MSTRG.10306	0.986002228321115	7.09320149417363e-14	MSTRG.51068	--	--	--	-	-	-	-	-	-	-	-	--
MSTRG.51111.1	MSTRG.10306	0.958484379224026	3.89452102972436e-10	MSTRG.51111	--	--	--	-	-	-	-	-	-	-	-	--
MSTRG.51114.1	MSTRG.10306	0.990341881979843	3.69320339053726e-15	MSTRG.51114	--	--	--	-	-	-	-	-	-	-	-	--
MSTRG.51229.1	MSTRG.10306	0.96903842471666	3.85319847080571e-11	MSTRG.51229	--	--	--	-	-	-	-	-	-	-	-	--
MSTRG.51446.1	MSTRG.10306	0.981855827370964	5.57993084939272e-13	MSTRG.51446	--	--	--	-	-	-	-	-	-	-	-	--
MSTRG.51654.1	MSTRG.10306	0.991180275666632	1.79077223811466e-15	--	--	--	--	-	-	-	-	-	-	-	-	--
MSTRG.51655.1	MSTRG.10306	0.994230951580648	6.05854048662644e-17	MSTRG.51655	--	--	--	-	-	-	-	-	-	-	-	--
MSTRG.51723.1	MSTRG.10306	0.991896998090523	9.11044443490742e-16	MSTRG.51723	--	--	--	-	-	-	-	-	-	-	-	--
MSTRG.52362.1	MSTRG.10306	0.96583144016368	8.39186731269352e-11	--	--	--	--	-	-	-	-	-	-	-	-	--
MSTRG.52458.1	MSTRG.10306	0.99105682293612	2.00063326492711e-15	ncbi_105036706	--	--	--	-	-	-	-	-	-	-	-	--
MSTRG.52540.1	MSTRG.10306	0.982983538173248	3.35135434367757e-13	--	--	--	--	-	-	-	-	-	-	-	-	--
MSTRG.52551.1	MSTRG.10306	0.963293906606182	1.47662898387015e-10	--	--	--	--	-	-	-	-	-	-	-	-	--
MSTRG.53052.1	MSTRG.10306	0.985187478906589	1.11248846394621e-13	ncbi_114913797	--	--	--	-	-	-	-	-	-	-	-	--
MSTRG.53429.1	MSTRG.10306	0.965209086606361	9.67651350973007e-11	--	--	--	--	-	-	-	-	-	-	-	-	--
MSTRG.53533.1	MSTRG.10306	0.987858361098894	2.28618297078771e-14	--	--	--	--	-	-	-	-	-	-	-	-	--
MSTRG.53545.1	MSTRG.10306	0.982163120575005	4.87192688139392e-13	--	--	--	--	-	-	-	-	-	-	-	-	--
MSTRG.54174.1	MSTRG.10306	0.988491439892518	1.4925193160367e-14	--	--	--	--	-	-	-	-	-	-	-	-	--
MSTRG.54176.1	MSTRG.10306	0.959045651573432	3.49891453173423e-10	--	--	--	--	-	-	-	-	-	-	-	-	--
MSTRG.5438.1	MSTRG.10306	0.962700265481056	1.67570488644765e-10	--	--	--	--	-	-	-	-	-	-	-	-	--
MSTRG.54878.1	MSTRG.10306	0.979218371141958	1.63898831173112e-12	--	--	--	--	-	-	-	-	-	-	-	-	--
MSTRG.5492.1	MSTRG.10306	0.984195138353277	1.86311634185803e-13	MSTRG.5492	--	--	--	-	-	-	-	-	-	-	-	--
MSTRG.6234.3	MSTRG.10306	0.97141926465097	2.04682548236594e-11	--	--	--	--	-	-	-	-	-	-	-	-	--
MSTRG.6453.1	MSTRG.10306	0.983971618383459	2.08318473736434e-13	MSTRG.6453	--	--	--	-	-	-	-	-	-	-	-	--
MSTRG.6465.1	MSTRG.10306	0.972512244358777	1.5034944783076e-11	--	--	--	--	-	-	-	-	-	-	-	-	--
MSTRG.647.1	MSTRG.10306	0.980969077941883	8.15084753894842e-13	--	--	--	--	-	-	-	-	-	-	-	-	--
MSTRG.648.1	MSTRG.10306	0.976335406028045	4.59198522768752e-12	--	--	--	--	-	-	-	-	-	-	-	-	--
MSTRG.8515.1	MSTRG.10306	0.964840938807732	1.05144306536097e-10	--	--	--	--	-	-	-	-	-	-	-	-	--
MSTRG.10122.1	MSTRG.10336	0.974119902097238	9.33063351403769e-12	MSTRG.10122	--	--	GIP	secreted RxLR effector protein 161-like [Phoenix dactylifera]	-	-	-	-	-	-	-	--
MSTRG.10235.1	MSTRG.10336	0.986593976093685	5.0300815868202e-14	MSTRG.10235	--	--	GIP	secreted RxLR effector protein 161-like [Phoenix dactylifera]	-	-	-	-	-	-	-	--
MSTRG.10236.1	MSTRG.10336	0.988473098765409	1.51156808931534e-14	MSTRG.10236	--	--	GIP	secreted RxLR effector protein 161-like [Phoenix dactylifera]	-	-	-	-	-	-	-	--
MSTRG.10461.1	MSTRG.10336	0.955396536928968	6.84641605202722e-10	--	--	--	GIP	secreted RxLR effector protein 161-like [Phoenix dactylifera]	-	-	-	-	-	-	-	--
MSTRG.10591.1	MSTRG.10336	0.980452705272125	1.00812446059587e-12	ncbi_105042980	--	--	GIP	secreted RxLR effector protein 161-like [Phoenix dactylifera]	-	-	-	-	-	-	-	--
MSTRG.1072.2	MSTRG.10336	0.970812577355256	2.41674065954838e-11	--	--	--	GIP	secreted RxLR effector protein 161-like [Phoenix dactylifera]	-	-	-	-	-	-	-	--
MSTRG.11074.1	MSTRG.10336	0.980474651682489	9.9917388914358e-13	MSTRG.11074	--	--	GIP	secreted RxLR effector protein 161-like [Phoenix dactylifera]	-	-	-	-	-	-	-	--
MSTRG.12292.1	MSTRG.10336	0.973769317479871	1.03796266101176e-11	ncbi_105044400	--	--	GIP	secreted RxLR effector protein 161-like [Phoenix dactylifera]	-	-	-	-	-	-	-	--
MSTRG.12985.1	MSTRG.10336	0.975319724942576	6.40651585302217e-12	MSTRG.12985	--	--	GIP	secreted RxLR effector protein 161-like [Phoenix dactylifera]	-	-	-	-	-	-	-	--
MSTRG.14696.1	MSTRG.10336	0.96792402526182	5.09507345866414e-11	MSTRG.14696	--	--	GIP	secreted RxLR effector protein 161-like [Phoenix dactylifera]	-	-	-	-	-	-	-	--
MSTRG.15550.1	MSTRG.10336	0.975520687	6.00468233187509e-12	--	--	--	GIP	secreted RxLR effector protein 161-like [Phoenix dactylifera]	-	-	-	-	-	-	-	--
MSTRG.15828.1	MSTRG.10336	0.986401534179389	5.63420908128107e-14	MSTRG.15828	--	--	GIP	secreted RxLR effector protein 161-like [Phoenix dactylifera]	-	-	-	-	-	-	-	--
MSTRG.15855.1	MSTRG.10336	0.958225834268901	4.08948524489017e-10	ncbi_105046981	--	--	GIP	secreted RxLR effector protein 161-like [Phoenix dactylifera]	-	-	-	-	-	-	-	--
MSTRG.15926.1	MSTRG.10336	0.962409933544472	1.78130365573894e-10	--	--	--	GIP	secreted RxLR effector protein 161-like [Phoenix dactylifera]	-	-	-	-	-	-	-	--
MSTRG.15954.1	MSTRG.10336	0.972226636395977	1.63164285075342e-11	MSTRG.15954	--	--	GIP	secreted RxLR effector protein 161-like [Phoenix dactylifera]	-	-	-	-	-	-	-	--
MSTRG.16698.1	MSTRG.10336	0.951701207025179	1.27913098390397e-09	--	--	--	GIP	secreted RxLR effector protein 161-like [Phoenix dactylifera]	-	-	-	-	-	-	-	--
MSTRG.18166.1	MSTRG.10336	0.966746455786845	6.77333240286714e-11	--	--	--	GIP	secreted RxLR effector protein 161-like [Phoenix dactylifera]	-	-	-	-	-	-	-	--
MSTRG.19500.1	MSTRG.10336	0.969286754451933	3.61561776919209e-11	--	--	--	GIP	secreted RxLR effector protein 161-like [Phoenix dactylifera]	-	-	-	-	-	-	-	--
MSTRG.1960.1	MSTRG.10336	0.977354179378513	3.23968095583722e-12	MSTRG.1960	--	--	GIP	secreted RxLR effector protein 161-like [Phoenix dactylifera]	-	-	-	-	-	-	-	--
MSTRG.19895.1	MSTRG.10336	0.983127402751307	3.13269058191935e-13	--	--	--	GIP	secreted RxLR effector protein 161-like [Phoenix dactylifera]	-	-	-	-	-	-	-	--
MSTRG.20173.1	MSTRG.10336	0.989203874003167	8.97144958690068e-15	--	--	--	GIP	secreted RxLR effector protein 161-like [Phoenix dactylifera]	-	-	-	-	-	-	-	--
MSTRG.20742.1	MSTRG.10336	0.982863826531139	3.54335077689489e-13	ncbi_105051112	--	--	GIP	secreted RxLR effector protein 161-like [Phoenix dactylifera]	-	-	-	-	-	-	-	--
MSTRG.20935.1	MSTRG.10336	0.961339734555467	2.22230109720032e-10	MSTRG.20935	--	--	GIP	secreted RxLR effector protein 161-like [Phoenix dactylifera]	-	-	-	-	-	-	-	--
MSTRG.21032.1	MSTRG.10336	0.956673262089471	5.44903124234166e-10	MSTRG.21032	--	--	GIP	secreted RxLR effector protein 161-like [Phoenix dactylifera]	-	-	-	-	-	-	-	--
MSTRG.21206.1	MSTRG.10336	0.978220645876179	2.37760225153536e-12	MSTRG.21206	--	--	GIP	secreted RxLR effector protein 161-like [Phoenix dactylifera]	-	-	-	-	-	-	-	--
MSTRG.21207.1	MSTRG.10336	0.983183495430763	3.05087304389344e-13	MSTRG.21207	--	--	GIP	secreted RxLR effector protein 161-like [Phoenix dactylifera]	-	-	-	-	-	-	-	--
MSTRG.21388.1	MSTRG.10336	0.971353054629486	2.08463326708743e-11	MSTRG.21388	--	--	GIP	secreted RxLR effector protein 161-like [Phoenix dactylifera]	-	-	-	-	-	-	-	--
MSTRG.21770.1	MSTRG.10336	0.989282815765105	8.46197568936539e-15	--	--	--	GIP	secreted RxLR effector protein 161-like [Phoenix dactylifera]	-	-	-	-	-	-	-	--
MSTRG.22134.1	MSTRG.10336	0.962381733171371	1.7918628780459e-10	MSTRG.22134	--	--	GIP	secreted RxLR effector protein 161-like [Phoenix dactylifera]	-	-	-	-	-	-	-	--
MSTRG.23215.1	MSTRG.10336	0.986074055845915	6.80872598840557e-14	MSTRG.23215	--	--	GIP	secreted RxLR effector protein 161-like [Phoenix dactylifera]	-	-	-	-	-	-	-	--
MSTRG.24823.1	MSTRG.10336	0.989099032467954	9.68940581104755e-15	--	--	--	GIP	secreted RxLR effector protein 161-like [Phoenix dactylifera]	-	-	-	-	-	-	-	--
MSTRG.24988.1	MSTRG.10336	0.979689757124396	1.36616276079021e-12	--	--	--	GIP	secreted RxLR effector protein 161-like [Phoenix dactylifera]	-	-	-	-	-	-	-	--
MSTRG.25939.1	MSTRG.10336	0.969629665335923	3.30858761447046e-11	--	--	--	GIP	secreted RxLR effector protein 161-like [Phoenix dactylifera]	-	-	-	-	-	-	-	--
MSTRG.26021.1	MSTRG.10336	0.98661669688017	4.96263686721615e-14	MSTRG.26021	--	--	GIP	secreted RxLR effector protein 161-like [Phoenix dactylifera]	-	-	-	-	-	-	-	--
MSTRG.26433.1	MSTRG.10336	0.981115544200883	7.66583322972767e-13	--	--	--	GIP	secreted RxLR effector protein 161-like [Phoenix dactylifera]	-	-	-	-	-	-	-	--
MSTRG.26459.1	MSTRG.10336	0.969083796076223	3.8088019036839e-11	--	--	--	GIP	secreted RxLR effector protein 161-like [Phoenix dactylifera]	-	-	-	-	-	-	-	--
MSTRG.28111.1	MSTRG.10336	0.966165713622932	7.76532117011674e-11	MSTRG.28111	--	--	GIP	secreted RxLR effector protein 161-like [Phoenix dactylifera]	-	-	-	-	-	-	-	--
MSTRG.28932.1	MSTRG.10336	0.960269346887418	2.75562429748073e-10	--	--	--	GIP	secreted RxLR effector protein 161-like [Phoenix dactylifera]	-	-	-	-	-	-	-	--
MSTRG.29510.1	MSTRG.10336	0.971874019138877	1.80292106950326e-11	MSTRG.29510	--	--	GIP	secreted RxLR effector protein 161-like [Phoenix dactylifera]	-	-	-	-	-	-	-	--
MSTRG.30014.1	MSTRG.10336	0.954741813404971	7.67698363077315e-10	--	--	--	GIP	secreted RxLR effector protein 161-like [Phoenix dactylifera]	-	-	-	-	-	-	-	--
MSTRG.30946.1	MSTRG.10336	0.96062211509245	2.56872701986956e-10	ncbi_105059037	--	--	GIP	secreted RxLR effector protein 161-like [Phoenix dactylifera]	-	-	-	-	-	-	-	--
MSTRG.33051.1	MSTRG.10336	0.992548700701881	4.66779164761736e-16	--	--	--	GIP	secreted RxLR effector protein 161-like [Phoenix dactylifera]	-	-	-	-	-	-	-	--
MSTRG.33052.1	MSTRG.10336	0.980965847646376	8.16183959874503e-13	ncbi_105060505	--	--	GIP	secreted RxLR effector protein 161-like [Phoenix dactylifera]	-	-	-	-	-	-	-	--
MSTRG.33842.1	MSTRG.10336	0.983167947260707	3.07336266123434e-13	MSTRG.33842	--	--	GIP	secreted RxLR effector protein 161-like [Phoenix dactylifera]	-	-	-	-	-	-	-	--
MSTRG.34133.1	MSTRG.10336	0.98567067495876	8.54528066012184e-14	--	--	--	GIP	secreted RxLR effector protein 161-like [Phoenix dactylifera]	-	-	-	-	-	-	-	--
MSTRG.34413.1	MSTRG.10336	0.971382978778576	2.06747097933473e-11	MSTRG.34413	--	--	GIP	secreted RxLR effector protein 161-like [Phoenix dactylifera]	-	-	-	-	-	-	-	--
MSTRG.34427.1	MSTRG.10336	0.968504297885559	4.41078910563548e-11	MSTRG.34427	--	--	GIP	secreted RxLR effector protein 161-like [Phoenix dactylifera]	-	-	-	-	-	-	-	--
MSTRG.34850.6	MSTRG.10336	0.95246233932727	1.12921400298965e-09	--	--	--	GIP	secreted RxLR effector protein 161-like [Phoenix dactylifera]	-	-	-	-	-	-	-	--
MSTRG.35002.1	MSTRG.10336	0.955970861324582	6.18338840090054e-10	ncbi_105061491	--	--	GIP	secreted RxLR effector protein 161-like [Phoenix dactylifera]	-	-	-	-	-	-	-	--
MSTRG.35105.1	MSTRG.10336	0.990850121783117	2.40035257102445e-15	--	--	--	GIP	secreted RxLR effector protein 161-like [Phoenix dactylifera]	-	-	-	-	-	-	-	--
MSTRG.35107.1	MSTRG.10336	0.975628903698613	5.79754942489359e-12	ncbi_105061555	--	--	GIP	secreted RxLR effector protein 161-like [Phoenix dactylifera]	-	-	-	-	-	-	-	--
MSTRG.35309.1	MSTRG.10336	0.965191666653804	9.71480792355027e-11	MSTRG.35309	--	--	GIP	secreted RxLR effector protein 161-like [Phoenix dactylifera]	-	-	-	-	-	-	-	--
MSTRG.35524.1	MSTRG.10336	0.979585806030873	1.42264901468433e-12	--	--	--	GIP	secreted RxLR effector protein 161-like [Phoenix dactylifera]	-	-	-	-	-	-	-	--
MSTRG.35678.1	MSTRG.10336	0.984398111650061	1.68115493011316e-13	MSTRG.35678	--	--	GIP	secreted RxLR effector protein 161-like [Phoenix dactylifera]	-	-	-	-	-	-	-	--
MSTRG.36118.1	MSTRG.10336	0.986255494188592	6.13406320238617e-14	MSTRG.36118	--	--	GIP	secreted RxLR effector protein 161-like [Phoenix dactylifera]	-	-	-	-	-	-	-	--
MSTRG.36392.1	MSTRG.10336	0.985201313921393	1.10425082062255e-13	MSTRG.36392	--	--	GIP	secreted RxLR effector protein 161-like [Phoenix dactylifera]	-	-	-	-	-	-	-	--
MSTRG.37525.1	MSTRG.10336	0.983731480665985	2.34459584006272e-13	MSTRG.37525	--	--	GIP	secreted RxLR effector protein 161-like [Phoenix dactylifera]	-	-	-	-	-	-	-	--
MSTRG.37708.1	MSTRG.10336	0.971207622891575	2.16982364517989e-11	MSTRG.37708	--	--	GIP	secreted RxLR effector protein 161-like [Phoenix dactylifera]	-	-	-	-	-	-	-	--
MSTRG.38264.1	MSTRG.10336	0.965497698349908	9.06092179674864e-11	MSTRG.38264	--	--	GIP	secreted RxLR effector protein 161-like [Phoenix dactylifera]	-	-	-	-	-	-	-	--
MSTRG.38470.1	MSTRG.10336	0.980490576327057	9.92722731725306e-13	--	--	--	GIP	secreted RxLR effector protein 161-like [Phoenix dactylifera]	-	-	-	-	-	-	-	--
MSTRG.38813.1	MSTRG.10336	0.99059457252131	2.98974560533253e-15	--	--	--	GIP	secreted RxLR effector protein 161-like [Phoenix dactylifera]	-	-	-	-	-	-	-	--
MSTRG.39084.1	MSTRG.10336	0.973553474404529	1.10753938544812e-11	MSTRG.39084	--	--	GIP	secreted RxLR effector protein 161-like [Phoenix dactylifera]	-	-	-	-	-	-	-	--
MSTRG.39318.1	MSTRG.10336	0.990967385546353	2.16580497518208e-15	MSTRG.39318	--	--	GIP	secreted RxLR effector protein 161-like [Phoenix dactylifera]	-	-	-	-	-	-	-	--
MSTRG.39517.1	MSTRG.10336	0.987569864646054	2.75617996169945e-14	MSTRG.39517	--	--	GIP	secreted RxLR effector protein 161-like [Phoenix dactylifera]	-	-	-	-	-	-	-	--
MSTRG.39561.1	MSTRG.10336	0.952646656981162	1.09529962762632e-09	MSTRG.39561	--	--	GIP	secreted RxLR effector protein 161-like [Phoenix dactylifera]	-	-	-	-	-	-	-	--
MSTRG.39782.1	MSTRG.10336	0.983306140145745	2.87845379838825e-13	--	--	--	GIP	secreted RxLR effector protein 161-like [Phoenix dactylifera]	-	-	-	-	-	-	-	--
MSTRG.40295.2	MSTRG.10336	0.987041576426471	3.83884475664221e-14	--	--	--	GIP	secreted RxLR effector protein 161-like [Phoenix dactylifera]	-	-	-	-	-	-	-	--
MSTRG.40742.1	MSTRG.10336	0.985605760931475	8.85812737823688e-14	--	--	--	GIP	secreted RxLR effector protein 161-like [Phoenix dactylifera]	-	-	-	-	-	-	-	--
MSTRG.40861.1	MSTRG.10336	0.962581085169005	1.71837356544876e-10	MSTRG.40861	--	--	GIP	secreted RxLR effector protein 161-like [Phoenix dactylifera]	-	-	-	-	-	-	-	--
MSTRG.4121.1	MSTRG.10336	0.979733964803878	1.3427404778448e-12	--	--	--	GIP	secreted RxLR effector protein 161-like [Phoenix dactylifera]	-	-	-	-	-	-	-	--
MSTRG.41274.1	MSTRG.10336	0.952539851236623	1.11484213847233e-09	--	--	--	GIP	secreted RxLR effector protein 161-like [Phoenix dactylifera]	-	-	-	-	-	-	-	--
MSTRG.41464.1	MSTRG.10336	0.960989604734329	2.38586749809036e-10	ncbi_105034116	--	--	GIP	secreted RxLR effector protein 161-like [Phoenix dactylifera]	-	-	-	-	-	-	-	--
MSTRG.41608.1	MSTRG.10336	0.974109719596358	9.35974332715132e-12	MSTRG.41608	--	--	GIP	secreted RxLR effector protein 161-like [Phoenix dactylifera]	-	-	-	-	-	-	-	--
MSTRG.42066.1	MSTRG.10336	0.988960865085466	1.07119756471638e-14	MSTRG.42066	--	--	GIP	secreted RxLR effector protein 161-like [Phoenix dactylifera]	-	-	-	-	-	-	-	--
MSTRG.42094.1	MSTRG.10336	0.971155399679692	2.20114707588068e-11	MSTRG.42094	--	--	GIP	secreted RxLR effector protein 161-like [Phoenix dactylifera]	-	-	-	-	-	-	-	--
MSTRG.42157.1	MSTRG.10336	0.980979811227511	8.11441704654059e-13	--	--	--	GIP	secreted RxLR effector protein 161-like [Phoenix dactylifera]	-	-	-	-	-	-	-	--
MSTRG.42172.1	MSTRG.10336	0.980456317048825	1.00664664796301e-12	--	--	--	GIP	secreted RxLR effector protein 161-like [Phoenix dactylifera]	-	-	-	-	-	-	-	--
MSTRG.42344.1	MSTRG.10336	0.973734339537144	1.04897185110208e-11	MSTRG.42344	--	--	GIP	secreted RxLR effector protein 161-like [Phoenix dactylifera]	-	-	-	-	-	-	-	--
MSTRG.42360.1	MSTRG.10336	0.968012752815195	4.98480253511274e-11	--	--	--	GIP	secreted RxLR effector protein 161-like [Phoenix dactylifera]	-	-	-	-	-	-	-	--
MSTRG.42435.1	MSTRG.10336	0.962844683635487	1.6252398929958e-10	MSTRG.42435	--	--	GIP	secreted RxLR effector protein 161-like [Phoenix dactylifera]	-	-	-	-	-	-	-	--
MSTRG.42769.1	MSTRG.10336	0.961983751651819	1.94680457268009e-10	MSTRG.42769	--	--	GIP	secreted RxLR effector protein 161-like [Phoenix dactylifera]	-	-	-	-	-	-	-	--
MSTRG.42802.1	MSTRG.10336	0.956465665514972	5.65771492537288e-10	MSTRG.42802	--	--	GIP	secreted RxLR effector protein 161-like [Phoenix dactylifera]	-	-	-	-	-	-	-	--
MSTRG.43109.1	MSTRG.10336	0.971788082949389	1.84696478408492e-11	MSTRG.43109	--	--	GIP	secreted RxLR effector protein 161-like [Phoenix dactylifera]	-	-	-	-	-	-	-	--
MSTRG.43236.1	MSTRG.10336	0.966037835981849	8.00001641441437e-11	MSTRG.43236	--	--	GIP	secreted RxLR effector protein 161-like [Phoenix dactylifera]	-	-	-	-	-	-	-	--
MSTRG.43484.1	MSTRG.10336	0.988736678968657	1.25723553887402e-14	MSTRG.43484	--	--	GIP	secreted RxLR effector protein 161-like [Phoenix dactylifera]	-	-	-	-	-	-	-	--
MSTRG.43725.1	MSTRG.10336	0.967056441993953	6.29053367953035e-11	MSTRG.43725	--	--	GIP	secreted RxLR effector protein 161-like [Phoenix dactylifera]	-	-	-	-	-	-	-	--
MSTRG.43754.1	MSTRG.10336	0.981867432576797	5.55164476327527e-13	MSTRG.43754	--	--	GIP	secreted RxLR effector protein 161-like [Phoenix dactylifera]	-	-	-	-	-	-	-	--
MSTRG.43755.1	MSTRG.10336	0.961276351186754	2.25116542267944e-10	MSTRG.43755	--	--	GIP	secreted RxLR effector protein 161-like [Phoenix dactylifera]	-	-	-	-	-	-	-	--
MSTRG.43812.1	MSTRG.10336	0.988547766098186	1.43532476861471e-14	--	--	--	GIP	secreted RxLR effector protein 161-like [Phoenix dactylifera]	-	-	-	-	-	-	-	--
MSTRG.43819.1	MSTRG.10336	0.962215621054491	1.85517486041506e-10	ncbi_105034612	--	--	GIP	secreted RxLR effector protein 161-like [Phoenix dactylifera]	-	-	-	-	-	-	-	--
MSTRG.43821.1	MSTRG.10336	0.98283675974674	3.58806889369904e-13	MSTRG.43821	--	--	GIP	secreted RxLR effector protein 161-like [Phoenix dactylifera]	-	-	-	-	-	-	-	--
MSTRG.44055.1	MSTRG.10336	0.964096681308517	1.2403489401798e-10	MSTRG.44055	--	--	GIP	secreted RxLR effector protein 161-like [Phoenix dactylifera]	-	-	-	-	-	-	-	--
MSTRG.44316.1	MSTRG.10336	0.96204629650625	1.92170817186463e-10	MSTRG.44316	--	--	GIP	secreted RxLR effector protein 161-like [Phoenix dactylifera]	-	-	-	-	-	-	-	--
MSTRG.44367.1	MSTRG.10336	0.98235157156319	4.4776954088246e-13	MSTRG.44367	--	--	GIP	secreted RxLR effector protein 161-like [Phoenix dactylifera]	-	-	-	-	-	-	-	--
MSTRG.44454.2	MSTRG.10336	0.985789206322154	7.99886242607766e-14	--	--	--	GIP	secreted RxLR effector protein 161-like [Phoenix dactylifera]	-	-	-	-	-	-	-	--
MSTRG.44468.1	MSTRG.10336	0.97540928943169	6.22461961757706e-12	MSTRG.44468	--	--	GIP	secreted RxLR effector protein 161-like [Phoenix dactylifera]	-	-	-	-	-	-	-	--
MSTRG.44677.1	MSTRG.10336	0.981948899948734	5.35657938475704e-13	MSTRG.44677	--	--	GIP	secreted RxLR effector protein 161-like [Phoenix dactylifera]	-	-	-	-	-	-	-	--
MSTRG.44797.1	MSTRG.10336	0.961502152063923	2.14980390474062e-10	MSTRG.44797	--	--	GIP	secreted RxLR effector protein 161-like [Phoenix dactylifera]	-	-	-	-	-	-	-	--
MSTRG.44798.1	MSTRG.10336	0.970971750498343	2.31445380540272e-11	MSTRG.44798	--	--	GIP	secreted RxLR effector protein 161-like [Phoenix dactylifera]	-	-	-	-	-	-	-	--
MSTRG.44857.1	MSTRG.10336	0.963790285891513	1.32631809689272e-10	MSTRG.44857	--	--	GIP	secreted RxLR effector protein 161-like [Phoenix dactylifera]	-	-	-	-	-	-	-	--
MSTRG.44908.1	MSTRG.10336	0.99103842502782	2.03368010719774e-15	MSTRG.44908	--	--	GIP	secreted RxLR effector protein 161-like [Phoenix dactylifera]	-	-	-	-	-	-	-	--
MSTRG.44935.1	MSTRG.10336	0.98713873547653	3.61563445769397e-14	MSTRG.44935	--	--	GIP	secreted RxLR effector protein 161-like [Phoenix dactylifera]	-	-	-	-	-	-	-	--
MSTRG.45178.1	MSTRG.10336	0.954538981964952	7.95147014704309e-10	MSTRG.45178	--	--	GIP	secreted RxLR effector protein 161-like [Phoenix dactylifera]	-	-	-	-	-	-	-	--
MSTRG.45568.1	MSTRG.10336	0.986427374405582	5.54957480234815e-14	MSTRG.45568	--	--	GIP	secreted RxLR effector protein 161-like [Phoenix dactylifera]	-	-	-	-	-	-	-	--
MSTRG.45621.1	MSTRG.10336	0.98773357714229	2.48008457042432e-14	MSTRG.45621	--	--	GIP	secreted RxLR effector protein 161-like [Phoenix dactylifera]	-	-	-	-	-	-	-	--
MSTRG.45622.1	MSTRG.10336	0.978337228157611	2.27850703347273e-12	MSTRG.45622	--	--	GIP	secreted RxLR effector protein 161-like [Phoenix dactylifera]	-	-	-	-	-	-	-	--
MSTRG.45658.1	MSTRG.10336	0.964641585584479	1.09940205644698e-10	MSTRG.45658	--	--	GIP	secreted RxLR effector protein 161-like [Phoenix dactylifera]	-	-	-	-	-	-	-	--
MSTRG.45729.1	MSTRG.10336	0.953658880783041	9.24388160755522e-10	MSTRG.45729	--	--	GIP	secreted RxLR effector protein 161-like [Phoenix dactylifera]	-	-	-	-	-	-	-	--
MSTRG.46007.1	MSTRG.10336	0.97508675706999	6.90154039825422e-12	--	--	--	GIP	secreted RxLR effector protein 161-like [Phoenix dactylifera]	-	-	-	-	-	-	-	--
MSTRG.4605.2	MSTRG.10336	0.953764169561999	9.08022348163837e-10	--	--	--	GIP	secreted RxLR effector protein 161-like [Phoenix dactylifera]	-	-	-	-	-	-	-	--
MSTRG.46082.1	MSTRG.10336	0.969723006657172	3.22905682582352e-11	MSTRG.46082	--	--	GIP	secreted RxLR effector protein 161-like [Phoenix dactylifera]	-	-	-	-	-	-	-	--
[truncated: 409,465 more rows]
