# Supplementary material for: Regulatory roles of noncoding RNAs in oil palm response to cold stress
Source: Front Plant Sci. 2025 Oct 22;16:1685230. doi: 10.3389/fpls.2025.1685230 (PMC12587301; doi:10.3389/fpls.2025.1685230)
Supplement: Supplementary file 2 [file DataSheet2.zip › Table S10.xls]

## Sheet: Sheet1
Table S10. The predicted target genes of differentially expressed miRNAs (DEMs)
miRNA	mRNA	type	target_start	target_end	energy(kcal/mol)	MFE ratio	target_region(3'->5')	miRNA_sequence(5'->3')	Description	KEGG_A_class	KEGG_B_class	Pathway	K_ID	GO Component	GO Function	GO Process
miR11108-x	MSTRG.52143	miRNA-mRNA	394.667	418.667	-31.75	0.6667	ACUCCAACAGACUGCCUG	TGAGGTTGTCTGACGGAC	hypothetical protein COCNU_04G010140 [Cocos nucifera]	Genetic Information Processing	Translation	ko03010//Ribosome	K02900	-	-	-
miR11108-x	MSTRG.52143	miRNA-mRNA	2889.33	2913.33	-28.875	0.6079	AGUCCAACAGACUGCCUG	TGAGGTTGTCTGACGGAC	RVT_1 domain-containing protein, partial [Cephalotus follicularis]	Genetic Information Processing	Translation	ko03010//Ribosome	K02900	-	-	-
miR11108-x	MSTRG.52143	miRNA-mRNA	16	40	-28.875	0.6079	AGUCCAACAGACUGCCUC	TGAGGTTGTCTGACGGAC	rve domain-containing protein [Cephalotus follicularis]	-	-	-	-	-	-	-
miR11108-x	MSTRG.52143	miRNA-mRNA	3464	3486.67	-36.25	0.6346	CGUCCAACAGACUGCCUC	TGAGGTTGTCTGACGGAC	-	-	-	-	-	-	-	-
miR11108-x	MSTRG.52143	miRNA-mRNA	504	526.667	-36	0.6316	AGUCCAACAGACUGCCUC	TGAGGTTGTCTGACGGAC	-	-	-	-	-	-	-	-
miR11108-x	MSTRG.52143	miRNA-mRNA	174.667	197.333	-36.375	0.6496	ACUCCAACAGACUGCCUG	TGAGGTTGTCTGACGGAC	-	-	-	-	-	-	-	-
miR11108-x	MSTRG.52143	miRNA-mRNA	130.667	153.333	-44.125	0.7844	AGACCAACAGACUGCCUC	TGAGGTTGTCTGACGGAC	-	-	-	-	-	-	-	-
miR11108-x	MSTRG.52143	miRNA-mRNA	592	614.667	-56	1	AGACCAACAGACUGGCUC	TGAGGTTGTCTGACGGAC	-	-	-	-	-	-	-	-
miR11108-x	MSTRG.52143	miRNA-mRNA	574.667	597.333	-56	1	TGACCAACAGACUGGCUC	TGAGGTTGTCTGACGGAC	-	-	-	-	-	-	-	-
miR11108-x	MSTRG.52143	miRNA-mRNA	1206.67	1229.33	-56	1	TGUCCAACAGACUGGCUG	TGAGGTTGTCTGACGGAC	Retrovirus-related Pol polyprotein from transposon 17.6 [Vitis vinifera]	-	-	-	-	-	-	-
miR11108-x	MSTRG.52143	miRNA-mRNA	1854.67	1877.33	-36.625	0.6526	ACUCCAACAGACUGCCUG	TGAGGTTGTCTGACGGAC	-	-	-	-	-	-	-	-
miR11108-x	MSTRG.52143	miRNA-mRNA	1238.67	1261.33	-56	1	ACUCCAACAGACUGCCUG	TGAGGTTGTCTGACGGAC	-	-	-	-	-	-	GO:0003674//molecular_function;GO:0003676//nucleic acid binding;GO:0003677//DNA binding;GO:0003678//DNA helicase activity;GO:0004386//helicase activity;GO:0004527//exonuclease activity;GO:0005524//ATP binding;GO:0016787//hydrolase activity;GO:0016818//hydrolase activity, acting on acid anhydrides, in phosphorus-containing anhydrides	GO:0006139//nucleobase-containing compound metabolic process;GO:0043571//maintenance of CRISPR repeat elements
miR11108-x	MSTRG.52143	miRNA-mRNA	240	262.667	-45	0.8036	ACUCCAACAGACUGCCUG	TGAGGTTGTCTGACGGAC	-	Environmental Information Processing;Organismal Systems;Environmental Information Processing	Signal transduction;Environmental adaptation;Signal transduction	ko04075//Plant hormone signal transduction;ko04626//Plant-pathogen interaction;ko04016//MAPK signaling pathway - plant	K13449;K13449;K13449	-	GO:0004222//metalloendopeptidase activity	-
miR11108-x	MSTRG.52143	miRNA-mRNA	10.6667	33.3333	-45.375	0.8013	ACUCCAACAGACUGCCUG	TGAGGTTGTCTGACGGAC	Retrotransposon gag protein [Corchorus capsularis]	-	-	-	-	-	GO:0004672//protein kinase activity;GO:0005524//ATP binding	GO:0006468//protein phosphorylation
miR11108-x	MSTRG.52143	miRNA-mRNA	404	426.667	-39.375	0.7016	CGUCCAACAGACUGCCAC	TGAGGTTGTCTGACGGAC	Retrotransposon gag protein [Corchorus capsularis]	-	-	-	-	-	GO:0004672//protein kinase activity;GO:0005515//protein binding;GO:0005524//ATP binding	GO:0006468//protein phosphorylation
miR11108-x	MSTRG.52143	miRNA-mRNA	338.667	361.333	-36.375	0.6467	AGUCCATCAGACUGCCUG	TGAGGTTGTCTGACGGAC	-	-	-	-	-	GO:0016021//integral component of membrane	GO:0004672//protein kinase activity;GO:0005524//ATP binding;GO:0008233//peptidase activity	GO:0006468//protein phosphorylation;GO:0006508//proteolysis
miR11108-x	ncbi_105032828	miRNA-mRNA	57.3333	80	-37.25	0.6507	AGUCCATCAGACUGCCCG	TGAGGTTGTCTGACGGAC	-	-	-	-	-	-	GO:0004672//protein kinase activity;GO:0005524//ATP binding	GO:0006468//protein phosphorylation
miR11108-x	ncbi_105042487	miRNA-mRNA	1730.67	1753.33	-40.125	0.7133	AGACCAACAGACUGCCUC	TGAGGTTGTCTGACGGAC	rve domain-containing protein/RVT_3 domain-containing protein [Cephalotus follicularis]	-	-	-	-	-	GO:0004672//protein kinase activity;GO:0005524//ATP binding	GO:0006468//protein phosphorylation
miR11108-x	ncbi_105051706	miRNA-mRNA	1260	1282.67	-35.875	0.6378	AGACCAACAGACUGCCUC	TGAGGTTGTCTGACGGAC	trichoplein keratin filament-binding protein-like [Elaeis guineensis]	-	-	-	-	-	-	-
miR11108-x	ncbi_105055431	miRNA-mRNA	8	30.6667	-35.25	0.6144	ACUCCAACAGACUGCCUG	TGAGGTTGTCTGACGGAC	Transposon Ty3-G Gag-Pol polyprotein [Vitis vinifera]	-	-	-	-	-	-	-
miR1432-x	ncbi_105041670	miRNA-mRNA	318.667	341.333	-42.625	0.7595	AGUCCUCUCUACUGUGGCUGA	TCAGGAGAGATGACACCGACT	Transposon Ty3-G Gag-Pol polyprotein [Vitis vinifera]	-	-	-	-	GO:0031515//tRNA (m1A) methyltransferase complex	GO:0004719//protein-L-isoaspartate (D-aspartate) O-methyltransferase activity;GO:0008168//methyltransferase activity;GO:0008171//O-methyltransferase activity;GO:0008757//S-adenosylmethionine-dependent methyltransferase activity;GO:0016429//tRNA (adenine-N1-)-methyltransferase activity;GO:0046025//precorrin-6Y C5,15-methyltransferase (decarboxylating) activity;GO:0046406//magnesium protoporphyrin …	GO:0006464//cellular protein modification process;GO:0009102//biotin biosynthetic process;GO:0009234//menaquinone biosynthetic process;GO:0015995//chlorophyll biosynthetic process;GO:0030091//protein repair;GO:0030488//tRNA methylation;GO:0046140//corrin biosynthetic process
miR1432-x	ncbi_105041670	miRNA-mRNA	86.6667	109.333	-42.625	0.7595	ACUCCUCUGUUCUGUGGCUGA	TCAGGAGAGATGACACCGACT	-	-	-	-	-	-	GO:0003677//DNA binding;GO:0008168//methyltransferase activity;GO:0008170//N-methyltransferase activity;GO:0008171//O-methyltransferase activity;GO:0008689//3-demethylubiquinone-9 3-O-methyltransferase activity	GO:0006306//DNA methylation;GO:0006744//ubiquinone biosynthetic process;GO:0008299//isoprenoid biosynthetic process;GO:0009086//methionine biosynthetic process;GO:0009102//biotin biosynthetic process;GO:0044272//sulfur compound biosynthetic process
miR1432-x	ncbi_105041670	miRNA-mRNA	1317.33	1340	-39.75	0.7067	AGUCCUCUCUACUGUGGCUGU	TCAGGAGAGATGACACCGACT	-	-	-	-	-	-	-	-
miR1432-x	ncbi_105041670	miRNA-mRNA	1542.67	1565.33	-34.75	0.6205	UGUCCUCUCUACUGUGGCUGU	TCAGGAGAGATGACACCGACT	polyprotein [Oryza australiensis]	Environmental Information Processing;Organismal Systems;Environmental Information Processing	Signal transduction;Environmental adaptation;Signal transduction	ko04075//Plant hormone signal transduction;ko04626//Plant-pathogen interaction;ko04016//MAPK signaling pathway - plant	K13449;K13449;K13449	-	-	-
miR1432-x	ncbi_105041670	miRNA-mRNA	170.667	193.333	-35.625	0.6182	UGUCCUCUGUACUGUGGCUGU	TCAGGAGAGATGACACCGACT	serine/threonine-protein phosphatase 7 long form homolog [Eutrema salsugineum]	-	-	-	-	-	GO:0004553//hydrolase activity, hydrolyzing O-glycosyl compounds	GO:0071704//organic substance metabolic process
miR1432-x	ncbi_105041670	miRNA-mRNA	76	98.6667	-35.125	0.6149	AGUCCUCUCUACUGUGGCUGU	TCAGGAGAGATGACACCGACT	Proline--tRNA ligase, cytoplasmic [Cocos nucifera]	-	-	-	-	-	GO:0004553//hydrolase activity, hydrolyzing O-glycosyl compounds	GO:0071704//organic substance metabolic process
miR1432-x	ncbi_105041670	miRNA-mRNA	3204	3226.67	-39.625	0.706	AGUCCUCUCUACUGUGGCUGU	TCAGGAGAGATGACACCGACT	RNA polymerase II C-terminal domain phosphatase-like 2 isoform X1 [Zingiber officinale]	-	-	-	-	-	-	-
miR1432-x	ncbi_105041670	miRNA-mRNA	516	538.667	-44.375	0.7768	UGUCCUCUGUACUGUGGCUGU	TCAGGAGAGATGACACCGACT	uncharacterized protein LOC105035786, partial [Elaeis guineensis]	-	-	-	-	-	GO:0046872//metal ion binding	-
miR1432-x	ncbi_105041670	miRNA-mRNA	33.3333	56	-39.875	0.695	AGUCCUCUCUACUGUGGCUGU	TCAGGAGAGATGACACCGACT	Beta-porphyranase [Actinidia chinensis var. chinensis] [Actinidia chinensis]	-	-	-	-	GO:0005577//fibrinogen complex	GO:0005102//signaling receptor binding;GO:0005524//ATP binding	GO:0007059//chromosome segregation;GO:0030168//platelet activation;GO:0030261//chromosome condensation;GO:0051258//protein polymerization
miR1432-x	ncbi_105041670	miRNA-mRNA	1104	1126.67	-36.75	0.6563	UGUCCUCUGUACUGUGGCUGU	TCAGGAGAGATGACACCGACT	RNA polymerase II C-terminal domain phosphatase-like 2 isoform X1 [Zingiber officinale]	-	-	-	-	-	GO:0004672//protein kinase activity;GO:0005524//ATP binding	GO:0006468//protein phosphorylation
miR1432-x	ncbi_105041670	miRNA-mRNA	489.333	512	-43.875	0.7614	AGUCCUCUCUACUGUGGCUGU	TCAGGAGAGATGACACCGACT	hypothetical protein COCNU_04G010140 [Cocos nucifera]	-	-	-	-	-	GO:0004672//protein kinase activity;GO:0005524//ATP binding	GO:0006468//protein phosphorylation
miR1432-x	ncbi_105041670	miRNA-mRNA	2812	2834.67	-43.625	0.7603	ACUCCUCUGUUCUGUGGCUGA	TCAGGAGAGATGACACCGACT	phospholipid-transporting ATPase 1 [Cocos nucifera]	-	-	-	-	-	GO:0003677//DNA binding	GO:0006355//regulation of transcription, DNA-templated
miR1432-x	ncbi_105041670	miRNA-mRNA	1238.67	1261.33	-56	1	UGUCCUCUGUACUGUGGCUGU	TCAGGAGAGATGACACCGACT	-	-	-	-	-	-	-	-
miR1432-x	ncbi_105041670	miRNA-mRNA	282.667	305.333	-35.75	0.6245	AGUCCUCUCUACUGUGGCUGU	TCAGGAGAGATGACACCGACT	-	Environmental Information Processing;Organismal Systems;Environmental Information Processing	Signal transduction;Environmental adaptation;Signal transduction	ko04075//Plant hormone signal transduction;ko04626//Plant-pathogen interaction;ko04016//MAPK signaling pathway - plant	K13449;K13449;K13449	-	-	-
miR1432-x	ncbi_105041670	miRNA-mRNA	478.667	501.333	-36.5	0.6489	UGUCCUCUGUACUGUGGCUGU	TCAGGAGAGATGACACCGACT	PREDICTED: protein NYNRIN-like [Daucus carota subsp. sativus] [Daucus carota]	-	-	-	-	-	-	GO:0006511//ubiquitin-dependent protein catabolic process
miR1432-x	ncbi_105041670	miRNA-mRNA	652	674.667	-40.25	0.7015	AGUCCUCUCUACUGUGGCUGA	TCAGGAGAGATGACACCGACT	-	-	-	-	-	GO:0005577//fibrinogen complex	GO:0005102//signaling receptor binding	GO:0030168//platelet activation;GO:0051258//protein polymerization
miR1432-x	ncbi_105041670	miRNA-mRNA	360	382.667	-37.125	0.6443	ACUCCUCUGUUCUGUGGCUGA	TCAGGAGAGATGACACCGACT	-	-	-	-	-	-	-	-
miR156-z	ncbi_105038812	miRNA-mRNA	785.333	808	-39.375	0.6969	GACUGUCUUCUCUCACUCGA	CTGACAGAAGAGAGTGAGCT	PREDICTED: LOW QUALITY PROTEIN, partial [Prunus dulcis]	-	-	-	-	-	GO:0003677//DNA binding;GO:0005524//ATP binding;GO:0016787//hydrolase activity	-
miR156-z	ncbi_105038812	miRNA-mRNA	484	506.667	-39.125	0.6971	GACUGUCUUCUCUCACUCGA	CTGACAGAAGAGAGTGAGCT	-	-	-	-	-	GO:0005741//mitochondrial outer membrane	GO:0046983//protein dimerization activity	GO:0006886//intracellular protein transport
miR156-z	ncbi_105038812	miRNA-mRNA	2.66667	25.3333	-34.375	0.6031	GACUGUCAUCACUCACUCGU	CTGACAGAAGAGAGTGAGCT	-	Cellular Processes;Cellular Processes	Transport and catabolism;Transport and catabolism	ko04144//Endocytosis;ko04145//Phagosome	K07889;K07889	GO:0005737//cytoplasm	GO:0003924//GTPase activity;GO:0005524//ATP binding;GO:0005525//GTP binding;GO:0016887//ATP hydrolysis activity;GO:0019843//rRNA binding;GO:0043022//ribosome binding	GO:0002949//tRNA threonylcarbamoyladenosine modification;GO:0006400//tRNA modification;GO:0008150//biological_process;GO:0042254//ribosome biogenesis
miR156-z	ncbi_105038812	miRNA-mRNA	2.66667	25.3333	-34.375	0.6031	GACUGUCAUCACUCACUCGU	CTGACAGAAGAGAGTGAGCT	-	-	-	-	-	-	GO:0003824//catalytic activity;GO:0003978//UDP-glucose 4-epimerase activity;GO:0004316//3-oxoacyl-[acyl-carrier-protein] reductase (NADPH) activity;GO:0004757//sepiapterin reductase activity;GO:0008667//2,3-dihydro-2,3-dihydroxybenzoate dehydrogenase activity;GO:0008678//2-deoxy-D-gluconate 3-dehydrogenase activity;GO:0016491//oxidoreductase activity;GO:0016630//protochlorophyllide reductase acti…	GO:0000272//polysaccharide catabolic process;GO:0005975//carbohydrate metabolic process;GO:0006012//galactose metabolic process;GO:0006633//fatty acid biosynthetic process;GO:0006729//tetrahydrobiopterin biosynthetic process;GO:0015995//chlorophyll biosynthetic process
miR156-z	ncbi_105038812	miRNA-mRNA	368	390.667	-34.75	0.607	CACUGUCAUCACUCACUCGU	CTGACAGAAGAGAGTGAGCT	-	-	-	-	-	GO:0005737//cytoplasm	GO:0004326//tetrahydrofolylpolyglutamate synthase activity;GO:0005524//ATP binding;GO:0008763//UDP-N-acetylmuramate-L-alanine ligase activity;GO:0008764//UDP-N-acetylmuramoylalanine-D-glutamate ligase activity;GO:0008841//dihydrofolate synthase activity;GO:0016874//ligase activity;GO:0016881//acid-amino acid ligase activity;GO:0047480//UDP-N-acetylmuramoyl-tripeptide-D-alanyl-D-alanine ligase act…	GO:0006760//folic acid-containing compound metabolic process;GO:0009058//biosynthetic process;GO:0009252//peptidoglycan biosynthetic process;GO:0046654//tetrahydrofolate biosynthetic process;GO:0051235//maintenance of location;GO:0070501//poly-gamma-glutamate biosynthetic process
miR156-z	ncbi_105038812	miRNA-mRNA	190.667	213.333	-42.25	0.7445	GACUGUCAUCACUCACUCGU	CTGACAGAAGAGAGTGAGCT	-	-	-	-	-	-	-	-
miR156-z	ncbi_105038812	miRNA-mRNA	284	306.667	-36.375	0.6467	GACUGUCAUCUCUCACUCGU	CTGACAGAAGAGAGTGAGCT	-	-	-	-	-	-	-	-
miR156-z	ncbi_105038812	miRNA-mRNA	284	306.667	-36.375	0.6467	CACUGUCAUCACUGACUCGU	CTGACAGAAGAGAGTGAGCT	treacle protein-like [Phoenix dactylifera]	Genetic Information Processing	Folding, sorting and degradation	ko03060//Protein export	K12272	GO:0005737//cytoplasm;GO:0009898//cytoplasmic side of plasma membrane;GO:0043190//ATP-binding cassette (ABC) transporter complex;GO:0048501//signal recognition particle, plasma membrane targeting	GO:0003924//GTPase activity;GO:0004020//adenylylsulfate kinase activity;GO:0004612//phosphoenolpyruvate carboxykinase (ATP) activity;GO:0005048//signal sequence binding;GO:0005524//ATP binding;GO:0005525//GTP binding;GO:0016301//kinase activity;GO:0016887//ATP hydrolysis activity;GO:0019001//guanyl nucleotide binding;GO:0031683//G-protein beta/gamma-subunit complex binding;GO:0032778//P-type coba…	GO:0002949//tRNA threonylcarbamoyladenosine modification;GO:0006094//gluconeogenesis;GO:0006400//tRNA modification;GO:0006412//translation;GO:0006790//sulfur compound metabolic process;GO:0006824//cobalt ion transport;GO:0006950//response to stress;GO:0007186//G protein-coupled receptor signaling pathway;GO:0008150//biological_process;GO:0009306//protein secretion;GO:0042254//ribosome biogenesis
miR156-z	ncbi_105038812	miRNA-mRNA	1734.67	1757.33	-34.375	0.6111	CACUGUCAUCACUGACUCGU	CTGACAGAAGAGAGTGAGCT	-	-	-	-	-	-	-	-
miR156-z	ncbi_105038812	miRNA-mRNA	564	586.667	-36.125	0.6422	GACUGUCUUCACUCACUCGA	CTGACAGAAGAGAGTGAGCT	polyprotein [Oryza sativa Japonica Group]	-	-	-	-	-	-	-
miR156-z	ncbi_105038812	miRNA-mRNA	564	586.667	-36.125	0.6422	GACUGUCUUCACUCACUCGU	CTGACAGAAGAGAGTGAGCT	polyprotein [Oryza sativa Japonica Group]	-	-	-	-	-	GO:0005515//protein binding	-
miR156-z	ncbi_105038812	miRNA-mRNA	430.667	453.333	-34.875	0.6145	GACUGUCUUCACUCACUCGU	CTGACAGAAGAGAGTGAGCT	DUF4219 domain-containing protein/UBN2 domain-containing protein [Cephalotus follicularis]	-	-	-	-	-	GO:0016491//oxidoreductase activity	-
miR156-z	ncbi_105038812	miRNA-mRNA	1929.33	1952	-36.625	0.6425	GACUGUCUUCACUCACUCGT	CTGACAGAAGAGAGTGAGCT	-	-	-	-	-	-	GO:0016491//oxidoreductase activity	-
miR156-z	ncbi_105038812	miRNA-mRNA	258.667	281.333	-37.375	0.6557	CACUGUCUUCACUCACUCGT	CTGACAGAAGAGAGTGAGCT	-	-	-	-	-	-	-	-
miR156-z	ncbi_105038812	miRNA-mRNA	258.667	281.333	-37.375	0.6557	CACUGUCUUCUCUCACUCGU	CTGACAGAAGAGAGTGAGCT	-	-	-	-	-	-	GO:0005515//protein binding	-
miR156-z	ncbi_105038812	miRNA-mRNA	12	34.6667	-39.75	0.702	GACUGUCUUCUCUCACUCGU	CTGACAGAAGAGAGTGAGCT	probable inactive receptor kinase At1g48480 [Elaeis guineensis]	Environmental Information Processing;Environmental Information Processing	Signal transduction;Signal transduction	ko04075//Plant hormone signal transduction;ko04016//MAPK signaling pathway - plant	K14516;K14516	-	GO:0003700//DNA-binding transcription factor activity	GO:0006355//regulation of transcription, DNA-templated
miR156-z	ncbi_105038812	miRNA-mRNA	350.667	373.333	-43	0.7527	GACUGUCUACUCUCACUCGU	CTGACAGAAGAGAGTGAGCT	Retrovirus-related Pol polyprotein from transposon TNT 1-94 [Cajanus cajan]	-	-	-	-	-	-	-
miR156-z	ncbi_105038812	miRNA-mRNA	1925.33	1948	-33.75	0.6013	GACUGCCUACUCUCAGUCGG	CTGACAGAAGAGAGTGAGCT	Retrovirus-related Pol polyprotein from transposon TNT 1-94, partial [Ananas comosus]	Genetic Information Processing	Translation	ko03015//mRNA surveillance pathway	K06269	-	GO:0004113//2',3'-cyclic-nucleotide 3'-phosphodiesterase activity;GO:0008803//bis(5'-nucleosyl)-tetraphosphatase (symmetrical) activity;GO:0016787//hydrolase activity;GO:0051731//polynucleotide 5'-hydroxyl-kinase activity	GO:0006139//nucleobase-containing compound metabolic process;GO:0042245//RNA repair
miR156-z	ncbi_105038812	miRNA-mRNA	3285.33	3308	-39.75	0.7035	CACUGUCUACUCUCACUCGU	CTGACAGAAGAGAGTGAGCT	Retrovirus-related Pol polyprotein from transposon TNT 1-94 [Vitis vinifera]	-	-	-	-	GO:0005887//integral component of plasma membrane;GO:0016020//membrane;GO:0016021//integral component of membrane	GO:0008028//monocarboxylic acid transmembrane transporter activity;GO:0015114//phosphate ion transmembrane transporter activity;GO:0015295//solute:proton symporter activity;GO:0022857//transmembrane transporter activity;GO:0042910//xenobiotic transmembrane transporter activity;GO:0051119//sugar transmembrane transporter activity	GO:0006810//transport;GO:0006817//phosphate ion transport;GO:0008643//carbohydrate transport;GO:0015718//monocarboxylic acid transport;GO:0042908//xenobiotic transport;GO:0055085//transmembrane transport
miR156-z	ncbi_105038812	miRNA-mRNA	1238.67	1261.33	-49	0.875	CAGUGUCAACUCUCACUCGC	CTGACAGAAGAGAGTGAGCT	-	-	-	-	-	-	-	-
miR156-z	ncbi_105038812	miRNA-mRNA	582.667	605.333	-35.875	0.6378	GAGUGUCAACUCUCACUCGC	CTGACAGAAGAGAGTGAGCT	-	Metabolism;Metabolism	Global and overview maps;Energy metabolism	ko01100//Metabolic pathways;ko00910//Nitrogen metabolism	K01674;K01674	-	-	-
miR156-z	ncbi_105038812	miRNA-mRNA	466.667	489.333	-38.5	0.6814	CCCCGCGGCCUCUCCCACGG	CTGACAGAAGAGAGTGAGCT	-	Metabolism;Metabolism;Metabolism	Global and overview maps;Carbohydrate metabolism;Carbohydrate metabolism	ko01100//Metabolic pathways;ko00520//Amino sugar and nucleotide sugar metabolism;ko00051//Fructose and mannose metabolism	K02377;K02377;K02377	-	GO:0003824//catalytic activity;GO:0003978//UDP-glucose 4-epimerase activity;GO:0008460//dTDP-glucose 4,6-dehydratase activity;GO:0008712//ADP-glyceromanno-heptose 6-epimerase activity;GO:0008831//dTDP-4-dehydrorhamnose reductase activity;GO:0016757//glycosyltransferase activity	GO:0005975//carbohydrate metabolic process;GO:0006012//galactose metabolic process;GO:0009243//O antigen biosynthetic process;GO:0009244//lipopolysaccharide core region biosynthetic process;GO:0019305//dTDP-rhamnose biosynthetic process
miR156-z	ncbi_105039459	miRNA-mRNA	178.667	201.333	-40.125	0.7165	CCCCGCGGCCUCUCCCACGG	CTGACAGAAGAGAGTGAGCT	-	Metabolism;Metabolism;Metabolism	Global and overview maps;Carbohydrate metabolism;Carbohydrate metabolism	ko01100//Metabolic pathways;ko00520//Amino sugar and nucleotide sugar metabolism;ko00051//Fructose and mannose metabolism	K02377;K02377;K02377	-	GO:0003824//catalytic activity;GO:0003978//UDP-glucose 4-epimerase activity;GO:0008460//dTDP-glucose 4,6-dehydratase activity;GO:0008712//ADP-glyceromanno-heptose 6-epimerase activity;GO:0008831//dTDP-4-dehydrorhamnose reductase activity	GO:0006012//galactose metabolic process;GO:0009243//O antigen biosynthetic process;GO:0009244//lipopolysaccharide core region biosynthetic process;GO:0019305//dTDP-rhamnose biosynthetic process
miR156-z	ncbi_105039459	miRNA-mRNA	476	498.667	-34	0.6071	CUCCGCGUCCUGUUCCACCU	CTGACAGAAGAGAGTGAGCT	-	Metabolism;Metabolism;Metabolism	Global and overview maps;Amino acid metabolism;Amino acid metabolism	ko01100//Metabolic pathways;ko00270//Cysteine and methionine metabolism;ko00330//Arginine and proline metabolism	K01611;K01611;K01611	-	GO:0004014//adenosylmethionine decarboxylase activity	GO:0006597//spermine biosynthetic process;GO:0008295//spermidine biosynthetic process
miR156-z	ncbi_105039459	miRNA-mRNA	950.667	973.333	-42.375	0.7418	GCCCGCGGCCUCUCCCACGG	CTGACAGAAGAGAGTGAGCT	-	Genetic Information Processing	Translation	ko03015//mRNA surveillance pathway	K03265	-	GO:0003747//translation release factor activity	GO:0006402//mRNA catabolic process;GO:0006415//translational termination
miR156-z	ncbi_105039459	miRNA-mRNA	1222.67	1245.33	-42	0.7336	CGACGCGGCCUCUCCCGCGC	CTGACAGAAGAGAGTGAGCT	-	Metabolism;Metabolism;Metabolism	Global and overview maps;Nucleotide metabolism;Nucleotide metabolism	ko01100//Metabolic pathways;ko00230//Purine metabolism;ko00240//Pyrimidine metabolism	K07023;K07023;K07023	-	-	-
miR156-z	ncbi_105039459	miRNA-mRNA	784	806.667	-45	0.8036	UCCCCCGGCCUCUUCCACUU	CTGACAGAAGAGAGTGAGCT	trichoplein keratin filament-binding protein-like [Elaeis guineensis]	-	-	-	-	-	GO:0005543//phospholipid binding	-
miR156-z	ncbi_105039459	miRNA-mRNA	1406.67	1429.33	-37.125	0.6571	CCAGGUGGCCUCUCCAACUG	CTGACAGAAGAGAGTGAGCT	trichoplein keratin filament-binding protein-like [Elaeis guineensis]	-	-	-	-	-	GO:0003677//DNA binding;GO:0003688//DNA replication origin binding;GO:0005524//ATP binding;GO:0016818//hydrolase activity, acting on acid anhydrides, in phosphorus-containing anhydrides	GO:0006270//DNA replication initiation;GO:0006275//regulation of DNA replication;GO:0032297//negative regulation of DNA-dependent DNA replication initiation
miR156-z	ncbi_105039459	miRNA-mRNA	653.333	676	-43	0.7527	ACCAGCGGCCUCUAGCACCA	CTGACAGAAGAGAGTGAGCT	receptor-like protein 34 [Elaeis guineensis]	-	-	-	-	-	-	-
miR156-z	ncbi_105042144	miRNA-mRNA	653.333	676	-43	0.7527	CAUCGCCGCCUCUCUCACCG	CTGACAGAAGAGAGTGAGCT	phospholipid-transporting ATPase 1 isoform X3 [Elaeis guineensis]	-	-	-	-	GO:0016021//integral component of membrane	-	GO:0055085//transmembrane transport
miR156-z	ncbi_105042144	miRNA-mRNA	3205.33	3228	-35.875	0.6253	CUCCGUGUUCUCUCCCACAG	CTGACAGAAGAGAGTGAGCT	uncharacterized protein LOC105053211 isoform X1 [Elaeis guineensis]	-	-	-	-	-	GO:0004672//protein kinase activity;GO:0005524//ATP binding	GO:0006468//protein phosphorylation
miR156-z	ncbi_105042144	miRNA-mRNA	264	286.667	-43	0.7495	CACCGUGUCCUCCCCCACGT	CTGACAGAAGAGAGTGAGCT	uncharacterized protein LOC105053211 isoform X2 [Elaeis guineensis]	-	-	-	-	-	GO:0004316//3-oxoacyl-[acyl-carrier-protein] reductase (NADPH) activity;GO:0005506//iron ion binding;GO:0016491//oxidoreductase activity	GO:0006633//fatty acid biosynthetic process;GO:0008610//lipid biosynthetic process
miR156-z	ncbi_105042144	miRNA-mRNA	1124	1146.67	-35.875	0.6226	CGCCUCGGCCUCUCACGCUU	CTGACAGAAGAGAGTGAGCT	-	-	-	-	-	-	-	-
miR156-z	ncbi_105042144	miRNA-mRNA	178.667	201.333	-40.125	0.7165	CGCCGCGGCCUCGGCCGCCA	CTGACAGAAGAGAGTGAGCT	-	-	-	-	-	-	-	-
miR156-z	ncbi_105042144	miRNA-mRNA	66.6667	89.3333	-35	0.6195	CGCCGCGGCCUCGGCCGCCA	CTGACAGAAGAGAGTGAGCT	uncharacterized protein LOC109505143 [Elaeis guineensis]	-	-	-	-	-	-	-
miR156-z	ncbi_105042144	miRNA-mRNA	66.6667	89.3333	-35	0.6195	CCGGCGGGCCUCCUCCAGCC	CTGACAGAAGAGAGTGAGCT	uncharacterized protein LOC109505143 [Elaeis guineensis]	-	-	-	-	GO:0000502//proteasome complex;GO:0009368//endopeptidase Clp complex;GO:0009376//HslUV protease complex;GO:0009379//Holliday junction helicase complex;GO:0016021//integral component of membrane	GO:0003678//DNA helicase activity;GO:0004176//ATP-dependent peptidase activity;GO:0004222//metalloendopeptidase activity;GO:0004252//serine-type endopeptidase activity;GO:0005198//structural molecule activity;GO:0005524//ATP binding;GO:0008134//transcription factor binding;GO:0008270//zinc ion binding;GO:0009378//four-way junction helicase activity;GO:0016887//ATP hydrolysis activity;GO:0051082//…	GO:0002949//tRNA threonylcarbamoyladenosine modification;GO:0006281//DNA repair;GO:0006310//DNA recombination;GO:0006355//regulation of transcription, DNA-templated;GO:0006508//proteolysis;GO:0009306//protein secretion;GO:0010498//proteasomal protein catabolic process;GO:0019941//modification-dependent protein catabolic process;GO:0030436//asexual sporulation;GO:0031412//gas vesicle organization;…
miR156-z	ncbi_105042144	miRNA-mRNA	452	474.667	-37.375	0.6543	CGCCGCCGCCUCUUCCUUAC	CTGACAGAAGAGAGTGAGCT	uncharacterized protein LOC120104630 [Phoenix dactylifera]	-	-	-	-	-	-	-
miR156-z	ncbi_105042144	miRNA-mRNA	310.667	333.333	-37.375	0.6543	GCCCGCAGCCUCUACCGGUC	CTGACAGAAGAGAGTGAGCT	60S ribosomal protein L27a-2-like [Elaeis guineensis]	-	-	-	-	GO:0005743//mitochondrial inner membrane;GO:0045203//integral component of cell outer membrane	GO:0004129//cytochrome-c oxidase activity;GO:0005215//transporter activity	GO:0015774//polysaccharide transport;GO:0042710//biofilm formation
miR156-z	ncbi_105043657	miRNA-mRNA	466.667	489.333	-34.25	0.6116	CCCCGAAGCCUCAACCACCC	CTGACAGAAGAGAGTGAGCT	60S ribosomal protein L27a-2-like [Elaeis guineensis]	-	-	-	-	-	GO:0004064//arylesterase activity;GO:0005515//protein binding;GO:0008784//alanine racemase activity;GO:0016844//strictosidine synthase activity	GO:0009058//biosynthetic process;GO:0009252//peptidoglycan biosynthetic process
miR156-z	ncbi_105043657	miRNA-mRNA	53.3333	76	-42.875	0.7505	CCGAACGGCCUCUCCUGCAA	CTGACAGAAGAGAGTGAGCT	-	Metabolism;Metabolism;Metabolism	Global and overview maps;Amino acid metabolism;Amino acid metabolism	ko01100//Metabolic pathways;ko00270//Cysteine and methionine metabolism;ko00330//Arginine and proline metabolism	K01611;K01611;K01611	-	GO:0004014//adenosylmethionine decarboxylase activity	GO:0006597//spermine biosynthetic process;GO:0008295//spermidine biosynthetic process
miR156-z	ncbi_105043657	miRNA-mRNA	405.333	428	-34.75	0.6123	CCACGCGGCCUCUUCCGAAC	CTGACAGAAGAGAGTGAGCT	Retrovirus-related Pol polyprotein from transposon TNT 1-94 [Vitis vinifera]	-	-	-	-	GO:0000145//exocyst;GO:0005739//mitochondrion	GO:0008375//acetylglucosaminyltransferase activity	GO:0006486//protein glycosylation;GO:0006887//exocytosis
miR156-z	ncbi_105043657	miRNA-mRNA	97.3333	120	-43.625	0.7654	CGUCGCCCCCUCUCCCCUAA	CTGACAGAAGAGAGTGAGCT	-	-	-	-	-	-	GO:0005515//protein binding	-
miR156-z	ncbi_105043657	miRNA-mRNA	396	418.667	-36.25	0.6346	UCCUGCGACCUCUUCGACGC	CTGACAGAAGAGAGTGAGCT	leucine-rich repeat receptor-like protein kinase PXC1 [Phoenix dactylifera]	-	-	-	-	-	GO:0003723//RNA binding;GO:0005515//protein binding	-
miR156-z	ncbi_105043657	miRNA-mRNA	504	526.667	-36	0.6372	CCCCGUGGCCUUUUCCAACC	CTGACAGAAGAGAGTGAGCT	-	-	-	-	-	-	-	-
miR156-z	ncbi_105043657	miRNA-mRNA	1174.67	1197.33	-35.25	0.6295	UCCCGCUAGGCCUCCACCCC	CTGACAGAAGAGAGTGAGCT	Retrovirus-related Pol polyprotein from transposon TNT 1-94, partial [Cajanus cajan]	Metabolism;Metabolism;Genetic Information Processing	Global and overview maps;Metabolism of cofactors and vitamins;Folding, sorting and degradation	ko01100//Metabolic pathways;ko00790//Folate biosynthesis;ko04122//Sulfur relay system	K03635;K03635;K03635	-	-	GO:0006777//Mo-molybdopterin cofactor biosynthetic process
miR156-z	ncbi_105043657	miRNA-mRNA	28	50.6667	-34.5	0.6079	CCCCGCGGCCUCUCCCACGG	CTGACAGAAGAGAGTGAGCT	Retrovirus-related Pol polyprotein from transposon TNT 1-94, partial [Cajanus cajan]	-	-	-	-	GO:0030117//membrane coat	-	GO:0006886//intracellular protein transport;GO:0016192//vesicle-mediated transport
miR156-z	ncbi_105043657	miRNA-mRNA	218.667	241.333	-37	0.6578	CACUUCGGCCUCUCCCCGAA	CTGACAGAAGAGAGTGAGCT	-	Genetic Information Processing	Translation	ko00970//Aminoacyl-tRNA biosynthesis	K01872	GO:0005737//cytoplasm	GO:0000166//nucleotide binding;GO:0003676//nucleic acid binding;GO:0004812//aminoacyl-tRNA ligase activity;GO:0004813//alanine-tRNA ligase activity;GO:0005524//ATP binding	GO:0006419//alanyl-tRNA aminoacylation;GO:0043039//tRNA aminoacylation
miR156-z	ncbi_105043657	miRNA-mRNA	814.667	837.333	-30.75	0.6667	GCCCGUCGCCUCGCCGACAC	CTGACAGAAGAGAGTGAGCT	uncharacterized protein LOC105049174 [Elaeis guineensis]	Genetic Information Processing	Folding, sorting and degradation	ko04120//Ubiquitin mediated proteolysis	K03873	-	GO:0005515//protein binding	GO:0006289//nucleotide-excision repair
miR156-z	ncbi_105043657	miRNA-mRNA	757.333	780	-35	0.7671	UACCGCGGCCUGCCCACCAC	CTGACAGAAGAGAGTGAGCT	Retrotransposon gag protein [Corchorus capsularis]	-	-	-	-	GO:0039679//viral occlusion body	-	-
miR156-z	ncbi_105043657	miRNA-mRNA	2682.67	2705.33	-29.625	0.6458	GACUGUCUUCUCUCACUCGA	CTGACAGAAGAGAGTGAGCT	Retrotransposon gag protein [Corchorus capsularis]	-	-	-	-	-	GO:0003677//DNA binding;GO:0003899//DNA-directed 5'-3' RNA polymerase activity	GO:0006351//transcription, DNA-templated
miR156-z	ncbi_105043657	miRNA-mRNA	5233.33	5256	-29.25	0.6429	CACUUCGGCCUCUCCCCGAA	CTGACAGAAGAGAGTGAGCT	trichoplein keratin filament-binding protein-like [Elaeis guineensis]	-	-	-	-	-	-	GO:0032366//intracellular sterol transport;GO:0035556//intracellular signal transduction
miR156-z	ncbi_105049005	miRNA-mRNA	4865.33	4888	-29.25	0.6429	GACUGUCUUCUCUCACUCGA	CTGACAGAAGAGAGTGAGCT	OSJNBa0060N03.9 [Oryza sativa Japonica Group]	Metabolism;Metabolism;Cellular Processes	Global and overview maps;Energy metabolism;Transport and catabolism	ko01100//Metabolic pathways;ko00190//Oxidative phosphorylation;ko04145//Phagosome	K02152;K02152;K02152	GO:0016471//vacuolar proton-transporting V-type ATPase complex;GO:0045263//proton-transporting ATP synthase complex, coupling factor F(o)	GO:0004521//endoribonuclease activity;GO:0008553//P-type proton-exporting transporter activity;GO:0015078//proton transmembrane transporter activity;GO:0042626//ATPase-coupled transmembrane transporter activity	GO:0006402//mRNA catabolic process;GO:0015986//ATP synthesis coupled proton transport;GO:1902600//proton transmembrane transport
miR156-z	ncbi_105049005	miRNA-mRNA	1597.33	1620	-28.625	0.6206	CACUUCGGCCUCUCCCCGAA	CTGACAGAAGAGAGTGAGCT	-	-	-	-	-	-	-	GO:0006629//lipid metabolic process
miR156-z	ncbi_105049005	miRNA-mRNA	1657.33	1680	-28.625	0.6206	UCCCGCUAGGCCUCCACCCC	CTGACAGAAGAGAGTGAGCT	-	-	-	-	-	-	-	-
miR156-z	ncbi_105049005	miRNA-mRNA	2028	2050.67	-28.625	0.6206	GACUGUCUUCUCUCACUCGA	CTGACAGAAGAGAGTGAGCT	Retrovirus-related Pol polyprotein from transposon TNT 1-94 [Senna tora]	-	-	-	-	GO:0005658//alpha DNA polymerase:primase complex;GO:0009380//excinuclease repair complex	GO:0003676//nucleic acid binding;GO:0003677//DNA binding;GO:0003678//DNA helicase activity;GO:0003688//DNA replication origin binding;GO:0003690//double-stranded DNA binding;GO:0003916//DNA topoisomerase activity;GO:0003917//DNA topoisomerase type I (single strand cut, ATP-independent) activity;GO:0004386//helicase activity;GO:0005515//protein binding;GO:0005524//ATP binding;GO:0009381//excinucle…	GO:0006139//nucleobase-containing compound metabolic process;GO:0006260//DNA replication;GO:0006265//DNA topological change;GO:0006268//DNA unwinding involved in DNA replication;GO:0006281//DNA repair;GO:0006289//nucleotide-excision repair;GO:0006310//DNA recombination;GO:0043571//maintenance of CRISPR repeat elements
miR156-z	ncbi_105049005	miRNA-mRNA	90.6667	113.333	-29	0.6499	UCCCGCUAGGCCUCCACCCC	CTGACAGAAGAGAGTGAGCT	secreted RxLR effector protein 161-like [Phoenix dactylifera]	Cellular Processes	Transport and catabolism	ko04144//Endocytosis	K12191	-	GO:0005198//structural molecule activity;GO:0008017//microtubule binding	GO:0007034//vacuolar transport;GO:0071973//bacterial-type flagellum-dependent cell motility
miR156-z	ncbi_105049005	miRNA-mRNA	3190.67	3213.33	-27.875	0.6246	CGCCGCGGCCUCGGCCGCCA	CTGACAGAAGAGAGTGAGCT	-	Genetic Information Processing	Replication and repair	ko03440//Homologous recombination	K03553	GO:0005737//cytoplasm;GO:0009898//cytoplasmic side of plasma membrane;GO:0043190//ATP-binding cassette (ABC) transporter complex;GO:0055052//ATP-binding cassette (ABC) transporter complex, substrate-binding subunit-containing	GO:0003677//DNA binding;GO:0003697//single-stranded DNA binding;GO:0005524//ATP binding;GO:0008094//ATP-dependent activity, acting on DNA;GO:0015221//lipopolysaccharide transmembrane transporter activity;GO:0033225//ATPase-coupled 2-aminoethylphosphonate transporter activity;GO:0042626//ATPase-coupled transmembrane transporter activity	GO:0006281//DNA repair;GO:0006310//DNA recombination;GO:0009432//SOS response;GO:0015920//lipopolysaccharide transport;GO:0033223//2-aminoethylphosphonate transport
miR156-z	ncbi_105049005	miRNA-mRNA	2682.67	2705.33	-29.625	0.6458	GACUGUCUUCUCUCACUCGA	CTGACAGAAGAGAGTGAGCT	L-type lectin-domain containing receptor kinase IV.2 [Elaeis guineensis]	-	-	-	-	-	-	-
miR156-z	ncbi_105049005	miRNA-mRNA	242.667	265.333	-33.125	0.7444	CACUUCGGCCUCUCCCCGAA	CTGACAGAAGAGAGTGAGCT	RNA-directed DNA polymerase [Dendrobium catenatum]	-	-	-	-	-	GO:0005515//protein binding	-
miR156-z	ncbi_105049005	miRNA-mRNA	230.667	253.333	-30.75	0.6667	CGCCGCGGCCUCGGCCGCCA	CTGACAGAAGAGAGTGAGCT	RNA-directed DNA polymerase [Dendrobium catenatum]	-	-	-	-	-	GO:0004190//aspartic-type endopeptidase activity;GO:0004197//cysteine-type endopeptidase activity	GO:0006508//proteolysis;GO:0030436//asexual sporulation;GO:0043687//post-translational protein modification
miR156-z	ncbi_105049005	miRNA-mRNA	77.3333	100	-32.875	0.7285	CGCCGCCGCCUCUUCCUUAC	CTGACAGAAGAGAGTGAGCT	-	-	-	-	-	-	GO:0003677//DNA binding	GO:0006355//regulation of transcription, DNA-templated
miR156-z	ncbi_105049005	miRNA-mRNA	360	382.667	-30	0.6504	CACUUCGGCCUCUCCCCGAA	CTGACAGAAGAGAGTGAGCT	-	-	-	-	-	-	-	-
miR156-z	ncbi_105049005	miRNA-mRNA	1816	1838.67	-29.375	0.6583	GACUGUCUUCUCUCACUCGA	CTGACAGAAGAGAGTGAGCT	Retrovirus-related Pol polyprotein from transposon TNT 1-94 [Ananas comosus]	Environmental Information Processing	Signal transduction	ko04075//Plant hormone signal transduction	K16189	-	GO:0046983//protein dimerization activity	-
miR156-z	ncbi_105049005	miRNA-mRNA	290.667	313.333	-34.5	0.752	CGCCGCGGCCUCGGCCGCCA	CTGACAGAAGAGAGTGAGCT	-	-	-	-	-	-	GO:0047834//D-threo-aldose 1-dehydrogenase activity	-
miR156-z	ncbi_105049005	miRNA-mRNA	1028	1050.67	-31.25	0.6925	CACUUCGGCCUCUCCCCGAA	CTGACAGAAGAGAGTGAGCT	-	-	-	-	-	GO:0016021//integral component of membrane	GO:0005337//nucleoside transmembrane transporter activity	GO:1901642//nucleoside transmembrane transport
miR156-z	ncbi_105049005	miRNA-mRNA	1017.33	1040	-31.25	0.6925	GACUGUCUUCUCUCACUCGA	CTGACAGAAGAGAGTGAGCT	-	-	-	-	-	-	-	-
miR156-z	ncbi_105049697	miRNA-mRNA	2054.67	2077.33	-33.125	0.7444	GACUGUCUUCUCUCACUCGA	CTGACAGAAGAGAGTGAGCT	-	-	-	-	-	GO:0016021//integral component of membrane	GO:0003714//transcription corepressor activity	-
miR156-z	ncbi_105049697	miRNA-mRNA	290.667	313.333	-30.375	0.6621	GACUGUCUUCUCUCACUCGA	CTGACAGAAGAGAGTGAGCT	Transposon Ty3-I Gag-Pol polyprotein [Vitis vinifera]	-	-	-	-	GO:0016020//membrane	GO:0015087//cobalt ion transmembrane transporter activity;GO:0015095//magnesium ion transmembrane transporter activity;GO:0046873//metal ion transmembrane transporter activity	GO:0006824//cobalt ion transport;GO:0015693//magnesium ion transport;GO:0030001//metal ion transport;GO:0055085//transmembrane transport
miR156-z	ncbi_105049697	miRNA-mRNA	1446.67	1469.33	-36.625	0.794	GACUGUCUUCUCUCACUCGA	CTGACAGAAGAGAGTGAGCT	-	-	-	-	-	GO:0016021//integral component of membrane	-	-
miR156-z	ncbi_105049697	miRNA-mRNA	492	514.667	-35	0.7671	GACUGUCUUCUCUCACUCGA	CTGACAGAAGAGAGTGAGCT	-	-	-	-	-	-	GO:0016740//transferase activity	GO:0019475//L-lysine catabolic process to acetate
miR156-z	ncbi_105049697	miRNA-mRNA	492	514.667	-35	0.7671	GACUGUCUUCUCUCACUCGA	CTGACAGAAGAGAGTGAGCT	60S ribosomal protein L27a-2-like [Elaeis guineensis]	Genetic Information Processing	Translation	ko03008//Ribosome biogenesis in eukaryotes	K14552	-	GO:0005515//protein binding	-
miR156-z	ncbi_105049697	miRNA-mRNA	2116	2140	-38.75	0.7711	GACUGUCUUCUCUCACUCGA	CTGACAGAAGAGAGTGAGCT	hypothetical protein COCNU_06G007960 [Cocos nucifera]	Metabolism;Metabolism;Metabolism;Metabolism;Metabolism;Metabolism	Global and overview maps;Global and overview maps;Global and overview maps;Global and overview maps;Energy metabolism;Carbohydrate metabolism	ko01100//Metabolic pathways;ko01110//Biosynthesis of secondary metabolites;ko01200//Carbon metabolism;ko01230//Biosynthesis of amino acids;ko00710//Carbon fixation in photosynthetic organisms;ko00030//Pentose phosphate pathway	K01807;K01807;K01807;K01807;K01807;K01807	-	GO:0004751//ribose-5-phosphate isomerase activity	GO:0006098//pentose-phosphate shunt;GO:0009052//pentose-phosphate shunt, non-oxidative branch
miR156-z	ncbi_105049697	miRNA-mRNA	7020	7044	-34.625	0.7066	GACUGUCUUCUCUCACUCGA	CTGACAGAAGAGAGTGAGCT	-	-	-	-	-	GO:0016021//integral component of membrane	GO:0008517//folic acid transmembrane transporter activity;GO:0022857//transmembrane transporter activity;GO:0090482//vitamin transmembrane transporter activity	GO:0015884//folic acid transport;GO:0051180//vitamin transport;GO:0055085//transmembrane transport
miR156-z	ncbi_105049697	miRNA-mRNA	6944	6968	-34.625	0.7066	GACUGUCUUCUCUCACUCGA	CTGACAGAAGAGAGTGAGCT	-	-	-	-	-	-	GO:0016491//oxidoreductase activity	-
miR156-z	ncbi_105049697	miRNA-mRNA	5620	5644	-34.625	0.7066	GACUGUCUUCUCUCACUCGA	CTGACAGAAGAGAGTGAGCT	cycloeucalenol cycloisomerase-like [Elaeis guineensis]	Metabolism;Metabolism	Global and overview maps;Energy metabolism	ko01100//Metabolic pathways;ko00195//Photosynthesis	K02717;K02717	GO:0009523//photosystem II;GO:0009654//photosystem II oxygen evolving complex;GO:0019898//extrinsic component of membrane	GO:0005509//calcium ion binding	GO:0015979//photosynthesis
miR156-z	ncbi_105049697	miRNA-mRNA	1114.67	1138.67	-31.375	0.6307	GACUGUCUUCUCUCACUCGA	CTGACAGAAGAGAGTGAGCT	-	-	-	-	-	GO:0009360//DNA polymerase III complex	GO:0003887//DNA-directed DNA polymerase activity;GO:0004527//exonuclease activity;GO:0008270//zinc ion binding	GO:0006260//DNA replication
miR156-z	ncbi_105049697	miRNA-mRNA	1890.67	1914.67	-29.75	0.6056	GACUGUCUUCUCUCACUCGA	CTGACAGAAGAGAGTGAGCT	uncharacterized protein LOC120104630 [Phoenix dactylifera]	Metabolism;Metabolism;Metabolism;Metabolism	Global and overview maps;Nucleotide metabolism;Metabolism of other amino acids;Metabolism of cofactors and vitamins	ko01100//Metabolic pathways;ko00240//Pyrimidine metabolism;ko00410//beta-Alanine metabolism;ko00770//Pantothenate and CoA biosynthesis	K01464;K01464;K01464;K01464	GO:0005575//cellular_component;GO:0005737//cytoplasm	GO:0000034//adenine deaminase activity;GO:0003674//molecular_function;GO:0003723//RNA binding;GO:0003746//translation elongation factor activity;GO:0004151//dihydroorotase activity;GO:0004157//dihydropyrimidinase activity;GO:0008448//N-acetylglucosamine-6-phosphate deacetylase activity;GO:0008798//beta-aspartyl-peptidase activity;GO:0008892//guanine deaminase activity;GO:0016787//hydrolase activi…	GO:0006040//amino sugar metabolic process;GO:0006147//guanine catabolic process;GO:0006168//adenine salvage;GO:0006414//translational elongation;GO:0006508//proteolysis;GO:0006548//histidine catabolic process;GO:0008150//biological_process;GO:0008152//metabolic process;GO:0009220//pyrimidine ribonucleotide biosynthetic process;GO:0019634//organic phosphonate metabolic process;GO:0043043//peptide …
miR156-z	ncbi_105049697	miRNA-mRNA	1412	1436	-38.75	0.7711	GACUGUCUUCUCUCACUCGA	CTGACAGAAGAGAGTGAGCT	-	Genetic Information Processing	Transcription	ko03040//Spliceosome	K12833	-	GO:0003676//nucleic acid binding	GO:0008380//RNA splicing
miR156-z	ncbi_105049697	miRNA-mRNA	3394.67	3418.67	-36.375	0.7257	CGCCUCGGCCUCUCACGCUU	CTGACAGAAGAGAGTGAGCT	-	-	-	-	-	GO:0005741//mitochondrial outer membrane;GO:0016021//integral component of membrane;GO:0016272//prefoldin complex;GO:0033104//type VI protein secretion system complex;GO:0043190//ATP-binding cassette (ABC) transporter complex	GO:0003924//GTPase activity;GO:0005524//ATP binding;GO:0042626//ATPase-coupled transmembrane transporter activity;GO:0051082//unfolded protein binding	GO:0006260//DNA replication;GO:0006457//protein folding;GO:0006606//protein import into nucleus;GO:0006810//transport;GO:0006886//intracellular protein transport;GO:0007030//Golgi organization;GO:0007059//chromosome segregation;GO:0008053//mitochondrial fusion;GO:0016192//vesicle-mediated transport;GO:0030253//protein secretion by the type I secretion system;GO:0030261//chromosome condensation;GO…
miR156-z	ncbi_105049697	miRNA-mRNA	861.333	885.333	-33.625	0.6708	GACUGUCUUCUCUCACUCGA	CTGACAGAAGAGAGTGAGCT	Retrovirus-related Pol polyprotein from transposon TNT 1-94 [Cajanus cajan]	Environmental Information Processing	Signal transduction	ko04075//Plant hormone signal transduction	K14431	-	GO:0003700//DNA-binding transcription factor activity;GO:0043565//sequence-specific DNA binding	GO:0006351//transcription, DNA-templated;GO:0006355//regulation of transcription, DNA-templated
miR156-z	ncbi_105049697	miRNA-mRNA	7854.67	7878.67	-32.75	0.6599	CGCCGCGGCCUCGGCCGCCA	CTGACAGAAGAGAGTGAGCT	-	Organismal Systems	Environmental adaptation	ko04626//Plant-pathogen interaction	K13412	GO:0005737//cytoplasm	GO:0000166//nucleotide binding;GO:0004553//hydrolase activity, hydrolyzing O-glycosyl compounds;GO:0004672//protein kinase activity;GO:0004812//aminoacyl-tRNA ligase activity;GO:0005509//calcium ion binding;GO:0005515//protein binding;GO:0005524//ATP binding	GO:0000272//polysaccharide catabolic process;GO:0006418//tRNA aminoacylation for protein translation;GO:0006468//protein phosphorylation
miR156-z	ncbi_105049697	miRNA-mRNA	7818.67	7842.67	-32.75	0.6599	GACUGUCUUCUCUCACUCGA	CTGACAGAAGAGAGTGAGCT	-	-	-	-	-	-	-	-
miR156-z	ncbi_105049697	miRNA-mRNA	194.667	218.667	-49.75	1	CGCCGCGGCCUCGGCCGCCA	CTGACAGAAGAGAGTGAGCT	-	-	-	-	-	-	-	-
miR156-z	ncbi_105049697	miRNA-mRNA	1801.33	1825.33	-38.25	0.7708	GACUGUCUUCUCUCACUCGA	CTGACAGAAGAGAGTGAGCT	-	-	-	-	-	-	GO:0005515//protein binding	-
miR156-z	ncbi_105049697	miRNA-mRNA	2540	2564	-30.625	0.6079	CGCCUCGGCCUCUCACGCUU	CTGACAGAAGAGAGTGAGCT	-	Metabolism;Metabolism	Global and overview maps;Carbohydrate metabolism	ko01100//Metabolic pathways;ko00650//Butanoate metabolism	K00109;K00109	GO:0009331//glycerol-3-phosphate dehydrogenase complex	GO:0003824//catalytic activity;GO:0004148//dihydrolipoyl dehydrogenase activity;GO:0004355//glutamate synthase (NADPH) activity;GO:0004368//glycerol-3-phosphate dehydrogenase (quinone) activity;GO:0004729//oxygen-dependent protoporphyrinogen oxidase activity;GO:0008767//UDP-galactopyranose mutase activity;GO:0016152//mercury (II) reductase activity;GO:0016166//phytoene dehydrogenase activity;GO:0…	GO:0006071//glycerol metabolic process;GO:0006096//glycolytic process;GO:0006537//glutamate biosynthetic process;GO:0006631//fatty acid metabolic process;GO:0006744//ubiquinone biosynthetic process;GO:0006779//porphyrin-containing compound biosynthetic process;GO:0006813//potassium ion transport;GO:0009228//thiamine biosynthetic process;GO:0009273//peptidoglycan-based cell wall biogenesis;GO:0015…
miR156-z	ncbi_105049697	miRNA-mRNA	2540	2564	-30.625	0.6079	GACUGUCUUCUCUCACUCGA	CTGACAGAAGAGAGTGAGCT	hypothetical protein COCNU_03G002740 [Cocos nucifera]	Metabolism;Metabolism	Global and overview maps;Metabolism of cofactors and vitamins	ko01100//Metabolic pathways;ko00770//Pantothenate and CoA biosynthesis	K06133;K06133	-	GO:0000287//magnesium ion binding;GO:0008897//holo-[acyl-carrier-protein] synthase activity	-
miR156-z	ncbi_105049697	miRNA-mRNA	1001.33	1025.33	-36.375	0.7312	CGCCGCGGCCUCGGCCGCCA	CTGACAGAAGAGAGTGAGCT	-	-	-	-	-	-	GO:0005515//protein binding	-
miR156-z	ncbi_105050210	miRNA-mRNA	1090.67	1114.67	-29.875	0.6097	CGCCUCGGCCUCUCACGCUU	CTGACAGAAGAGAGTGAGCT	Retrovirus-related Pol polyprotein from transposon TNT 1-94, partial [Cajanus cajan]	-	-	-	-	GO:0016593//Cdc73/Paf1 complex	-	GO:0006368//transcription elongation from RNA polymerase II promoter;GO:0016570//histone modification
miR156-z	ncbi_105050210	miRNA-mRNA	169.333	193.333	-33.875	0.6758	CGCCGCGGCCUCGGCCGCCA	CTGACAGAAGAGAGTGAGCT	-	Organismal Systems;Environmental Information Processing;Environmental Information Processing	Environmental adaptation;Signal transduction;Signal transduction	ko04626//Plant-pathogen interaction;ko04016//MAPK signaling pathway - plant;ko04070//Phosphatidylinositol signaling system	K02183;K02183;K02183	GO:0016020//membrane;GO:0030880//RNA polymerase complex	GO:0004553//hydrolase activity, hydrolyzing O-glycosyl compounds;GO:0005509//calcium ion binding;GO:0005515//protein binding;GO:0015159//polysaccharide transmembrane transporter activity	GO:0000272//polysaccharide catabolic process;GO:0006352//DNA-templated transcription, initiation;GO:0015774//polysaccharide transport;GO:0046677//response to antibiotic
miR156-z	ncbi_105050210	miRNA-mRNA	2345.33	2369.33	-32	0.6514	GACUGUCUUCUCUCACUCGA	CTGACAGAAGAGAGTGAGCT	-	-	-	-	-	-	GO:0004672//protein kinase activity;GO:0005524//ATP binding;GO:0016709//oxidoreductase activity, acting on paired donors, with incorporation or reduction of molecular oxygen, NAD(P)H as one donor, and incorporation of one atom of oxygen	GO:0006468//protein phosphorylation;GO:0006744//ubiquinone biosynthetic process;GO:0007165//signal transduction
miR156-z	ncbi_105050210	miRNA-mRNA	960	984	-31.625	0.6309	GACUGUCUUCUCUCACUCGA	CTGACAGAAGAGAGTGAGCT	retrovirus-related pol polyprotein from transposon 412 [Quercus suber]	-	-	-	-	-	-	-
miR156-z	ncbi_105050210	miRNA-mRNA	198.667	222.667	-34.5	0.6952	CGCCUCGGCCUCUCACGCUU	CTGACAGAAGAGAGTGAGCT	ADP-ribosylation-containing protein [Dioscorea alata]	-	-	-	-	-	GO:0005515//protein binding	-
miR156-z	ncbi_105050210	miRNA-mRNA	3418.67	3442.67	-30.25	0.6005	CGCCUCGGCCUCUCACGCUU	CTGACAGAAGAGAGTGAGCT	-	-	-	-	-	-	-	-
miR156-z	ncbi_105050210	miRNA-mRNA	2620	2644	-30.25	0.6005	GACUGUCUUCUCUCACUCGA	CTGACAGAAGAGAGTGAGCT	Ribonuclease H-like superfamily [Arabidopsis suecica]	-	-	-	-	-	GO:0004672//protein kinase activity;GO:0005524//ATP binding	GO:0006468//protein phosphorylation
miR156-z	ncbi_105050210	miRNA-mRNA	2766.67	2790.67	-30.25	0.6005	GACUGUCUUCUCUCACUCGA	CTGACAGAAGAGAGTGAGCT	Ribonuclease H-like superfamily [Arabidopsis suecica]	Genetic Information Processing	Folding, sorting and degradation	ko03050//Proteasome	K02727	GO:0000502//proteasome complex;GO:0005839//proteasome core complex;GO:0019773//proteasome core complex, alpha-subunit complex	GO:0004175//endopeptidase activity;GO:0004298//threonine-type endopeptidase activity	GO:0006511//ubiquitin-dependent protein catabolic process;GO:0010498//proteasomal protein catabolic process;GO:0051603//proteolysis involved in cellular protein catabolic process
miR156-z	ncbi_105050210	miRNA-mRNA	302.667	326.667	-31.75	0.6447	CGCCGCGGCCUCGGCCGCCA	CTGACAGAAGAGAGTGAGCT	-	-	-	-	-	GO:0016020//membrane	GO:0015267//channel activity	GO:0055085//transmembrane transport
miR156-z	ncbi_105050210	miRNA-mRNA	6433.33	6457.33	-32.875	0.6526	GACUGUCUUCUCUCACUCGA	CTGACAGAAGAGAGTGAGCT	-	-	-	-	-	GO:0005887//integral component of plasma membrane	GO:0015173//aromatic amino acid transmembrane transporter activity	GO:0003333//amino acid transmembrane transport;GO:0015801//aromatic amino acid transport
miR156-z	ncbi_105050210	miRNA-mRNA	424	448	-36.375	0.7312	GACUGUCUUCUCUCACUCGA	CTGACAGAAGAGAGTGAGCT	polyprotein [Oryza australiensis]	-	-	-	-	-	GO:0016409//palmitoyltransferase activity	-
miR156-z	ncbi_105050210	miRNA-mRNA	552	576	-36.375	0.7312	CGCCGCGGCCUCGGCCGCCA	CTGACAGAAGAGAGTGAGCT	F-box/kelch-repeat protein At3g23880-like [Elaeis guineensis]	-	-	-	-	-	-	GO:0042138//meiotic DNA double-strand break formation
miR156-z	ncbi_105050210	miRNA-mRNA	270.667	294.667	-31.125	0.6209	GACUGUCUUCUCUCACUCGA	CTGACAGAAGAGAGTGAGCT	-	-	-	-	-	-	-	-
miR156-z	ncbi_105050210	miRNA-mRNA	2950.67	2974.67	-31.125	0.6179	GACUGUCUUCUCUCACUCGA	CTGACAGAAGAGAGTGAGCT	-	Metabolism;Metabolism;Metabolism	Global and overview maps;Carbohydrate metabolism;Amino acid metabolism	ko01100//Metabolic pathways;ko00520//Amino sugar and nucleotide sugar metabolism;ko00250//Alanine, aspartate and glutamate metabolism	K00820;K00820;K00820	-	GO:0004044//amidophosphoribosyltransferase activity;GO:0004066//asparagine synthase (glutamine-hydrolyzing) activity;GO:0004360//glutamine-fructose-6-phosphate transaminase (isomerizing) activity;GO:0016835//carbon-oxygen lyase activity;GO:0016853//isomerase activity;GO:0097367//carbohydrate derivative binding	GO:0005975//carbohydrate metabolic process;GO:0006040//amino sugar metabolic process;GO:0006529//asparagine biosynthetic process;GO:0009152//purine ribonucleotide biosynthetic process;GO:0009252//peptidoglycan biosynthetic process;GO:0009254//peptidoglycan turnover;GO:1901135//carbohydrate derivative metabolic process
miR156-z	ncbi_105050210	miRNA-mRNA	4202.67	4226.67	-31.125	0.6179	GACUGUCUUCUCUCACUCGA	CTGACAGAAGAGAGTGAGCT	-	Metabolism;Metabolism	Global and overview maps;Carbohydrate metabolism	ko01100//Metabolic pathways;ko00520//Amino sugar and nucleotide sugar metabolism	K01209;K01209	-	GO:0016798//hydrolase activity, acting on glycosyl bonds;GO:0046556//alpha-L-arabinofuranosidase activity	GO:0046373//L-arabinose metabolic process
miR156-z	ncbi_105050485	miRNA-mRNA	3662.67	3686.67	-31.125	0.6179	CGCCGCGGCCUCGGCCGCCA	CTGACAGAAGAGAGTGAGCT	-	-	-	-	-	-	-	-
miR156-z	ncbi_105050485	miRNA-mRNA	585.333	609.333	-29.875	0.6081	GACUGUCUUCUCUCACUCGA	CTGACAGAAGAGAGTGAGCT	secreted RxLR effector protein 161-like [Trifolium pratense]	-	-	-	-	-	-	-
miR156-z	ncbi_105050485	miRNA-mRNA	693.333	717.333	-29.875	0.6081	GACUGUCUUCUCUCACUCGA	CTGACAGAAGAGAGTGAGCT	secreted RxLR effector protein 161-like [Trifolium pratense]	-	-	-	-	-	-	-
miR156-z	ncbi_105050485	miRNA-mRNA	174.667	198.667	-33.125	0.6692	GACUGUCUUCUCUCACUCGA	CTGACAGAAGAGAGTGAGCT	60S ribosomal protein L27a-2-like [Elaeis guineensis]	-	-	-	-	-	-	-
miR156-z	ncbi_105050485	miRNA-mRNA	24	52	-57	0.9935	CGCCGCGGCCUCGGCCGCCA	CTGACAGAAGAGAGTGAGCT	Retrotransposon gag protein [Corchorus olitorius]	-	-	-	-	-	-	-
miR156-z	ncbi_105050485	miRNA-mRNA	54.6667	82.6667	-57	0.9935	GACUGUCUUCUCUCACUCGA	CTGACAGAAGAGAGTGAGCT	Retrotransposon gag protein [Corchorus olitorius]	Cellular Processes	Transport and catabolism	ko04146//Peroxisome	K13347	GO:0016021//integral component of membrane	-	-
miR156-z	ncbi_105050485	miRNA-mRNA	600	628	-69.25	1	GACUGUCUUCUCUCACUCGA	CTGACAGAAGAGAGTGAGCT	Beta-porphyranase [Actinidia chinensis var. chinensis] [Actinidia chinensis]	-	-	-	-	-	-	-
miR156-z	ncbi_105050485	miRNA-mRNA	149.333	174.667	-38	0.6741	GACUGUCUUCUCUCACUCGA	CTGACAGAAGAGAGTGAGCT	Beta-porphyranase [Actinidia chinensis var. chinensis] [Actinidia chinensis]	Metabolism;Metabolism	Global and overview maps;Lipid metabolism	ko01100//Metabolic pathways;ko00600//Sphingolipid metabolism	K04713;K04713	-	GO:0005506//iron ion binding;GO:0016491//oxidoreductase activity	GO:0008610//lipid biosynthetic process
miR156-z	ncbi_105050485	miRNA-mRNA	46.6667	72	-42.75	0.7755	GACUGUCUUCUCUCACUCGA	CTGACAGAAGAGAGTGAGCT	trichoplein keratin filament-binding protein-like [Elaeis guineensis]	-	-	-	-	GO:0005741//mitochondrial outer membrane;GO:0016020//membrane;GO:0016021//integral component of membrane;GO:0016272//prefoldin complex	GO:0003924//GTPase activity;GO:0051082//unfolded protein binding	GO:0006457//protein folding;GO:0008053//mitochondrial fusion;GO:0048193//Golgi vesicle transport
miR156-z	ncbi_105050485	miRNA-mRNA	2820	2845.33	-38.875	0.6942	GACUGUCUUCUCUCACUCGA	CTGACAGAAGAGAGTGAGCT	ensconsin-like [Elaeis guineensis]	-	-	-	-	-	-	-
miR156-z	ncbi_105053992	miRNA-mRNA	166.667	192	-43.625	0.7896	GACUGUCUUCUCUCACUCGA	CTGACAGAAGAGAGTGAGCT	gag/pol protein [Cucumis melo var. makuwa] [Cucumis melo]	-	-	-	-	-	-	-
miR156-z	ncbi_105053992	miRNA-mRNA	508	533.333	-34.625	0.6281	GACUGUCUUCUCUCACUCGA	CTGACAGAAGAGAGTGAGCT	RVT_3 domain-containing protein [Cephalotus follicularis]	-	-	-	-	-	-	-
miR156-z	ncbi_105053992	miRNA-mRNA	224	249.333	-47.25	0.8437	GACUGUCUUCUCUCACUCGA	CTGACAGAAGAGAGTGAGCT	-	-	-	-	-	-	GO:0005515//protein binding	-
miR156-z	ncbi_105053992	miRNA-mRNA	178.667	204	-46.25	0.8352	GACUGUCUUCUCUCACUCGA	CTGACAGAAGAGAGTGAGCT	-	-	-	-	-	-	-	-
miR156-z	ncbi_105053992	miRNA-mRNA	25.3333	52	-53.75	0.9931	GACUGUCUUCUCUCACUCGA	CTGACAGAAGAGAGTGAGCT	Retrotransposon gag protein [Gossypium australe]	-	-	-	-	-	GO:0003677//DNA binding	-
miR156-z	ncbi_105053992	miRNA-mRNA	56	82.6667	-53.75	0.9931	GACUGUCUUCUCUCACUCGA	CTGACAGAAGAGAGTGAGCT	LOW QUALITY PROTEIN: guanine nucleotide-binding protein subunit beta [Elaeis guineensis]	-	-	-	-	GO:0005887//integral component of plasma membrane;GO:0043190//ATP-binding cassette (ABC) transporter complex	GO:0032778//P-type cobalt transporter activity	GO:0006824//cobalt ion transport
miR156-z	ncbi_105053992	miRNA-mRNA	181.333	204	-25.5	0.6335	GACUGUCUUCUCUCACUCGA	CTGACAGAAGAGAGTGAGCT	hydroxyphenylpyruvate reductase [Elaeis guineensis]	Genetic Information Processing	Translation	ko03010//Ribosome	K02908	-	-	-
miR156-z	ncbi_105053992	miRNA-mRNA	356	378.667	-31.5	0.785	GACUGUCUUCUCUCACUCGA	CTGACAGAAGAGAGTGAGCT	-	-	-	-	-	-	GO:0003677//DNA binding	GO:0006355//regulation of transcription, DNA-templated
miR156-z	ncbi_105053992	miRNA-mRNA	882.667	905.333	-26.25	0.6462	GACUGUCUUCUCUCACUCGA	CTGACAGAAGAGAGTGAGCT	-	-	-	-	-	-	-	-
miR156-z	ncbi_105053992	miRNA-mRNA	2577.33	2600	-28.25	0.704	CGCCGCGGCCUCGGCCGCCA	CTGACAGAAGAGAGTGAGCT	-	-	-	-	-	GO:0000275//mitochondrial proton-transporting ATP synthase complex, catalytic sector F(1);GO:0045261//proton-transporting ATP synthase complex, catalytic core F(1);GO:0045262//plasma membrane proton-transporting ATP synthase complex, catalytic core F(1)	GO:0043531//ADP binding;GO:0046933//proton-transporting ATP synthase activity, rotational mechanism	GO:0015986//ATP synthesis coupled proton transport
miR156-z	ncbi_105053992	miRNA-mRNA	948	970.667	-30.5	0.7485	GACUGUCUUCUCUCACUCGA	CTGACAGAAGAGAGTGAGCT	trichoplein keratin filament-binding protein-like [Elaeis guineensis]	-	-	-	-	-	-	-
miR156-z	ncbi_105053992	miRNA-mRNA	493.333	516	-27.375	0.6697	CGCCUCGGCCUCUCACGCUU	CTGACAGAAGAGAGTGAGCT	trichoplein keratin filament-binding protein-like [Elaeis guineensis]	-	-	-	-	GO:0005681//spliceosomal complex;GO:0005737//cytoplasm	GO:0003700//DNA-binding transcription factor activity;GO:0003779//actin binding;GO:0005524//ATP binding;GO:0008199//ferric iron binding	GO:0000398//mRNA splicing, via spliceosome;GO:0006355//regulation of transcription, DNA-templated;GO:0007059//chromosome segregation;GO:0030261//chromosome condensation;GO:0043093//FtsZ-dependent cytokinesis;GO:0070206//protein trimerization;GO:0090529//cell septum assembly
miR156-z	ncbi_105053992	miRNA-mRNA	613.333	636	-27.25	0.6687	GACUGUCUUCUCUCACUCGA	CTGACAGAAGAGAGTGAGCT	rve domain-containing protein/RVT_3 domain-containing protein [Cephalotus follicularis]	-	-	-	-	-	GO:0000036//acyl carrier activity	GO:0006633//fatty acid biosynthetic process
miR156-z	ncbi_105053992	miRNA-mRNA	3824	3846.67	-25.625	0.6406	CGCCGCGGCCUCGGCCGCCA	CTGACAGAAGAGAGTGAGCT	rve domain-containing protein [Cephalotus follicularis]	-	-	-	-	GO:0030117//membrane coat	GO:0003677//DNA binding;GO:0005198//structural molecule activity;GO:0008270//zinc ion binding	GO:0006274//DNA replication termination;GO:0006886//intracellular protein transport;GO:0016192//vesicle-mediated transport
miR156-z	ncbi_105053992	miRNA-mRNA	381.333	404	-27	0.6646	GACUGUCUUCUCUCACUCGA	CTGACAGAAGAGAGTGAGCT	-	-	-	-	-	GO:0005887//integral component of plasma membrane;GO:0016021//integral component of membrane	GO:0015299//solute:proton antiporter activity;GO:0015385//sodium:proton antiporter activity	GO:0006812//cation transport;GO:0006814//sodium ion transport;GO:0006883//cellular sodium ion homeostasis;GO:0006885//regulation of pH;GO:0055085//transmembrane transport
miR156-z	ncbi_105053992	miRNA-mRNA	80	102.667	-28.875	0.7196	CGCCUCGGCCUCUCACGCUU	CTGACAGAAGAGAGTGAGCT	Retrovirus-related Pol polyprotein from transposon TNT 1-94 [Vitis vinifera]	-	-	-	-	-	-	-
miR156-z	ncbi_105053992	miRNA-mRNA	290.667	313.333	-31.125	0.7757	CGCCUCGGCCUCUCACGCUU	CTGACAGAAGAGAGTGAGCT	Retrovirus-related Pol polyprotein from transposon TNT 1-94 [Vitis vinifera]	-	-	-	-	-	-	-
miR156-z	ncbi_105053992	miRNA-mRNA	290.667	313.333	-31.125	0.7757	GACUGUCUUCUCUCACUCGA	CTGACAGAAGAGAGTGAGCT	protein NYNRIN-like [Coffea arabica]	-	-	-	-	-	GO:0003994//aconitate hydratase activity	GO:0006099//tricarboxylic acid cycle
miR167-x	ncbi_105034684	miRNA-mRNA	1616	1638.67	-25	0.6154	ACUUCGACGGUCGUAGACU	TGAAGCTGCCAGCATGATCTGA	ensconsin-like [Elaeis guineensis]	Environmental Information Processing	Signal transduction	ko04075//Plant hormone signal transduction	K14485	-	GO:0005515//protein binding	-
miR167-x	ncbi_105034684	miRNA-mRNA	496	518.667	-25	0.6154	ACUUCGACGGUCGUAGACU	TGAAGCTGCCAGCATGATCTGA	RNA-directed DNA polymerase [Dendrobium catenatum]	Genetic Information Processing	Translation	ko03013//Nucleocytoplasmic transport	K14289	-	-	-
miR167-x	ncbi_105034684	miRNA-mRNA	1484	1506.67	-31.125	0.7733	ACUUCGACGGUCGUAGACU	TGAAGCTGCCAGCATGATCTGA	hAT family dimerisation domain containing protein [Oryza sativa Japonica Group]	-	-	-	-	GO:0000123//histone acetyltransferase complex;GO:0005576//extracellular region	GO:0005515//protein binding;GO:0005524//ATP binding;GO:0008017//microtubule binding;GO:0008289//lipid binding;GO:0015035//protein-disulfide reductase activity;GO:0016755//aminoacyltransferase activity	GO:0006260//DNA replication;GO:0006457//protein folding;GO:0006790//sulfur compound metabolic process;GO:0006869//lipid transport;GO:0007018//microtubule-based movement;GO:0007165//signal transduction;GO:0016573//histone acetylation;GO:0044038//cell wall macromolecule biosynthetic process;GO:0045454//cell redox homeostasis;GO:0070206//protein trimerization
miR167-x	ncbi_105034684	miRNA-mRNA	2197.33	2220	-29.125	0.735	ACUUCGACGGUCGUAGACU	TGAAGCTGCCAGCATGATCTGA	hAT family dimerisation domain containing protein [Oryza sativa Japonica Group]	-	-	-	-	-	-	-
miR167-x	ncbi_105034684	miRNA-mRNA	2626.67	2649.33	-29.125	0.735	ACUUCGACGGUCGUAGACU	TGAAGCTGCCAGCATGATCTGA	-	-	-	-	-	-	-	-
miR167-x	ncbi_105034684	miRNA-mRNA	1376	1398.67	-25.75	0.6519	ACUUCGACGGUCGUAGACU	TGAAGCTGCCAGCATGATCTGA	Myb_DNA-bind_6 domain-containing protein, partial [Cephalotus follicularis]	-	-	-	-	GO:0016020//membrane	-	-
miR167-x	ncbi_105034684	miRNA-mRNA	2068	2090.67	-29	0.7227	ACUUCGACGGUCGUAGACU	TGAAGCTGCCAGCATGATCTGA	polyprotein [Oryza australiensis]	-	-	-	-	GO:0016020//membrane	-	-
miR167-x	ncbi_105034684	miRNA-mRNA	906.667	929.333	-29	0.7095	ACUUCGACGGUCGUAGACU	TGAAGCTGCCAGCATGATCTGA	Retrovirus-related Pol polyprotein from transposon TNT 1-94 [Cajanus cajan]	-	-	-	-	GO:0005787//signal peptidase complex;GO:0016021//integral component of membrane	-	GO:0006465//signal peptide processing
miR167-x	ncbi_105034684	miRNA-mRNA	1364	1386.67	-29.25	0.7382	GCUUCGACGGUCGUAGACU	TGAAGCTGCCAGCATGATCTGA	-	-	-	-	-	-	-	-
miR167-x	ncbi_105034684	miRNA-mRNA	177.333	200	-28.5	0.7103	ACUUCGACGGUCGUAGACU	TGAAGCTGCCAGCATGATCTGA	-	-	-	-	-	-	-	-
miR167-x	ncbi_105034684	miRNA-mRNA	8562.67	8585.33	-30.125	0.7531	ACUUCGACGGUCGUAGACU	TGAAGCTGCCAGCATGATCTGA	zf-CCHC domain-containing protein/UBN2 domain-containing protein [Cephalotus follicularis]	-	-	-	-	-	-	-
miR167-x	ncbi_105034684	miRNA-mRNA	1866.67	1889.33	-26.875	0.6782	AGUUCGACGGUCGUAGACU	TGAAGCTGCCAGCATGATCTGA	cullin-associated and neddylation dissociated [Actinidia rufa]	-	-	-	-	-	-	-
miR167-x	ncbi_105034684	miRNA-mRNA	1106.67	1129.33	-30.5	0.7485	UCUUCGACGGUCGUAGACU	TGAAGCTGCCAGCATGATCTGA	PREDICTED: transposon CACTA En/Spm, partial [Prunus dulcis]	-	-	-	-	-	GO:0004386//helicase activity	-
miR167-x	ncbi_105034684	miRNA-mRNA	397.333	420	-28.125	0.6923	UCUUCGACGGUCGUAGACU	TGAAGCTGCCAGCATGATCTGA	Integrase [Actinidia chinensis var. chinensis] [Actinidia chinensis]	-	-	-	-	-	GO:0004525//ribonuclease III activity	GO:0006396//RNA processing
miR167-x	ncbi_105034684	miRNA-mRNA	2198.67	2221.33	-28.375	0.6963	UCUUCGACGGUCGUAGACU	TGAAGCTGCCAGCATGATCTGA	-	Genetic Information Processing	Translation	ko03008//Ribosome biogenesis in eukaryotes	K14565	-	-	-
miR167-x	ncbi_105034684	miRNA-mRNA	656	678.667	-26.625	0.6698	CCCCGCUGCCUAUCCCCA	TGAAGCTGCCAGCATGATCTGA	-	-	-	-	-	-	-	-
miR167-x	ncbi_105034684	miRNA-mRNA	2478.67	2501.33	-27.875	0.6862	GCUCGAGGCCUCUCCCAU	TGAAGCTGCCAGCATGATCTGA	RVT_1 domain-containing protein, partial [Cephalotus follicularis]	-	-	-	-	-	-	-
miR167-x	ncbi_105034684	miRNA-mRNA	324	346.667	-26.75	0.673	CUCCGCUCCCUCUCCCUC	TGAAGCTGCCAGCATGATCTGA	protein NYNRIN-like [Citrus clementina]	-	-	-	-	-	-	-
miR167-x	ncbi_105034684	miRNA-mRNA	321.333	344	-26.125	0.6511	CUCCGCUCCCUCUCCCUC	TGAAGCTGCCAGCATGATCTGA	protein NYNRIN-like [Citrus clementina]	-	-	-	-	-	GO:0004672//protein kinase activity;GO:0005524//ATP binding	GO:0006468//protein phosphorylation
miR167-x	ncbi_105034684	miRNA-mRNA	3818.67	3841.33	-25.125	0.6262	CUCUGAGGCCUCUCGCAC	TGAAGCTGCCAGCATGATCTGA	Beta-porphyranase [Actinidia chinensis var. chinensis] [Actinidia chinensis]	-	-	-	-	-	GO:0009055//electron transfer activity;GO:0015035//protein-disulfide reductase activity;GO:0015036//disulfide oxidoreductase activity	-
miR167-x	ncbi_105034684	miRNA-mRNA	218.667	241.333	-35.25	0.8813	CUCUGAGGCCUCUCGCAC	TGAAGCTGCCAGCATGATCTGA	Beta-porphyranase [Actinidia chinensis var. chinensis] [Actinidia chinensis]	-	-	-	-	-	GO:0009055//electron transfer activity;GO:0015035//protein-disulfide reductase activity;GO:0015036//disulfide oxidoreductase activity	-
miR167-x	ncbi_105034684	miRNA-mRNA	572	594.667	-27.125	0.6824	CUCCCCAGCCUCUCUCAC	TGAAGCTGCCAGCATGATCTGA	uncharacterized protein LOC105049174 [Elaeis guineensis]	-	-	-	-	-	GO:0016709//oxidoreductase activity, acting on paired donors, with incorporation or reduction of molecular oxygen, NAD(P)H as one donor, and incorporation of one atom of oxygen	GO:0006744//ubiquinone biosynthetic process
miR167-x	ncbi_105034684	miRNA-mRNA	124	146.667	-24.875	0.6104	CCCCGCGGUCUCUCUGUC	TGAAGCTGCCAGCATGATCTGA	-	-	-	-	-	-	GO:0005515//protein binding;GO:0005524//ATP binding	GO:0007059//chromosome segregation;GO:0030261//chromosome condensation
miR167-x	ncbi_105034684	miRNA-mRNA	1573.33	1596	-29.875	0.7516	CUCAGCGGCCUCCCCCUC	TGAAGCTGCCAGCATGATCTGA	-	-	-	-	-	GO:0016020//membrane	-	-
miR167-x	ncbi_105035043	miRNA-mRNA	2882.67	2905.33	-24.625	0.6024	CCCCGCGGCCUCAACUCC	TGAAGCTGCCAGCATGATCTGA	-	-	-	-	-	-	GO:0003886//DNA (cytosine-5-)-methyltransferase activity;GO:0008168//methyltransferase activity	GO:0006304//DNA modification
miR167-x	ncbi_105035043	miRNA-mRNA	22.6667	45.3333	-31.375	0.7844	CCCCUCCGUCUCUCCCAG	TGAAGCTGCCAGCATGATCTGA	Retrovirus-related Pol polyprotein from transposon TNT 1-94 [Vitis vinifera]	-	-	-	-	-	-	-
miR167-x	ncbi_105035043	miRNA-mRNA	1497.33	1520	-26.125	0.6593	UCCAGCGGCCUCUCACUC	TGAAGCTGCCAGCATGATCTGA	-	-	-	-	-	-	-	-
miR167-x	ncbi_105035043	miRNA-mRNA	889.333	912	-28.875	0.7196	UCCCGCUCCCUCUCCCUC	TGAAGCTGCCAGCATGATCTGA	Alpha-galactosidase [Hibiscus syriacus]	-	-	-	-	-	GO:0020037//heme binding	-
miR167-x	ncbi_105035043	miRNA-mRNA	2094.67	2117.33	-26.625	0.6719	CGCAGCGGCCUCCUCCAC	TGAAGCTGCCAGCATGATCTGA	uncharacterized protein LOC120111173 [Phoenix dactylifera]	-	-	-	-	-	-	-
miR167-x	ncbi_105035043	miRNA-mRNA	5897.33	5920	-24.75	0.6074	CACCGCAGCCUCUUCUAC	TGAAGCTGCCAGCATGATCTGA	-	-	-	-	-	-	GO:0005515//protein binding	GO:0006457//protein folding;GO:0009408//response to heat
miR167-x	ncbi_105035043	miRNA-mRNA	129.333	152	-24.5	0.6183	CCUAGUUUUCGAGUCACG	TGAAGCTGCCAGCATGATCTGA	Retrovirus-related Pol polyprotein from transposon RE1 [Vitis vinifera]	-	-	-	-	-	-	-
miR167-x	ncbi_105035043	miRNA-mRNA	632	654.667	-24.5	0.6183	CCCAGGAAACGAGUCACC	TGAAGCTGCCAGCATGATCTGA	zinc finger CCHC-type and RNA-binding motif-containing protein 1-like [Gossypium australe]	-	-	-	-	-	GO:0000062//fatty-acyl-CoA binding;GO:0005515//protein binding;GO:0005524//ATP binding	GO:0007059//chromosome segregation;GO:0009297//pilus assembly;GO:0030261//chromosome condensation
miR167-x	ncbi_105035043	miRNA-mRNA	1033.33	1056	-25.25	0.6215	CUCAGAGAUCGAGUGACU	TGAAGCTGCCAGCATGATCTGA	zf-CCHC domain-containing protein/DUF4219 domain-containing protein/UBN2 domain-containing protein, partial [Cephalotus follicularis]	-	-	-	-	-	GO:0003848//2-amino-4-hydroxy-6-hydroxymethyldihydropteridine diphosphokinase activity;GO:0003924//GTPase activity	GO:0009396//folic acid-containing compound biosynthetic process
miR167-x	ncbi_105035043	miRNA-mRNA	2398.67	2421.33	-29	0.7227	UCCAGGUAACGAGUCAAC	TGAAGCTGCCAGCATGATCTGA	zf-CCHC domain-containing protein/UBN2 domain-containing protein [Cephalotus follicularis]	-	-	-	-	-	GO:0004401//histidinol-phosphatase activity;GO:0008441//3'(2'),5'-bisphosphate nucleotidase activity	GO:0000105//histidine biosynthetic process;GO:0006790//sulfur compound metabolic process;GO:0046855//inositol phosphate dephosphorylation
miR167-x	ncbi_105035043	miRNA-mRNA	336	358.667	-24.875	0.6199	UCCAGGUAACGAGUCAAC	TGAAGCTGCCAGCATGATCTGA	receptor-like protein 34 [Elaeis guineensis]	-	-	-	-	-	-	-
miR167-x	ncbi_105035043	miRNA-mRNA	346.667	369.333	-29	0.7227	CCCAUGUAUCGAGACACA	TGAAGCTGCCAGCATGATCTGA	LOW QUALITY PROTEIN: phytochrome B-like [Elaeis guineensis]	-	-	-	-	-	GO:0003676//nucleic acid binding;GO:0004523//RNA-DNA hybrid ribonuclease activity	-
miR167-x	ncbi_105035043	miRNA-mRNA	790.667	813.333	-26.25	0.6562	CCCAUGUAUCGAGACACA	TGAAGCTGCCAGCATGATCTGA	reverse transcriptase [Senna tora]	Metabolism;Metabolism	Global and overview maps;Metabolism of other amino acids	ko01100//Metabolic pathways;ko00480//Glutathione metabolism	K00799;K00799	-	GO:0005515//protein binding;GO:0016034//maleylacetoacetate isomerase activity	GO:0006559//L-phenylalanine catabolic process;GO:0006572//tyrosine catabolic process;GO:0006749//glutathione metabolic process
miR167-x	ncbi_105035043	miRNA-mRNA	629.333	652	-29.375	0.7209	CCCAUGUAUCGAGACACA	TGAAGCTGCCAGCATGATCTGA	-	Metabolism;Metabolism	Global and overview maps;Metabolism of other amino acids	ko01100//Metabolic pathways;ko00480//Glutathione metabolism	K00799;K00799	-	GO:0005515//protein binding;GO:0016034//maleylacetoacetate isomerase activity	GO:0006559//L-phenylalanine catabolic process;GO:0006572//tyrosine catabolic process;GO:0006749//glutathione metabolic process
miR167-x	ncbi_105035043	miRNA-mRNA	424	446.667	-29.375	0.7209	CCCAGAGAUCGAGGACCC	TGAAGCTGCCAGCATGATCTGA	Transposon Ty3-G Gag-Pol polyprotein [Vitis vinifera]	-	-	-	-	GO:0045282//plasma membrane succinate dehydrogenase complex	GO:0000104//succinate dehydrogenase activity	GO:0006099//tricarboxylic acid cycle
miR167-x	ncbi_105046697	miRNA-mRNA	2654.67	2677.33	-30.5	0.7625	ACCAGAUAUCGACUUACU	TGAAGCTGCCAGCATGATCTGA	-	-	-	-	-	-	GO:0003676//nucleic acid binding;GO:0003690//double-stranded DNA binding;GO:0004386//helicase activity;GO:0005515//protein binding;GO:0005524//ATP binding;GO:0016887//ATP hydrolysis activity	GO:0006139//nucleobase-containing compound metabolic process;GO:0006281//DNA repair;GO:0006310//DNA recombination
miR167-x	ncbi_105046697	miRNA-mRNA	457.333	480	-29.75	0.7301	CUCAGAGAUCGAGUGACU	TGAAGCTGCCAGCATGATCTGA	-	-	-	-	-	-	-	-
miR167-x	ncbi_105046697	miRNA-mRNA	1054.67	1077.33	-28.25	0.7129	CCCGGACAUCGAGUCUCC	TGAAGCTGCCAGCATGATCTGA	alkaline/neutral invertase [Salix suchowensis]	-	-	-	-	-	-	-
miR167-x	ncbi_105046697	miRNA-mRNA	180	202.667	-29.75	0.7532	CCUAGUUUUCGAGUCACG	TGAAGCTGCCAGCATGATCTGA	-	Metabolism;Metabolism	Global and overview maps;Metabolism of other amino acids	ko01100//Metabolic pathways;ko00480//Glutathione metabolism	K00799;K00799	-	-	-
miR167-x	ncbi_105046697	miRNA-mRNA	273.333	296	-25.75	0.63	CCCAGAUGUCGUUUCACU	TGAAGCTGCCAGCATGATCTGA	-	Metabolism;Metabolism	Global and overview maps;Metabolism of other amino acids	ko01100//Metabolic pathways;ko00480//Glutathione metabolism	K00799;K00799	-	GO:0005515//protein binding	GO:0006749//glutathione metabolic process
miR167-x	ncbi_105046697	miRNA-mRNA	584	606.667	-30	0.7385	CCUAGUUCUCGAGUCACG	TGAAGCTGCCAGCATGATCTGA	-	Environmental Information Processing	Signal transduction	ko04075//Plant hormone signal transduction	K14490	GO:0016020//membrane	GO:0000156//phosphorelay response regulator activity;GO:0004673//protein histidine kinase activity;GO:0005524//ATP binding	GO:0000160//phosphorelay signal transduction system
miR167-x	ncbi_105046697	miRNA-mRNA	16	38.6667	-25.25	0.6293	CGCGGAUAUCGAUUCAUC	TGAAGCTGCCAGCATGATCTGA	phosphoenolpyruvate carboxylase 2-like [Phoenix dactylifera]	-	-	-	-	-	-	-
miR167-x	ncbi_105046697	miRNA-mRNA	16	38.6667	-26.5	0.6503	CCAAGGUAUCGAGUCACU	TGAAGCTGCCAGCATGATCTGA	uncharacterized protein LOC120112262 [Phoenix dactylifera]	-	-	-	-	-	GO:0005515//protein binding	-
miR167-x	ncbi_105046697	miRNA-mRNA	26.6667	49.3333	-32.625	0.8233	CCUAGACAACGAGUCACC	TGAAGCTGCCAGCATGATCTGA	Retrovirus-related Pol polyprotein from transposon TNT 1-94, partial [Cajanus cajan]	Environmental Information Processing	Signal transduction	ko04075//Plant hormone signal transduction	K14493	-	GO:0016787//hydrolase activity;GO:0047746//chlorophyllase activity	GO:0015996//chlorophyll catabolic process
miR167-x	ncbi_105046697	miRNA-mRNA	3086.67	3109.33	-28.625	0.7025	CCUAGACAACGAGUCACC	TGAAGCTGCCAGCATGATCTGA	-	Genetic Information Processing	Transcription	ko03040//Spliceosome	K12900	-	GO:0003676//nucleic acid binding	GO:0008380//RNA splicing
miR167-x	ncbi_105046697	miRNA-mRNA	3086.67	3109.33	-28.625	0.7025	CCCGGACAUCGAGUCUCC	TGAAGCTGCCAGCATGATCTGA	-	-	-	-	-	-	-	-
miR167-x	ncbi_105046697	miRNA-mRNA	3080	3102.67	-26.5	0.6625	CGAAGGUAUCGAGUCACU	TGAAGCTGCCAGCATGATCTGA	-	-	-	-	-	GO:0005634//nucleus	GO:0003677//DNA binding;GO:0004113//2',3'-cyclic-nucleotide 3'-phosphodiesterase activity;GO:0005515//protein binding;GO:0016787//hydrolase activity;GO:0051731//polynucleotide 5'-hydroxyl-kinase activity	GO:0006310//DNA recombination;GO:0042245//RNA repair
miR167-x	ncbi_105046697	miRNA-mRNA	774.667	797.333	-27	0.6729	CCCAAGUAUCGGGUCACC	TGAAGCTGCCAGCATGATCTGA	-	-	-	-	-	-	GO:0005515//protein binding	-
miR167-x	ncbi_105046697	miRNA-mRNA	292	314.667	-29.5	0.7421	CUCAGAUAGCGGGUCACC	TGAAGCTGCCAGCATGATCTGA	-	Metabolism;Metabolism;Metabolism	Global and overview maps;Carbohydrate metabolism;Carbohydrate metabolism	ko01100//Metabolic pathways;ko00520//Amino sugar and nucleotide sugar metabolism;ko00053//Ascorbate and aldarate metabolism	K08679;K08679;K08679	-	GO:0003824//catalytic activity;GO:0008460//dTDP-glucose 4,6-dehydratase activity	GO:0009243//O antigen biosynthetic process;GO:0019305//dTDP-rhamnose biosynthetic process
miR167-x	ncbi_105046697	miRNA-mRNA	749.333	772	-26.625	0.6636	CUCAGAUAGCGGGUCACC	TGAAGCTGCCAGCATGATCTGA	-	-	-	-	-	-	-	-
miR167-x	ncbi_105046697	miRNA-mRNA	6.66667	29.3333	-24.5	0.6106	UAGAGUACCGGGUUACGU	TGAAGCTGCCAGCATGATCTGA	-	Metabolism;Metabolism	Global and overview maps;Energy metabolism	ko01100//Metabolic pathways;ko00196//Photosynthesis - antenna proteins	K08912;K08912	-	GO:0003824//catalytic activity;GO:0046537//2,3-bisphosphoglycerate-independent phosphoglycerate mutase activity	-
miR167-x	ncbi_105046697	miRNA-mRNA	506.667	529.333	-28.375	0.7094	GUGAGGUCCGGGUAAACU	TGAAGCTGCCAGCATGATCTGA	Os06g0165300 [Oryza sativa Japonica Group]	-	-	-	-	GO:0030096//plasma membrane-derived thylakoid photosystem II	GO:0003674//molecular_function	GO:0010207//photosystem II assembly;GO:0015979//photosynthesis
miR167-x	ncbi_105046697	miRNA-mRNA	470.667	493.333	-28.375	0.7094	GUGAGGUACCGGUAAACU	TGAAGCTGCCAGCATGATCTGA	trichoplein keratin filament-binding protein-like [Elaeis guineensis]	-	-	-	-	GO:0005856//cytoskeleton	GO:0003824//catalytic activity;GO:0008092//cytoskeletal protein binding	GO:0030866//cortical actin cytoskeleton organization
miR167-x	ncbi_105046697	miRNA-mRNA	16	38.6667	-25.25	0.6293	GUGAGGUACCGGGUAAAC	TGAAGCTGCCAGCATGATCTGA	trichoplein keratin filament-binding protein-like [Elaeis guineensis]	-	-	-	-	-	GO:0003924//GTPase activity;GO:0005047//signal recognition particle binding;GO:0005515//protein binding;GO:0043531//ADP binding	GO:0009306//protein secretion
miR167-x	ncbi_105046697	miRNA-mRNA	668	690.667	-26.75	0.6751	CUUAGGUACCGGGAUAAC	TGAAGCTGCCAGCATGATCTGA	UBN2_3 domain-containing protein [Cephalotus follicularis]	-	-	-	-	-	-	-
miR167-x	ncbi_105046697	miRNA-mRNA	5.33333	28	-27.875	0.7013	UUGAGGUAACGGUUUACC	TGAAGCTGCCAGCATGATCTGA	-	-	-	-	-	-	-	-
miR167-x	ncbi_105046697	miRNA-mRNA	13.3333	36	-25.25	0.6392	UAGAGGUACCGGGUUACU	TGAAGCTGCCAGCATGATCTGA	rve domain-containing protein/RVT_3 domain-containing protein [Cephalotus follicularis]	-	-	-	-	-	-	-
miR167-x	ncbi_105046697	miRNA-mRNA	606.667	629.333	-34	0.8318	GUGGAGUACCGGGUUACG	TGAAGCTGCCAGCATGATCTGA	rve domain-containing protein/RVT_3 domain-containing protein [Cephalotus follicularis]	-	-	-	-	-	-	-
miR167-x	ncbi_105046697	miRNA-mRNA	546.667	569.333	-26.375	0.6656	UUUAGGUUCCGGGUUAUU	TGAAGCTGCCAGCATGATCTGA	uncharacterized protein LOC109505143 [Elaeis guineensis]	-	-	-	-	-	GO:0003676//nucleic acid binding	GO:0008380//RNA splicing
miR167-x	ncbi_105058805	miRNA-mRNA	365.333	388	-32	0.8101	UUGAGGUACCGUUUACCU	TGAAGCTGCCAGCATGATCTGA	PREDICTED: serine/arginine repetitive matrix protein 1-like [Ipomoea nil]	Metabolism;Metabolism;Metabolism;Metabolism	Global and overview maps;Global and overview maps;Lipid metabolism;Lipid metabolism	ko01100//Metabolic pathways;ko01110//Biosynthesis of secondary metabolites;ko00564//Glycerophospholipid metabolism;ko00561//Glycerolipid metabolism	K13508;K13508;K13508;K13508	-	GO:0016746//acyltransferase activity;GO:0016787//hydrolase activity	GO:0008152//metabolic process
miR167-x	ncbi_105058805	miRNA-mRNA	412	434.667	-31	0.7607	UUGAGGUACCGUUUACCU	TGAAGCTGCCAGCATGATCTGA	Retrovirus-related Pol polyprotein from transposon TNT 1-94, partial [Cajanus cajan]	-	-	-	-	-	-	-
miR167-x	ncbi_105058805	miRNA-mRNA	264	286.667	-26.375	0.6635	CUGAGGUACGGGUUACCU	TGAAGCTGCCAGCATGATCTGA	Retrovirus-related Pol polyprotein from transposon TNT 1-94, partial [Cajanus cajan]	-	-	-	-	-	GO:0046983//protein dimerization activity	-
miR167-x	ncbi_105058805	miRNA-mRNA	225.333	248	-26.75	0.6751	CUGAGUGUCGGGUUAGUU	TGAAGCTGCCAGCATGATCTGA	polyprotein [Oryza australiensis]	-	-	-	-	-	-	-
miR167-x	ncbi_105058805	miRNA-mRNA	292	314.667	-29.5	0.7421	CUCAGGUAUCGGUUUACCC	TGAAGCTGCCAGCATGATCTGA	-	-	-	-	-	GO:0016021//integral component of membrane	GO:0022857//transmembrane transporter activity	GO:0006810//transport;GO:0055085//transmembrane transport
miR167-x	ncbi_105058805	miRNA-mRNA	1938.67	1961.33	-26.25	0.6442	CUCAGGUAUCGGUUUACCC	TGAAGCTGCCAGCATGATCTGA	-	-	-	-	-	-	-	-
miR167-x	ncbi_105058805	miRNA-mRNA	26.6667	49.3333	-29.625	0.7383	AAGAGGUACCGGGUUUUCU	TGAAGCTGCCAGCATGATCTGA	transposon ty3-i gag-pol polyprotein [Quercus suber]	-	-	-	-	-	-	-
miR167-x	ncbi_105058805	miRNA-mRNA	1393.33	1416	-27.625	0.6885	GUAAGGUACCGGGUAAACU	TGAAGCTGCCAGCATGATCTGA	transposon ty3-i gag-pol polyprotein [Quercus suber]	-	-	-	-	-	-	-
miR167-x	ncbi_105058805	miRNA-mRNA	501.333	524	-30.75	0.7664	CCAAGGUACCGGGUUCCCG	TGAAGCTGCCAGCATGATCTGA	uncharacterized abhydrolase domain-containing protein DDB_G0269086-like [Elaeis guineensis]	-	-	-	-	-	GO:0003824//catalytic activity;GO:0003854//3-beta-hydroxy-delta5-steroid dehydrogenase activity;GO:0003978//UDP-glucose 4-epimerase activity;GO:0008831//dTDP-4-dehydrorhamnose reductase activity;GO:0008839//4-hydroxy-tetrahydrodipicolinate reductase;GO:0016491//oxidoreductase activity;GO:0016616//oxidoreductase activity, acting on the CH-OH group of donors, NAD or NADP as acceptor;GO:0016655//oxi…	GO:0005975//carbohydrate metabolic process;GO:0006012//galactose metabolic process;GO:0006694//steroid biosynthetic process;GO:0006813//potassium ion transport;GO:0008152//metabolic process;GO:0009089//lysine biosynthetic process via diaminopimelate;GO:0009243//O antigen biosynthetic process;GO:0019305//dTDP-rhamnose biosynthetic process
miR167-x	ncbi_105058805	miRNA-mRNA	400	422.667	-25.875	0.635	CUGAGGAAACGGGUGACCU	TGAAGCTGCCAGCATGATCTGA	uncharacterized abhydrolase domain-containing protein DDB_G0269086-like [Elaeis guineensis]	-	-	-	-	-	-	GO:0006629//lipid metabolic process
miR167-x	ncbi_105058805	miRNA-mRNA	108	130.667	-28.375	0.7138	CUGAGGUAGCGGUUCGCCU	TGAAGCTGCCAGCATGATCTGA	-	-	-	-	-	-	-	-
miR167-x	ncbi_105058805	miRNA-mRNA	2777.33	2800	-25.5	0.6355	CUGGGGUAUCGGUUUAUCU	TGAAGCTGCCAGCATGATCTGA	stress response protein NST1-like [Elaeis guineensis]	Metabolism;Metabolism	Global and overview maps;Energy metabolism	ko01100//Metabolic pathways;ko00920//Sulfur metabolism	K17725;K17725	-	GO:0004416//hydroxyacylglutathione hydrolase activity	GO:0019243//methylglyoxal catabolic process to D-lactate via S-lactoyl-glutathione
miR167-x	ncbi_105058805	miRNA-mRNA	3181.33	3204	-31	0.775	CUGAGGUCCCGCGUGGCCU	TGAAGCTGCCAGCATGATCTGA	PREDICTED: protein NYNRIN-like [Daucus carota subsp. sativus] [Daucus carota]	-	-	-	-	GO:0016021//integral component of membrane	GO:0015368//calcium:cation antiporter activity	GO:0006816//calcium ion transport;GO:0055085//transmembrane transport
miR167-x	ncbi_105058805	miRNA-mRNA	238.667	261.333	-25.625	0.6487	CUGAGGUCCCGCGUGGCCU	TGAAGCTGCCAGCATGATCTGA	uncharacterized protein LOC109505143 [Elaeis guineensis]	-	-	-	-	GO:0005887//integral component of plasma membrane;GO:0016021//integral component of membrane;GO:0019013//viral nucleocapsid	GO:0005198//structural molecule activity;GO:0015295//solute:proton symporter activity;GO:0022857//transmembrane transporter activity;GO:0042910//xenobiotic transmembrane transporter activity;GO:0051119//sugar transmembrane transporter activity	GO:0006810//transport;GO:0006855//xenobiotic transmembrane transport;GO:0008643//carbohydrate transport;GO:0042908//xenobiotic transport;GO:0055085//transmembrane transport
miR167-x	ncbi_105058805	miRNA-mRNA	1150.67	1173.33	-29.375	0.739	CUGAGGUCCCGCGUGGCCU	TGAAGCTGCCAGCATGATCTGA	intracellular protein transport protein USO1-like [Elaeis guineensis]	-	-	-	-	GO:0030117//membrane coat	-	GO:0006886//intracellular protein transport;GO:0016192//vesicle-mediated transport
miR167-x	ncbi_105058805	miRNA-mRNA	173.333	196	-28	0.7066	CUGGGGUACCGUUUUAUCU	TGAAGCTGCCAGCATGATCTGA	-	Metabolism;Metabolism	Global and overview maps;Amino acid metabolism	ko01100//Metabolic pathways;ko00350//Tyrosine metabolism	K00451;K00451	-	GO:0004411//homogentisate 1,2-dioxygenase activity	GO:0006559//L-phenylalanine catabolic process;GO:0006570//tyrosine metabolic process;GO:0006572//tyrosine catabolic process
miR167-x	ncbi_105058805	miRNA-mRNA	98.6667	121.333	-29.375	0.7321	UUAUGGUACCGGGUGACCU	TGAAGCTGCCAGCATGATCTGA	Integrase [Actinidia chinensis var. chinensis] [Actinidia chinensis]	Cellular Processes	Transport and catabolism	ko04145//Phagosome	K04392	-	GO:0003924//GTPase activity;GO:0005525//GTP binding	-
miR167-x	ncbi_105058805	miRNA-mRNA	152	174.667	-28.5	0.7125	AAGAGGUACCGGGUUUUCU	TGAAGCTGCCAGCATGATCTGA	Integrase [Actinidia chinensis var. chinensis] [Actinidia chinensis]	Cellular Processes	Transport and catabolism	ko04144//Endocytosis	K07904	GO:0005737//cytoplasm	GO:0003677//DNA binding;GO:0003924//GTPase activity;GO:0005524//ATP binding;GO:0005525//GTP binding;GO:0016887//ATP hydrolysis activity;GO:0019843//rRNA binding;GO:0043022//ribosome binding;GO:0051539//4 iron, 4 sulfur cluster binding	GO:0006400//tRNA modification;GO:0006412//translation;GO:0006576//cellular biogenic amine metabolic process;GO:0008150//biological_process;GO:0032508//DNA duplex unwinding;GO:0042254//ribosome biogenesis
miR167-x	ncbi_105058805	miRNA-mRNA	2586.67	2609.33	-26	0.648	AAGAGGUACCGGGUUUUCU	TGAAGCTGCCAGCATGATCTGA	transposable element gene [Prunus dulcis]	-	-	-	-	GO:0000109//nucleotide-excision repair complex;GO:0005680//anaphase-promoting complex	GO:0008270//zinc ion binding;GO:0046872//metal ion binding;GO:0061630//ubiquitin protein ligase activity;GO:0097602//cullin family protein binding	GO:0006289//nucleotide-excision repair;GO:0031145//anaphase-promoting complex-dependent catabolic process
miR167-x	ncbi_105058805	miRNA-mRNA	897.333	920	-26.625	0.6698	CGGAGGUUCCGGGCAACCU	TGAAGCTGCCAGCATGATCTGA	RVT_1 domain-containing protein/NMT domain-containing protein/NMT_C domain-containing protein/Lycopene_cycl domain-containing protein, partial [Cephalotus follicularis]	-	-	-	-	-	-	-
miR167-x	ncbi_105058805	miRNA-mRNA	897.333	920	-26.625	0.6698	CUGAGGUCCCGCGUGACCU	TGAAGCTGCCAGCATGATCTGA	Transposon Ty3-G Gag-Pol polyprotein [Vitis vinifera]	-	-	-	-	-	-	-
miR167-z	ncbi_105034684	miRNA-mRNA	642.667	665.333	-32.125	0.7883	CUGAGGUCCCGCGUGACCU	TGAAGCTGCCAGCATGATCTCA	reverse transcriptase [Corchorus capsularis]	-	-	-	-	-	-	-
miR167-z	ncbi_105034684	miRNA-mRNA	809.333	832	-27.625	0.6906	CUGAGGUCCCGCGUGACCU	TGAAGCTGCCAGCATGATCTCA	Transposon Ty3-G Gag-Pol polyprotein [Vitis vinifera]	-	-	-	-	GO:0071821//FANCM-MHF complex	GO:0003677//DNA binding	-
miR167-z	ncbi_105034684	miRNA-mRNA	1508	1530.67	-24.625	0.6043	GUGAGGCACCGGGUGAACU	TGAAGCTGCCAGCATGATCTCA	-	-	-	-	-	GO:0030127//COPII vesicle coat	GO:0008270//zinc ion binding	GO:0006886//intracellular protein transport;GO:0006888//endoplasmic reticulum to Golgi vesicle-mediated transport
miR167-z	ncbi_105034684	miRNA-mRNA	98.6667	121.333	-28	0.7	GUGAGGCACCGGGUGAACU	TGAAGCTGCCAGCATGATCTCA	-	-	-	-	-	GO:0000221//vacuolar proton-transporting V-type ATPase, V1 domain	GO:0005515//protein binding	GO:1902600//proton transmembrane transport
miR167-z	ncbi_105034684	miRNA-mRNA	94.6667	117.333	-29.75	0.7301	CGAAGGUACCGGGUUCCAU	TGAAGCTGCCAGCATGATCTCA	protein NYNRIN-like [Coffea arabica]	-	-	-	-	-	GO:0009055//electron transfer activity;GO:0015035//protein-disulfide reductase activity;GO:0015036//disulfide oxidoreductase activity	-
miR167-z	ncbi_105034684	miRNA-mRNA	26.6667	49.3333	-26.625	0.6636	CGGGCAGAUCGAGUCACCA	TGAAGCTGCCAGCATGATCTCA	rve domain-containing protein [Cephalotus follicularis]	-	-	-	-	-	-	-
miR167-z	ncbi_105034684	miRNA-mRNA	1334.67	1357.33	-26.125	0.6431	CGGGCAGAUCGAGUCACCC	TGAAGCTGCCAGCATGATCTCA	rve domain-containing protein [Cephalotus follicularis]	-	-	-	-	-	-	-
miR167-z	ncbi_105034684	miRNA-mRNA	274.667	297.333	-28.875	0.7086	GGCCGGCCCCCUGCCCCCU	TGAAGCTGCCAGCATGATCTCA	RNA-directed DNA polymerase [Dendrobium catenatum]	-	-	-	-	-	GO:0003924//GTPase activity;GO:0005524//ATP binding;GO:0005525//GTP binding	GO:0007059//chromosome segregation;GO:0030261//chromosome condensation
miR167-z	ncbi_105034684	miRNA-mRNA	614.667	637.333	-24.75	0.6246	ACCACCACUGCACCGGCCU	TGAAGCTGCCAGCATGATCTCA	Copia protein [Cajanus cajan]	-	-	-	-	-	GO:0004672//protein kinase activity;GO:0005515//protein binding;GO:0005524//ATP binding	GO:0006468//protein phosphorylation
miR167-z	ncbi_105034684	miRNA-mRNA	1425.33	1448	-24.5	0.6087	GUCACCUCUGCUACUGCCA	TGAAGCTGCCAGCATGATCTCA	-	-	-	-	-	-	-	-
miR167-z	ncbi_105034684	miRNA-mRNA	476	498.667	-31.375	0.7844	GCCACCACCGCCCCUGCCG	TGAAGCTGCCAGCATGATCTCA	-	-	-	-	-	-	GO:0005515//protein binding	GO:0006457//protein folding;GO:0009408//response to heat
miR167-z	ncbi_105034684	miRNA-mRNA	640	662.667	-29.625	0.75	ACCACCACUGCCACUUCUU	TGAAGCTGCCAGCATGATCTCA	-	-	-	-	-	-	-	-
miR167-z	ncbi_105034684	miRNA-mRNA	230.667	253.333	-25.375	0.6324	ACUACCACCGCCUCUUCCU	TGAAGCTGCCAGCATGATCTCA	serine/threonine-protein phosphatase 7 long form-like protein [Cucumis melo var. makuwa] [Cucumis melo]	-	-	-	-	GO:0005577//fibrinogen complex;GO:0005840//ribosome;GO:0039679//viral occlusion body	GO:0003735//structural constituent of ribosome;GO:0005102//signaling receptor binding;GO:0005524//ATP binding;GO:0042802//identical protein binding;GO:0043015//gamma-tubulin binding	GO:0006412//translation;GO:0007059//chromosome segregation;GO:0030168//platelet activation;GO:0030253//protein secretion by the type I secretion system;GO:0030261//chromosome condensation;GO:0051258//protein polymerization
miR167-z	ncbi_105035043	miRNA-mRNA	42.6667	65.3333	-29.625	0.727	ACCACCGCUGCCCUCUGCU	TGAAGCTGCCAGCATGATCTCA	uncharacterized abhydrolase domain-containing protein DDB_G0269086-like [Elaeis guineensis]	-	-	-	-	-	GO:0003779//actin binding	-
miR167-z	ncbi_105035043	miRNA-mRNA	685.333	708	-26.25	0.6562	ACCACCACCGCCCACUGCG	TGAAGCTGCCAGCATGATCTCA	RVT_1 domain-containing protein/NMT domain-containing protein/NMT_C domain-containing protein/Lycopene_cycl domain-containing protein, partial [Cephalotus follicularis]	-	-	-	-	-	-	-
miR167-z	ncbi_105035043	miRNA-mRNA	89.3333	112	-29.5	0.7329	CGGGCAGAUCGAGUCAGAU	TGAAGCTGCCAGCATGATCTCA	RVT_1 domain-containing protein, partial [Cephalotus follicularis]	Genetic Information Processing;Genetic Information Processing;Genetic Information Processing	Transcription;Translation;Translation	ko03040//Spliceosome;ko03013//Nucleocytoplasmic transport;ko03015//mRNA surveillance pathway	K12883;K12883;K12883	-	GO:0003676//nucleic acid binding	GO:0008380//RNA splicing
miR167-z	ncbi_105035043	miRNA-mRNA	37.3333	60	-32.5	0.7975	CGGGCAGAUCGAGUGCCAU	TGAAGCTGCCAGCATGATCTCA	RVT_1 domain-containing protein, partial [Cephalotus follicularis]	-	-	-	-	GO:0030286//dynein complex	-	GO:0007017//microtubule-based process
miR167-z	ncbi_105035043	miRNA-mRNA	242.667	265.333	-26.75	0.6667	CCUACCAAUUCCUCUCUCU	TGAAGCTGCCAGCATGATCTCA	-	Genetic Information Processing;Genetic Information Processing;Genetic Information Processing;Genetic Information Processing	Replication and repair;Replication and repair;Replication and repair;Replication and repair	ko03420//Nucleotide excision repair;ko03440//Homologous recombination;ko03030//DNA replication;ko03430//Mismatch repair	K07466;K07466;K07466;K07466	-	-	-
miR167-z	ncbi_105035043	miRNA-mRNA	1689.33	1712	-26.875	0.6782	CCUUCUAAUUCUCCUUCUU	TGAAGCTGCCAGCATGATCTCA	Retrovirus-related Pol polyprotein from transposon TNT 1-94 [Cajanus cajan]	-	-	-	-	-	-	-
miR167-z	ncbi_105035043	miRNA-mRNA	1737.33	1760	-26.875	0.6782	CCUUCUUAGUCUCCUUUAU	TGAAGCTGCCAGCATGATCTCA	-	-	-	-	-	-	-	-
miR167-z	ncbi_105035043	miRNA-mRNA	56	78.6667	-25.5	0.6355	CCUUCCCGUUCUCUUCGAU	TGAAGCTGCCAGCATGATCTCA	-	-	-	-	-	GO:0005737//cytoplasm	GO:0000309//nicotinamide-nucleotide adenylyltransferase activity;GO:0003924//GTPase activity;GO:0005524//ATP binding;GO:0005525//GTP binding;GO:0019843//rRNA binding;GO:0043022//ribosome binding	GO:0009435//NAD biosynthetic process;GO:0042254//ribosome biogenesis
miR167-z	ncbi_105035043	miRNA-mRNA	801.333	824	-25.125	0.6361	CCUUCCAGAUCUCCUUGAU	TGAAGCTGCCAGCATGATCTCA	Retrotransposon gag protein [Corchorus olitorius]	-	-	-	-	-	-	-
miR167-z	ncbi_105035043	miRNA-mRNA	765.333	788	-25.125	0.6361	CCUUUCUAAUCUCCUCUCU	TGAAGCTGCCAGCATGATCTCA	Retrovirus-related Pol polyprotein from transposon TNT 1-94 [Cajanus cajan]	-	-	-	-	-	GO:0003677//DNA binding	GO:0006355//regulation of transcription, DNA-templated
miR167-z	ncbi_105035043	miRNA-mRNA	1610.67	1633.33	-29.25	0.7382	GUGAGGCACCGGGUGAACU	TGAAGCTGCCAGCATGATCTCA	Retrovirus-related Pol polyprotein from transposon TNT 1-94 [Cajanus cajan]	-	-	-	-	GO:0016020//membrane;GO:0016021//integral component of membrane	-	GO:0055085//transmembrane transport
miR167-z	ncbi_105035043	miRNA-mRNA	1364	1386.67	-29.25	0.7382	GUGAGGCACCGGGUGAACU	TGAAGCTGCCAGCATGATCTCA	Retrotransposon gag domain-containing protein [Dioscorea alata]	Organismal Systems	Environmental adaptation	ko04626//Plant-pathogen interaction	K05391	GO:0016020//membrane	GO:0005216//ion channel activity;GO:0005515//protein binding	GO:0006811//ion transport;GO:0055085//transmembrane transport
miR167-z	ncbi_105035043	miRNA-mRNA	1234.67	1257.33	-24.5	0.6164	CGAAGGUACCGGGUUCCAU	TGAAGCTGCCAGCATGATCTCA	gag-pol polyprotein, partial [Bouteloua hirsuta subsp. pectinata] [Bouteloua hirsuta]	-	-	-	-	-	GO:0016491//oxidoreductase activity	-
miR167-z	ncbi_105035043	miRNA-mRNA	22.6667	45.3333	-25.375	0.6384	CGGGCAGAUCGAGUCACCA	TGAAGCTGCCAGCATGATCTCA	-	-	-	-	-	GO:0005634//nucleus	-	-
miR167-z	ncbi_105035043	miRNA-mRNA	232	254.667	-30	0.7362	CGGGCAGAUCGAGUCACCC	TGAAGCTGCCAGCATGATCTCA	UBN2 domain-containing protein [Cephalotus follicularis]	-	-	-	-	-	-	-
miR167-z	ncbi_105035043	miRNA-mRNA	61.3333	84	-30.125	0.7484	GGCCGGCCCCCUGCCCCCU	TGAAGCTGCCAGCATGATCTCA	UBN2 domain-containing protein [Cephalotus follicularis]	-	-	-	-	-	-	-
miR167-z	ncbi_105035043	miRNA-mRNA	40	62.6667	-25	0.6135	ACCACCACUGCACCGGCCU	TGAAGCTGCCAGCATGATCTCA	-	-	-	-	-	-	GO:0008270//zinc ion binding	GO:0007155//cell adhesion
miR167-z	ncbi_105035043	miRNA-mRNA	80	102.667	-27	0.6646	GUCACCUCUGCUACUGCCA	TGAAGCTGCCAGCATGATCTCA	-	Organismal Systems	Environmental adaptation	ko04626//Plant-pathogen interaction	K05391	GO:0016020//membrane	GO:0005216//ion channel activity;GO:0005515//protein binding	GO:0006811//ion transport;GO:0055085//transmembrane transport
miR167-z	ncbi_105035043	miRNA-mRNA	5.33333	28	-29.375	0.7413	GCCACCACCGCCCCUGCCG	TGAAGCTGCCAGCATGATCTCA	hypothetical protein CRG98_010390, partial [Punica granatum]	Genetic Information Processing;Genetic Information Processing	Folding, sorting and degradation;Folding, sorting and degradation	ko04141//Protein processing in endoplasmic reticulum;ko04120//Ubiquitin mediated proteolysis	K10597;K10597	GO:0000151//ubiquitin ligase complex	GO:0004842//ubiquitin-protein transferase activity;GO:0034450//ubiquitin-ubiquitin ligase activity	GO:0006511//ubiquitin-dependent protein catabolic process;GO:0016567//protein ubiquitination
miR167-z	ncbi_105035043	miRNA-mRNA	1022.67	1045.33	-24.625	0.6137	ACCACCACUGCCACUUCUU	TGAAGCTGCCAGCATGATCTCA	-	-	-	-	-	-	-	-
miR167-z	ncbi_105035043	miRNA-mRNA	834.667	857.333	-24.625	0.6137	ACUACCACCGCCUCUUCCU	TGAAGCTGCCAGCATGATCTCA	-	Organismal Systems	Environmental adaptation	ko04626//Plant-pathogen interaction	K05391	GO:0016020//membrane	GO:0005216//ion channel activity;GO:0005515//protein binding	GO:0006811//ion transport;GO:0055085//transmembrane transport
miR167-z	ncbi_105035043	miRNA-mRNA	49.3333	72	-26	0.638	ACCACCGCUGCCCUCUGCU	TGAAGCTGCCAGCATGATCTCA	plant UBX domain-containing protein 2 [Elaeis guineensis]	-	-	-	-	GO:0000109//nucleotide-excision repair complex	GO:0046872//metal ion binding	GO:0006289//nucleotide-excision repair
miR167-z	ncbi_105035043	miRNA-mRNA	372	394.667	-24.25	0.6044	AAGAGGUACCGGGUUUUCU	TGAAGCTGCCAGCATGATCTCA	plant UBX domain-containing protein 2 [Elaeis guineensis]	-	-	-	-	-	GO:0005516//calmodulin binding	-
miR167-z	ncbi_105035043	miRNA-mRNA	132	154.667	-27.875	0.684	AAGAGGUACCGGGUUUUCU	TGAAGCTGCCAGCATGATCTCA	Retrovirus-related Pol polyprotein from transposon TNT 1-94 [Vitis vinifera]	-	-	-	-	-	-	-
miR167-z	ncbi_105035043	miRNA-mRNA	90.6667	113.333	-24.875	0.6104	CGGAGGUUCCGGGCAACCU	TGAAGCTGCCAGCATGATCTCA	stress response protein NST1-like [Elaeis guineensis]	-	-	-	-	-	-	-
miR167-z	ncbi_105035043	miRNA-mRNA	729.333	752	-25.5	0.6435	CUGAGGUCCCGCGUGACCU	TGAAGCTGCCAGCATGATCTCA	stress response protein NST1-like [Elaeis guineensis]	-	-	-	-	-	GO:0004148//dihydrolipoyl dehydrogenase activity;GO:0004362//glutathione-disulfide reductase (NADPH) activity;GO:0004791//thioredoxin-disulfide reductase activity;GO:0005509//calcium ion binding;GO:0015042//trypanothione-disulfide reductase activity;GO:0016152//mercury (II) reductase activity;GO:0016491//oxidoreductase activity;GO:0050451//CoA-disulfide reductase activity	GO:0006096//glycolytic process;GO:0045454//cell redox homeostasis;GO:0046689//response to mercury ion;GO:0051068//dihydrolipoamide metabolic process
miR167-z	ncbi_105039218	miRNA-mRNA	529.333	552	-26.875	0.6719	AAGAGGUACCGGGUUUUCU	TGAAGCTGCCAGCATGATCTCA	Retrotransposon gag protein [Corchorus olitorius]	Metabolism;Metabolism	Global and overview maps;Glycan biosynthesis and metabolism	ko01100//Metabolic pathways;ko00531//Glycosaminoglycan degradation	K07964;K07964	GO:0016020//membrane	GO:0016798//hydrolase activity, acting on glycosyl bonds	-
miR167-z	ncbi_105039218	miRNA-mRNA	345.333	368	-28.125	0.7009	AAGAGGUACCGGGUUUUCU	TGAAGCTGCCAGCATGATCTCA	Retrotransposon gag protein [Corchorus capsularis]	-	-	-	-	-	GO:0016757//glycosyltransferase activity	-
miR167-z	ncbi_105039218	miRNA-mRNA	440	462.667	-31.125	0.7781	CGGAGGUUCCGGGCAACCU	TGAAGCTGCCAGCATGATCTCA	uncharacterized protein Mb2253c-like [Phoenix dactylifera]	-	-	-	-	-	GO:0005515//protein binding	-
miR167-z	ncbi_105039218	miRNA-mRNA	638.667	661.333	-33.75	0.8308	CUGAGGUCCCGCGUGACCU	TGAAGCTGCCAGCATGATCTCA	-	-	-	-	-	-	-	-
miR167-z	ncbi_105039218	miRNA-mRNA	280	302.667	-25.25	0.6293	AAGAGGUACCGGGUUUUCU	TGAAGCTGCCAGCATGATCTCA	-	-	-	-	-	-	GO:0005515//protein binding	-
miR167-z	ncbi_105039218	miRNA-mRNA	112	134.667	-27.875	0.6947	AAGAGGUACCGGGUUUUCU	TGAAGCTGCCAGCATGATCTCA	-	-	-	-	-	GO:0016021//integral component of membrane	GO:0005524//ATP binding	GO:0007059//chromosome segregation;GO:0030261//chromosome condensation;GO:0070206//protein trimerization
miR167-z	ncbi_105039218	miRNA-mRNA	162.667	185.333	-32.625	0.8156	CGGAGGUUCCGGGCAACCU	TGAAGCTGCCAGCATGATCTCA	-	-	-	-	-	-	GO:0003700//DNA-binding transcription factor activity;GO:0043565//sequence-specific DNA binding	GO:0006355//regulation of transcription, DNA-templated
miR167-z	ncbi_105039218	miRNA-mRNA	514.667	537.333	-33.625	0.8252	CUGAGGUCCCGCGUGACCU	TGAAGCTGCCAGCATGATCTCA	Retrotransposon gag protein [Corchorus capsularis]	-	-	-	-	-	GO:0003676//nucleic acid binding;GO:0008270//zinc ion binding	-
miR167-z	ncbi_105039218	miRNA-mRNA	906.667	929.333	-26.375	0.6573	GUGAGGCACCGGGUGAACU	TGAAGCTGCCAGCATGATCTCA	Retrotransposon gag protein [Corchorus capsularis]	-	-	-	-	-	-	-
miR167-z	ncbi_105039218	miRNA-mRNA	176	198.667	-26.5	0.6523	CGAAGGUACCGGGUUCCAU	TGAAGCTGCCAGCATGATCTCA	Retrovirus-related Pol polyprotein from transposon TNT 1-94 [Vitis vinifera]	-	-	-	-	GO:0005634//nucleus	GO:0005515//protein binding	-
miR167-z	ncbi_105039218	miRNA-mRNA	176	198.667	-26.5	0.6523	CGGGCAGAUCGAGUCACCA	TGAAGCTGCCAGCATGATCTCA	60S ribosomal protein L27a-3 [Elaeis guineensis]	-	-	-	-	-	GO:0003690//double-stranded DNA binding	GO:0006355//regulation of transcription, DNA-templated
miR167-z	ncbi_105039218	miRNA-mRNA	80	102.667	-28.875	0.7196	CGGGCAGAUCGAGUCACCC	TGAAGCTGCCAGCATGATCTCA	RVT_1 domain-containing protein, partial [Cephalotus follicularis]	-	-	-	-	GO:0016020//membrane	GO:0003690//double-stranded DNA binding	GO:0006355//regulation of transcription, DNA-templated
miR167-z	ncbi_105039218	miRNA-mRNA	470.667	493.333	-29.125	0.7281	GGCCGGCCCCCUGCCCCCU	TGAAGCTGCCAGCATGATCTCA	unnamed protein product [Polarella glacialis]	-	-	-	-	-	-	-
miR167-z	ncbi_105039218	miRNA-mRNA	380	402.667	-25	0.6309	ACCACCACUGCACCGGCCU	TGAAGCTGCCAGCATGATCTCA	-	Genetic Information Processing	Transcription	ko03022//Basal transcription factors	K03125	-	GO:0005515//protein binding	-
miR167-z	ncbi_105039218	miRNA-mRNA	1505.33	1528	-26.5	0.6523	GUCACCUCUGCUACUGCCA	TGAAGCTGCCAGCATGATCTCA	PREDICTED: RVT_3 domain-containing, partial [Prunus dulcis]	Cellular Processes	Transport and catabolism	ko04144//Endocytosis	K07937	GO:0048501//signal recognition particle, plasma membrane targeting	GO:0003873//6-phosphofructo-2-kinase activity;GO:0003924//GTPase activity;GO:0005048//signal sequence binding;GO:0005524//ATP binding;GO:0005525//GTP binding;GO:0019001//guanyl nucleotide binding;GO:0031683//G-protein beta/gamma-subunit complex binding	GO:0006000//fructose metabolic process;GO:0007186//G protein-coupled receptor signaling pathway;GO:0009306//protein secretion;GO:0042254//ribosome biogenesis
miR167-z	ncbi_105039218	miRNA-mRNA	529.333	552	-24.5	0.6106	GCCACCACCGCCCCUGCCG	TGAAGCTGCCAGCATGATCTCA	uncharacterized protein LOC109505143 [Elaeis guineensis]	-	-	-	-	-	-	-
miR167-z	ncbi_105039218	miRNA-mRNA	2066.67	2089.33	-26.125	0.6511	ACCACCACUGCCACUUCUU	TGAAGCTGCCAGCATGATCTCA	-	-	-	-	-	-	-	-
miR167-z	ncbi_105039218	miRNA-mRNA	502.667	525.333	-27.625	0.6906	ACUACCACCGCCUCUUCCU	TGAAGCTGCCAGCATGATCTCA	RRP15-like protein [Elaeis guineensis]	-	-	-	-	-	GO:0005096//GTPase activator activity;GO:0008270//zinc ion binding	-
miR167-z	ncbi_105039218	miRNA-mRNA	502.667	525.333	-27.625	0.6906	ACCACCGCUGCCCUCUGCU	TGAAGCTGCCAGCATGATCTCA	transposable element gene [Prunus dulcis]	-	-	-	-	-	GO:0005515//protein binding	GO:0006457//protein folding;GO:0009408//response to heat
miR167-z	ncbi_105039218	miRNA-mRNA	457.333	480	-29	0.7227	AAGAGGUACCGGGUUUUCU	TGAAGCTGCCAGCATGATCTCA	Copia protein [Cajanus cajan]	-	-	-	-	-	-	-
miR167-z	ncbi_105039218	miRNA-mRNA	457.333	480	-29	0.7227	AAGAGGUACCGGGUUUUCU	TGAAGCTGCCAGCATGATCTCA	-	Environmental Information Processing	Signal transduction	ko04075//Plant hormone signal transduction	K14484	-	GO:0005515//protein binding	-
miR167-z	ncbi_105039218	miRNA-mRNA	1060	1082.67	-26.125	0.6431	CGGAGGUUCCGGGCAACCU	TGAAGCTGCCAGCATGATCTCA	Ribonuclease H-like superfamily [Arabidopsis suecica]	-	-	-	-	GO:0005887//integral component of plasma membrane	GO:0008028//monocarboxylic acid transmembrane transporter activity;GO:0015169//glycerol-3-phosphate transmembrane transporter activity;GO:0015514//nitrite efflux transmembrane transporter activity;GO:0022857//transmembrane transporter activity;GO:0051119//sugar transmembrane transporter activity	GO:0008643//carbohydrate transport;GO:0015707//nitrite transport;GO:0015718//monocarboxylic acid transport;GO:0015794//glycerol-3-phosphate transmembrane transport;GO:0055085//transmembrane transport
miR167-z	ncbi_105039218	miRNA-mRNA	1652	1674.67	-28.625	0.7134	CUGAGGUCCCGCGUGACCU	TGAAGCTGCCAGCATGATCTCA	Ribonuclease H-like superfamily [Arabidopsis suecica]	-	-	-	-	-	GO:0016791//phosphatase activity	-
miR167-z	ncbi_105046697	miRNA-mRNA	181.333	204	-31	0.7726	GUGAGGCACCGGGUGAACU	TGAAGCTGCCAGCATGATCTCA	Retrotransposon gag protein [Corchorus capsularis]	-	-	-	-	-	-	-
miR167-z	ncbi_105046697	miRNA-mRNA	74.6667	97.3333	-31	0.7726	GUGAGGCACCGGGUGAACU	TGAAGCTGCCAGCATGATCTCA	-	-	-	-	-	-	GO:0005515//protein binding	-
miR167-z	ncbi_105046697	miRNA-mRNA	126.667	149.333	-26.75	0.6687	CGAAGGUACCGGGUUCCAU	TGAAGCTGCCAGCATGATCTCA	uncharacterized protein LOC109505143 [Elaeis guineensis]	Genetic Information Processing	Translation	ko03010//Ribosome	K02949	GO:0005840//ribosome;GO:0022627//cytosolic small ribosomal subunit	GO:0003735//structural constituent of ribosome	GO:0006412//translation
miR167-z	ncbi_105046697	miRNA-mRNA	29.3333	52	-30.75	0.7546	CGGGCAGAUCGAGUCACCA	TGAAGCTGCCAGCATGATCTCA	stress response protein NST1-like [Elaeis guineensis]	-	-	-	-	-	GO:0005524//ATP binding	GO:0007059//chromosome segregation;GO:0016070//RNA metabolic process;GO:0030261//chromosome condensation
miR167-z	ncbi_105046697	miRNA-mRNA	236	258.667	-28.5	0.7215	CGGGCAGAUCGAGUCACCC	TGAAGCTGCCAGCATGATCTCA	plant UBX domain-containing protein 2 [Elaeis guineensis]	-	-	-	-	-	-	-
miR167-z	ncbi_105046697	miRNA-mRNA	277.333	300	-29	0.7342	GGCCGGCCCCCUGCCCCCU	TGAAGCTGCCAGCATGATCTCA	HEAT repeat-containing protein [Actinidia rufa]	-	-	-	-	-	-	-
miR167-z	ncbi_105046697	miRNA-mRNA	424	446.667	-29.375	0.7209	ACCACCACUGCACCGGCCU	TGAAGCTGCCAGCATGATCTCA	Transposase, Ptta/En/Spm, plant [Corchorus capsularis]	-	-	-	-	-	-	-
miR167-z	ncbi_105046697	miRNA-mRNA	2833.33	2856	-24.5	0.6106	GUCACCUCUGCUACUGCCA	TGAAGCTGCCAGCATGATCTCA	-	Environmental Information Processing	Signal transduction	ko04075//Plant hormone signal transduction	K14486	-	GO:0003677//DNA binding	-
miR167-z	ncbi_105046697	miRNA-mRNA	3178.67	3201.33	-24.5	0.6106	GCCACCACCGCCCCUGCCG	TGAAGCTGCCAGCATGATCTCA	-	-	-	-	-	-	-	-
miR167-z	ncbi_105046697	miRNA-mRNA	133.333	156	-27.375	0.6887	ACCACCACUGCCACUUCUU	TGAAGCTGCCAGCATGATCTCA	-	-	-	-	-	-	-	-
miR167-z	ncbi_105046697	miRNA-mRNA	240	262.667	-25.375	0.6246	ACUACCACCGCCUCUUCCU	TGAAGCTGCCAGCATGATCTCA	ensconsin-like [Elaeis guineensis]	-	-	-	-	-	-	-
miR167-z	ncbi_105046697	miRNA-mRNA	161.333	184	-29.625	0.727	ACCACCGCUGCCCUCUGCU	TGAAGCTGCCAGCATGATCTCA	ensconsin-like [Elaeis guineensis]	Cellular Processes	Transport and catabolism	ko04145//Phagosome	K04392	-	GO:0003924//GTPase activity;GO:0005525//GTP binding	-
miR167-z	ncbi_105046697	miRNA-mRNA	297.333	320	-25.875	0.6369	AAGAGGUACCGGGUUUUCU	TGAAGCTGCCAGCATGATCTCA	trichoplein keratin filament-binding protein-like [Elaeis guineensis]	-	-	-	-	-	-	-
miR167-z	ncbi_105046697	miRNA-mRNA	2254.67	2277.33	-26.875	0.6782	AAGAGGUACCGGGUUUUCU	TGAAGCTGCCAGCATGATCTCA	trichoplein keratin filament-binding protein-like [Elaeis guineensis]	-	-	-	-	-	-	GO:0007275//multicellular organism development
miR167-z	ncbi_105046697	miRNA-mRNA	2392	2414.67	-31.375	0.7943	CGGAGGUUCCGGGCAACCU	TGAAGCTGCCAGCATGATCTCA	Retrotransposon gag protein [Corchorus olitorius]	-	-	-	-	-	GO:0005515//protein binding	-
miR167-z	ncbi_105046697	miRNA-mRNA	190.667	213.333	-26.125	0.6511	CUGAGGUCCCGCGUGACCU	TGAAGCTGCCAGCATGATCTCA	Retrotransposon gag protein [Corchorus olitorius]	-	-	-	-	GO:0005739//mitochondrion	GO:0008270//zinc ion binding	-
miR167-z	ncbi_105046697	miRNA-mRNA	282.667	305.333	-27.5	0.6875	AAGAGGUACCGGGUUUUCU	TGAAGCTGCCAGCATGATCTCA	stress response protein NST1-like [Elaeis guineensis]	-	-	-	-	-	-	-
miR167-z	ncbi_105046697	miRNA-mRNA	3762.67	3785.33	-33	0.8224	AAGAGGUACCGGGUUUUCU	TGAAGCTGCCAGCATGATCTCA	ensconsin-like [Elaeis guineensis]	-	-	-	-	-	-	-
miR167-z	ncbi_105046697	miRNA-mRNA	94.6667	117.333	-24.75	0.6266	CGGAGGUUCCGGGCAACCU	TGAAGCTGCCAGCATGATCTCA	Retrotransposon gag protein [Corchorus capsularis]	-	-	-	-	-	-	-
miR167-z	ncbi_105046697	miRNA-mRNA	1540	1562.67	-28.375	0.6963	CUGAGGUCCCGCGUGACCU	TGAAGCTGCCAGCATGATCTCA	stress response protein NST1-like [Elaeis guineensis]	-	-	-	-	-	-	-
miR167-z	ncbi_105046697	miRNA-mRNA	4165.33	4188	-28.5	0.7125	AAGAGGUACCGGGUUUUCU	TGAAGCTGCCAGCATGATCTCA	stress response protein NST1-like [Elaeis guineensis]	-	-	-	-	-	-	-
miR167-z	ncbi_105046697	miRNA-mRNA	334.667	357.333	-24.125	0.6031	AAGAGGUACCGGGUUUUCU	TGAAGCTGCCAGCATGATCTCA	-	-	-	-	-	-	-	-
miR167-z	ncbi_105046697	miRNA-mRNA	286.667	309.333	-28.125	0.6902	CGGAGGUUCCGGGCAACCU	TGAAGCTGCCAGCATGATCTCA	-	-	-	-	-	-	-	-
miR167-z	ncbi_105046697	miRNA-mRNA	8438.67	8461.33	-27.5	0.6832	CUGAGGUCCCGCGUGACCU	TGAAGCTGCCAGCATGATCTCA	-	-	-	-	-	-	-	-
miR167-z	ncbi_105046697	miRNA-mRNA	1616	1638.67	-30.625	0.7632	ACCACCGCUGCCCUCUGCU	TGAAGCTGCCAGCATGATCTCA	-	-	-	-	-	-	-	-
miR167-z	ncbi_105046697	miRNA-mRNA	366.667	389.333	-26.375	0.6472	AAGAGGUACCGGGUUUUCU	TGAAGCTGCCAGCATGATCTCA	-	-	-	-	-	-	-	-
miR1863-z	ncbi_105044840	miRNA-mRNA	569.333	592	-24.125	0.6088	GAGACUAUGGUAUAAUUAACA	CTCTGATACCATATTAATTGT	Glutathione S-transferase U17 [Cocos nucifera]	Metabolism;Metabolism	Global and overview maps;Metabolism of other amino acids	ko01100//Metabolic pathways;ko00480//Glutathione metabolism	K00799;K00799	-	-	-
miR1863-z	ncbi_105044840	miRNA-mRNA	6716	6738.67	-28.375	0.6985	GAGACAAUGGUCUAAUUAACA	CTCTGATACCATATTAATTGT	-	-	-	-	-	-	-	-
miR1863-z	ncbi_105044840	miRNA-mRNA	1130.67	1153.33	-26.125	0.6431	GAGUCAAUGGUCUAAUUAACA	CTCTGATACCATATTAATTGT	RVT_1 domain-containing protein, partial [Cephalotus follicularis]	-	-	-	-	-	-	-
miR1863-z	ncbi_105044840	miRNA-mRNA	65.3333	88	-25.75	0.6338	GAGUCAAUGGUCUAAUUAACU	CTCTGATACCATATTAATTGT	stress response protein NST1-like [Elaeis guineensis]	-	-	-	-	-	-	-
miR1863-z	ncbi_105044840	miRNA-mRNA	365.333	388	-29	0.7342	GAGACAAUGGUCUAAUUAAGA	CTCTGATACCATATTAATTGT	arogenate dehydratase 1-like [Phoenix dactylifera]	Metabolism;Metabolism;Metabolism;Metabolism	Global and overview maps;Global and overview maps;Global and overview maps;Amino acid metabolism	ko01100//Metabolic pathways;ko01110//Biosynthesis of secondary metabolites;ko01230//Biosynthesis of amino acids;ko00400//Phenylalanine, tyrosine and tryptophan biosynthesis	K05359;K05359;K05359;K05359	-	-	-
miR1863-z	ncbi_105044840	miRNA-mRNA	237.333	260	-29.125	0.7236	GAGACUAUGGUAUAAUUAACA	CTCTGATACCATATTAATTGT	stress response protein NST1-like [Elaeis guineensis]	-	-	-	-	-	-	-
miR1863-z	ncbi_105044840	miRNA-mRNA	70.6667	93.3333	-26	0.6562	CAGACAAUGGUCUAAUUAACA	CTCTGATACCATATTAATTGT	stress response protein NST1-like [Elaeis guineensis]	-	-	-	-	-	-	-
miR1863-z	ncbi_105044840	miRNA-mRNA	70.6667	93.3333	-26	0.6562	CUGUCAAUGGUGUAAUUAACU	CTCTGATACCATATTAATTGT	stress response protein NST1-like [Elaeis guineensis]	-	-	-	-	-	-	-
miR1863-z	ncbi_105044840	miRNA-mRNA	4169.33	4192	-29.125	0.7259	GAGACAAUGGUCUAAUUAACA	CTCTGATACCATATTAATTGT	stress response protein NST1-like [Elaeis guineensis]	-	-	-	-	-	-	-
miR1863-z	ncbi_105044840	miRNA-mRNA	68	90.6667	-24	0.6038	GAGUCAAUGGUCUAAUUAACA	CTCTGATACCATATTAATTGT	stress response protein NST1-like [Elaeis guineensis]	-	-	-	-	-	-	-
miR1863-z	ncbi_105044840	miRNA-mRNA	110.667	133.333	-30	0.75	GAGUCAAUGGUCUAAUUAACU	CTCTGATACCATATTAATTGT	Retrovirus-related Pol polyprotein from transposon 17.6 [Cajanus cajan]	-	-	-	-	-	-	-
miR1863-z	ncbi_105044840	miRNA-mRNA	428	450.667	-25	0.6135	GAGACUAUGGUAUAAUUAACA	CTCTGATACCATATTAATTGT	Ribonuclease H-like superfamily [Arabidopsis suecica]	-	-	-	-	-	-	-
miR1863-z	ncbi_105044840	miRNA-mRNA	2926.67	2949.33	-26.125	0.6411	CAGUCAAUGGUGUAAUUAACU	CTCTGATACCATATTAATTGT	PREDICTED: rve domain-containing, partial [Prunus dulcis]	-	-	-	-	-	-	-
miR1863-z	ncbi_105044840	miRNA-mRNA	3212	3234.67	-27.5	0.6748	CAGACAAUGGUCUAAUUGACA	CTCTGATACCATATTAATTGT	Ribonuclease H-like superfamily [Arabidopsis suecica]	-	-	-	-	-	-	-
miR1863-z	ncbi_105044840	miRNA-mRNA	2248	2270.67	-26.375	0.6472	CUGUCAAUGGUGUAAUUAACU	CTCTGATACCATATTAATTGT	-	-	-	-	-	-	-	-
miR1863-z	ncbi_105044840	miRNA-mRNA	109.333	132	-29.25	0.7312	GAGACAAUGGUCUAAUUAAGA	CTCTGATACCATATTAATTGT	exonuclease mut-7 homolog isoform X1 [Cicer arietinum]	-	-	-	-	-	-	-
miR1863-z	ncbi_105044840	miRNA-mRNA	6440	6462.67	-25.5	0.6435	GAGACUAUGGUAUAAUUAACA	CTCTGATACCATATTAATTGT	Serine/threonine-protein phosphatase 7 long form-like [Vitis vinifera]	-	-	-	-	-	-	-
miR1863-z	ncbi_105044840	miRNA-mRNA	54.6667	77.3333	-25	0.6135	GAGACAAUGGUCUAAUUAACA	CTCTGATACCATATTAATTGT	stress response protein NST1-like [Elaeis guineensis]	-	-	-	-	-	-	-
miR1863-z	ncbi_105044840	miRNA-mRNA	326.667	349.333	-28.25	0.7129	GAGUCAAUGGUCUAAUUAACA	CTCTGATACCATATTAATTGT	stress response protein NST1-like [Elaeis guineensis]	-	-	-	-	-	-	-
miR1863-z	ncbi_105044840	miRNA-mRNA	374.667	397.333	-31.875	0.7969	GAGUCAAUGGUCUAAUUAACU	CTCTGATACCATATTAATTGT	Integrase catalytic core [Arabidopsis suecica]	-	-	-	-	-	-	-
miR1863-z	ncbi_105044840	miRNA-mRNA	2162.67	2185.33	-25.375	0.6304	GAGACUAUGGUAUAAUUAACA	CTCTGATACCATATTAATTGT	stress response protein NST1-like [Elaeis guineensis]	-	-	-	-	-	-	-
miR1863-z	ncbi_105044840	miRNA-mRNA	149.333	172	-25.375	0.6227	CAGUCAAUGGUGUAAUUAACU	CTCTGATACCATATTAATTGT	probable LRR receptor-like serine/threonine-protein kinase At3g47570 [Elaeis guineensis]	-	-	-	-	-	-	-
miR1863-z	ncbi_105044840	miRNA-mRNA	561.333	584	-32.25	0.8062	GAGACAAUGGUCUAAUUAAGA	CTCTGATACCATATTAATTGT	-	-	-	-	-	-	-	-
miR1863-z	ncbi_105044840	miRNA-mRNA	156	178.667	-28.125	0.7031	CAGACAAUGGUCUAAUUAACA	CTCTGATACCATATTAATTGT	Retrotransposon gag protein [Corchorus olitorius]	-	-	-	-	-	-	-
miR2916-z	MSTRG.19510	miRNA-mRNA	1096	1118.67	-27.25	0.6855	GAGUCAAUGGUCUAAUUAACA	TGGGCTCGAAGACGATCA	-	-	-	-	-	-	-	-
miR2916-z	MSTRG.19510	miRNA-mRNA	1096	1118.67	-27.25	0.6855	CAGUCAAUGGUGUAAUUAACU	TGGGCTCGAAGACGATCA	-	-	-	-	-	-	-	-
miR2916-z	MSTRG.19510	miRNA-mRNA	2012	2034.67	-30.125	0.7603	GAGUCAAUGGUCUAAUUAACA	TGGGCTCGAAGACGATCA	Retrotransposon gag protein [Corchorus capsularis]	-	-	-	-	-	-	-
miR2916-z	MSTRG.19510	miRNA-mRNA	1001.33	1024	-24.625	0.6215	GAGUCAAUGGUCUAAUUAACU	TGGGCTCGAAGACGATCA	-	-	-	-	-	-	-	-
miR2916-z	MSTRG.19510	miRNA-mRNA	306.667	329.333	-28	0.6978	GAGACUAUGGUAUAAUUAACA	TGGGCTCGAAGACGATCA	-	-	-	-	-	-	-	-
miR2916-z	MSTRG.19510	miRNA-mRNA	3060	3082.67	-26.125	0.6411	CAGUCAAUGGUGUAAUUAACU	TGGGCTCGAAGACGATCA	rve domain-containing protein [Cephalotus follicularis]	-	-	-	-	-	-	-
miR2916-z	MSTRG.19510	miRNA-mRNA	1090.67	1113.33	-30.625	0.7492	GAGACAAUGGUCUAAUUAAGA	TGGGCTCGAAGACGATCA	rve domain-containing protein [Cephalotus follicularis]	-	-	-	-	-	-	-
miR2916-z	MSTRG.19510	miRNA-mRNA	76	98.6667	-27	0.6814	CAGACAAUGGUCUAAUUAACA	TGGGCTCGAAGACGATCA	rve domain-containing protein/RVT_3 domain-containing protein [Cephalotus follicularis]	-	-	-	-	-	-	-
miR2916-z	MSTRG.19510	miRNA-mRNA	190.667	213.333	-28.125	0.7031	GAGUCAAUGGUCUAAUUAACA	TGGGCTCGAAGACGATCA	rve domain-containing protein/RVT_3 domain-containing protein [Cephalotus follicularis]	-	-	-	-	-	-	-
miR2916-z	MSTRG.19510	miRNA-mRNA	142.667	165.333	-27.625	0.6885	CAGUCAAUGGUGUAAUUAACU	TGGGCTCGAAGACGATCA	-	-	-	-	-	-	-	-
miR2916-z	MSTRG.19510	miRNA-mRNA	142.667	165.333	-27.625	0.6885	GAGACUAUGGUAUAAUUAACA	TGGGCTCGAAGACGATCA	transcription initiation factor TFIID subunit 4-like [Panicum virgatum]	-	-	-	-	-	-	-
miR2916-z	MSTRG.19510	miRNA-mRNA	340	362.667	-27.375	0.6844	GAGUCAAUGGUCUAAUUAACA	TGGGCTCGAAGACGATCA	Bromodomain adjacent to zinc finger domain 1A [Gossypium australe]	-	-	-	-	-	-	-
miR2916-z	MSTRG.19510	miRNA-mRNA	34.6667	57.3333	-28.125	0.7031	GAGUCAAUGGUCUAAUUAACU	TGGGCTCGAAGACGATCA	hypothetical protein COCNU_07G006300 [Cocos nucifera]	-	-	-	-	-	-	-
miR2916-z	MSTRG.19510	miRNA-mRNA	612	634.667	-28.875	0.7219	GAGACUAUGGUAUAAUUAACA	TGGGCTCGAAGACGATCA	-	-	-	-	-	-	-	-
miR2916-z	MSTRG.19510	miRNA-mRNA	136	158.667	-28.25	0.6933	CAGUCAAUGGUGUAAUUAACU	TGGGCTCGAAGACGATCA	-	-	-	-	-	-	-	-
miR2916-z	MSTRG.19510	miRNA-mRNA	136	158.667	-28.25	0.6933	GAGACAAUGGUCUAAUUAAGA	TGGGCTCGAAGACGATCA	flavin-containing monooxygenase FMO GS-OX-like 4 [Elaeis guineensis]	-	-	-	-	-	-	-
miR2916-z	MSTRG.19510	miRNA-mRNA	1936	1960	-28.25	0.6043	CAGACAAUGGUCUAAUUAACA	TGGGCTCGAAGACGATCA	-	-	-	-	-	-	-	-
miR2916-z	MSTRG.26072	miRNA-mRNA	2137.33	2161.33	-34.75	0.7473	GAGUCAAUGGUCUAAUUAACA	TGGGCTCGAAGACGATCA	-	-	-	-	-	-	-	-
miR2916-z	MSTRG.26072	miRNA-mRNA	2137.33	2161.33	-34.75	0.7473	CAGUCAAUGGUGUAAUUAACU	TGGGCTCGAAGACGATCA	-	-	-	-	-	-	-	-
miR2916-z	MSTRG.26072	miRNA-mRNA	778.667	802.667	-29.125	0.6213	CAGACAAUGGUCUAAUUGACA	TGGGCTCGAAGACGATCA	Retrotransposon gag protein [Corchorus olitorius]	Metabolism	Lipid metabolism	ko00591//Linoleic acid metabolism	K15718	-	-	-
miR2916-z	MSTRG.26072	miRNA-mRNA	1861.33	1885.33	-29.125	0.6213	CUGUCAAUGGUGUAAUUAACU	TGGGCTCGAAGACGATCA	60S ribosomal protein L27a-3 [Elaeis guineensis]	Genetic Information Processing	Translation	ko03010//Ribosome	K02900	-	-	-
miR2916-z	MSTRG.26072	miRNA-mRNA	2281.33	2305.33	-33.875	0.7425	GAGACAAUGGUCUAAUUAAGA	TGGGCTCGAAGACGATCA	-	-	-	-	-	-	-	-
miR2916-z	MSTRG.26072	miRNA-mRNA	3629.33	3653.33	-33.875	0.7425	GAGACUAUGGUAUAAUUAACA	TGGGCTCGAAGACGATCA	-	-	-	-	-	-	-	-
miR2916-z	MSTRG.26072	miRNA-mRNA	2737.33	2761.33	-31.125	0.6712	GAGACAAUGGUCUAAUUAACA	TGGGCTCGAAGACGATCA	Decaprenyl diphosphate synthase [Salix suchowensis]	-	-	-	-	-	-	-
miR2916-z	MSTRG.26072	miRNA-mRNA	2737.33	2761.33	-31.125	0.6712	GAGUCAAUGGUCUAAUUAACA	TGGGCTCGAAGACGATCA	-	-	-	-	-	-	-	-
miR2916-z	MSTRG.26072	miRNA-mRNA	805.333	829.333	-34.375	0.7412	GAGUCAAUGGUCUAAUUAACU	TGGGCTCGAAGACGATCA	-	-	-	-	-	-	-	-
miR2916-z	MSTRG.26072	miRNA-mRNA	56	80	-28.25	0.6027	GAGACUAUGGUAUAAUUAACA	TGGGCTCGAAGACGATCA	stress response protein NST1-like [Elaeis guineensis]	-	-	-	-	-	-	-
miR2916-z	MSTRG.26072	miRNA-mRNA	56	80	-28.25	0.6027	CAGUCAAUGGUGUAAUUAACU	TGGGCTCGAAGACGATCA	stress response protein NST1-like [Elaeis guineensis]	-	-	-	-	-	-	-
miR2916-z	MSTRG.26072	miRNA-mRNA	2192	2216	-34.75	0.7473	GAGACAAUGGUCUAAUUAAGA	TGGGCTCGAAGACGATCA	uncharacterized protein LOC109505143 [Elaeis guineensis]	-	-	-	-	-	-	-
miR2916-z	MSTRG.26072	miRNA-mRNA	2029.33	2053.33	-34.75	0.7473	CAGACAAUGGUCUAAUUAACA	TGGGCTCGAAGACGATCA	uncharacterized protein LOC109505143 [Elaeis guineensis]	-	-	-	-	-	-	-
miR2916-z	MSTRG.26072	miRNA-mRNA	2360	2384	-34.75	0.7473	GAGUCAAUGGUCUAAUUAACA	TGGGCTCGAAGACGATCA	F-box protein At5g07670-like isoform X5 [Phoenix dactylifera]	-	-	-	-	-	-	-
miR2916-z	MSTRG.26072	miRNA-mRNA	76	100	-33	0.704	CAGUCAAUGGUGUAAUUAACU	TGGGCTCGAAGACGATCA	RVT_1 domain-containing protein, partial [Cephalotus follicularis]	-	-	-	-	-	-	-
miR2916-z	MSTRG.26072	miRNA-mRNA	569.333	593.333	-31	0.6613	GAGUCAAUGGUCUAAUUAACA	TGGGCTCGAAGACGATCA	RVT_1 domain-containing protein, partial [Cephalotus follicularis]	-	-	-	-	-	-	-
miR2916-z	MSTRG.26072	miRNA-mRNA	613.333	637.333	-31.875	0.6873	GAGUCAAUGGUCUAAUUAACU	TGGGCTCGAAGACGATCA	PREDICTED: rve domain-containing, partial [Prunus dulcis]	-	-	-	-	-	-	-
miR2916-z	MSTRG.26072	miRNA-mRNA	1888	1912	-29.625	0.6458	GAGACUAUGGUAUAAUUAACA	TGGGCTCGAAGACGATCA	PREDICTED: rve domain-containing, partial [Prunus dulcis]	-	-	-	-	-	-	-
miR2916-z	MSTRG.26072	miRNA-mRNA	1064	1088	-30	0.64	CAGUCAAUGGUGUAAUUAACU	TGGGCTCGAAGACGATCA	60S ribosomal protein L27a-3 [Elaeis guineensis]	Genetic Information Processing	Translation	ko03010//Ribosome	K02900	-	-	-
miR2916-z	MSTRG.28717	miRNA-mRNA	718.667	742.667	-30.875	0.6712	GAGACAAUGGUCUAAUUAAGA	TGGGCTCGAAGACGATCA	60S ribosomal protein L27a-3 [Elaeis guineensis]	Genetic Information Processing	Translation	ko03010//Ribosome	K02900	-	-	-
miR2916-z	MSTRG.28717	miRNA-mRNA	1988	2012	-27.5	0.6027	CAGACAAUGGUCUAAUUAACA	TGGGCTCGAAGACGATCA	-	-	-	-	-	-	-	-
miR2916-z	MSTRG.28717	miRNA-mRNA	2445.33	2469.33	-29.75	0.6503	GAGUCAAUGGUCUAAUUAACA	TGGGCTCGAAGACGATCA	-	-	-	-	-	-	-	-
miR2916-z	MSTRG.28717	miRNA-mRNA	1074.67	1098.67	-31.625	0.6819	CAGUCAAUGGUGUAAUUAACU	TGGGCTCGAAGACGATCA	PHD finger protein [Actinidia chinensis var. chinensis] [Actinidia chinensis]	-	-	-	-	-	-	-
miR2916-z	MSTRG.28717	miRNA-mRNA	1074.67	1098.67	-31.625	0.6819	GAGACUAUGGUAUAAUUAACA	TGGGCTCGAAGACGATCA	stress response protein NST1-like [Elaeis guineensis]	-	-	-	-	-	-	-
miR2916-z	MSTRG.28717	miRNA-mRNA	185.333	209.333	-28.625	0.624	GAGUCAAUGGUCUAAUUAACA	TGGGCTCGAAGACGATCA	stress response protein NST1-like [Elaeis guineensis]	-	-	-	-	-	-	-
miR2916-z	MSTRG.33908	miRNA-mRNA	1022.67	1046.67	-28.375	0.6102	GAGUCAAUGGUCUAAUUAACU	TGGGCTCGAAGACGATCA	Alpha-galactosidase [Hibiscus syriacus]	-	-	-	-	-	-	-
miR2916-z	MSTRG.33908	miRNA-mRNA	1809.33	1833.33	-30.125	0.6461	GAGACUAUGGUAUAAUUAACA	TGGGCTCGAAGACGATCA	uncharacterized protein LOC109505143 [Elaeis guineensis]	-	-	-	-	-	-	-
miR2916-z	MSTRG.33908	miRNA-mRNA	730.667	754.667	-30	0.6593	CAGUCAAUGGUGUAAUUAACU	TGGGCTCGAAGACGATCA	Os06g0165300 [Oryza sativa Japonica Group]	Genetic Information Processing	Folding, sorting and degradation	ko04141//Protein processing in endoplasmic reticulum	K14011	-	-	-
miR2916-z	MSTRG.33908	miRNA-mRNA	5814.67	5838.67	-37.75	0.8118	GAGACAAUGGUCUAAUUAAGA	TGGGCTCGAAGACGATCA	zf-CCHC domain-containing protein/UBN2_2 domain-containing protein, partial [Cephalotus follicularis]	-	-	-	-	-	-	-
miR2916-z	MSTRG.33908	miRNA-mRNA	1114.67	1138.67	-34.25	0.7385	CAGACAAUGGUCUAAUUAACA	TGGGCTCGAAGACGATCA	Retrovirus-related Pol polyprotein from transposon RE1 [Vitis vinifera]	-	-	-	-	-	-	-
miR2916-z	MSTRG.33908	miRNA-mRNA	900	924	-31.625	0.6801	GAGUCAAUGGUCUAAUUAACA	TGGGCTCGAAGACGATCA	-	-	-	-	-	-	-	-
miR2916-z	MSTRG.33908	miRNA-mRNA	1844	1868	-30.5	0.6649	CAGUCAAUGGUGUAAUUAACU	TGGGCTCGAAGACGATCA	-	-	-	-	-	-	-	-
miR2916-z	MSTRG.33908	miRNA-mRNA	2134.67	2158.67	-30.5	0.6649	GAGACAAUGGUCUAAUUAAGA	TGGGCTCGAAGACGATCA	Beta-porphyranase [Actinidia chinensis var. chinensis] [Actinidia chinensis]	-	-	-	-	-	-	-
miR2916-z	MSTRG.33908	miRNA-mRNA	3454.67	3478.67	-30.75	0.6578	CAGACAAUGGUCUAAUUAACA	TGGGCTCGAAGACGATCA	Retrotransposon gag protein [Corchorus capsularis]	-	-	-	-	-	-	-
miR2916-z	MSTRG.38282	miRNA-mRNA	340	365.333	-36.25	0.6905	GAGUCAAUGGUCUAAUUAACA	TGGGCTCGAAGACGATCA	-	-	-	-	-	-	-	-
miR2916-z	MSTRG.38282	miRNA-mRNA	260	285.333	-36.25	0.6905	CAGUCAAUGGUGUAAUUAACU	TGGGCTCGAAGACGATCA	-	-	-	-	-	-	-	-
miR2916-z	MSTRG.38282	miRNA-mRNA	3282.67	3308	-34	0.6476	CAGACAAUGGUCUAAUUAACA	TGGGCTCGAAGACGATCA	-	-	-	-	-	-	-	-
miR2916-z	MSTRG.38282	miRNA-mRNA	296	321.333	-32.875	0.6337	GAGUCAAUGGUCUAAUUAACA	TGGGCTCGAAGACGATCA	-	-	-	-	-	-	-	-
miR2916-z	MSTRG.38282	miRNA-mRNA	198.667	224	-37.125	0.7105	CAGUCAAUGGUGUAAUUAACU	TGGGCTCGAAGACGATCA	-	-	-	-	-	-	-	-
miR2916-z	MSTRG.38282	miRNA-mRNA	296	321.333	-33.375	0.6342	GAGUCAAUGGUCUAAUUAACA	TGGGCTCGAAGACGATCA	OSJNBa0009K15.17 [Oryza sativa Japonica Group]	Metabolism;Metabolism;Metabolism	Global and overview maps;Global and overview maps;Metabolism of cofactors and vitamins	ko01100//Metabolic pathways;ko01110//Biosynthesis of secondary metabolites;ko00130//Ubiquinone and other terpenoid-quinone biosynthesis	K05928;K05928;K05928	-	-	-
miR2916-z	MSTRG.38282	miRNA-mRNA	3269.33	3294.67	-35.5	0.6762	GAGUCAAUGGUCUAAUUAACU	TGGGCTCGAAGACGATCA	-	-	-	-	-	-	-	-
miR2916-z	MSTRG.38282	miRNA-mRNA	197.333	222.667	-38.625	0.7392	GAGACUAUGGUAUAAUUAACA	TGGGCTCGAAGACGATCA	cytochrome P450 81E8-like [Hevea brasiliensis]	-	-	-	-	-	-	-
miR2916-z	MSTRG.38282	miRNA-mRNA	3426.67	3452	-36.125	0.6914	CAGUCAAUGGUGUAAUUAACU	TGGGCTCGAAGACGATCA	cytochrome P450 81E8-like [Hevea brasiliensis]	-	-	-	-	-	-	-
miR2916-z	MSTRG.38282	miRNA-mRNA	153.333	178.667	-34.125	0.65	GAGACAAUGGUCUAAUUAAGA	TGGGCTCGAAGACGATCA	-	-	-	-	-	-	-	-
miR2916-z	MSTRG.38282	miRNA-mRNA	1441.33	1468	-36.375	0.7029	CAGACAAUGGUCUAAUUAACA	TGGGCTCGAAGACGATCA	hypothetical protein COCNU_07G004820 [Cocos nucifera]	-	-	-	-	-	-	-
miR2916-z	MSTRG.38282	miRNA-mRNA	29.3333	56	-36.75	0.7313	GAGUCAAUGGUCUAAUUAACA	TGGGCTCGAAGACGATCA	stress response protein NST1-like [Elaeis guineensis]	-	-	-	-	-	-	-
miR2916-z	MSTRG.38282	miRNA-mRNA	2504	2530.67	-34.5	0.6715	CAGUCAAUGGUGUAAUUAACU	TGGGCTCGAAGACGATCA	stress response protein NST1-like [Elaeis guineensis]	-	-	-	-	-	-	-
miR2916-z	MSTRG.38282	miRNA-mRNA	1325.33	1352	-36.375	0.7029	GAGACUAUGGUAUAAUUAACA	TGGGCTCGAAGACGATCA	Retrotransposon gag protein [Corchorus olitorius]	-	-	-	-	-	-	-
miR2916-z	MSTRG.40608	miRNA-mRNA	1508	1534.67	-36.375	0.7029	GAGUCAAUGGUCUAAUUAACA	TGGGCTCGAAGACGATCA	Retrotransposon gag protein [Corchorus capsularis]	-	-	-	-	-	-	-
miR2916-z	MSTRG.40608	miRNA-mRNA	453.333	480	-32.25	0.6418	GAGUCAAUGGUCUAAUUAACU	TGGGCTCGAAGACGATCA	RVT_1 domain-containing protein, partial [Cephalotus follicularis]	-	-	-	-	-	-	-
miR2916-z	MSTRG.40608	miRNA-mRNA	266.667	293.333	-31.375	0.6107	GAGACUAUGGUAUAAUUAACA	TGGGCTCGAAGACGATCA	rve domain-containing protein/RVT_3 domain-containing protein [Cephalotus follicularis]	-	-	-	-	-	-	-
miR2916-z	MSTRG.40608	miRNA-mRNA	45.3333	72	-31.375	0.6107	CAGUCAAUGGUGUAAUUAACU	TGGGCTCGAAGACGATCA	rve domain-containing protein/RVT_3 domain-containing protein [Cephalotus follicularis]	-	-	-	-	-	-	-
miR2916-z	MSTRG.40608	miRNA-mRNA	2322.67	2349.33	-37.375	0.7551	GAGACAAUGGUCUAAUUAAGA	TGGGCTCGAAGACGATCA	-	-	-	-	-	-	-	-
miR2916-z	MSTRG.40608	miRNA-mRNA	3017.33	3044	-32.5	0.6684	CAGACAAUGGUCUAAUUAACA	TGGGCTCGAAGACGATCA	-	-	-	-	-	-	-	-
miR2916-z	MSTRG.40608	miRNA-mRNA	956	982.667	-29.625	0.6077	GAGUCAAUGGUCUAAUUAACA	TGGGCTCGAAGACGATCA	Retrotransposon gag protein [Corchorus olitorius]	-	-	-	-	-	-	-
miR2916-z	MSTRG.40608	miRNA-mRNA	113.333	140	-39.25	0.7889	CAGUCAAUGGUGUAAUUAACU	TGGGCTCGAAGACGATCA	-	-	-	-	-	-	-	-
miR2916-z	MSTRG.40608	miRNA-mRNA	768	794.667	-35.5	0.7208	GAGUCAAUGGUCUAAUUAACA	TGGGCTCGAAGACGATCA	Beta-porphyranase [Actinidia chinensis var. chinensis] [Actinidia chinensis]	-	-	-	-	-	-	-
miR2916-z	MSTRG.40608	miRNA-mRNA	1521.33	1548	-35.625	0.7197	CAGUCAAUGGUGUAAUUAACU	TGGGCTCGAAGACGATCA	Retrotransposon gag protein [Corchorus capsularis]	-	-	-	-	-	-	-
miR2916-z	MSTRG.40608	miRNA-mRNA	777.333	804	-33.375	0.6742	GAGUCAAUGGUCUAAUUAACA	TGGGCTCGAAGACGATCA	rve domain-containing protein [Cephalotus follicularis]	-	-	-	-	-	-	-
miR2916-z	MSTRG.40608	miRNA-mRNA	270.667	297.333	-38.875	0.7974	CAGUCAAUGGUGUAAUUAACU	TGGGCTCGAAGACGATCA	intracellular protein transport protein USO1-like [Elaeis guineensis]	-	-	-	-	-	-	-
miR2916-z	MSTRG.40608	miRNA-mRNA	253.333	280	-39.5	0.798	GAGUCAAUGGUCUAAUUAACA	TGGGCTCGAAGACGATCA	intracellular protein transport protein USO1-like [Elaeis guineensis]	Genetic Information Processing;Genetic Information Processing	Folding, sorting and degradation;Replication and repair	ko04141//Protein processing in endoplasmic reticulum;ko03420//Nucleotide excision repair	K10839;K10839	-	-	-
miR2916-z	MSTRG.44085	miRNA-mRNA	2470.67	2497.33	-36.25	0.7436	CAGUCAAUGGUGUAAUUAACU	TGGGCTCGAAGACGATCA	UV excision repair protein RAD23 homolog A [Elaeis guineensis]	Genetic Information Processing;Genetic Information Processing	Folding, sorting and degradation;Replication and repair	ko04141//Protein processing in endoplasmic reticulum;ko03420//Nucleotide excision repair	K10839;K10839	-	-	-
miR2916-z	MSTRG.44085	miRNA-mRNA	3877.33	3904	-24.75	0.613	GAGUCAAUGGUCUAAUUAACA	TGGGCTCGAAGACGATCA	UV excision repair protein RAD23 homolog A [Elaeis guineensis]	Genetic Information Processing;Genetic Information Processing	Folding, sorting and degradation;Replication and repair	ko04141//Protein processing in endoplasmic reticulum;ko03420//Nucleotide excision repair	K10839;K10839	-	-	-
miR2916-z	MSTRG.44085	miRNA-mRNA	2496	2522.67	-33.25	0.8313	CAGACAAUGGUCUAAUUAACA	TGGGCTCGAAGACGATCA	UV excision repair protein RAD23 homolog A [Elaeis guineensis]	Genetic Information Processing;Genetic Information Processing	Folding, sorting and degradation;Replication and repair	ko04141//Protein processing in endoplasmic reticulum;ko03420//Nucleotide excision repair	K10839;K10839	-	-	-
miR2916-z	MSTRG.44085	miRNA-mRNA	2264	2290.67	-33.25	0.8313	GAGUCAAUGGUCUAAUUAACA	TGGGCTCGAAGACGATCA	-	-	-	-	-	-	-	-
miR2916-z	MSTRG.44085	miRNA-mRNA	168	194.667	-33.25	0.8313	CAGUCAAUGGUGUAAUUAACU	TGGGCTCGAAGACGATCA	-	-	-	-	-	-	-	-
miR2916-z	MSTRG.44085	miRNA-mRNA	168	194.667	-33.25	0.8313	GAGUCAAUGGUCUAAUUAACA	TGGGCTCGAAGACGATCA	nitrate regulatory gene2 protein [Cocos nucifera]	-	-	-	-	-	-	-
miR2916-z	MSTRG.44085	miRNA-mRNA	268	294.667	-25.25	0.6254	GAGUCAAUGGUCUAAUUAACU	TGGGCTCGAAGACGATCA	rve domain-containing protein [Cephalotus follicularis]	-	-	-	-	-	-	-
miR2916-z	MSTRG.44085	miRNA-mRNA	785.333	812	-33.25	0.8313	GAGACUAUGGUAUAAUUAACA	TGGGCTCGAAGACGATCA	-	-	-	-	-	-	-	-
miR2916-z	MSTRG.44085	miRNA-mRNA	2668	2694.67	-26.75	0.6687	CAGUCAAUGGUGUAAUUAACU	TGGGCTCGAAGACGATCA	-	-	-	-	-	-	-	-
miR2916-z	MSTRG.44085	miRNA-mRNA	400	424	-34.125	0.7358	GAGACAAUGGUCUAAUUAAGA	TGGGCTCGAAGACGATCA	protein HAIKU1-like [Phoenix dactylifera]	-	-	-	-	-	-	-
miR2916-z	MSTRG.44085	miRNA-mRNA	882.667	906.667	-28.875	0.621	CAGACAAUGGUCUAAUUAACA	TGGGCTCGAAGACGATCA	rve domain-containing protein [Cephalotus follicularis]	-	-	-	-	-	-	-
miR2916-z	MSTRG.44085	miRNA-mRNA	350.667	374.667	-37.25	0.8164	GAGUCAAUGGUCUAAUUAACA	TGGGCTCGAAGACGATCA	rve domain-containing protein [Cephalotus follicularis]	-	-	-	-	-	-	-
miR2916-z	MSTRG.44085	miRNA-mRNA	2598.67	2622.67	-32	0.7052	CAGUCAAUGGUGUAAUUAACU	TGGGCTCGAAGACGATCA	-	-	-	-	-	-	-	-
miR2916-z	MSTRG.44085	miRNA-mRNA	317.333	341.333	-34.125	0.7358	GAGACUAUGGUAUAAUUAACA	TGGGCTCGAAGACGATCA	rve domain-containing protein/RVT_3 domain-containing protein [Cephalotus follicularis]	-	-	-	-	-	-	-
miR2916-z	MSTRG.44085	miRNA-mRNA	357.333	381.333	-34.125	0.7358	GAGUCAAUGGUCUAAUUAACA	TGGGCTCGAAGACGATCA	rve domain-containing protein/RVT_3 domain-containing protein [Cephalotus follicularis]	-	-	-	-	-	-	-
miR2916-z	MSTRG.48324	miRNA-mRNA	866.667	890.667	-33.125	0.7086	GAGUCAAUGGUCUAAUUAACU	TGGGCTCGAAGACGATCA	NDR1/HIN1-like protein 2 [Elaeis guineensis]	-	-	-	-	-	-	-
miR2916-z	MSTRG.48324	miRNA-mRNA	100	124	-29.375	0.6334	GAGACUAUGGUAUAAUUAACA	TGGGCTCGAAGACGATCA	probable methyltransferase At1g29790 isoform X1 [Zingiber officinale]	-	-	-	-	-	-	-
miR2916-z	MSTRG.48324	miRNA-mRNA	1636	1660	-30.375	0.6463	CAGUCAAUGGUGUAAUUAACU	TGGGCTCGAAGACGATCA	Retrovirus-related Pol polyprotein from transposon TNT 1-94 [Vitis vinifera]	-	-	-	-	-	-	-
miR2916-z	MSTRG.48324	miRNA-mRNA	57.3333	81.3333	-29.875	0.639	GAGACAAUGGUCUAAUUAAGA	TGGGCTCGAAGACGATCA	-	-	-	-	-	-	-	-
miR2916-z	MSTRG.48324	miRNA-mRNA	29.3333	53.3333	-30.25	0.6523	CAGACAAUGGUCUAAUUAACA	TGGGCTCGAAGACGATCA	-	-	-	-	-	-	-	-
miR2916-z	MSTRG.48324	miRNA-mRNA	109.333	133.333	-32.125	0.6965	GAGUCAAUGGUCUAAUUAACA	TGGGCTCGAAGACGATCA	rve domain-containing protein [Cephalotus follicularis]	-	-	-	-	-	-	-
miR2916-z	MSTRG.48324	miRNA-mRNA	22.6667	46.6667	-30.75	0.6667	CAGUCAAUGGUGUAAUUAACU	TGGGCTCGAAGACGATCA	-	-	-	-	-	-	-	-
miR2916-z	MSTRG.48324	miRNA-mRNA	57.3333	81.3333	-30.75	0.6667	GAGUCAAUGGUCUAAUUAACA	TGGGCTCGAAGACGATCA	stress response protein NST1-like [Elaeis guineensis]	-	-	-	-	-	-	-
miR2916-z	MSTRG.48324	miRNA-mRNA	4102.67	4126.67	-34	0.7473	CAGACAAUGGUCUAAUUAACA	TGGGCTCGAAGACGATCA	protein VASP homolog [Triticum aestivum]	-	-	-	-	-	-	-
miR2916-z	MSTRG.48324	miRNA-mRNA	26.6667	50.6667	-34.625	0.7367	GAGUCAAUGGUCUAAUUAACA	TGGGCTCGAAGACGATCA	Retrotransposon gag protein [Corchorus capsularis]	-	-	-	-	-	-	-
miR2916-z	MSTRG.48324	miRNA-mRNA	277.333	301.333	-33.875	0.7384	CAGUCAAUGGUGUAAUUAACU	TGGGCTCGAAGACGATCA	putative wiskott-Aldrich syndrome protein [Cocos nucifera]	-	-	-	-	-	-	-
miR2916-z	MSTRG.48324	miRNA-mRNA	277.333	301.333	-33.875	0.7384	GAGUCAAUGGUCUAAUUAACA	TGGGCTCGAAGACGATCA	polyprotein [Gossypium australe]	-	-	-	-	-	-	-
miR2916-z	MSTRG.48324	miRNA-mRNA	1389.33	1413.33	-33.75	0.7258	GAGUCAAUGGUCUAAUUAACU	TGGGCTCGAAGACGATCA	Retrovirus-related Pol polyprotein from transposon TNT 1-94 [Vitis vinifera]	-	-	-	-	-	-	-
miR2916-z	MSTRG.48324	miRNA-mRNA	1018.67	1042.67	-34.375	0.7353	GAGACUAUGGUAUAAUUAACA	TGGGCTCGAAGACGATCA	vegetative cell wall protein gp1-like [Elaeis guineensis]	-	-	-	-	-	-	-
miR2916-z	MSTRG.48324	miRNA-mRNA	2330.67	2354.67	-31.25	0.6812	CAGUCAAUGGUGUAAUUAACU	TGGGCTCGAAGACGATCA	vegetative cell wall protein gp1-like [Elaeis guineensis]	-	-	-	-	-	-	-
miR2916-z	MSTRG.50877	miRNA-mRNA	41.3333	65.3333	-31.5	0.6756	GAGACAAUGGUCUAAUUAAGA	TGGGCTCGAAGACGATCA	stress response protein NST1-like [Elaeis guineensis]	-	-	-	-	-	-	-
miR2916-z	MSTRG.50877	miRNA-mRNA	2033.33	2057.33	-34.5	0.752	CAGACAAUGGUCUAAUUAACA	TGGGCTCGAAGACGATCA	Ribonuclease H-like superfamily [Arabidopsis suecica]	-	-	-	-	-	-	-
miR2916-z	MSTRG.50877	miRNA-mRNA	85.3333	109.333	-36.625	0.7898	GAGUCAAUGGUCUAAUUAACA	TGGGCTCGAAGACGATCA	retrovirus-related pol polyprotein from transposon opus [Quercus suber]	-	-	-	-	-	-	-
miR2916-z	MSTRG.50877	miRNA-mRNA	1882.67	1906.67	-29.5	0.6431	CAGUCAAUGGUGUAAUUAACU	TGGGCTCGAAGACGATCA	Aspartic peptidase domain containing protein, partial [Parasponia andersonii]	-	-	-	-	-	-	-
miR2916-z	MSTRG.50877	miRNA-mRNA	106.667	130.667	-35.75	0.7772	GAGACUAUGGUAUAAUUAACA	TGGGCTCGAAGACGATCA	alpha-D-mannose-specific plant lectins domain-containing protein [Dioscorea alata]	-	-	-	-	-	-	-
miR2916-z	MSTRG.50877	miRNA-mRNA	420	444	-29.625	0.6337	GAGUCAAUGGUCUAAUUAACA	TGGGCTCGAAGACGATCA	alpha-D-mannose-specific plant lectins domain-containing protein [Dioscorea alata]	-	-	-	-	-	-	-
miR2916-z	MSTRG.50877	miRNA-mRNA	568	592	-31.75	0.6921	GAGUCAAUGGUCUAAUUAACU	TGGGCTCGAAGACGATCA	uncharacterized protein LOC105049174 [Elaeis guineensis]	-	-	-	-	-	-	-
miR2916-z	MSTRG.50877	miRNA-mRNA	29.3333	53.3333	-29.875	0.6512	GAGACUAUGGUAUAAUUAACA	TGGGCTCGAAGACGATCA	UV excision repair protein RAD23 homolog A [Elaeis guineensis]	Genetic Information Processing;Genetic Information Processing	Folding, sorting and degradation;Replication and repair	ko04141//Protein processing in endoplasmic reticulum;ko03420//Nucleotide excision repair	K10839;K10839	-	-	-
miR2916-z	MSTRG.50877	miRNA-mRNA	538.667	562.667	-30.25	0.6667	CAGUCAAUGGUGUAAUUAACU	TGGGCTCGAAGACGATCA	UV excision repair protein RAD23 homolog A [Elaeis guineensis]	Genetic Information Processing;Genetic Information Processing	Folding, sorting and degradation;Replication and repair	ko04141//Protein processing in endoplasmic reticulum;ko03420//Nucleotide excision repair	K10839;K10839	-	-	-
miR2916-z	MSTRG.50877	miRNA-mRNA	110.667	134.667	-31.25	0.672	GAGACAAUGGUCUAAUUAAGA	TGGGCTCGAAGACGATCA	probable tRNA N6-adenosine threonylcarbamoyltransferase, mitochondrial isoform X3 [Phoenix dactylifera]	-	-	-	-	-	-	-
miR2916-z	MSTRG.50877	miRNA-mRNA	572	596	-35.375	0.7527	CAGACAAUGGUCUAAUUAACA	TGGGCTCGAAGACGATCA	gag-pol polyprotein [Trifolium pratense]	-	-	-	-	-	-	-
miR2916-z	MSTRG.50877	miRNA-mRNA	36	60	-36.125	0.7875	GAGUCAAUGGUCUAAUUAACA	TGGGCTCGAAGACGATCA	uncharacterized protein LOC108511172 [Phoenix dactylifera]	-	-	-	-	-	-	-
miR2916-z	MSTRG.50877	miRNA-mRNA	36	60	-36.125	0.7875	CAGUCAAUGGUGUAAUUAACU	TGGGCTCGAAGACGATCA	Beta-porphyranase [Actinidia chinensis var. chinensis] [Actinidia chinensis]	-	-	-	-	-	-	-
miR2916-z	MSTRG.50877	miRNA-mRNA	1888	1912	-30.625	0.6551	CAGUCAAUGGUGUAAUUAACU	TGGGCTCGAAGACGATCA	Beta-porphyranase [Actinidia chinensis var. chinensis] [Actinidia chinensis]	-	-	-	-	-	-	-
miR2916-z	MSTRG.50877	miRNA-mRNA	1902.67	1926.67	-32	0.7033	GAGACAAUGGUCUAAUUAAGA	TGGGCTCGAAGACGATCA	conserved oligomeric Golgi complex subunit 4 [Phoenix dactylifera]	-	-	-	-	-	-	-
miR2916-z	MSTRG.50877	miRNA-mRNA	1636	1660	-30.625	0.6551	CAGACAAUGGUCUAAUUAACA	TGGGCTCGAAGACGATCA	conserved oligomeric Golgi complex subunit 4 [Cocos nucifera]	-	-	-	-	-	-	-
miR2916-z	MSTRG.53282	miRNA-mRNA	116	140	-31.375	0.6877	GAGUCAAUGGUCUAAUUAACA	TGGGCTCGAAGACGATCA	hypothetical protein COCNU_07G001830 [Cocos nucifera]	-	-	-	-	-	-	-
miR2916-z	MSTRG.53282	miRNA-mRNA	7333.33	7357.33	-34.5	0.75	CAGUCAAUGGUGUAAUUAACU	TGGGCTCGAAGACGATCA	-	-	-	-	-	-	-	-
miR2916-z	MSTRG.53282	miRNA-mRNA	680	704	-30.625	0.6586	CAGUCAAUGGUGUAAUUAACU	TGGGCTCGAAGACGATCA	Pentatricopeptide repeat-containing protein, chloroplastic [Cocos nucifera]	-	-	-	-	-	-	-
miR2916-z	MSTRG.53282	miRNA-mRNA	993.333	1017.33	-28.25	0.6075	GAGACAAUGGUCUAAUUAAGA	TGGGCTCGAAGACGATCA	stress response protein NST1-like [Elaeis guineensis]	-	-	-	-	-	-	-
miR2916-z	MSTRG.53282	miRNA-mRNA	126.667	150.667	-35.5	0.7781	CAGACAAUGGUCUAAUUAACA	TGGGCTCGAAGACGATCA	rve domain-containing protein [Cephalotus follicularis]	-	-	-	-	-	-	-
miR2916-z	MSTRG.53282	miRNA-mRNA	568	592	-31.75	0.6921	GAGUCAAUGGUCUAAUUAACA	TGGGCTCGAAGACGATCA	protein VASP homolog [Triticum aestivum]	-	-	-	-	-	-	-
miR2916-z	MSTRG.53282	miRNA-mRNA	1552	1576	-33.125	0.7086	CAGUCAAUGGUGUAAUUAACU	TGGGCTCGAAGACGATCA	-	-	-	-	-	-	-	-
miR2916-z	MSTRG.53282	miRNA-mRNA	802.667	826.667	-29.375	0.6317	GAGUCAAUGGUCUAAUUAACA	TGGGCTCGAAGACGATCA	Transducin/WD40 repeat-like superfamily protein [Theobroma cacao]	-	-	-	-	-	-	-
miR2916-z	MSTRG.53282	miRNA-mRNA	16	40	-29.625	0.6337	GAGUCAAUGGUCUAAUUAACU	TGGGCTCGAAGACGATCA	-	-	-	-	-	-	-	-
miR2916-z	MSTRG.53282	miRNA-mRNA	612	636	-37.5	0.8086	GAGACUAUGGUAUAAUUAACA	TGGGCTCGAAGACGATCA	-	-	-	-	-	-	-	-
miR2916-z	MSTRG.53282	miRNA-mRNA	22.6667	46.6667	-31.875	0.6873	CAGUCAAUGGUGUAAUUAACU	TGGGCTCGAAGACGATCA	Bromodomain adjacent to zinc finger domain 1A [Gossypium arboreum]	-	-	-	-	-	-	-
miR2916-z	MSTRG.53282	miRNA-mRNA	1229.33	1253.33	-32.75	0.7218	GAGACAAUGGUCUAAUUAAGA	TGGGCTCGAAGACGATCA	Bromodomain adjacent to zinc finger domain 1A [Gossypium arboreum]	-	-	-	-	-	-	-
miR2916-z	MSTRG.6346	miRNA-mRNA	336	360	-30.75	0.6703	CAGACAAUGGUCUAAUUAACA	TGGGCTCGAAGACGATCA	Retrotransposon gag protein [Corchorus capsularis]	-	-	-	-	-	-	-
miR2916-z	MSTRG.6346	miRNA-mRNA	454.667	478.667	-34	0.7332	GAGUCAAUGGUCUAAUUAACA	TGGGCTCGAAGACGATCA	Retrotransposon gag protein [Corchorus capsularis]	-	-	-	-	-	-	-
miR2916-z	MSTRG.6346	miRNA-mRNA	232	256	-30.5	0.6649	CAGUCAAUGGUGUAAUUAACU	TGGGCTCGAAGACGATCA	Zinc finger PMZ-type [Arabidopsis thaliana x Arabidopsis arenosa]	-	-	-	-	-	-	-
miR2916-z	MSTRG.6346	miRNA-mRNA	53.3333	77.3333	-37.5	0.813	GAGACUAUGGUAUAAUUAACA	TGGGCTCGAAGACGATCA	copia-type reverse transcriptase-like protein, partial [Trifolium pratense]	-	-	-	-	-	-	-
miR2916-z	MSTRG.6346	miRNA-mRNA	214.667	238.667	-32.75	0.7218	GAGUCAAUGGUCUAAUUAACA	TGGGCTCGAAGACGATCA	rve domain-containing protein [Cephalotus follicularis]	-	-	-	-	-	-	-
miR2916-z	MSTRG.6346	miRNA-mRNA	124	148	-40.625	0.876	GAGUCAAUGGUCUAAUUAACU	TGGGCTCGAAGACGATCA	stress response protein NST1-like [Elaeis guineensis]	-	-	-	-	-	-	-
miR2916-z	MSTRG.6346	miRNA-mRNA	8050.67	8074.67	-29.375	0.6317	GAGACUAUGGUAUAAUUAACA	TGGGCTCGAAGACGATCA	stress response protein NST1-like [Elaeis guineensis]	-	-	-	-	-	-	-
miR2916-z	MSTRG.6346	miRNA-mRNA	414.667	438.667	-30.25	0.6594	CAGUCAAUGGUGUAAUUAACU	TGGGCTCGAAGACGATCA	protein NYNRIN-like [Coffea arabica]	-	-	-	-	-	-	-
miR2916-z	MSTRG.6346	miRNA-mRNA	360	384	-30.25	0.6594	GAGACAAUGGUCUAAUUAAGA	TGGGCTCGAAGACGATCA	PREDICTED: rve domain-containing, partial [Prunus dulcis]	-	-	-	-	-	-	-
miR2916-z	MSTRG.6346	miRNA-mRNA	765.333	789.333	-31.75	0.6846	CAGACAAUGGUCUAAUUAACA	TGGGCTCGAAGACGATCA	Retrovirus-related Pol polyprotein from transposon TNT 1-94, partial [Cajanus cajan]	-	-	-	-	-	-	-
miR2916-z	MSTRG.6346	miRNA-mRNA	490.667	514.667	-30.75	0.6578	GAGUCAAUGGUCUAAUUAACA	TGGGCTCGAAGACGATCA	Retrotransposon gag protein [Corchorus olitorius]	-	-	-	-	-	-	-
miR2916-z	MSTRG.6346	miRNA-mRNA	517.333	541.333	-32.5	0.6989	CAGUCAAUGGUGUAAUUAACU	TGGGCTCGAAGACGATCA	UV excision repair protein RAD23 homolog A [Elaeis guineensis]	Genetic Information Processing;Genetic Information Processing	Folding, sorting and degradation;Replication and repair	ko04141//Protein processing in endoplasmic reticulum;ko03420//Nucleotide excision repair	K10839;K10839	-	-	-
miR2916-z	MSTRG.6346	miRNA-mRNA	565.333	588	-26.5	0.631	GAGUCAAUGGUCUAAUUAACU	TGGGCTCGAAGACGATCA	UV excision repair protein RAD23 homolog A [Elaeis guineensis]	Genetic Information Processing;Genetic Information Processing	Folding, sorting and degradation;Replication and repair	ko04141//Protein processing in endoplasmic reticulum;ko03420//Nucleotide excision repair	K10839;K10839	-	-	-
miR2916-z	MSTRG.6346	miRNA-mRNA	945.333	968	-26.5	0.631	GAGACUAUGGUAUAAUUAACA	TGGGCTCGAAGACGATCA	-	-	-	-	-	-	-	-
miR2916-z	MSTRG.6346	miRNA-mRNA	66.6667	89.3333	-27.625	0.6406	CAGUCAAUGGUGUAAUUAACU	TGGGCTCGAAGACGATCA	Bromodomain adjacent to zinc finger domain 1A [Gossypium arboreum]	-	-	-	-	-	-	-
miR2916-z	ncbi_105032151	miRNA-mRNA	2462.67	2485.33	-29.375	0.6831	GAGACAAUGGUCUAAUUAAGA	TGGGCTCGAAGACGATCA	Bromodomain adjacent to zinc finger domain 1A [Gossypium arboreum]	-	-	-	-	-	-	-
miR2916-z	ncbi_105032151	miRNA-mRNA	1481.33	1504	-35.875	0.8542	CAGACAAUGGUCUAAUUAACA	TGGGCTCGAAGACGATCA	-	-	-	-	-	-	-	-
miR2916-z	ncbi_105032151	miRNA-mRNA	2306.67	2329.33	-30.5	0.7262	GAGUCAAUGGUCUAAUUAACA	TGGGCTCGAAGACGATCA	Transmembrane protein [Trema orientale]	-	-	-	-	-	-	-
miR2916-z	ncbi_105032151	miRNA-mRNA	1169.33	1192	-26	0.6029	CAGUCAAUGGUGUAAUUAACU	TGGGCTCGAAGACGATCA	-	-	-	-	-	-	-	-
miR2916-z	ncbi_105033424	miRNA-mRNA	1261.33	1284	-27.625	0.6462	GAGUCAAUGGUCUAAUUAACU	TGGGCTCGAAGACGATCA	Retrotransposon gag protein [Corchorus capsularis]	-	-	-	-	-	-	-
miR2916-z	ncbi_105033424	miRNA-mRNA	1216	1238.67	-30.625	0.7249	GAGACUAUGGUAUAAUUAACA	TGGGCTCGAAGACGATCA	uncharacterized abhydrolase domain-containing protein DDB_G0269086-like [Elaeis guineensis]	-	-	-	-	-	-	-
miR2916-z	ncbi_105033424	miRNA-mRNA	1098.67	1121.33	-31.875	0.7589	CAGUCAAUGGUGUAAUUAACU	TGGGCTCGAAGACGATCA	Retrotransposon gag protein [Corchorus capsularis]	-	-	-	-	-	-	-
miR2916-z	ncbi_105033424	miRNA-mRNA	120	142.667	-25.875	0.6106	CAGACAAUGGUCUAAUUAACA	TGGGCTCGAAGACGATCA	gag-pol polyprotein, partial [Trifolium pratense]	-	-	-	-	-	-	-
miR2916-z	ncbi_105033424	miRNA-mRNA	1961.33	1984	-30.125	0.7047	GAGUCAAUGGUCUAAUUAACA	TGGGCTCGAAGACGATCA	probable methyltransferase PMT11 [Phoenix dactylifera]	-	-	-	-	-	-	-
miR2916-z	ncbi_105033424	miRNA-mRNA	1429.33	1452	-30.75	0.7278	CAGUCAAUGGUGUAAUUAACU	TGGGCTCGAAGACGATCA	trichoplein keratin filament-binding protein-like [Elaeis guineensis]	-	-	-	-	-	-	-
miR2916-z	ncbi_105033424	miRNA-mRNA	3320	3342.67	-28.375	0.6756	GAGUCAAUGGUCUAAUUAACA	TGGGCTCGAAGACGATCA	ensconsin-like [Elaeis guineensis]	-	-	-	-	-	-	-
miR2916-z	ncbi_105033424	miRNA-mRNA	2356	2378.67	-27.25	0.6337	GAGUCAAUGGUCUAAUUAACU	TGGGCTCGAAGACGATCA	rve domain-containing protein/RVT_3 domain-containing protein [Cephalotus follicularis]	-	-	-	-	-	-	-
miR2916-z	ncbi_105033424	miRNA-mRNA	2841.33	2864	-35.75	0.8437	GAGACUAUGGUAUAAUUAACA	TGGGCTCGAAGACGATCA	-	-	-	-	-	-	-	-
miR2916-z	ncbi_105033424	miRNA-mRNA	1212	1234.67	-26.375	0.628	CAGUCAAUGGUGUAAUUAACU	TGGGCTCGAAGACGATCA	transcription initiation factor TFIID subunit 4-like [Panicum virgatum]	-	-	-	-	-	-	-
miR2916-z	ncbi_105033424	miRNA-mRNA	293.333	316	-27.375	0.6404	GAGACAAUGGUCUAAUUAAGA	TGGGCTCGAAGACGATCA	RVT_3 domain-containing protein [Cephalotus follicularis]	-	-	-	-	-	-	-
miR2916-z	ncbi_105033424	miRNA-mRNA	2686.67	2709.33	-27.625	0.6462	CAGACAAUGGUCUAAUUAACA	TGGGCTCGAAGACGATCA	RVT_3 domain-containing protein [Cephalotus follicularis]	-	-	-	-	-	-	-
miR2916-z	ncbi_105033424	miRNA-mRNA	7329.33	7352	-26.25	0.6213	GAGUCAAUGGUCUAAUUAACA	TGGGCTCGAAGACGATCA	rve domain-containing protein/RVT_3 domain-containing protein [Cephalotus follicularis]	-	-	-	-	-	-	-
miR2916-z	ncbi_105033424	miRNA-mRNA	129.333	152	-27.875	0.652	CAGUCAAUGGUGUAAUUAACU	TGGGCTCGAAGACGATCA	cytochrome P450 81E8-like [Hevea brasiliensis]	-	-	-	-	-	-	-
miR2916-z	ncbi_105033424	miRNA-mRNA	1381.33	1404	-30.25	0.7014	GAGACUAUGGUAUAAUUAACA	TGGGCTCGAAGACGATCA	filament-like protein [Actinidia rufa]	-	-	-	-	-	-	-
miR2916-z	ncbi_105033424	miRNA-mRNA	1509.33	1532	-29.75	0.6899	GAGUCAAUGGUCUAAUUAACA	TGGGCTCGAAGACGATCA	stress response protein NST1-like [Elaeis guineensis]	-	-	-	-	-	-	-
miR2916-z	ncbi_105033424	miRNA-mRNA	180	202.667	-29.625	0.7054	GAGUCAAUGGUCUAAUUAACU	TGGGCTCGAAGACGATCA	Glyceraldehyde-3-phosphate dehydrogenase, testis-specific like [Actinidia chinensis var. chinensis] [Actinidia chinensis]	-	-	-	-	-	-	-
miR2916-z	ncbi_105033424	miRNA-mRNA	73.3333	96	-27.75	0.6607	GAGACUAUGGUAUAAUUAACA	TGGGCTCGAAGACGATCA	-	-	-	-	-	-	-	-
miR2916-z	ncbi_105033424	miRNA-mRNA	5513.33	5536	-27.25	0.6337	CAGUCAAUGGUGUAAUUAACU	TGGGCTCGAAGACGATCA	rve domain-containing protein [Cephalotus follicularis]	-	-	-	-	-	-	-
miR2916-z	ncbi_105033424	miRNA-mRNA	181.333	204	-28.875	0.6834	GAGACAAUGGUCUAAUUAAGA	TGGGCTCGAAGACGATCA	rve domain-containing protein [Cephalotus follicularis]	-	-	-	-	-	-	-
miR2916-z	ncbi_105033424	miRNA-mRNA	1677.33	1700	-26.625	0.6339	CAGACAAUGGUCUAAUUAACA	TGGGCTCGAAGACGATCA	-	-	-	-	-	-	-	-
miR2916-z	ncbi_105033424	miRNA-mRNA	616	638.667	-30	0.708	GAGUCAAUGGUCUAAUUAACA	TGGGCTCGAAGACGATCA	stress response protein NST1-like [Elaeis guineensis]	-	-	-	-	-	-	-
miR2916-z	ncbi_105033424	miRNA-mRNA	616	638.667	-30	0.708	CAGUCAAUGGUGUAAUUAACU	TGGGCTCGAAGACGATCA	stress response protein NST1-like [Elaeis guineensis]	-	-	-	-	-	-	-
miR2916-z	ncbi_105033424	miRNA-mRNA	2629.33	2652	-26.875	0.625	GAGACUAUGGUAUAAUUAACA	TGGGCTCGAAGACGATCA	-	-	-	-	-	-	-	-
miR2916-z	ncbi_105033424	miRNA-mRNA	2244	2266.67	-29.125	0.6873	CAGUCAAUGGUGUAAUUAACU	TGGGCTCGAAGACGATCA	hypothetical protein COCNU_12G001600 [Cocos nucifera]	-	-	-	-	-	-	-
miR2916-z	ncbi_105033424	miRNA-mRNA	720	742.667	-32.125	0.7604	GAGACAAUGGUCUAAUUAAGA	TGGGCTCGAAGACGATCA	cation/H(+) antiporter 20 [Cocos nucifera]	-	-	-	-	GO:0009536//plastid	GO:0005451//monovalent cation:proton antiporter activity	GO:0006605//protein targeting;GO:0006814//sodium ion transport;GO:0006875//cellular metal ion homeostasis;GO:0055067//monovalent inorganic cation homeostasis
miR2916-z	ncbi_105033424	miRNA-mRNA	648	670.667	-25.375	0.6042	CAGACAAUGGUCUAAUUAACA	TGGGCTCGAAGACGATCA	rve domain-containing protein [Cephalotus follicularis]	-	-	-	-	-	-	-
miR2916-z	ncbi_105033424	miRNA-mRNA	2013.33	2036	-26.625	0.6339	GAGUCAAUGGUCUAAUUAACA	TGGGCTCGAAGACGATCA	stress response protein NST1-like [Elaeis guineensis]	-	-	-	-	-	-	-
miR2916-z	ncbi_105039000	miRNA-mRNA	1556	1578.67	-27.125	0.6308	CAGACAAUGGUCUAAUUAACA	TGGGCTCGAAGACGATCA	stress response protein NST1-like [Elaeis guineensis]	-	-	-	-	-	-	-
miR2916-z	ncbi_105039000	miRNA-mRNA	605.333	628	-43	1	GAGUCAAUGGUCUAAUUAACA	TGGGCTCGAAGACGATCA	-	-	-	-	-	-	-	-
miR2916-z	ncbi_105039000	miRNA-mRNA	573.333	596	-43	1	CAGUCAAUGGUGUAAUUAACU	TGGGCTCGAAGACGATCA	-	-	-	-	-	-	-	-
miR2916-z	ncbi_105039000	miRNA-mRNA	605.333	628	-43	1	GAGUCAAUGGUCUAAUUAACA	TGGGCTCGAAGACGATCA	peptidyl-prolyl cis-trans isomerase [Actinidia rufa]	-	-	-	-	-	-	-
miR2916-z	ncbi_105039000	miRNA-mRNA	1126.67	1149.33	-29.75	0.6742	GAGUCAAUGGUCUAAUUAACU	TGGGCTCGAAGACGATCA	uncharacterized protein LOC109505143 [Elaeis guineensis]	-	-	-	-	-	-	-
miR2916-z	ncbi_105039000	miRNA-mRNA	321.333	344	-28	0.6437	GAGACUAUGGUAUAAUUAACA	TGGGCTCGAAGACGATCA	intracellular protein transport protein USO1-like [Elaeis guineensis]	-	-	-	-	-	-	-
miR2916-z	ncbi_105039000	miRNA-mRNA	3065.33	3088	-28.375	0.6412	CAGUCAAUGGUGUAAUUAACU	TGGGCTCGAAGACGATCA	intracellular protein transport protein USO1-like [Elaeis guineensis]	-	-	-	-	-	-	-
miR2916-z	ncbi_105039000	miRNA-mRNA	1717.33	1740	-29.75	0.6839	GAGACAAUGGUCUAAUUAAGA	TGGGCTCGAAGACGATCA	protein VASP homolog [Triticum aestivum]	-	-	-	-	-	-	-
miR2916-z	ncbi_105039000	miRNA-mRNA	605.333	628	-43	1	CAGACAAUGGUCUAAUUAACA	TGGGCTCGAAGACGATCA	protein VASP homolog [Triticum aestivum]	-	-	-	-	-	-	-
miR2916-z	ncbi_105039000	miRNA-mRNA	193.333	216	-31.5	0.72	GAGUCAAUGGUCUAAUUAACA	TGGGCTCGAAGACGATCA	F-box protein AFR-like [Phoenix dactylifera]	-	-	-	-	-	-	-
miR2916-z	ncbi_105039000	miRNA-mRNA	193.333	216	-31.5	0.72	CAGUCAAUGGUGUAAUUAACU	TGGGCTCGAAGACGATCA	-	-	-	-	-	-	-	-
miR2916-z	ncbi_105039000	miRNA-mRNA	582.667	605.333	-29.875	0.6829	GAGACUAUGGUAUAAUUAACA	TGGGCTCGAAGACGATCA	-	-	-	-	-	-	-	-
miR2916-z	ncbi_105044824	miRNA-mRNA	222.667	245.333	-26.5	0.6006	GAGUCAAUGGUCUAAUUAACA	TGGGCTCGAAGACGATCA	trichoplein keratin filament-binding protein-like [Elaeis guineensis]	-	-	-	-	-	-	-
miR2916-z	ncbi_105044824	miRNA-mRNA	622.667	645.333	-26.25	0.6087	GAGUCAAUGGUCUAAUUAACU	TGGGCTCGAAGACGATCA	trichoplein keratin filament-binding protein-like [Elaeis guineensis]	-	-	-	-	-	-	-
miR2916-z	ncbi_105044824	miRNA-mRNA	1348	1370.67	-32	0.7171	GAGACUAUGGUAUAAUUAACA	TGGGCTCGAAGACGATCA	-	-	-	-	-	-	-	-
miR2916-z	ncbi_105044824	miRNA-mRNA	2021.33	2044	-28.125	0.6522	CAGUCAAUGGUGUAAUUAACU	TGGGCTCGAAGACGATCA	-	-	-	-	-	-	-	-
miR2916-z	ncbi_105052300	miRNA-mRNA	2157.33	2180	-28.125	0.6522	GAGACAAUGGUCUAAUUAAGA	TGGGCTCGAAGACGATCA	Beta-porphyranase [Actinidia chinensis var. chinensis] [Actinidia chinensis]	-	-	-	-	-	-	-
miR2916-z	ncbi_105052300	miRNA-mRNA	1386.67	1409.33	-27.5	0.6162	CAGACAAUGGUCUAAUUAACA	TGGGCTCGAAGACGATCA	LOW QUALITY PROTEIN: exocyst complex component EXO70E2-like [Pistacia vera]	-	-	-	-	-	-	-
miR2916-z	ncbi_105053326	miRNA-mRNA	605.333	628	-43	1	GAGUCAAUGGUCUAAUUAACA	TGGGCTCGAAGACGATCA	-	-	-	-	-	-	-	-
miR2916-z	ncbi_105053326	miRNA-mRNA	3258.67	3281.33	-29.375	0.662	CAGUCAAUGGUGUAAUUAACU	TGGGCTCGAAGACGATCA	U-box domain-containing protein 25-like [Phoenix dactylifera]	-	-	-	-	-	-	-
miR2916-z	ncbi_105053326	miRNA-mRNA	461.333	484	-31.5	0.7059	CAGUCAAUGGUGUAAUUAACU	TGGGCTCGAAGACGATCA	-	-	-	-	-	-	-	-
miR2916-z	ncbi_105053326	miRNA-mRNA	800	822.667	-28	0.6346	GAGACAAUGGUCUAAUUAAGA	TGGGCTCGAAGACGATCA	-	-	-	-	-	-	-	-
miR2916-z	ncbi_105055196	miRNA-mRNA	1012	1034.67	-28.625	0.6506	CAGACAAUGGUCUAAUUAACA	TGGGCTCGAAGACGATCA	calcium-dependent protein kinase 3-like [Dioscorea cayenensis subsp. rotundata] [Dioscorea cayenensis]	Organismal Systems	Environmental adaptation	ko04626//Plant-pathogen interaction	K13412	-	GO:0016772//transferase activity, transferring phosphorus-containing groups	-
miR2916-z	ncbi_105055196	miRNA-mRNA	1050.67	1073.33	-26.625	0.6017	GAGUCAAUGGUCUAAUUAACA	TGGGCTCGAAGACGATCA	shewanella-like protein phosphatase 2 [Elaeis guineensis]	-	-	-	-	-	-	-
miR2916-z	ncbi_105055196	miRNA-mRNA	234.667	257.333	-29.25	0.6705	CAGUCAAUGGUGUAAUUAACU	TGGGCTCGAAGACGATCA	-	-	-	-	-	-	-	-
miR2916-z	ncbi_105055196	miRNA-mRNA	886.667	909.333	-30.75	0.6969	GAGACUAUGGUAUAAUUAACA	TGGGCTCGAAGACGATCA	-	-	-	-	-	-	-	-
miR2916-z	ncbi_105055196	miRNA-mRNA	1742.67	1765.33	-30	0.6897	GAGUCAAUGGUCUAAUUAACA	TGGGCTCGAAGACGATCA	-	-	-	-	-	-	-	-
miR2916-z	ncbi_105055196	miRNA-mRNA	1724	1746.67	-29.75	0.6575	GAGUCAAUGGUCUAAUUAACU	TGGGCTCGAAGACGATCA	asparagine synthetase [glutamine-hydrolyzing]-like [Phoenix dactylifera]	Metabolism;Metabolism;Metabolism;Metabolism	Global and overview maps;Global and overview maps;Global and overview maps;Amino acid metabolism	ko01100//Metabolic pathways;ko01110//Biosynthesis of secondary metabolites;ko01230//Biosynthesis of amino acids;ko00250//Alanine, aspartate and glutamate metabolism	K01953;K01953;K01953;K01953	-	GO:0016884//carbon-nitrogen ligase activity, with glutamine as amido-N-donor;GO:0032550//purine ribonucleoside binding	GO:0006529//asparagine biosynthetic process;GO:0009064//glutamine family amino acid metabolic process;GO:0009267//cellular response to starvation;GO:0009642//response to light intensity;GO:0009746//response to hexose;GO:0034285//response to disaccharide
miR2916-z	ncbi_105055196	miRNA-mRNA	814.667	837.333	-30.625	0.6749	GAGACUAUGGUAUAAUUAACA	TGGGCTCGAAGACGATCA	-	-	-	-	-	-	-	-
miR319-x	MSTRG.4806	miRNA-mRNA	2618.67	2641.33	-27.875	0.6177	AUCGACGGCUUAGAAGAU	TAGCTGCCGAATCTTCTA	-	-	-	-	-	-	-	-
miR319-x	MSTRG.4806	miRNA-mRNA	516	538.667	-28.5	0.6404	AUCGACGGCUUAGAAGAU	TAGCTGCCGAATCTTCTA	-	-	-	-	-	-	-	-
miR319-x	MSTRG.4806	miRNA-mRNA	628	650.667	-27.625	0.6208	AUCGACGGCUUAGAAGAU	TAGCTGCCGAATCTTCTA	uncharacterized protein LOC105049174 [Elaeis guineensis]	-	-	-	-	-	-	-
miR319-x	MSTRG.4806	miRNA-mRNA	628	650.667	-27.625	0.6208	AUCGACGGCUUAGAAGAU	TAGCTGCCGAATCTTCTA	zinc transporter 6, chloroplastic [Elaeis guineensis]	-	-	-	-	GO:0009507//chloroplast;GO:0016020//membrane	GO:0016491//oxidoreductase activity;GO:0022890//inorganic cation transmembrane transporter activity	GO:0006829//zinc ion transport;GO:0051707//response to other organism
miR319-x	MSTRG.4806	miRNA-mRNA	5057.33	5080	-27.25	0.6022	AUCGACGGCUUAGAAGAU	TAGCTGCCGAATCTTCTA	-	-	-	-	-	-	-	-
miR319-x	MSTRG.4806	miRNA-mRNA	5864	5886.67	-31.625	0.6989	AUCGACGGCUUAGAAGAU	TAGCTGCCGAATCTTCTA	uncharacterized protein LOC105049174 [Elaeis guineensis]	-	-	-	-	-	-	-
miR3630-y	ncbi_105034279	miRNA-mRNA	2004	2026.67	-31.375	0.6934	GCCUUAGAGAGACUACGUG	CGGAATCTCTCTGATGCAC	uncharacterized protein LOC105049174 [Elaeis guineensis]	-	-	-	-	-	-	-
miR3630-y	ncbi_105034279	miRNA-mRNA	3638.67	3661.33	-30	0.6612	GCCUUAGAGAGACUACGUG	CGGAATCTCTCTGATGCAC	60S ribosomal protein L27a-3 [Elaeis guineensis]	Genetic Information Processing	Translation	ko03010//Ribosome	K02900	GO:0005911//cell-cell junction;GO:0015934//large ribosomal subunit	-	GO:0010467//gene expression;GO:0090567//reproductive shoot system development
miR3630-y	ncbi_105034279	miRNA-mRNA	841.333	864	-45	1	GCCUUAGAGAGACUACGUG	CGGAATCTCTCTGATGCAC	Retrotransposon gag protein [Corchorus capsularis]	-	-	-	-	-	-	-
miR3630-y	ncbi_105034279	miRNA-mRNA	1585.33	1608	-27	0.6085	GCCUUAGAGAGACUACGUG	CGGAATCTCTCTGATGCAC	Retrotransposon gag protein [Corchorus capsularis]	-	-	-	-	-	-	-
miR395-y	ncbi_105044949	miRNA-mRNA	1585.33	1608	-27	0.6085	ACUUCACAAACCCCCUUGA	TGAAGTGTTTGGGGGAACT	rve domain-containing protein [Cephalotus follicularis]	-	-	-	-	-	-	GO:0044260//cellular macromolecule metabolic process;GO:0090304//nucleic acid metabolic process
miR395-y	ncbi_105044949	miRNA-mRNA	3733.33	3756	-28.625	0.6415	ACUUCACAAACCCCCUUGA	TGAAGTGTTTGGGGGAACT	rve domain-containing protein/RVT_3 domain-containing protein [Cephalotus follicularis]	-	-	-	-	-	-	-
miR395-y	ncbi_105044949	miRNA-mRNA	237.333	260	-30	0.6761	ACUUCACAAACCCCCUUGA	TGAAGTGTTTGGGGGAACT	-	-	-	-	-	-	-	-
miR395-y	ncbi_105044949	miRNA-mRNA	898.667	921.333	-29.125	0.6563	ACUUCACAAACCCCCUUGA	TGAAGTGTTTGGGGGAACT	hypothetical protein COCNU_04G013190 [Cocos nucifera]	-	-	-	-	-	-	-
miR395-y	ncbi_105044949	miRNA-mRNA	645.333	668	-28	0.6205	ACUUCACAAACCCCCUUGA	TGAAGTGTTTGGGGGAACT	-	-	-	-	-	-	-	-
miR395-y	ncbi_105044949	miRNA-mRNA	1385.33	1408	-30.75	0.6891	ACUUCACAAACCCCCUUGA	TGAAGTGTTTGGGGGAACT	-	-	-	-	-	-	-	-
miR395-y	ncbi_105044949	miRNA-mRNA	3105.33	3128	-35.125	0.7871	ACUUCACAAACCCCCUUGA	TGAAGTGTTTGGGGGAACT	-	-	-	-	-	-	-	-
miR395-y	ncbi_105044949	miRNA-mRNA	1892	1914.67	-27.75	0.615	ACUUCACAAACCCCCUUGA	TGAAGTGTTTGGGGGAACT	stress response protein NST1-like [Elaeis guineensis]	-	-	-	-	-	-	-
miR395-y	ncbi_105044949	miRNA-mRNA	636	658.667	-29.875	0.6713	ACUUCACAAACCCCCUUGA	TGAAGTGTTTGGGGGAACT	stress response protein NST1-like [Elaeis guineensis]	-	-	-	-	-	-	-
miR395-y	ncbi_105044949	miRNA-mRNA	765.333	788	-29.875	0.6713	ACUUCACAAACCCCCUUGA	TGAAGTGTTTGGGGGAACT	hypothetical protein CRG98_041058, partial [Punica granatum]	-	-	-	-	-	-	-
miR395-y	ncbi_105044949	miRNA-mRNA	3822.67	3845.33	-27.625	0.6105	ACUUCACAAACCCCCUUGA	TGAAGTGTTTGGGGGAACT	transposon ty3-i gag-pol polyprotein [Quercus suber]	-	-	-	-	-	-	-
miR395-y	ncbi_105044949	miRNA-mRNA	2188	2210.67	-30.625	0.6768	ACUUCACAAACCCCCUUGA	TGAAGTGTTTGGGGGAACT	transposon ty3-i gag-pol polyprotein [Quercus suber]	-	-	-	-	-	-	-
miR444-y	ncbi_105047610	miRNA-mRNA	53.3333	76	-29.25	0.6464	AGCUCAACGACGGAGUUCGAA	TGCAGTTGCTGCCTCAAGCTT	-	-	-	-	-	-	-	-
miR444-y	ncbi_105047610	miRNA-mRNA	800	822.667	-33.25	0.7348	AGCUCAACGACGGAGUUCGAA	TGCAGTTGCTGCCTCAAGCTT	-	-	-	-	-	-	-	-
miR444-y	ncbi_105047610	miRNA-mRNA	2232	2254.67	-28.875	0.6399	AGCUCAACGACGGAGUUCGAA	TGCAGTTGCTGCCTCAAGCTT	-	-	-	-	-	-	-	-
miR444-y	ncbi_105047610	miRNA-mRNA	2861.33	2884	-28	0.6188	AGCUCAACGACGGAGUUCGAA	TGCAGTTGCTGCCTCAAGCTT	Rve domain-containing protein [Cocos nucifera]	-	-	-	-	-	-	-
miR444-y	ncbi_105047610	miRNA-mRNA	1113.33	1136	-34	0.7514	AGCUCAACGACGGAGUUCGAA	TGCAGTTGCTGCCTCAAGCTT	uncharacterized protein LOC120112944 [Phoenix dactylifera]	-	-	-	-	-	-	-
miR444-y	ncbi_105047610	miRNA-mRNA	1952	1974.67	-34.375	0.7597	TGCUCAACGACGGAGUUCGAA	TGCAGTTGCTGCCTCAAGCTT	-	-	-	-	-	-	-	-
miR444-y	ncbi_105047610	miRNA-mRNA	2500	2522.67	-29.625	0.6639	TGCUCAACGACGGAGUUCGAT	TGCAGTTGCTGCCTCAAGCTT	Zinc finger, CCHC-type [Corchorus capsularis]	-	-	-	-	-	-	-
miR444-y	ncbi_105047610	miRNA-mRNA	3230.67	3253.33	-28.25	0.6348	CGCUCAACGACGGAGUUCGAT	TGCAGTTGCTGCCTCAAGCTT	RNA-directed DNA polymerase [Dendrobium catenatum]	-	-	-	-	-	-	-
miR444-y	ncbi_105047610	miRNA-mRNA	713.333	736	-31.375	0.6934	AGCUCAACGACGGAGUUCGAA	TGCAGTTGCTGCCTCAAGCTT	LOW QUALITY PROTEIN: flavonol 3-sulfotransferase-like [Elaeis guineensis]	-	-	-	-	-	-	-
miR444-y	ncbi_105047610	miRNA-mRNA	1032	1054.67	-28.5	0.6404	CGCUCAACCACGGAGUUCGAT	TGCAGTTGCTGCCTCAAGCTT	RVT_1 domain-containing protein, partial [Cephalotus follicularis]	-	-	-	-	-	-	-
miR444-y	ncbi_105047610	miRNA-mRNA	937.333	960	-30.5	0.674	AGCUCAACGACGGAGUUCGAA	TGCAGTTGCTGCCTCAAGCTT	trichoplein keratin filament-binding protein-like [Elaeis guineensis]	-	-	-	-	-	-	-
miR444-y	ncbi_105047610	miRNA-mRNA	2681.33	2704	-28.125	0.632	TGCUCAACGACGGAGUUCGAA	TGCAGTTGCTGCCTCAAGCTT	trichoplein keratin filament-binding protein-like [Elaeis guineensis]	-	-	-	-	-	-	-
miR444-y	ncbi_105047610	miRNA-mRNA	836	858.667	-34	0.7514	TGCUCAACGACGGAGUUCGAT	TGCAGTTGCTGCCTCAAGCTT	-	-	-	-	-	-	-	-
miR444-y	ncbi_105047610	miRNA-mRNA	1022.67	1045.33	-34	0.7514	CGCUCAACGACGGAGUUCGAT	TGCAGTTGCTGCCTCAAGCTT	-	-	-	-	-	-	-	-
miR444-y	ncbi_105047610	miRNA-mRNA	1022.67	1045.33	-34	0.7514	AGCUCAACGACGGAGUUCGAA	TGCAGTTGCTGCCTCAAGCTT	-	-	-	-	-	-	-	-
miR444-y	ncbi_105049337	miRNA-mRNA	2382.67	2405.33	-33	0.7416	CGCUCAACCACGGAGUUCGAT	TGCAGTTGCTGCCTCAAGCTT	LOW QUALITY PROTEIN: guanine nucleotide-binding protein subunit beta [Elaeis guineensis]	-	-	-	-	-	-	-
miR444-y	ncbi_105049337	miRNA-mRNA	594.667	617.333	-28.875	0.6364	AGCUCAACGACGGAGUUCGAA	TGCAGTTGCTGCCTCAAGCTT	F-box protein At3g07870-like [Carica papaya]	-	-	-	-	-	-	-
miR444-y	ncbi_105049337	miRNA-mRNA	564	586.667	-29.875	0.6713	TGCUCAACGACGGAGUUCGAA	TGCAGTTGCTGCCTCAAGCTT	-	-	-	-	-	-	-	-
miR444-y	ncbi_105049502	miRNA-mRNA	3113.33	3136	-33.5	0.7549	TGCUCAACGACGGAGUUCGAT	TGCAGTTGCTGCCTCAAGCTT	GroES-like protein [Dioscorea alata]	-	-	-	-	-	GO:0004713//protein tyrosine kinase activity;GO:0032550//purine ribonucleoside binding	GO:0006468//protein phosphorylation
miR444-y	ncbi_105049502	miRNA-mRNA	884	906.667	-30.75	0.693	CGCUCAACGACGGAGUUCGAT	TGCAGTTGCTGCCTCAAGCTT	-	-	-	-	-	-	-	-
miR444-y	ncbi_105049502	miRNA-mRNA	1584	1606.67	-29.125	0.6454	AGCUCAACGACGGAGUUCGAA	TGCAGTTGCTGCCTCAAGCTT	-	-	-	-	-	-	-	-
miR444-y	ncbi_105049502	miRNA-mRNA	1616	1638.67	-29	0.6409	CGCUCAACCACGGAGUUCGAT	TGCAGTTGCTGCCTCAAGCTT	serine/threonine-protein phosphatase 7 long form homolog [Phtheirospermum japonicum]	-	-	-	-	-	-	-
miR444-y	ncbi_105049502	miRNA-mRNA	1616	1638.67	-29	0.6409	AGCUCAACGACGGAGUUCGAA	TGCAGTTGCTGCCTCAAGCTT	serine/threonine-protein phosphatase 7 long form homolog isoform X2 [Vitis riparia]	-	-	-	-	-	-	-
miR444-y	ncbi_105049502	miRNA-mRNA	82.6667	105.333	-27.75	0.6236	TGCUCAACGACGGAGUUCGAA	TGCAGTTGCTGCCTCAAGCTT	rve domain-containing protein/RVT_3 domain-containing protein [Cephalotus follicularis]	-	-	-	-	-	-	-
miR477-y	ncbi_105059362	miRNA-mRNA	2053.33	2076	-27.875	0.6246	CUUCGGGAACCCCAUCACACU	GAAGCCCTTGGGGTAGAGTGA	probable leucine-rich repeat receptor-like protein kinase At5g49770 isoform X1 [Phoenix dactylifera]	-	-	-	-	GO:0016020//membrane	GO:0004672//protein kinase activity;GO:0036094//small molecule binding;GO:0097159//organic cyclic compound binding;GO:1901363//heterocyclic compound binding	GO:0006464//cellular protein modification process;GO:0016310//phosphorylation;GO:0044085//cellular component biogenesis;GO:0045491//xylan metabolic process
miR477-y	ncbi_105059362	miRNA-mRNA	1382.67	1405.33	-28.875	0.6489	GUUCGGGAACCCCAUCACACU	GAAGCCCTTGGGGTAGAGTGA	-	-	-	-	-	-	-	-
miR477-y	ncbi_105059362	miRNA-mRNA	2105.33	2128	-29.25	0.6555	GUACGGGAACCCCAUCACACU	GAAGCCCTTGGGGTAGAGTGA	-	-	-	-	-	-	-	-
miR477-y	ncbi_105059362	miRNA-mRNA	2137.33	2160	-27	0.6067	CUUCGGGAACCCCAUCACACU	GAAGCCCTTGGGGTAGAGTGA	-	-	-	-	-	-	-	-
miR477-y	ncbi_105059362	miRNA-mRNA	338.667	361.333	-26.875	0.6039	GUUCGGGAACCCCAUCACACU	GAAGCCCTTGGGGTAGAGTGA	phospholipid-transporting ATPase 1-like [Phoenix dactylifera]	-	-	-	-	GO:0016020//membrane	GO:0003824//catalytic activity;GO:0043167//ion binding	GO:0006811//ion transport;GO:0033036//macromolecule localization;GO:0065007//biological regulation;GO:0071702//organic substance transport
miR477-y	ncbi_105059362	miRNA-mRNA	2274.67	2297.33	-28.5	0.6298	GUACGGGAACCCCAUCACACU	GAAGCCCTTGGGGTAGAGTGA	phospholipid-transporting ATPase 1-like [Phoenix dactylifera]	-	-	-	-	-	-	-
miR477-y	ncbi_105059362	miRNA-mRNA	46.6667	69.3333	-32.75	0.7339	CUUCGGGAACCCCAUCACACU	GAAGCCCTTGGGGTAGAGTGA	-	-	-	-	-	-	-	-
miR477-y	ncbi_105059362	miRNA-mRNA	4770.67	4793.33	-37.625	0.8338	GUUCGGGAACCCCAUCACACU	GAAGCCCTTGGGGTAGAGTGA	-	-	-	-	-	-	-	-
miR477-y	ncbi_105059362	miRNA-mRNA	1576	1598.67	-29	0.6535	GUACGGGAACCCCAUCACACU	GAAGCCCTTGGGGTAGAGTGA	-	-	-	-	-	-	-	-
miR477-y	ncbi_105059362	miRNA-mRNA	473.333	496	-33.375	0.7376	CUUCGGGAACCCCAUCACACU	GAAGCCCTTGGGGTAGAGTGA	hypothetical protein C4D60_Mb08t29860 [Musa balbisiana]	-	-	-	-	-	-	-
miR477-y	ncbi_105059362	miRNA-mRNA	860	882.667	-35.25	0.8294	GUUCGGGAACCCCAUCACACU	GAAGCCCTTGGGGTAGAGTGA	-	-	-	-	-	-	-	-
miR5072-z	MSTRG.50207	miRNA-mRNA	46.6667	69.3333	-31.5	0.7262	AGGGGUCACCUCAGCGGU	TCCCCAGTGGAGTCGCCA	-	-	-	-	-	-	-	-
miR5072-z	MSTRG.50207	miRNA-mRNA	1616	1638.67	-35.75	0.8387	TGGGGUGACCUCAGCGGA	TCCCCAGTGGAGTCGCCA	RNA-directed DNA polymerase [Dendrobium catenatum]	-	-	-	-	-	-	-
miR5072-z	MSTRG.50207	miRNA-mRNA	1621.33	1644	-29.375	0.6932	AGGGGUGACCUCAGCGGA	TCCCCAGTGGAGTCGCCA	-	-	-	-	-	-	-	-
miR5072-z	MSTRG.50207	miRNA-mRNA	2160	2182.67	-30.75	0.7089	AGGGGUCACCUCAGCGGU	TCCCCAGTGGAGTCGCCA	protein NYNRIN-like [Coffea arabica]	-	-	-	-	-	-	-
miR5072-z	MSTRG.50207	miRNA-mRNA	1888	1910.67	-26.625	0.6121	CGGGGUCCCCUCUGCGGU	TCCCCAGTGGAGTCGCCA	RVT_1 domain-containing protein, partial [Cephalotus follicularis]	-	-	-	-	-	-	-
miR5072-z	MSTRG.50207	miRNA-mRNA	1874.67	1897.33	-28.25	0.6532	TGGGGUGACCUCAGCGGA	TCCCCAGTGGAGTCGCCA	-	-	-	-	-	-	-	-
miR5072-z	MSTRG.50207	miRNA-mRNA	709.333	732	-27.375	0.6257	AGGGGUCACCUCAGCGGU	TCCCCAGTGGAGTCGCCA	60S ribosomal protein L27a-3 [Cocos nucifera]	Genetic Information Processing	Translation	ko03010//Ribosome	K02900	GO:0005911//cell-cell junction;GO:0015934//large ribosomal subunit	-	GO:0090567//reproductive shoot system development
miR5072-z	MSTRG.50207	miRNA-mRNA	2113.33	2136	-30.5	0.7176	TGGGGUGACCUCAGCGGA	TCCCCAGTGGAGTCGCCA	60S ribosomal protein L27a-3 [Cocos nucifera]	Genetic Information Processing	Translation	ko03010//Ribosome	K02900	GO:0005911//cell-cell junction;GO:0015934//large ribosomal subunit	-	GO:0090567//reproductive shoot system development
miR5072-z	MSTRG.50207	miRNA-mRNA	1597.33	1620	-25.875	0.6035	AGGGGUGACCUCAGCGGA	TCCCCAGTGGAGTCGCCA	Zinc finger CCHC-type protein [Dioscorea alata]	-	-	-	-	-	-	-
miR5072-z	MSTRG.50207	miRNA-mRNA	2393.33	2416	-28	0.6437	AGGGGUCACCUCAGCGGU	TCCCCAGTGGAGTCGCCA	PREDICTED: transposon Ty3-I Gag-Pol polyprotein isoform X1 [Daucus carota subsp. sativus] [Daucus carota]	-	-	-	-	-	-	-
miR5072-z	MSTRG.50207	miRNA-mRNA	1202.67	1225.33	-28.5	0.6552	CGGGGUCCCCUCUGCGGU	TCCCCAGTGGAGTCGCCA	RNA-directed DNA polymerase [Dendrobium catenatum]	-	-	-	-	-	-	-
miR5072-z	MSTRG.50207	miRNA-mRNA	1202.67	1225.33	-28.5	0.6552	TGGGGUGACCUCAGCGGA	TCCCCAGTGGAGTCGCCA	RVT_3 domain-containing protein [Cephalotus follicularis]	-	-	-	-	-	-	-
miR5072-z	MSTRG.50207	miRNA-mRNA	2588	2610.67	-28.375	0.6676	AGGGGUCACCUCAGCGGU	TCCCCAGTGGAGTCGCCA	PREDICTED: rve domain-containing, partial [Prunus dulcis]	-	-	-	-	-	-	-
miR5072-z	MSTRG.50207	miRNA-mRNA	2588	2610.67	-28.375	0.6676	TGGGGUGACCUCAGCGGA	TCCCCAGTGGAGTCGCCA	uncharacterized protein LOC105049174 [Elaeis guineensis]	-	-	-	-	-	-	-
miR5072-z	MSTRG.50207	miRNA-mRNA	2409.33	2432	-30	0.6877	AGGGGUGACCUCAGCGGA	TCCCCAGTGGAGTCGCCA	uncharacterized protein LOC105049174 [Elaeis guineensis]	-	-	-	-	-	-	-
miR5072-z	MSTRG.50207	miRNA-mRNA	766.667	789.333	-28.375	0.6542	AGGGGUCACCUCAGCGGU	TCCCCAGTGGAGTCGCCA	PREDICTED: LOW QUALITY PROTEIN, partial [Prunus dulcis]	-	-	-	-	-	-	-
miR5072-z	MSTRG.50207	miRNA-mRNA	6512	6534.67	-30.125	0.7047	CGGGGUCCCCUCUGCGGU	TCCCCAGTGGAGTCGCCA	Ubiquitin carboxyl-terminal hydrolase 20 [Capsicum annuum]	-	-	-	-	-	-	-
miR5072-z	MSTRG.50207	miRNA-mRNA	133.333	156	-29.75	0.6939	TGGGGUGACCUCAGCGGA	TCCCCAGTGGAGTCGCCA	rve domain-containing protein/RVT_3 domain-containing protein [Cephalotus follicularis]	-	-	-	-	-	-	-
miR5072-z	MSTRG.50207	miRNA-mRNA	412	434.667	-28.625	0.6599	AGGGGUCACCUCAGCGGU	TCCCCAGTGGAGTCGCCA	rve domain-containing protein, partial [Cephalotus follicularis]	-	-	-	-	-	-	GO:0044260//cellular macromolecule metabolic process;GO:0090304//nucleic acid metabolic process
miR5072-z	MSTRG.50207	miRNA-mRNA	6961.33	6984	-30.125	0.7047	TGGGGUGACCUCAGCGGA	TCCCCAGTGGAGTCGCCA	uncharacterized abhydrolase domain-containing protein DDB_G0269086-like [Elaeis guineensis]	Genetic Information Processing;Genetic Information Processing	Folding, sorting and degradation;Replication and repair	ko04141//Protein processing in endoplasmic reticulum;ko03420//Nucleotide excision repair	K10839;K10839	-	-	-
miR5072-z	MSTRG.50207	miRNA-mRNA	378.667	401.333	-27	0.6243	AGGGGUGACCUCAGCGGA	TCCCCAGTGGAGTCGCCA	uncharacterized abhydrolase domain-containing protein DDB_G0269086-like [Elaeis guineensis]	Genetic Information Processing;Genetic Information Processing	Folding, sorting and degradation;Replication and repair	ko04141//Protein processing in endoplasmic reticulum;ko03420//Nucleotide excision repair	K10839;K10839	-	-	-
miR5072-z	MSTRG.50207	miRNA-mRNA	922.667	945.333	-31.25	0.731	AGGGGUCACCUCAGCGGU	TCCCCAGTGGAGTCGCCA	CRAL-TRIO domain-containing protein YKL091C-like [Elaeis guineensis]	-	-	-	-	-	-	-
miR5072-z	MSTRG.50207	miRNA-mRNA	1100	1122.67	-31.25	0.731	CGGGGUCCCCUCUGCGGU	TCCCCAGTGGAGTCGCCA	uncharacterized protein LOC120104630 [Phoenix dactylifera]	-	-	-	-	-	-	-
miR5072-z	MSTRG.50207	miRNA-mRNA	448	470.667	-32.25	0.7414	TGGGGUGACCUCAGCGGA	TCCCCAGTGGAGTCGCCA	ensconsin-like [Elaeis guineensis]	Metabolism;Metabolism;Metabolism	Global and overview maps;Global and overview maps;Lipid metabolism	ko01100//Metabolic pathways;ko01110//Biosynthesis of secondary metabolites;ko00100//Steroid biosynthesis	K08246;K08246;K08246	-	-	-
miR5072-z	ncbi_105041057	miRNA-mRNA	1656	1678.67	-26.5	0.6092	AGGGGUCACCUCAGCGGU	TCCCCAGTGGAGTCGCCA	ensconsin-like [Elaeis guineensis]	Metabolism;Metabolism;Metabolism	Global and overview maps;Global and overview maps;Lipid metabolism	ko01100//Metabolic pathways;ko01110//Biosynthesis of secondary metabolites;ko00100//Steroid biosynthesis	K08246;K08246;K08246	-	-	-
miR5072-z	ncbi_105041057	miRNA-mRNA	450.667	474.667	-41.5	0.8405	TGGGGUGACCUCAGCGGA	TCCCCAGTGGAGTCGCCA	-	-	-	-	-	-	-	-
miR5072-z	ncbi_105041057	miRNA-mRNA	1298.67	1322.67	-31.625	0.6438	AGGGGUGACCUCAGCGGA	TCCCCAGTGGAGTCGCCA	-	-	-	-	-	-	-	-
miR5072-z	ncbi_105041057	miRNA-mRNA	1421.33	1445.33	-30.875	0.6269	AGGGGUCACCUCAGCGGU	TCCCCAGTGGAGTCGCCA	-	-	-	-	-	-	-	-
miR5072-z	ncbi_105041057	miRNA-mRNA	2490.67	2513.33	-26.75	0.6221	CGGGGUCCCCUCUGCGGU	TCCCCAGTGGAGTCGCCA	transcription factor MYB3R-1-like [Salvia splendens]	-	-	-	-	-	-	-
miR5072-z	ncbi_105041057	miRNA-mRNA	981.333	1004	-28.375	0.6696	TGGGGUGACCUCAGCGGA	TCCCCAGTGGAGTCGCCA	Beta-porphyranase [Actinidia chinensis var. chinensis] [Actinidia chinensis]	-	-	-	-	-	-	-
miR5072-z	ncbi_105041057	miRNA-mRNA	981.333	1004	-28.375	0.6696	AGGGGUCACCUCAGCGGU	TCCCCAGTGGAGTCGCCA	Beta-porphyranase [Actinidia chinensis var. chinensis] [Actinidia chinensis]	-	-	-	-	-	-	-
miR5072-z	ncbi_105041057	miRNA-mRNA	1064	1086.67	-25.75	0.6113	TGGGGUGACCUCAGCGGA	TCCCCAGTGGAGTCGCCA	protein NYNRIN-like [Coffea arabica]	-	-	-	-	-	-	-
miR5072-z	ncbi_105041057	miRNA-mRNA	100	122.667	-28	0.6647	AGGGGUGACCUCAGCGGA	TCCCCAGTGGAGTCGCCA	protein NYNRIN-like [Coffea arabica]	-	-	-	-	-	-	-
miR5072-z	ncbi_105041057	miRNA-mRNA	94.6667	117.333	-28	0.6647	AGGGGUCACCUCAGCGGU	TCCCCAGTGGAGTCGCCA	stress response protein NST1-like [Elaeis guineensis]	-	-	-	-	-	-	-
miR5072-z	ncbi_105041057	miRNA-mRNA	1469.33	1492	-28.125	0.6637	CGGGGUCCCCUCUGCGGU	TCCCCAGTGGAGTCGCCA	plant UBX domain-containing protein 2 [Elaeis guineensis]	Genetic Information Processing	Folding, sorting and degradation	ko04141//Protein processing in endoplasmic reticulum	K14011	-	-	-
miR5072-z	ncbi_105041057	miRNA-mRNA	1469.33	1492	-28.125	0.6637	TGGGGUGACCUCAGCGGA	TCCCCAGTGGAGTCGCCA	Retrovirus-related Pol polyprotein from transposon TNT 1-94 [Cajanus cajan]	-	-	-	-	-	GO:0005488//binding;GO:0016740//transferase activity;GO:0016787//hydrolase activity	GO:0090304//nucleic acid metabolic process
miR5072-z	ncbi_105041057	miRNA-mRNA	233.333	256	-32	0.7442	CGGGGUCCCCUCUGCGGU	TCCCCAGTGGAGTCGCCA	Retrovirus-related Pol polyprotein from transposon TNT 1-94 [Cajanus cajan]	-	-	-	-	-	GO:0005488//binding;GO:0016740//transferase activity;GO:0016787//hydrolase activity	GO:0090304//nucleic acid metabolic process
miR5072-z	ncbi_105041057	miRNA-mRNA	1956	1978.67	-28.375	0.6716	AGGGGUCACCUCAGCGGU	TCCCCAGTGGAGTCGCCA	zf-CCHC domain-containing protein/UBN2_2 domain-containing protein, partial [Cephalotus follicularis]	-	-	-	-	-	-	-
miR5072-z	ncbi_105041057	miRNA-mRNA	1532	1554.67	-30.375	0.7064	CGGGGUCCCCUCUGCGGU	TCCCCAGTGGAGTCGCCA	reverse transcriptase domain-containing protein [Artemisia annua]	-	-	-	-	-	-	-
miR5072-z	ncbi_105041057	miRNA-mRNA	782.667	805.333	-26.625	0.6246	CGGGGUCCCCUCUGCGGU	TCCCCAGTGGAGTCGCCA	PREDICTED: transcription factor JUNGBRUNNEN 1 [Musa acuminata subsp. malaccensis] [Musa acuminata]	-	-	-	-	-	-	-
miR5072-z	ncbi_105041057	miRNA-mRNA	332	354.667	-28.375	0.6716	AGGGGUCACCUCAGCGGU	TCCCCAGTGGAGTCGCCA	STS14 protein-like [Elaeis guineensis]	-	-	-	-	-	-	-
miR5072-z	ncbi_105041057	miRNA-mRNA	3062.67	3085.33	-29.125	0.6773	CGGGGUCCCCUCUGCGGU	TCCCCAGTGGAGTCGCCA	Transposon Ty3-G Gag-Pol polyprotein [Vitis vinifera]	-	-	-	-	-	GO:0046872//metal ion binding	GO:0043170//macromolecule metabolic process;GO:0044238//primary metabolic process
miR5072-z	ncbi_105041057	miRNA-mRNA	3062.67	3085.33	-29.125	0.6773	AGGGGUCACCUCAGCGGU	TCCCCAGTGGAGTCGCCA	Transposon Ty3-I Gag-Pol polyprotein [Vitis vinifera]	-	-	-	-	-	-	-
miR5072-z	ncbi_105041057	miRNA-mRNA	626.667	649.333	-26.125	0.6076	TGGGGUGACCUCAGCGGA	TCCCCAGTGGAGTCGCCA	Transposon Ty3-G Gag-Pol polyprotein [Vitis vinifera]	-	-	-	-	-	GO:0046872//metal ion binding	GO:0043170//macromolecule metabolic process;GO:0044238//primary metabolic process
miR5072-z	ncbi_105041057	miRNA-mRNA	1286.67	1309.33	-28.75	0.6785	CGGGGUCCCCUCUGCGGU	TCCCCAGTGGAGTCGCCA	polyprotein [Oryza australiensis]	-	-	-	-	-	-	-
miR5072-z	ncbi_105041057	miRNA-mRNA	558.667	581.333	-28.25	0.6589	AGGGGUCACCUCAGCGGU	TCCCCAGTGGAGTCGCCA	Retrovirus-related Pol polyprotein from transposon TNT 1-94 [Vitis vinifera]	-	-	-	-	-	-	GO:0006259//DNA metabolic process
miR5072-z	ncbi_105041057	miRNA-mRNA	590.667	613.333	-28.25	0.6706	CGGGGUCCCCUCUGCGGU	TCCCCAGTGGAGTCGCCA	-	-	-	-	-	-	-	-
miR5072-z	ncbi_105041057	miRNA-mRNA	614.667	637.333	-28.25	0.6706	TGGGGUGACCUCAGCGGA	TCCCCAGTGGAGTCGCCA	-	-	-	-	-	-	-	-
miR5072-z	ncbi_105041057	miRNA-mRNA	2296	2318.67	-28.625	0.6755	CGGGGUCCCCUCUGCGGU	TCCCCAGTGGAGTCGCCA	Retrovirus-related Pol polyprotein from transposon TNT 1-94, partial [Cajanus cajan]	-	-	-	-	-	-	-
miR5072-z	ncbi_105041057	miRNA-mRNA	356	378.667	-28.375	0.6716	AGGGGUCACCUCAGCGGU	TCCCCAGTGGAGTCGCCA	Retrovirus-related Pol polyprotein from transposon TNT 1-94, partial [Cajanus cajan]	-	-	-	-	-	-	-
miR5072-z	ncbi_105041057	miRNA-mRNA	3437.33	3460	-26.875	0.6196	CGGGGUCCCCUCUGCGGU	TCCCCAGTGGAGTCGCCA	Retrovirus-related Pol polyprotein from transposon TNT 1-94 [Vitis vinifera]	-	-	-	-	-	GO:0016787//hydrolase activity	GO:0043170//macromolecule metabolic process;GO:0044238//primary metabolic process
miR5072-z	ncbi_105041057	miRNA-mRNA	57.3333	80	-28.875	0.6834	CGGGGUGCCCUCUGCGGU	TCCCCAGTGGAGTCGCCA	rve domain-containing protein [Cephalotus follicularis]	-	-	-	-	-	-	-
miR5072-z	ncbi_105041057	miRNA-mRNA	4224	4246.67	-26.25	0.6231	CGGGGUGCCCUCUGCGGC	TCCCCAGTGGAGTCGCCA	RVT_1 domain-containing protein, partial [Cephalotus follicularis]	-	-	-	-	-	-	-
miR5072-z	ncbi_105041057	miRNA-mRNA	2921.33	2944	-26.875	0.6196	AGGGGUGACCUCAGCGGA	TCCCCAGTGGAGTCGCCA	RVT_1 domain-containing protein, partial [Cephalotus follicularis]	-	-	-	-	-	-	-
miR5072-z	ncbi_105041057	miRNA-mRNA	666.667	689.333	-26.75	0.635	AGGGGUCACCUCAGCGGU	TCCCCAGTGGAGTCGCCA	zinc finger BED domain-containing protein RICESLEEPER 2-like [Camellia sinensis]	-	-	-	-	-	-	-
miR5072-z	ncbi_105041057	miRNA-mRNA	146.667	169.333	-31.125	0.7238	CGGGGUCCCCUCUGCGGU	TCCCCAGTGGAGTCGCCA	Retrotransposon gag protein [Asparagus officinalis]	-	-	-	-	-	-	-
miR5072-z	ncbi_105041057	miRNA-mRNA	190.667	213.333	-27	0.6297	TGGGGUGACCUCAGCGGA	TCCCCAGTGGAGTCGCCA	cullin-associated and neddylation dissociated [Actinidia rufa]	-	-	-	-	-	-	-
miR5072-z	ncbi_105042772	miRNA-mRNA	476	498.667	-31.125	0.7238	AGGGGUCACCUCAGCGGU	TCCCCAGTGGAGTCGCCA	PREDICTED: rve domain-containing /RVT_3 domain-containing protein, partial [Prunus dulcis]	-	-	-	-	-	-	-
miR5072-z	ncbi_105042772	miRNA-mRNA	520	542.667	-27	0.6297	TGGGGUGACCUCAGCGGA	TCCCCAGTGGAGTCGCCA	uncharacterized protein LOC105048163 [Elaeis guineensis]	-	-	-	-	-	-	-
miR5072-z	ncbi_105042772	miRNA-mRNA	1008	1030.67	-27.125	0.6439	AGGGGUGACCUCAGCGGA	TCCCCAGTGGAGTCGCCA	transposable element gene [Prunus dulcis]	-	-	-	-	-	-	-
miR5072-z	ncbi_105042772	miRNA-mRNA	738.667	761.333	-31.25	0.7246	AGGGGUCACCUCAGCGGU	TCCCCAGTGGAGTCGCCA	transposable element gene [Prunus dulcis]	-	-	-	-	-	-	-
miR5072-z	ncbi_105042772	miRNA-mRNA	1293.33	1316	-25.375	0.6024	CGGGGUCCCCUCUGCGGU	TCCCCAGTGGAGTCGCCA	Integrase catalytic core [Arabidopsis suecica]	-	-	-	-	-	-	-
miR5072-z	ncbi_105042772	miRNA-mRNA	578.667	601.333	-30.25	0.716	TGGGGUGACCUCAGCGGA	TCCCCAGTGGAGTCGCCA	ensconsin-like [Elaeis guineensis]	-	-	-	-	-	-	-
miR5072-z	ncbi_105042772	miRNA-mRNA	602.667	625.333	-30.25	0.7181	CGGGGUGCCCUCUGCGGU	TCCCCAGTGGAGTCGCCA	ensconsin-like [Elaeis guineensis]	-	-	-	-	-	-	-
miR5072-z	ncbi_105042772	miRNA-mRNA	1500	1522.67	-28.875	0.6834	CGGGGUGCCCUCUGCGGC	TCCCCAGTGGAGTCGCCA	-	-	-	-	-	-	-	-
miR5072-z	ncbi_105042772	miRNA-mRNA	589.333	612	-27	0.6279	AGGGGUGACCUCAGCGGA	TCCCCAGTGGAGTCGCCA	Beta-porphyranase [Actinidia chinensis var. chinensis] [Actinidia chinensis]	-	-	-	-	-	-	-
miR5072-z	ncbi_105042772	miRNA-mRNA	297.333	320	-26.125	0.6058	AGGGGUCACCUCAGCGGU	TCCCCAGTGGAGTCGCCA	RVT_1 domain-containing protein, partial [Cephalotus follicularis]	-	-	-	-	-	-	-
miR5072-z	ncbi_105042772	miRNA-mRNA	293.333	316	-26.125	0.6058	CGGGGUCCCCUCUGCGGU	TCCCCAGTGGAGTCGCCA	Retrovirus-related Pol polyprotein from transposon TNT 1-94 [Vitis vinifera]	-	-	-	-	-	-	-
miR5072-z	ncbi_105042772	miRNA-mRNA	565.333	588	-29.375	0.6851	TGGGGUGACCUCAGCGGA	TCCCCAGTGGAGTCGCCA	Retrovirus-related Pol polyprotein from transposon TNT 1-94 [Vitis vinifera]	-	-	-	-	-	-	-
miR5072-z	ncbi_105042772	miRNA-mRNA	538.667	561.333	-30.25	0.7139	AGGGGUCACCUCAGCGGU	TCCCCAGTGGAGTCGCCA	RING-H2 finger protein ATL81-like [Elaeis guineensis]	-	-	-	-	-	-	-
miR5072-z	ncbi_105042772	miRNA-mRNA	322.667	345.333	-28.875	0.6774	TGGGGUGACCUCAGCGGA	TCCCCAGTGGAGTCGCCA	spidroin-1-like [Elaeis guineensis]	-	-	-	-	-	-	-
miR5072-z	ncbi_105042772	miRNA-mRNA	46.6667	69.3333	-26.125	0.6165	AGGGGUGACCUCAGCGGA	TCCCCAGTGGAGTCGCCA	-	-	-	-	-	-	-	-
miR5072-z	ncbi_105042772	miRNA-mRNA	2017.33	2040	-25.375	0.6024	AGGGGUCACCUCAGCGGU	TCCCCAGTGGAGTCGCCA	-	-	-	-	-	-	-	-
miR5072-z	ncbi_105042772	miRNA-mRNA	1661.33	1684	-29.875	0.7092	CGGGGUCCCCUCUGCGGU	TCCCCAGTGGAGTCGCCA	rve domain-containing protein/RVT_3 domain-containing protein [Cephalotus follicularis]	-	-	-	-	-	-	-
miR5072-z	ncbi_105042772	miRNA-mRNA	1585.33	1608	-26.375	0.6261	TGGGGUGACCUCAGCGGA	TCCCCAGTGGAGTCGCCA	girdin-like [Elaeis guineensis]	-	-	-	-	-	-	-
miR5072-z	ncbi_105042772	miRNA-mRNA	157.333	180	-26.5	0.6145	CGGGGUGCCCUCUGCGGU	TCCCCAGTGGAGTCGCCA	-	-	-	-	-	-	-	-
miR5072-z	ncbi_105042772	miRNA-mRNA	837.333	860	-30.125	0.7067	CGGGGUGCCCUCUGCGGC	TCCCCAGTGGAGTCGCCA	Retrotransposon gag protein [Corchorus olitorius]	-	-	-	-	-	-	-
miR5072-z	ncbi_105042772	miRNA-mRNA	968	990.667	-30.125	0.7067	AGGGGUGACCUCAGCGGA	TCCCCAGTGGAGTCGCCA	-	-	-	-	-	-	-	-
miR5072-z	ncbi_105042772	miRNA-mRNA	638.667	661.333	-25.625	0.6047	AGGGGUCACCUCAGCGGU	TCCCCAGTGGAGTCGCCA	receptor-like protein 34 [Elaeis guineensis]	-	-	-	-	-	-	-
miR5072-z	ncbi_105042772	miRNA-mRNA	170.667	193.333	-31.125	0.7367	CGGGGUCCCCUCUGCGGU	TCCCCAGTGGAGTCGCCA	-	-	-	-	-	-	-	-
miR5072-z	ncbi_105042772	miRNA-mRNA	233.333	256	-26.625	0.6302	TGGGGUGACCUCAGCGGA	TCCCCAGTGGAGTCGCCA	Transposon Ty3-G Gag-Pol polyprotein [Vitis vinifera]	-	-	-	-	-	GO:0004175//endopeptidase activity;GO:0046914//transition metal ion binding	GO:0006259//DNA metabolic process;GO:0019538//protein metabolic process
miR5072-z	ncbi_105042772	miRNA-mRNA	349.333	372	-26	0.6154	AGGGGUCACCUCAGCGGU	TCCCCAGTGGAGTCGCCA	uncharacterized abhydrolase domain-containing protein DDB_G0269086-like [Elaeis guineensis]	-	-	-	-	-	-	-
miR5072-z	ncbi_105042772	miRNA-mRNA	482.667	505.333	-25.625	0.6083	TGGGGUGACCUCAGCGGA	TCCCCAGTGGAGTCGCCA	hypothetical protein COCNU_04G009290 [Cocos nucifera]	-	-	-	-	-	-	-
miR5072-z	ncbi_105042772	miRNA-mRNA	730.667	753.333	-28.5	0.6686	AGGGGUGACCUCAGCGGA	TCCCCAGTGGAGTCGCCA	-	-	-	-	-	-	-	-
miR5072-z	ncbi_105042772	miRNA-mRNA	209.333	232	-25.875	0.6035	AGGGGUCACCUCAGCGGU	TCCCCAGTGGAGTCGCCA	rve domain-containing protein/RVT_3 domain-containing protein [Cephalotus follicularis]	-	-	-	-	-	-	-
miR5072-z	ncbi_105042772	miRNA-mRNA	2373.33	2396	-26.25	0.6213	CGGGGUCCCCUCUGCGGU	TCCCCAGTGGAGTCGCCA	Retrotransposon gag protein [Asparagus officinalis]	-	-	-	-	-	-	-
miR5072-z	ncbi_105042772	miRNA-mRNA	1241.33	1264	-28.125	0.6522	TGGGGUGACCUCAGCGGA	TCCCCAGTGGAGTCGCCA	Retrotransposon gag protein [Corchorus capsularis]	-	-	-	-	-	-	-
miR5072-z	ncbi_105042772	miRNA-mRNA	238.667	261.333	-29	0.6744	CGGGGUGCCCUCUGCGGU	TCCCCAGTGGAGTCGCCA	Retrotransposon gag protein [Corchorus capsularis]	-	-	-	-	-	-	-
miR5072-z	ncbi_105042772	miRNA-mRNA	590.667	613.333	-26	0.6154	CGGGGUGCCCUCUGCGGC	TCCCCAGTGGAGTCGCCA	rve domain-containing protein/RVT_3 domain-containing protein [Cephalotus follicularis]	-	-	-	-	-	-	-
miR5072-z	ncbi_105042772	miRNA-mRNA	466.667	489.333	-29	0.6764	AGGGGUGACCUCAGCGGA	TCCCCAGTGGAGTCGCCA	-	-	-	-	-	-	-	-
miR5072-z	ncbi_105042772	miRNA-mRNA	704	726.667	-30.5	0.7093	AGGGGUCACCUCAGCGGU	TCCCCAGTGGAGTCGCCA	Retrovirus-related Pol polyprotein from transposon TNT 1-94 [Vitis vinifera]	-	-	-	-	-	-	GO:0006259//DNA metabolic process
miR5072-z	ncbi_105042772	miRNA-mRNA	1932	1954.67	-34.625	0.8052	CGGGGUCCCCUCUGCGGU	TCCCCAGTGGAGTCGCCA	PREDICTED: uncharacterized mitochondrial protein AtMg00820-like [Gossypium arboreum]	-	-	-	-	-	-	-
miR5072-z	ncbi_105042772	miRNA-mRNA	1241.33	1264	-29.25	0.6944	TGGGGUGACCUCAGCGGA	TCCCCAGTGGAGTCGCCA	Bromodomain adjacent to zinc finger domain 1A [Gossypium australe]	Metabolism;Metabolism;Metabolism	Global and overview maps;Global and overview maps;Lipid metabolism	ko01100//Metabolic pathways;ko01110//Biosynthesis of secondary metabolites;ko00100//Steroid biosynthesis	K08246;K08246;K08246	-	-	-
miR5072-z	ncbi_105042772	miRNA-mRNA	826.667	849.333	-26.5	0.6217	AGGGGUCACCUCAGCGGU	TCCCCAGTGGAGTCGCCA	trichoplein keratin filament-binding protein-like [Elaeis guineensis]	-	-	-	-	-	-	-
miR529-z	ncbi_105039459	miRNA-mRNA	1881.33	1904	-28.625	0.6795	UCUUCUCUCUCUCAUGUCGAG	AGAAGAGAGAGAGTACAGCTC	trichoplein keratin filament-binding protein-like [Elaeis guineensis]	-	-	-	-	-	-	-
miR529-z	ncbi_105039459	miRNA-mRNA	634.667	657.333	-26.125	0.6129	UCUUCUCUCUCUCAUGUCGAG	AGAAGAGAGAGAGTACAGCTC	uncharacterized protein LOC105049174 [Elaeis guineensis]	-	-	-	-	-	-	-
miR529-z	ncbi_105039459	miRNA-mRNA	2482.67	2505.33	-31.375	0.7318	UCUUCUCUCUCUCAUGUCGAG	AGAAGAGAGAGAGTACAGCTC	-	-	-	-	-	-	-	-
miR529-z	ncbi_105039459	miRNA-mRNA	5336	5358.67	-27.125	0.629	UCUUCUCUCUCUCAUGUCGAG	AGAAGAGAGAGAGTACAGCTC	-	-	-	-	-	-	-	-
miR529-z	ncbi_105039459	miRNA-mRNA	541.333	564	-27.875	0.6501	UCUUCUCUCUCUCAUGUCGAG	AGAAGAGAGAGAGTACAGCTC	-	-	-	-	-	-	-	-
miR529-z	ncbi_105039459	miRNA-mRNA	924	946.667	-27.25	0.6356	UCUUCUCUCUCUCAUGUCGAG	AGAAGAGAGAGAGTACAGCTC	GDP-mannose transporter GONST1-like isoform X1 [Phoenix dactylifera]	-	-	-	-	GO:0031224//intrinsic component of membrane;GO:0043231//intracellular membrane-bounded organelle	GO:0036080//purine nucleotide-sugar transmembrane transporter activity	-
miR529-z	ncbi_105039459	miRNA-mRNA	234.667	257.333	-31.125	0.7176	ACUUCUCUCUCUCAUGUCGAG	AGAAGAGAGAGAGTACAGCTC	-	-	-	-	-	-	-	-
miR529-z	ncbi_105039459	miRNA-mRNA	3933.33	3956	-29	0.6744	ACUUCUCUCUCUCAUGUCGAC	AGAAGAGAGAGAGTACAGCTC	-	-	-	-	-	-	-	-
miR529-z	ncbi_105039459	miRNA-mRNA	774.667	797.333	-28.375	0.6657	UCUUCUCACUCUCAUGUCGAG	AGAAGAGAGAGAGTACAGCTC	protein FAR1-RELATED SEQUENCE 5-like [Ananas comosus]	-	-	-	-	-	-	-
miR529-z	ncbi_105039459	miRNA-mRNA	4853.33	4876	-27	0.6297	UCUUCUCACUCUCAUGUCGAG	AGAAGAGAGAGAGTACAGCTC	-	-	-	-	-	-	-	-
miR529-z	ncbi_105039459	miRNA-mRNA	426.667	449.333	-32.875	0.7713	UCUUCUCUCUCUCAUGUCGAG	AGAAGAGAGAGAGTACAGCTC	Alpha-galactosidase [Hibiscus syriacus]	-	-	-	-	-	-	-
miR529-z	ncbi_105039459	miRNA-mRNA	1942.67	1965.33	-28.375	0.6716	UCUUCUCUCUCUCAUGUCGAG	AGAAGAGAGAGAGTACAGCTC	-	-	-	-	-	-	-	-
miR529-z	ncbi_105039459	miRNA-mRNA	4117.33	4140	-25.75	0.6113	UCUUCUCUCUCUCAUGUCGAG	AGAAGAGAGAGAGTACAGCTC	-	-	-	-	-	-	-	-
miR529-z	ncbi_105039459	miRNA-mRNA	2442.67	2465.33	-28.75	0.6628	UCUUCUCUCUCUCAUGUCGAG	AGAAGAGAGAGAGTACAGCTC	-	-	-	-	-	-	-	-
miR529-z	ncbi_105039459	miRNA-mRNA	2314.67	2337.33	-28.75	0.6628	UCUUCUCACUCUCAUGUCGAG	AGAAGAGAGAGAGTACAGCTC	PREDICTED: RNA-directed DNA polymerase homolog [Daucus carota subsp. sativus] [Daucus carota]	-	-	-	-	-	-	-
miR529-z	ncbi_105039459	miRNA-mRNA	848	870.667	-25.625	0.6083	UCUUCUCUCUCUCAUGUCGAG	AGAAGAGAGAGAGTACAGCTC	-	-	-	-	-	-	-	-
miR529-z	ncbi_105039459	miRNA-mRNA	352	374.667	-30.625	0.7249	UCUUCUCUCUCUCAUGUCGAG	AGAAGAGAGAGAGTACAGCTC	RVT_1 domain-containing protein, partial [Cephalotus follicularis]	-	-	-	-	-	-	-
miR529-z	ncbi_105039459	miRNA-mRNA	776	798.667	-28.625	0.6795	UCUUCUCACUCUCAUGUCGAG	AGAAGAGAGAGAGTACAGCTC	shewanella-like protein phosphatase 2 [Elaeis guineensis]	Genetic Information Processing	Folding, sorting and degradation	ko04141//Protein processing in endoplasmic reticulum	K14011	-	-	-
miR529-z	ncbi_105039459	miRNA-mRNA	1625.33	1648	-28.875	0.6657	UCUUCUCUCUCUCAUGUCGAG	AGAAGAGAGAGAGTACAGCTC	Retrovirus-related Pol polyprotein from transposon TNT 1-94 [Ananas comosus]	-	-	-	-	-	-	-
miR529-z	ncbi_105039459	miRNA-mRNA	3237.33	3260	-26.25	0.6105	UCUUCUCUCUCUCAUGUCGAG	AGAAGAGAGAGAGTACAGCTC	-	-	-	-	-	-	-	-
miR529-z	ncbi_105039459	miRNA-mRNA	50.6667	73.3333	-26.875	0.6305	UCUUCUCUCUCUCAUGUCGAG	AGAAGAGAGAGAGTACAGCTC	splicing regulatory glutamine/lysine-rich protein 1-like [Telopea speciosissima]	-	-	-	-	-	-	-
miR529-z	ncbi_105039459	miRNA-mRNA	346.667	369.333	-26.125	0.6093	UCUUCUCUCUCUCAUGUCGAG	AGAAGAGAGAGAGTACAGCTC	-	-	-	-	-	-	-	-
miR529-z	ncbi_105039459	miRNA-mRNA	1610.67	1633.33	-28.875	0.6657	ACUUCUCUCUCUCAUGUCGAG	AGAAGAGAGAGAGTACAGCTC	-	-	-	-	-	-	-	-
miR529-z	ncbi_105039459	miRNA-mRNA	97.3333	121.333	-37.5	0.8242	ACUUCUCUCUCUCAUGUCGAC	AGAAGAGAGAGAGTACAGCTC	uncharacterized protein LOC120104630 [Phoenix dactylifera]	-	-	-	-	-	-	-
miR529-z	ncbi_105039459	miRNA-mRNA	2252	2276	-33.25	0.7389	UCUUCUCACUCUCAUGUCGAG	AGAAGAGAGAGAGTACAGCTC	Retrovirus-related Pol polyprotein from transposon TNT 1-94 [Vitis vinifera]	-	-	-	-	-	GO:0016787//hydrolase activity	GO:0043170//macromolecule metabolic process;GO:0044238//primary metabolic process
miR529-z	ncbi_105039459	miRNA-mRNA	410.667	434.667	-31.5	0.7059	UCUUCUCACUCUCAUGUCGAG	AGAAGAGAGAGAGTACAGCTC	Retrovirus-related Pol polyprotein from transposon TNT 1-94 [Vitis vinifera]	-	-	-	-	-	-	-
miR529-z	ncbi_105039459	miRNA-mRNA	2062.67	2086.67	-34	0.7452	UCUUCUCUCUCUCAUGUCGAG	AGAAGAGAGAGAGTACAGCTC	secreted RxLR effector protein 161-like [Rosa chinensis]	-	-	-	-	-	-	-
miR529-z	ncbi_105039459	miRNA-mRNA	252	276	-27	0.6034	UCUUCUCUCUCUCAUGUCGAG	AGAAGAGAGAGAGTACAGCTC	polyprotein [Oryza australiensis]	-	-	-	-	-	-	-
miR529-z	ncbi_105042144	miRNA-mRNA	2432	2456	-32.25	0.7107	UCUUCUCUCUCUCAUGUCGAG	AGAAGAGAGAGAGTACAGCTC	polyprotein [Oryza australiensis]	-	-	-	-	-	-	-
miR529-z	ncbi_105042144	miRNA-mRNA	2273.33	2297.33	-32.375	0.7214	UCUUCUCUCUCUCAUGUCGAG	AGAAGAGAGAGAGTACAGCTC	zf-CCHC domain-containing protein/UBN2_2 domain-containing protein, partial [Cephalotus follicularis]	-	-	-	-	-	-	-
miR529-z	ncbi_105042144	miRNA-mRNA	842.667	866.667	-30	0.6723	UCUUCUCACUCUCAUGUCGAG	AGAAGAGAGAGAGTACAGCTC	-	-	-	-	-	-	-	-
miR529-z	ncbi_105042144	miRNA-mRNA	1882.67	1906.67	-31	0.6757	UCUUCUCUCUCUCAUGUCGAG	AGAAGAGAGAGAGTACAGCTC	-	-	-	-	-	-	-	-
miR529-z	ncbi_105042144	miRNA-mRNA	530.667	554.667	-30.375	0.6769	UCUUCUCUCUCUCAUGUCGAG	AGAAGAGAGAGAGTACAGCTC	rve domain-containing protein [Cephalotus follicularis]	-	-	-	-	-	-	-
miR529-z	ncbi_105042144	miRNA-mRNA	1721.33	1745.33	-34.75	0.7637	UCUUCUCACUCUCAUGUCGAG	AGAAGAGAGAGAGTACAGCTC	Retrovirus-related Pol polyprotein from transposon TNT 1-94 [Vitis vinifera]	-	-	-	-	-	GO:0005488//binding;GO:0016740//transferase activity;GO:0016787//hydrolase activity	GO:0090304//nucleic acid metabolic process
miR529-z	ncbi_105042144	miRNA-mRNA	296	320	-28.625	0.6257	UCUUCUCUCUCUCAUGUCGAG	AGAAGAGAGAGAGTACAGCTC	rve domain-containing protein [Cephalotus follicularis]	-	-	-	-	-	-	-
miR529-z	ncbi_105042144	miRNA-mRNA	2024	2048	-29.125	0.6384	UCUUCUCUCUCUCAUGUCGAG	AGAAGAGAGAGAGTACAGCTC	ensconsin-like [Elaeis guineensis]	-	-	-	-	-	-	-
miR529-z	ncbi_105042144	miRNA-mRNA	589.333	613.333	-31.5	0.6904	UCUUCUCUCUCUCAUGUCGAG	AGAAGAGAGAGAGTACAGCTC	-	-	-	-	-	-	-	-
miR529-z	ncbi_105042144	miRNA-mRNA	117.333	141.333	-33.125	0.7382	UCUUCUCUCUCUCAUGUCGAG	AGAAGAGAGAGAGTACAGCTC	secreted RxLR effector protein 161-like [Punica granatum]	-	-	-	-	-	-	-
miR529-z	ncbi_105042144	miRNA-mRNA	1117.33	1141.33	-33.125	0.7382	ACUUCUCUCUCUCAUGUCGAG	AGAAGAGAGAGAGTACAGCTC	-	-	-	-	-	-	-	-
miR529-z	ncbi_105042144	miRNA-mRNA	241.333	265.333	-27.875	0.6126	ACUUCUCUCUCUCAUGUCGAC	AGAAGAGAGAGAGTACAGCTC	-	-	-	-	-	-	-	-
miR529-z	ncbi_105042144	miRNA-mRNA	2473.33	2497.33	-27.875	0.6126	UCUUCUCACUCUCAUGUCGAG	AGAAGAGAGAGAGTACAGCTC	-	-	-	-	-	-	-	-
miR529-z	ncbi_105042144	miRNA-mRNA	637.333	661.333	-28.125	0.6198	UCUUCUCACUCUCAUGUCGAG	AGAAGAGAGAGAGTACAGCTC	rve domain-containing protein/RVT_3 domain-containing protein, partial [Cephalotus follicularis]	-	-	-	-	-	-	-
miR529-z	ncbi_105042144	miRNA-mRNA	3166.67	3190.67	-33.625	0.7472	UCUUCUCUCUCUCAUGUCGAG	AGAAGAGAGAGAGTACAGCTC	uncharacterized protein LOC105045135 isoform X22 [Elaeis guineensis]	-	-	-	-	-	-	-
miR529-z	ncbi_105042144	miRNA-mRNA	737.333	761.333	-33.5	0.7342	UCUUCUCUCUCUCAUGUCGAG	AGAAGAGAGAGAGTACAGCTC	Retrotransposon gag protein [Asparagus officinalis]	-	-	-	-	-	-	-
miR529-z	ncbi_105043657	miRNA-mRNA	2525.33	2549.33	-34.125	0.7459	UCUUCUCUCUCUCAUGUCGAG	AGAAGAGAGAGAGTACAGCTC	OSIGBa0136O08-OSIGBa0153H12.1 [Oryza sativa]	-	-	-	-	-	-	-
miR529-z	ncbi_105043657	miRNA-mRNA	1508	1532	-28.75	0.6443	ACUUCUCUCUCUCAUGUCGAG	AGAAGAGAGAGAGTACAGCTC	AP2/ERF and B3 domain-containing transcription factor At1g51120-like [Dioscorea cayenensis subsp. rotundata] [Dioscorea cayenensis]	-	-	-	-	-	-	GO:0006355//regulation of transcription, DNA-templated;GO:0009725//response to hormone;GO:0009791//post-embryonic development;GO:0048367//shoot system development;GO:1901698//response to nitrogen compound
miR529-z	ncbi_105043657	miRNA-mRNA	2405.33	2429.33	-34.875	0.7815	ACUUCUCUCUCUCAUGUCGAC	AGAAGAGAGAGAGTACAGCTC	AP2/ERF and B3 domain-containing transcription factor At1g51120-like [Dioscorea cayenensis subsp. rotundata] [Dioscorea cayenensis]	-	-	-	-	-	-	GO:0006355//regulation of transcription, DNA-templated;GO:0009725//response to hormone;GO:0009791//post-embryonic development;GO:0048367//shoot system development;GO:1901698//response to nitrogen compound
miR529-z	ncbi_105043657	miRNA-mRNA	465.333	489.333	-32.25	0.703	UCUUCUCACUCUCAUGUCGAG	AGAAGAGAGAGAGTACAGCTC	-	-	-	-	-	-	-	-
miR529-z	ncbi_105043657	miRNA-mRNA	189.333	213.333	-31	0.6795	UCUUCUCACUCUCAUGUCGAG	AGAAGAGAGAGAGTACAGCTC	rve domain-containing protein/RVT_3 domain-containing protein, partial [Cephalotus follicularis]	-	-	-	-	-	-	-
miR529-z	ncbi_105043657	miRNA-mRNA	184	208	-31	0.6832	UCUUCUCUCUCUCAUGUCGAG	AGAAGAGAGAGAGTACAGCTC	rve domain-containing protein/RVT_3 domain-containing protein, partial [Cephalotus follicularis]	-	-	-	-	-	-	-
miR529-z	ncbi_105043657	miRNA-mRNA	1577.33	1601.33	-30.125	0.6621	UCUUCUCUCUCUCAUGUCGAG	AGAAGAGAGAGAGTACAGCTC	hypothetical protein COCNU_08G000390 [Cocos nucifera]	-	-	-	-	-	-	-
miR529-z	ncbi_105043657	miRNA-mRNA	385.333	409.333	-33	0.7193	UCUUCUCUCUCUCAUGUCGAG	AGAAGAGAGAGAGTACAGCTC	Wound-responsive family protein [Salix suchowensis]	-	-	-	-	-	-	-
miR529-z	ncbi_105043657	miRNA-mRNA	417.333	441.333	-32	0.7052	UCUUCUCUCUCUCAUGUCGAG	AGAAGAGAGAGAGTACAGCTC	hypothetical protein COCNU_16G002860 [Cocos nucifera]	-	-	-	-	-	-	-
miR529-z	ncbi_105043657	miRNA-mRNA	1.33333	25.3333	-36.375	0.8151	UCUUCUCACUCUCAUGUCGAG	AGAAGAGAGAGAGTACAGCTC	hypothetical protein COCNU_16G002860 [Cocos nucifera]	-	-	-	-	-	-	-
miR529-z	ncbi_105043657	miRNA-mRNA	113.333	137.333	-34.25	0.7632	UCUUCUCUCUCUCAUGUCGAG	AGAAGAGAGAGAGTACAGCTC	uncharacterized mitochondrial protein AtMg00810-like [Telopea speciosissima]	-	-	-	-	-	-	-
miR529-z	ncbi_105043657	miRNA-mRNA	424	448	-30	0.6593	UCUUCUCUCUCUCAUGUCGAG	AGAAGAGAGAGAGTACAGCTC	MDIS1-interacting receptor like kinase 2-like [Elaeis guineensis]	-	-	-	-	-	-	-
miR529-z	ncbi_105043657	miRNA-mRNA	573.333	597.333	-27.75	0.6099	UCUUCUCACUCUCAUGUCGAG	AGAAGAGAGAGAGTACAGCTC	zinc finger CCHC-type and RNA-binding motif-containing protein 1-like [Gossypium australe]	-	-	-	-	-	-	-
miR529-z	ncbi_105043657	miRNA-mRNA	2132	2156	-31.5	0.7019	UCUUCUCUCUCUCAUGUCGAG	AGAAGAGAGAGAGTACAGCTC	zinc finger CCHC-type and RNA-binding motif-containing protein 1-like [Gossypium australe]	-	-	-	-	-	-	-
miR529-z	ncbi_105043657	miRNA-mRNA	645.333	669.333	-32	0.7111	UCUUCUCUCUCUCAUGUCGAG	AGAAGAGAGAGAGTACAGCTC	rve domain-containing protein/RVT_3 domain-containing protein, partial [Cephalotus follicularis]	-	-	-	-	-	-	-
miR529-z	ncbi_105043657	miRNA-mRNA	565.333	589.333	-28.125	0.6267	UCUUCUCUCUCUCAUGUCGAG	AGAAGAGAGAGAGTACAGCTC	60S ribosomal protein L27a-2-like [Elaeis guineensis]	Genetic Information Processing	Translation	ko03010//Ribosome	K02900	GO:0005911//cell-cell junction;GO:0015934//large ribosomal subunit	-	-
miR529-z	ncbi_105043657	miRNA-mRNA	262.667	286.667	-31.625	0.6951	UCUUCUCUCUCUCAUGUCGAG	AGAAGAGAGAGAGTACAGCTC	Retrovirus-related Pol polyprotein from transposon TNT 1-94, partial [Cajanus cajan]	-	-	-	-	-	-	-
miR529-z	ncbi_105043657	miRNA-mRNA	754.667	778.667	-34.25	0.7527	ACUUCUCUCUCUCAUGUCGAG	AGAAGAGAGAGAGTACAGCTC	Retrovirus-related Pol polyprotein from transposon TNT 1-94, partial [Cajanus cajan]	-	-	-	-	-	-	-
miR529-z	ncbi_105043657	miRNA-mRNA	2716	2740	-37.875	0.8279	ACUUCUCUCUCUCAUGUCGAC	AGAAGAGAGAGAGTACAGCTC	Bromodomain adjacent to zinc finger domain 1A [Gossypium arboreum]	Metabolism;Metabolism;Metabolism	Global and overview maps;Global and overview maps;Lipid metabolism	ko01100//Metabolic pathways;ko01110//Biosynthesis of secondary metabolites;ko00100//Steroid biosynthesis	K08246;K08246;K08246	-	-	-
miR529-z	ncbi_105043657	miRNA-mRNA	862.667	886.667	-33.125	0.728	UCUUCUCACUCUCAUGUCGAG	AGAAGAGAGAGAGTACAGCTC	-	-	-	-	-	-	-	-
miR529-z	ncbi_105043657	miRNA-mRNA	1817.33	1841.33	-28	0.612	UCUUCUCACUCUCAUGUCGAG	AGAAGAGAGAGAGTACAGCTC	-	-	-	-	-	-	-	-
miR529-z	ncbi_105043657	miRNA-mRNA	2905.33	2929.33	-29.625	0.6583	UCUUCUCUCUCUCAUGUCGAG	AGAAGAGAGAGAGTACAGCTC	transcription initiation factor TFIID subunit 4-like [Panicum virgatum]	-	-	-	-	-	-	-
miR529-z	ncbi_105043657	miRNA-mRNA	1625.33	1649.33	-31.875	0.7123	UCUUCUCUCUCUCAUGUCGAG	AGAAGAGAGAGAGTACAGCTC	-	-	-	-	-	-	-	-
miR529-z	ncbi_105043657	miRNA-mRNA	345.333	369.333	-34.625	0.7759	UCUUCUCUCUCUCAUGUCGAG	AGAAGAGAGAGAGTACAGCTC	-	-	-	-	-	-	-	-
miR529-z	ncbi_105050210	miRNA-mRNA	1464	1488	-31	0.6776	UCUUCUCUCUCUCAUGUCGAG	AGAAGAGAGAGAGTACAGCTC	Bromodomain adjacent to zinc finger domain 1A [Gossypium arboreum]	Metabolism;Metabolism;Metabolism	Global and overview maps;Global and overview maps;Lipid metabolism	ko01100//Metabolic pathways;ko01110//Biosynthesis of secondary metabolites;ko00100//Steroid biosynthesis	K08246;K08246;K08246	-	-	-
miR529-z	ncbi_105050210	miRNA-mRNA	2556	2580	-30.5	0.6835	UCUUCUCACUCUCAUGUCGAG	AGAAGAGAGAGAGTACAGCTC	-	-	-	-	-	-	-	-
miR529-z	ncbi_105050210	miRNA-mRNA	3444	3468	-34	0.7619	UCUUCUCUCUCUCAUGUCGAG	AGAAGAGAGAGAGTACAGCTC	uncharacterized protein LOC120104630 [Phoenix dactylifera]	-	-	-	-	-	-	-
miR529-z	ncbi_105050210	miRNA-mRNA	3444	3468	-34	0.7619	UCUUCUCUCUCUCAUGUCGAG	AGAAGAGAGAGAGTACAGCTC	-	-	-	-	-	-	-	-
miR529-z	ncbi_105050210	miRNA-mRNA	3444	3468	-34	0.7619	UCUUCUCUCUCUCAUGUCGAG	AGAAGAGAGAGAGTACAGCTC	-	-	-	-	-	-	-	-
miR529-z	ncbi_105050210	miRNA-mRNA	205.333	229.333	-41.875	0.9203	ACUUCUCUCUCUCAUGUCGAG	AGAAGAGAGAGAGTACAGCTC	-	-	-	-	-	-	-	-
miR529-z	ncbi_105050210	miRNA-mRNA	889.333	913.333	-35.375	0.7883	ACUUCUCUCUCUCAUGUCGAC	AGAAGAGAGAGAGTACAGCTC	S-locus glycoprotein [Corchorus olitorius]	-	-	-	-	-	-	-
miR529-z	ncbi_105050210	miRNA-mRNA	1318.67	1342.67	-31.75	0.7095	UCUUCUCACUCUCAUGUCGAG	AGAAGAGAGAGAGTACAGCTC	-	-	-	-	-	-	-	-
miR529-z	ncbi_105050485	miRNA-mRNA	164	188	-36.5	0.8111	UCUUCUCACUCUCAUGUCGAG	AGAAGAGAGAGAGTACAGCTC	-	-	-	-	-	-	-	-
miR529-z	ncbi_105050485	miRNA-mRNA	532	556	-31.875	0.6948	UCUUCUCUCUCUCAUGUCGAG	AGAAGAGAGAGAGTACAGCTC	uncharacterized protein LOC105049174 [Elaeis guineensis]	-	-	-	-	-	-	-
miR529-z	ncbi_105050485	miRNA-mRNA	125.333	149.333	-34.5	0.7731	UCUUCUCUCUCUCAUGUCGAG	AGAAGAGAGAGAGTACAGCTC	uncharacterized protein LOC105049174 [Elaeis guineensis]	-	-	-	-	-	-	-
miR529-z	ncbi_105050485	miRNA-mRNA	1601.33	1625.33	-29	0.6444	UCUUCUCUCUCUCAUGUCGAG	AGAAGAGAGAGAGTACAGCTC	Retrovirus-related Pol polyprotein from transposon 17.6 [Vitis vinifera]	-	-	-	-	-	-	-
miR529-z	ncbi_105050485	miRNA-mRNA	2112	2136	-28.375	0.6323	UCUUCUCUCUCUCAUGUCGAG	AGAAGAGAGAGAGTACAGCTC	uncharacterized protein LOC105053211 isoform X2 [Elaeis guineensis]	-	-	-	-	-	-	-
miR529-z	ncbi_105050485	miRNA-mRNA	2202.67	2226.67	-35.875	0.7863	UCUUCUCACUCUCAUGUCGAG	AGAAGAGAGAGAGTACAGCTC	uncharacterized protein LOC105060776 [Elaeis guineensis]	-	-	-	-	-	-	-
miR529-z	ncbi_105050485	miRNA-mRNA	3953.33	3977.33	-33	0.7354	UCUUCUCUCUCUCAUGUCGAG	AGAAGAGAGAGAGTACAGCTC	Retrovirus-related Pol polyprotein from transposon TNT 1-94 [Cajanus cajan]	-	-	-	-	-	GO:0005488//binding;GO:0016740//transferase activity;GO:0016787//hydrolase activity	GO:0090304//nucleic acid metabolic process
miR529-z	ncbi_105050485	miRNA-mRNA	2805.33	2829.33	-33	0.7193	UCUUCUCUCUCUCAUGUCGAG	AGAAGAGAGAGAGTACAGCTC	Retrovirus-related Pol polyprotein from transposon TNT 1-94 [Cajanus cajan]	-	-	-	-	-	GO:0005488//binding;GO:0016740//transferase activity;GO:0016787//hydrolase activity	GO:0090304//nucleic acid metabolic process
miR529-z	ncbi_105050485	miRNA-mRNA	2356	2380	-33.5	0.7383	UCUUCUCACUCUCAUGUCGAG	AGAAGAGAGAGAGTACAGCTC	Retrovirus-related Pol polyprotein from transposon TNT 1-94 [Vitis vinifera]	-	-	-	-	-	-	-
miR529-z	ncbi_105050485	miRNA-mRNA	1630.67	1654.67	-32.25	0.703	UCUUCUCUCUCUCAUGUCGAG	AGAAGAGAGAGAGTACAGCTC	secreted RxLR effector protein 161-like [Pistacia vera]	-	-	-	-	-	-	-
miR529-z	ncbi_105050485	miRNA-mRNA	1840	1864	-28	0.6222	UCUUCUCUCUCUCAUGUCGAG	AGAAGAGAGAGAGTACAGCTC	Retrovirus-related Pol polyprotein from transposon TNT 1-94 [Vitis vinifera]	-	-	-	-	-	-	-
miR529-z	ncbi_105050485	miRNA-mRNA	589.333	613.333	-28.25	0.6226	UCUUCUCUCUCUCAUGUCGAG	AGAAGAGAGAGAGTACAGCTC	UBN2_3 domain-containing protein [Cephalotus follicularis]	-	-	-	-	-	-	-
miR529-z	ncbi_105050485	miRNA-mRNA	1441.33	1465.33	-29.625	0.6475	UCUUCUCUCUCUCAUGUCGAG	AGAAGAGAGAGAGTACAGCTC	protein NYNRIN-like [Citrus clementina]	-	-	-	-	-	-	-
miR529-z	ncbi_105050485	miRNA-mRNA	833.333	857.333	-32.875	0.7388	ACUUCUCUCUCUCAUGUCGAG	AGAAGAGAGAGAGTACAGCTC	protein NYNRIN-like [Citrus clementina]	-	-	-	-	-	-	-
miR529-z	ncbi_105050485	miRNA-mRNA	184	208	-31	0.6832	ACUUCUCUCUCUCAUGUCGAC	AGAAGAGAGAGAGTACAGCTC	Beta-porphyranase [Actinidia chinensis var. chinensis] [Actinidia chinensis]	-	-	-	-	-	-	-
miR529-z	ncbi_105050485	miRNA-mRNA	1352	1376	-28.625	0.6257	UCUUCUCACUCUCAUGUCGAG	AGAAGAGAGAGAGTACAGCTC	Beta-porphyranase [Actinidia chinensis var. chinensis] [Actinidia chinensis]	-	-	-	-	-	-	-
miR6300-z	ncbi_105039483	miRNA-mRNA	1393.33	1417.33	-28.625	0.6257	CAGCAACAUCAUAUAACC	GTCGTTGTAGTATATTGG	plant UBX domain-containing protein 2 [Elaeis guineensis]	Genetic Information Processing	Folding, sorting and degradation	ko04141//Protein processing in endoplasmic reticulum	K14011	-	-	-
miR6300-z	ncbi_105039483	miRNA-mRNA	3734.67	3758.67	-35.75	0.7967	CAGCATCAUCAUAUAACC	GTCGTTGTAGTATATTGG	Transposon Ty3-G Gag-Pol polyprotein, partial [Cajanus cajan]	-	-	-	-	-	-	-
miR6300-z	ncbi_105039483	miRNA-mRNA	1489.33	1513.33	-31.875	0.7123	CAGCATCAUCAUAUAACG	GTCGTTGTAGTATATTGG	Transposon Ty3-I Gag-Pol polyprotein, partial [Cajanus cajan]	-	-	-	-	-	-	-
miR6300-z	ncbi_105039483	miRNA-mRNA	1242.67	1266.67	-33.75	0.7418	CAGCAACAUCAUAUAACC	GTCGTTGTAGTATATTGG	UV excision repair protein RAD23 homolog A [Elaeis guineensis]	Genetic Information Processing;Genetic Information Processing	Folding, sorting and degradation;Replication and repair	ko04141//Protein processing in endoplasmic reticulum;ko03420//Nucleotide excision repair	K10839;K10839	-	-	-
miR6300-z	ncbi_105039483	miRNA-mRNA	876	900	-31.5	0.7039	CAGCATCAUCAUAUAACC	GTCGTTGTAGTATATTGG	Retrovirus-related Pol polyprotein from transposon TNT 1-94 [Cajanus cajan]	-	-	-	-	-	GO:0016787//hydrolase activity	GO:0043170//macromolecule metabolic process;GO:0044238//primary metabolic process
miR6300-z	ncbi_105039483	miRNA-mRNA	1572	1596	-34.625	0.7737	CAGCATCAUCAUAUAACG	GTCGTTGTAGTATATTGG	-	-	-	-	-	-	-	-
miR6300-z	ncbi_105039483	miRNA-mRNA	1273.33	1297.33	-32.375	0.7096	CAGCAACAUCAUAUAACC	GTCGTTGTAGTATATTGG	-	-	-	-	-	-	-	-
miR6300-z	ncbi_105039483	miRNA-mRNA	253.333	277.333	-33.125	0.726	CAGCATCAUCAUAUAACC	GTCGTTGTAGTATATTGG	Reverse transcriptase RNA-dependent DNA polymerase [Arabidopsis thaliana x Arabidopsis arenosa]	-	-	-	-	-	GO:0005488//binding;GO:0016740//transferase activity;GO:0016787//hydrolase activity	GO:0090304//nucleic acid metabolic process
miR6300-z	ncbi_105039483	miRNA-mRNA	1901.33	1925.33	-29	0.6444	CAGCATCAUCAUAUAACG	GTCGTTGTAGTATATTGG	retrovirus-related pol polyprotein from transposon tnt 1-94 [Phtheirospermum japonicum]	-	-	-	-	-	-	-
miR6300-z	ncbi_105039483	miRNA-mRNA	296	320	-28.625	0.6257	CAGCAACAUCAUAUAACC	GTCGTTGTAGTATATTGG	retrovirus-related pol polyprotein from transposon tnt 1-94 [Phtheirospermum japonicum]	-	-	-	-	-	-	-
miR6300-z	ncbi_105039483	miRNA-mRNA	1652	1676	-30.875	0.6899	CAGCATCAUCAUAUAACC	GTCGTTGTAGTATATTGG	G2/mitotic-specific cyclin S13-7 [Cocos nucifera]	-	-	-	-	GO:0043231//intracellular membrane-bounded organelle	GO:0019900//kinase binding	GO:0051726//regulation of cell cycle
miR6300-z	ncbi_105039483	miRNA-mRNA	2246.67	2270.67	-32	0.7131	CAGCATCAUCAUAUAACG	GTCGTTGTAGTATATTGG	leucine-rich repeat extensin-like protein 3 [Phoenix dactylifera]	-	-	-	-	-	-	-
miR6300-z	ncbi_105039483	miRNA-mRNA	2246.67	2270.67	-32	0.7131	CAGCAACAUCAUAUAACC	GTCGTTGTAGTATATTGG	PREDICTED: LOW QUALITY PROTEIN, partial [Prunus dulcis]	-	-	-	-	-	-	-
miR6300-z	ncbi_105039483	miRNA-mRNA	876	900	-33.875	0.7549	CAGCATCAUCAUAUAACC	GTCGTTGTAGTATATTGG	60S ribosomal protein L27a-3 [Cocos nucifera]	Genetic Information Processing	Translation	ko03010//Ribosome	K02900	GO:0005911//cell-cell junction;GO:0015934//large ribosomal subunit	-	GO:0090567//reproductive shoot system development
miR6300-z	ncbi_105039483	miRNA-mRNA	1785.33	1809.33	-27	0.6067	CAGCATCAUCAUAUAACG	GTCGTTGTAGTATATTGG	60S ribosomal protein L27a-3 [Cocos nucifera]	Genetic Information Processing	Translation	ko03010//Ribosome	K02900	GO:0005911//cell-cell junction;GO:0015934//large ribosomal subunit	-	GO:0090567//reproductive shoot system development
miR6300-z	ncbi_105039483	miRNA-mRNA	1785.33	1809.33	-27	0.6067	CAGCAACAUCAUAUAACC	GTCGTTGTAGTATATTGG	Retrovirus-related Pol polyprotein from transposon 17.6 [Cajanus cajan]	-	-	-	-	-	-	-
miR6300-z	ncbi_105039483	miRNA-mRNA	789.333	813.333	-33.375	0.7437	CAGCATCAUCAUAUAACC	GTCGTTGTAGTATATTGG	PREDICTED: rve domain-containing /RVT_3 domain-containing protein, partial [Prunus dulcis]	-	-	-	-	-	-	-
miR6300-z	ncbi_105039483	miRNA-mRNA	1336	1360	-31.375	0.6858	CAGCATCAUCAUAUAACG	GTCGTTGTAGTATATTGG	Transposon, En/Spm-like protein [Corchorus capsularis]	-	-	-	-	-	-	-
miR6300-z	ncbi_105039483	miRNA-mRNA	921.333	945.333	-29.75	0.6538	CAGCAACAUCAUAUAACC	GTCGTTGTAGTATATTGG	Transposon, En/Spm-like protein [Corchorus capsularis]	-	-	-	-	-	-	-
miR6300-z	ncbi_105039483	miRNA-mRNA	5393.33	5417.33	-31.75	0.694	CAGCATCAUCAUAUAACC	GTCGTTGTAGTATATTGG	Retrovirus-related Pol polyprotein from transposon TNT 1-94 [Vitis vinifera]	-	-	-	-	-	-	-
miR6300-z	ncbi_105039483	miRNA-mRNA	5852	5876	-31.75	0.694	CAGCATCAUCAUAUAACG	GTCGTTGTAGTATATTGG	Sclerostin [Salix suchowensis]	-	-	-	-	-	-	-
miR6300-z	ncbi_105039483	miRNA-mRNA	5041.33	5065.33	-36.375	0.7973	CAGCAACAUCAUAUAACC	GTCGTTGTAGTATATTGG	Retrovirus-related Pol polyprotein from transposon TNT 1-94 [Vitis vinifera]	-	-	-	-	-	-	-
miR6300-z	ncbi_105039483	miRNA-mRNA	1258.67	1282.67	-29.125	0.6349	CAGCATCAUCAUAUAACC	GTCGTTGTAGTATATTGG	gag-asp_proteas domain-containing protein, partial [Cephalotus follicularis]	-	-	-	-	-	-	-
miR6300-z	ncbi_105039483	miRNA-mRNA	1965.33	1989.33	-29.875	0.6566	CAGCATCAUCAUAUAACG	GTCGTTGTAGTATATTGG	gag-asp_proteas domain-containing protein, partial [Cephalotus follicularis]	-	-	-	-	-	-	-
miR6300-z	ncbi_105039483	miRNA-mRNA	552	576	-33.375	0.7355	CAGCAACAUCAUAUAACC	GTCGTTGTAGTATATTGG	uncharacterized protein LOC105060654 isoform X1 [Elaeis guineensis]	-	-	-	-	-	-	-
miR8175-z	ncbi_105048895	miRNA-mRNA	1565.33	1589.33	-30.25	0.6594	AGGGGCCGUUGCCGCGGU	TCCCCGGCAACGGCGCCA	plant UBX domain-containing protein 2 [Elaeis guineensis]	-	-	-	-	-	-	-
miR8175-z	ncbi_105048895	miRNA-mRNA	5105.33	5129.33	-33	0.7273	AGGGGCCGUUGCCGCGGA	TCCCCGGCAACGGCGCCA	plant UBX domain-containing protein 2 [Elaeis guineensis]	-	-	-	-	-	-	-
miR8175-z	ncbi_105048895	miRNA-mRNA	489.333	513.333	-36.625	0.8027	TGGGGCCGUUGCCGCGGA	TCCCCGGCAACGGCGCCA	gag-pol polyprotein, partial [Trifolium pratense]	-	-	-	-	-	-	-
miR8175-z	ncbi_105048895	miRNA-mRNA	3080	3104	-28.625	0.6397	TGGCGCCGUUGCCGCGGA	TCCCCGGCAACGGCGCCA	gag-pol polyprotein, partial [Trifolium pratense]	-	-	-	-	-	-	-
miR8175-z	ncbi_105048895	miRNA-mRNA	333.333	357.333	-28	0.6171	TGCCGCCGUUGCCGCGGA	TCCCCGGCAACGGCGCCA	-	-	-	-	-	-	-	-
miR8175-z	ncbi_105048895	miRNA-mRNA	1456	1480	-33	0.7273	AGGGGCCGUUGCCGCGGU	TCCCCGGCAACGGCGCCA	-	-	-	-	-	-	-	-
miR8175-z	ncbi_105048895	miRNA-mRNA	497.333	521.333	-30.375	0.6676	AGGGGCCGUUGCCGCGGA	TCCCCGGCAACGGCGCCA	transposon ty3-i gag-pol polyprotein [Quercus suber]	-	-	-	-	-	-	-
miR8175-z	ncbi_105048895	miRNA-mRNA	2253.33	2277.33	-31.375	0.6877	TGGGGCCGUUGCCGCGGA	TCCCCGGCAACGGCGCCA	transposon ty3-i gag-pol polyprotein [Quercus suber]	-	-	-	-	-	-	-
miR8175-z	ncbi_105048895	miRNA-mRNA	1474.67	1498.67	-28.25	0.6209	TGGCGCCGUUGCCGCGGA	TCCCCGGCAACGGCGCCA	Bromodomain adjacent to zinc finger domain 1A [Gossypium arboreum]	Metabolism;Metabolism;Metabolism	Global and overview maps;Global and overview maps;Lipid metabolism	ko01100//Metabolic pathways;ko01110//Biosynthesis of secondary metabolites;ko00100//Steroid biosynthesis	K08246;K08246;K08246	-	-	-
miR8175-z	ncbi_105048895	miRNA-mRNA	1602.67	1626.67	-28.25	0.6209	TGCCGCCGUUGCCGCGGA	TCCCCGGCAACGGCGCCA	Bromodomain adjacent to zinc finger domain 1A [Gossypium arboreum]	Metabolism;Metabolism;Metabolism	Global and overview maps;Global and overview maps;Lipid metabolism	ko01100//Metabolic pathways;ko01110//Biosynthesis of secondary metabolites;ko00100//Steroid biosynthesis	K08246;K08246;K08246	-	-	-
miR8175-z	ncbi_105048895	miRNA-mRNA	465.333	489.333	-35.875	0.7994	AGGGGCCGUUGCCGCGGU	TCCCCGGCAACGGCGCCA	trichoplein keratin filament-binding protein-like [Elaeis guineensis]	-	-	-	-	-	-	-
miR8175-z	ncbi_105048895	miRNA-mRNA	217.333	241.333	-28.125	0.6181	AGGGGCCGUUGCCGCGGA	TCCCCGGCAACGGCGCCA	trichoplein keratin filament-binding protein-like [Elaeis guineensis]	-	-	-	-	-	-	-
miR8175-z	ncbi_105048895	miRNA-mRNA	897.333	921.333	-27.5	0.6145	TGGGGCCGUUGCCGCGGA	TCCCCGGCAACGGCGCCA	uncharacterized protein LOC105049174 [Elaeis guineensis]	-	-	-	-	-	-	-
miR8175-z	ncbi_105048895	miRNA-mRNA	2069.33	2093.33	-37.5	0.838	TGGCGCCGUUGCCGCGGA	TCCCCGGCAACGGCGCCA	stress response protein NST1-like [Elaeis guineensis]	-	-	-	-	-	-	-
miR8175-z	ncbi_105048895	miRNA-mRNA	524	548	-28.375	0.6323	TGCCGCCGUUGCCGCGGA	TCCCCGGCAACGGCGCCA	uncharacterized protein LOC105049174 [Elaeis guineensis]	-	-	-	-	-	-	-
miR8175-z	ncbi_105048895	miRNA-mRNA	69.3333	93.3333	-28.375	0.6323	AGGGGCCGUUGCCGCGGU	TCCCCGGCAACGGCGCCA	-	-	-	-	-	-	-	-
miR8175-z	ncbi_105048895	miRNA-mRNA	1948	1972	-33	0.7193	AGGGGCCGUUGCCGCGGA	TCCCCGGCAACGGCGCCA	-	-	-	-	-	-	-	-
miR8175-z	ncbi_105048895	miRNA-mRNA	1150.67	1174.67	-27.875	0.611	TGGGGCCGUUGCCGCGGA	TCCCCGGCAACGGCGCCA	-	-	-	-	-	-	-	-
miR8175-z	ncbi_105048895	miRNA-mRNA	632	656	-30.375	0.6769	TGGCGCCGUUGCCGCGGA	TCCCCGGCAACGGCGCCA	Bromodomain adjacent to zinc finger domain 1A [Gossypium arboreum]	-	-	-	-	-	-	-
miR8175-z	ncbi_105048895	miRNA-mRNA	212	236	-30.625	0.6731	TGCCGCCGUUGCCGCGGA	TCCCCGGCAACGGCGCCA	intracellular protein transport protein USO1-like [Elaeis guineensis]	-	-	-	-	-	-	-
miR8175-z	ncbi_105048895	miRNA-mRNA	1736	1760	-37.875	0.8324	AGGGGCCGUUGCCGCGGU	TCCCCGGCAACGGCGCCA	rve domain-containing protein [Cephalotus follicularis]	-	-	-	-	-	-	-
miR8175-z	ncbi_105048895	miRNA-mRNA	2017.33	2041.33	-28.25	0.6175	AGGGGCCGUUGCCGCGGA	TCCCCGGCAACGGCGCCA	-	-	-	-	-	-	-	-
miR8175-z	ncbi_105048895	miRNA-mRNA	2064	2088	-29.125	0.6419	TGGGGCCGUUGCCGCGGA	TCCCCGGCAACGGCGCCA	-	-	-	-	-	-	-	-
miR8175-z	ncbi_105048895	miRNA-mRNA	1952	1976	-29.125	0.6419	TGGCGCCGUUGCCGCGGA	TCCCCGGCAACGGCGCCA	-	-	-	-	-	-	-	-
miR8175-z	ncbi_105048895	miRNA-mRNA	2125.33	2149.33	-29.875	0.6566	TGCCGCCGUUGCCGCGGA	TCCCCGGCAACGGCGCCA	-	-	-	-	-	-	-	-
miR8175-z	ncbi_105048895	miRNA-mRNA	2638.67	2662.67	-37.875	0.8279	AGGGGCCGUUGCCGCGGU	TCCCCGGCAACGGCGCCA	Retrotransposon gag protein [Corchorus olitorius]	-	-	-	-	-	-	-
miR8175-z	ncbi_105048895	miRNA-mRNA	441.333	465.333	-27.375	0.6016	AGGGGCCGUUGCCGCGGA	TCCCCGGCAACGGCGCCA	-	-	-	-	-	-	-	-
miR8175-z	ncbi_105048895	miRNA-mRNA	293.333	317.333	-34.125	0.7647	TGGGGCCGUUGCCGCGGA	TCCCCGGCAACGGCGCCA	Retrotransposon gag protein [Corchorus olitorius]	-	-	-	-	-	-	-
miR8175-z	ncbi_105048895	miRNA-mRNA	34.6667	58.6667	-25.625	0.6308	TGGCGCCGUUGCCGCGGA	TCCCCGGCAACGGCGCCA	uncharacterized protein LOC105049174 [Elaeis guineensis]	-	-	-	-	-	-	-
miR8175-z	ncbi_105057415	miRNA-mRNA	1596	1620	-40.75	0.9909	TGCCGCCGUUGCCGCGGA	TCCCCGGCAACGGCGCCA	uncharacterized protein LOC105049174 [Elaeis guineensis]	-	-	-	-	-	-	-
miR8175-z	ncbi_105057415	miRNA-mRNA	1281.33	1305.33	-28.875	0.6875	AGGGGCCGUUGCCGCGGU	TCCCCGGCAACGGCGCCA	-	-	-	-	-	-	-	-
miR8175-z	ncbi_105057415	miRNA-mRNA	2752	2776	-26.125	0.6257	AGGGGCCGUUGCCGCGGA	TCCCCGGCAACGGCGCCA	gag-pol polyprotein [Phaseolus vulgaris]	-	-	-	-	-	-	-
miR8175-z	ncbi_105057415	miRNA-mRNA	2580	2604	-26.125	0.6257	TGGGGCCGUUGCCGCGGA	TCCCCGGCAACGGCGCCA	-	-	-	-	-	-	-	-
miR8175-z	ncbi_105057415	miRNA-mRNA	2482.67	2506.67	-25.875	0.6198	TGGCGCCGUUGCCGCGGA	TCCCCGGCAACGGCGCCA	Copia protein [Cajanus cajan]	-	-	-	-	-	-	GO:0006796//phosphate-containing compound metabolic process
miR8175-z	ncbi_105057415	miRNA-mRNA	4806.67	4830.67	-25.875	0.6198	TGCCGCCGUUGCCGCGGA	TCCCCGGCAACGGCGCCA	-	-	-	-	-	-	-	-
miR8175-z	ncbi_105057415	miRNA-mRNA	1493.33	1517.33	-26.5	0.631	AGGGGCCGUUGCCGCGGU	TCCCCGGCAACGGCGCCA	Retrotransposon gag protein [Corchorus olitorius]	-	-	-	-	-	-	-
miR8175-z	ncbi_105057415	miRNA-mRNA	1489.33	1513.33	-26.5	0.631	AGGGGCCGUUGCCGCGGA	TCCCCGGCAACGGCGCCA	Beta-porphyranase [Actinidia chinensis var. chinensis] [Actinidia chinensis]	-	-	-	-	-	-	-
miR8175-z	ncbi_105058321	miRNA-mRNA	2033.33	2057.33	-29.5	0.7262	TGGGGCCGUUGCCGCGGA	TCCCCGGCAACGGCGCCA	-	-	-	-	-	-	-	-
miR8175-z	ncbi_105058321	miRNA-mRNA	1616	1640	-41.375	0.991	TGGCGCCGUUGCCGCGGA	TCCCCGGCAACGGCGCCA	Myb_DNA-bind_6 domain-containing protein, partial [Cephalotus follicularis]	-	-	-	-	-	-	-
miR8175-z	ncbi_105058321	miRNA-mRNA	480	504	-28.875	0.7086	TGCCGCCGUUGCCGCGGA	TCCCCGGCAACGGCGCCA	-	-	-	-	-	-	-	-
miR8175-z	ncbi_105058321	miRNA-mRNA	2100	2124	-25.125	0.6185	AGGGGCCGUUGCCGCGGU	TCCCCGGCAACGGCGCCA	Retrovirus-related Pol polyprotein from transposon TNT 1-94 [Vitis vinifera]	-	-	-	-	-	-	-
miR8175-z	ncbi_105058321	miRNA-mRNA	4685.33	4709.33	-29	0.6905	AGGGGCCGUUGCCGCGGA	TCCCCGGCAACGGCGCCA	uncharacterized protein LOC105049174 [Elaeis guineensis]	-	-	-	-	-	-	-
miR8175-z	ncbi_105058321	miRNA-mRNA	1322.67	1346.67	-29.375	0.6994	AGGGGCCGUUGCCGCGGU	TCCCCGGCAACGGCGCCA	probable calcium-binding protein CML49 [Elaeis guineensis]	Organismal Systems	Environmental adaptation	ko04626//Plant-pathogen interaction	K13448	-	-	-
miR8175-z	ncbi_105058321	miRNA-mRNA	2374.67	2398.67	-26.125	0.6314	AGGGGCCGUUGCCGCGGA	TCCCCGGCAACGGCGCCA	MDIS1-interacting receptor like kinase 2-like [Elaeis guineensis]	-	-	-	-	-	-	-
miR8175-z	ncbi_105058321	miRNA-mRNA	1733.33	1757.33	-25.875	0.6179	AGGGGCCGUUGCCGCGGG	TCCCCGGCAACGGCGCCA	rve domain-containing protein [Cephalotus follicularis]	-	-	-	-	-	-	-
miR8175-z	ncbi_105058321	miRNA-mRNA	142.667	166.667	-25.125	0.6147	AGGGGCCGUUGCCGCGGA	TCCCCGGCAACGGCGCCA	rve domain-containing protein [Cephalotus follicularis]	-	-	-	-	-	-	-
miR8175-z	ncbi_105058321	miRNA-mRNA	2240	2264	-25.375	0.6227	AGGGGCCGUUGCCGCGGC	TCCCCGGCAACGGCGCCA	uncharacterized protein LOC120104630 [Phoenix dactylifera]	-	-	-	-	-	-	-
miR8175-z	ncbi_105058321	miRNA-mRNA	2010.67	2034.67	-28.75	0.7077	AGGGGCCGUUGCCGCGGA	TCCCCGGCAACGGCGCCA	ensconsin-like [Elaeis guineensis]	-	-	-	-	-	-	-
miR8175-z	ncbi_105058321	miRNA-mRNA	849.333	873.333	-26.25	0.625	AGGGGCCGUUGCCGCGGU	TCCCCGGCAACGGCGCCA	Copia protein, partial [Cajanus cajan]	-	-	-	-	-	GO:0046914//transition metal ion binding	GO:0006259//DNA metabolic process;GO:0006796//phosphate-containing compound metabolic process
miR8175-z	ncbi_105058321	miRNA-mRNA	2957.33	2981.33	-28.5	0.6806	AGGGGCCGUUGCCGCGGU	TCCCCGGCAACGGCGCCA	Copia protein, partial [Cajanus cajan]	-	-	-	-	-	GO:0046914//transition metal ion binding	GO:0006259//DNA metabolic process;GO:0006796//phosphate-containing compound metabolic process
miR8175-z	ncbi_105058321	miRNA-mRNA	2794.67	2818.67	-32	0.7877	AGGGGCCGUUGCCGCGGU	TCCCCGGCAACGGCGCCA	Retrovirus-related Pol polyprotein from transposon TNT 1-94 [Vitis vinifera]	-	-	-	-	-	-	-
miR8175-z	ncbi_105058321	miRNA-mRNA	3489.33	3513.33	-29.375	0.7036	CCGGGCCGUUGCCGCGGA	TCCCCGGCAACGGCGCCA	-	-	-	-	-	-	-	-
miR8175-z	ncbi_105058321	miRNA-mRNA	3120	3144	-27.25	0.6527	AGGGGCCGUUGCCGCGGU	TCCCCGGCAACGGCGCCA	-	-	-	-	-	-	-	-
miR8175-z	ncbi_105058321	miRNA-mRNA	501.333	525.333	-25.625	0.6231	CGGGGCCGUUGCCGCGGA	TCCCCGGCAACGGCGCCA	proline-rich receptor-like protein kinase PERK2 [Elaeis guineensis]	-	-	-	-	-	-	-
miR8175-z	ncbi_105058321	miRNA-mRNA	2634.67	2658.67	-25.5	0.609	AGGGGCCGUUGCCGCGGU	TCCCCGGCAACGGCGCCA	-	-	-	-	-	-	-	-
miR8175-z	ncbi_105058321	miRNA-mRNA	677.333	701.333	-25.5	0.6108	AGGGGCCGUUGCCGCGGA	TCCCCGGCAACGGCGCCA	copia LTR rider, partial [Trifolium pratense]	-	-	-	-	-	GO:0016787//hydrolase activity	-
miR8175-z	ncbi_105058321	miRNA-mRNA	149.333	173.333	-25.375	0.606	AGGGGCCGUUGCCGCGGU	TCCCCGGCAACGGCGCCA	uncharacterized protein LOC105049174 [Elaeis guineensis]	-	-	-	-	-	-	-
miR8175-z	ncbi_105058321	miRNA-mRNA	309.333	333.333	-24.75	0.6092	ACGGGCCGUUGCCGCGGA	TCCCCGGCAACGGCGCCA	-	-	-	-	-	-	-	-
miR8175-z	ncbi_105058321	miRNA-mRNA	1816	1840	-29.875	0.7113	AGGCCCCGUUGCCGCGGU	TCCCCGGCAACGGCGCCA	-	-	-	-	-	-	-	-
miR8175-z	ncbi_105058321	miRNA-mRNA	4205.33	4229.33	-40.75	0.9909	AGGGGCCGUUGCCGCGGA	TCCCCGGCAACGGCGCCA	Nuclear fragile X mental retardation-interacting protein 1 [Macleaya cordata]	Genetic Information Processing	Translation	ko03015//mRNA surveillance pathway	K14404	-	-	-
miR8175-z	ncbi_105058321	miRNA-mRNA	4689.33	4713.33	-40.75	0.9909	AGGGGCCGUUGCCGCGGC	TCCCCGGCAACGGCGCCA	-	-	-	-	-	-	-	-
miR8175-z	ncbi_105059964	miRNA-mRNA	3884	3908	-27.625	0.6677	CCGGGCCGUUGCCGCGGA	TCCCCGGCAACGGCGCCA	-	-	-	-	-	-	-	-
miR8175-z	ncbi_105059964	miRNA-mRNA	9684	9708	-28	0.6871	AGGGGCCGUUGCCGCGGU	TCCCCGGCAACGGCGCCA	-	-	-	-	-	-	-	-
miR8175-z	ncbi_105059964	miRNA-mRNA	118.667	142.667	-27	0.6606	CGGGGCCGUUGCCGCGGA	TCCCCGGCAACGGCGCCA	Retrovirus-related Pol polyprotein from transposon TNT 1-94 [Vitis vinifera]	Metabolism;Metabolism;Metabolism;Metabolism;Metabolism;Metabolism	Global and overview maps;Global and overview maps;Global and overview maps;Carbohydrate metabolism;Carbohydrate metabolism;Carbohydrate metabolism	ko01100//Metabolic pathways;ko01110//Biosynthesis of secondary metabolites;ko01200//Carbon metabolism;ko00010//Glycolysis / Gluconeogenesis;ko00620//Pyruvate metabolism;ko00020//Citrate cycle (TCA cycle)	K00627;K00627;K00627;K00627;K00627;K00627	-	-	-
miR8175-z	ncbi_105059964	miRNA-mRNA	4056	4080	-29.75	0.7104	AGGGGCCGUUGCCGCGGU	TCCCCGGCAACGGCGCCA	Retrovirus-related Pol polyprotein from transposon TNT 1-94 [Vitis vinifera]	Metabolism;Metabolism;Metabolism;Metabolism;Metabolism;Metabolism	Global and overview maps;Global and overview maps;Global and overview maps;Carbohydrate metabolism;Carbohydrate metabolism;Carbohydrate metabolism	ko01100//Metabolic pathways;ko01110//Biosynthesis of secondary metabolites;ko01200//Carbon metabolism;ko00010//Glycolysis / Gluconeogenesis;ko00620//Pyruvate metabolism;ko00020//Citrate cycle (TCA cycle)	K00627;K00627;K00627;K00627;K00627;K00627	-	-	-
miR8175-z	ncbi_105059964	miRNA-mRNA	1302.67	1326.67	-26.5	0.6328	AGGGGCCGUUGCCGCGGA	TCCCCGGCAACGGCGCCA	Retrotransposon gag domain-containing protein [Dioscorea alata]	-	-	-	-	-	GO:0003824//catalytic activity	GO:0044260//cellular macromolecule metabolic process;GO:0090304//nucleic acid metabolic process
miR8175-z	ncbi_105059964	miRNA-mRNA	676	700	-25.125	0.6073	AGGGGCCGUUGCCGCGGU	TCCCCGGCAACGGCGCCA	PREDICTED: serine/arginine repetitive matrix protein 1-like [Ipomoea nil]	-	-	-	-	-	-	-
miR8175-z	ncbi_105059964	miRNA-mRNA	3174.67	3198.67	-26.375	0.6299	ACGGGCCGUUGCCGCGGA	TCCCCGGCAACGGCGCCA	-	-	-	-	-	-	-	-
miR8175-z	ncbi_105059964	miRNA-mRNA	2704	2728	-40.25	0.9908	AGGCCCCGUUGCCGCGGU	TCCCCGGCAACGGCGCCA	GroES-like protein [Dioscorea alata]	-	-	-	-	-	GO:0016772//transferase activity, transferring phosphorus-containing groups	-
miR8175-z	ncbi_105059964	miRNA-mRNA	258.667	282.667	-35.625	0.8507	AGGGGCCGUUGCCGCGGA	TCCCCGGCAACGGCGCCA	60S ribosomal protein L27a-3 [Elaeis guineensis]	Genetic Information Processing	Translation	ko03010//Ribosome	K02900	-	-	-
miR8175-z	ncbi_105059964	miRNA-mRNA	2518.67	2542.67	-40.75	0.9909	AGGGGCCGUUGCCGCGGC	TCCCCGGCAACGGCGCCA	60S ribosomal protein L27a-3 [Elaeis guineensis]	Genetic Information Processing	Translation	ko03010//Ribosome	K02900	-	-	-
miR858-x	ncbi_105054576	miRNA-mRNA	2518.67	2542.67	-40.75	0.9909	AAGCAACAGACAAGCUGGAAC	TTCGTTGTCTGTTCGACCTTG	rve domain-containing protein/RVT_3 domain-containing protein [Cephalotus follicularis]	-	-	-	-	-	-	-
miR858-x	ncbi_105054576	miRNA-mRNA	509.333	533.333	-28	0.6667	AAGCAACAGACAAGCUGGAAC	TTCGTTGTCTGTTCGACCTTG	rve domain-containing protein/RVT_3 domain-containing protein [Cephalotus follicularis]	-	-	-	-	-	-	-
miR858-x	ncbi_105054576	miRNA-mRNA	509.333	533.333	-28	0.6667	AAGCAACAGACAAGCUGGAAC	TTCGTTGTCTGTTCGACCTTG	filament-like protein [Actinidia rufa]	-	-	-	-	-	-	-
miR858-x	ncbi_105054576	miRNA-mRNA	509.333	533.333	-28	0.6667	AAGCAACAGACAAGCUGGAAC	TTCGTTGTCTGTTCGACCTTG	-	-	-	-	-	-	-	-
miR858-x	ncbi_105054576	miRNA-mRNA	932	956	-27.875	0.6657	AAGCAACAGACAAGCUGGAAC	TTCGTTGTCTGTTCGACCTTG	rve domain-containing protein/RVT_3 domain-containing protein [Cephalotus follicularis]	-	-	-	-	-	-	-
miR858-x	ncbi_105054576	miRNA-mRNA	1122.67	1146.67	-29.875	0.7113	AAGCAACAGACAAGCUGGAAC	TTCGTTGTCTGTTCGACCTTG	-	-	-	-	-	-	-	-
miR858-x	ncbi_105054576	miRNA-mRNA	712	736	-26.875	0.6515	AAGCAACAGACAAGCUGGAAC	TTCGTTGTCTGTTCGACCTTG	stress response protein NST1-like [Elaeis guineensis]	-	-	-	-	-	-	-
miR858-x	ncbi_105054576	miRNA-mRNA	884	908	-28.375	0.6796	AAGCAACAGACAAGCUGGAAC	TTCGTTGTCTGTTCGACCTTG	stress response protein NST1-like [Elaeis guineensis]	-	-	-	-	-	-	-
miR858-x	ncbi_105054576	miRNA-mRNA	1280	1304	-25.75	0.6261	AAGCAACAGACAAGCUGGAAC	TTCGTTGTCTGTTCGACCTTG	-	-	-	-	-	-	-	-
miR858-x	ncbi_105054576	miRNA-mRNA	277.333	301.333	-29.5	0.7066	AAGCAACAGACAAGCUGGAAC	TTCGTTGTCTGTTCGACCTTG	ribonuclease H [Trifolium pratense]	-	-	-	-	-	-	-
miR858-x	ncbi_105054576	miRNA-mRNA	712	736	-26.875	0.6515	AAGCAACAGACAAGCUGGAAC	TTCGTTGTCTGTTCGACCTTG	-	-	-	-	-	-	-	-
miR858-x	ncbi_105054576	miRNA-mRNA	2552	2576	-41.5	0.991	AAGCAACAGACAAGCUGGAAC	TTCGTTGTCTGTTCGACCTTG	zf-CCHC domain-containing protein/UBN2 domain-containing protein [Cephalotus follicularis]	-	-	-	-	-	-	-
miR858-x	ncbi_105054576	miRNA-mRNA	718.667	742.667	-26.5	0.6347	AAGCAACAGACAAGCUGGAAC	TTCGTTGTCTGTTCGACCTTG	-	-	-	-	-	-	-	-
miR858-x	ncbi_105054576	miRNA-mRNA	1652	1676	-27.25	0.6527	AAGCAACAGACAAGCUGGAAC	TTCGTTGTCTGTTCGACCTTG	-	-	-	-	-	-	-	-
miR858-x	ncbi_105054576	miRNA-mRNA	909.333	933.333	-25.25	0.603	AAGCAACAGACAAGCUGGAAC	TTCGTTGTCTGTTCGACCTTG	rve domain-containing protein [Cephalotus follicularis]	-	-	-	-	-	-	-
miR858-x	ncbi_105054576	miRNA-mRNA	2209.33	2233.33	-40.875	0.9909	ACGCAACAGACAAGCUGGAAC	TTCGTTGTCTGTTCGACCTTG	Transposon Ty3-I Gag-Pol polyprotein [Vitis vinifera]	-	-	-	-	-	-	-
miR858-x	ncbi_105054576	miRNA-mRNA	2577.33	2601.33	-40.25	0.9908	ACGCAUCAGACAAGCUGGAAC	TTCGTTGTCTGTTCGACCTTG	plant UBX domain-containing protein 2 [Elaeis guineensis]	Genetic Information Processing	Folding, sorting and degradation	ko04141//Protein processing in endoplasmic reticulum	K14011	-	-	-
miR858-x	ncbi_105054576	miRNA-mRNA	2834.67	2858.67	-24.875	0.603	UAGCAACAGACAAGCUGGAAC	TTCGTTGTCTGTTCGACCTTG	plant UBX domain-containing protein 2 [Elaeis guineensis]	Genetic Information Processing	Folding, sorting and degradation	ko04141//Protein processing in endoplasmic reticulum	K14011	-	-	-
miR858-x	ncbi_105054576	miRNA-mRNA	241.333	265.333	-29.625	0.7075	UAGCAACAGACAAGCUGGAAC	TTCGTTGTCTGTTCGACCTTG	-	-	-	-	-	-	-	-
miR858-x	ncbi_105054576	miRNA-mRNA	3260	3282.67	-30	0.6818	UAGCAACAGACAUGCUGGAAC	TTCGTTGTCTGTTCGACCTTG	-	-	-	-	-	-	-	-
miR858-x	ncbi_105054576	miRNA-mRNA	1261.33	1284	-31.25	0.6925	UAGGAACAGACAAGCUGGAAC	TTCGTTGTCTGTTCGACCTTG	RNA-directed DNA polymerase [Dendrobium catenatum]	-	-	-	-	-	-	-
miR858-x	ncbi_105054576	miRNA-mRNA	292	314.667	-31.5	0.6961	UUGCAACAGACAAGCUGGAAC	TTCGTTGTCTGTTCGACCTTG	RNA-directed DNA polymerase [Dendrobium catenatum]	-	-	-	-	-	-	-
miR858-x	ncbi_105054576	miRNA-mRNA	62.6667	85.3333	-37.75	0.8366	UAGCAACAGACAAGCUGGAAC	TTCGTTGTCTGTTCGACCTTG	LOW QUALITY PROTEIN: flavonol 3-sulfotransferase-like [Elaeis guineensis]	Genetic Information Processing;Genetic Information Processing	Folding, sorting and degradation;Replication and repair	ko04141//Protein processing in endoplasmic reticulum;ko03420//Nucleotide excision repair	K10839;K10839	-	-	-
miR858-x	ncbi_105054576	miRNA-mRNA	1620	1642.67	-30.125	0.6789	UUGCAACAGACAAGCUGGAAC	TTCGTTGTCTGTTCGACCTTG	plant UBX domain-containing protein 2 [Elaeis guineensis]	-	-	-	-	-	-	-
miR858-x	ncbi_105054576	miRNA-mRNA	70.6667	93.3333	-27.625	0.6261	UUGCAACAGACAAGCUGGAAC	TTCGTTGTCTGTTCGACCTTG	Retrotransposon gag protein [Corchorus olitorius]	-	-	-	-	-	-	-
miR858-x	ncbi_105054576	miRNA-mRNA	174.667	197.333	-28	0.631	AAGCAACAGACAAGCUGGAAC	TTCGTTGTCTGTTCGACCTTG	CRAL-TRIO domain-containing protein YKL091C-like [Elaeis guineensis]	-	-	-	-	-	-	-
miR858-x	ncbi_105054576	miRNA-mRNA	1222.67	1245.33	-33.75	0.7459	AAGCAACAGACAAGCUGGAAC	TTCGTTGTCTGTTCGACCTTG	Retrotransposon gag protein [Corchorus olitorius]	-	-	-	-	-	-	-
miR858-x	ncbi_105054576	miRNA-mRNA	550.667	573.333	-37.75	0.8366	ACGCAACAGACAAGCUGGAAC	TTCGTTGTCTGTTCGACCTTG	hypothetical protein COCNU_04G004110 [Cocos nucifera]	-	-	-	-	-	-	-
miR858-x	ncbi_105054576	miRNA-mRNA	4950.67	4973.33	-29	0.6409	UUGCAACAGACAAGCUGGAAC	TTCGTTGTCTGTTCGACCTTG	-	-	-	-	-	-	-	-
miR858-x	ncbi_105054576	miRNA-mRNA	2692	2714.67	-29.5	0.6537	UAGCAACAGACAAGCUGGAAC	TTCGTTGTCTGTTCGACCTTG	RVT_1 domain-containing protein, partial [Cephalotus follicularis]	-	-	-	-	-	-	-
miR858-x	ncbi_105054576	miRNA-mRNA	548	570.667	-30.125	0.6789	AAGCAACAGACAAGCUGGAAC	TTCGTTGTCTGTTCGACCTTG	RVT_1 domain-containing protein, partial [Cephalotus follicularis]	-	-	-	-	-	-	-
miR858-x	ncbi_105054576	miRNA-mRNA	324	346.667	-29	0.661	AAGCAACAGACAAGCUGGAAC	TTCGTTGTCTGTTCGACCTTG	cis-3-alkyl-4-alkyloxetan-2-one decarboxylase isoform X2 [Phoenix dactylifera]	-	-	-	-	-	-	-
miR858-x	ncbi_105054576	miRNA-mRNA	413.333	436	-29	0.661	AAGCAACAGACAAGCUGGAAC	TTCGTTGTCTGTTCGACCTTG	cis-3-alkyl-4-alkyloxetan-2-one decarboxylase isoform X2 [Phoenix dactylifera]	-	-	-	-	-	-	-
miR858-x	ncbi_105056443	miRNA-mRNA	1010.67	1033.33	-31.25	0.7123	AAGCAACAGACAAGCUGGAAC	TTCGTTGTCTGTTCGACCTTG	polyprotein [Solanum lycopersicum]	-	-	-	-	-	-	-
miR858-x	ncbi_105056443	miRNA-mRNA	1248	1270.67	-30.875	0.6842	AAGCAACAGACAAGCUGGAAC	TTCGTTGTCTGTTCGACCTTG	-	-	-	-	-	-	-	-
miR858-x	ncbi_105056443	miRNA-mRNA	394.667	417.333	-31.375	0.6953	ACGCAACAGACAAGCUGGAAC	TTCGTTGTCTGTTCGACCTTG	polyprotein [Oryza australiensis]	-	-	-	-	-	-	-
miR858-x	ncbi_105056443	miRNA-mRNA	1454.67	1477.33	-27.75	0.6236	ACGCAUCAGACAAGCUGGAAC	TTCGTTGTCTGTTCGACCTTG	Retrovirus-related Pol polyprotein from transposon TNT 1-94 [Cajanus cajan]	-	-	-	-	-	-	-
miR858-x	ncbi_105056443	miRNA-mRNA	1270.67	1293.33	-27.875	0.6282	UAGCAACAGACAAGCUGGAAC	TTCGTTGTCTGTTCGACCTTG	hypothetical protein COCNU_04G010140 [Cocos nucifera]	-	-	-	-	-	-	-
miR858-x	ncbi_105056443	miRNA-mRNA	674.667	697.333	-28.75	0.6479	UAGCAACAGACAAGCUGGAAC	TTCGTTGTCTGTTCGACCTTG	Retrotransposon gag protein [Corchorus olitorius]	-	-	-	-	-	-	-
miR858-x	ncbi_105056443	miRNA-mRNA	1678.67	1701.33	-27.5	0.6094	UAGCAACAGACAAGCUGGAAC	TTCGTTGTCTGTTCGACCTTG	serine/arginine repetitive matrix protein 1-like [Spinacia oleracea]	-	-	-	-	-	-	-
miR858-x	ncbi_105056443	miRNA-mRNA	1826.67	1849.33	-28.25	0.6348	UUGCAACAGACAAGCUGGAAC	TTCGTTGTCTGTTCGACCTTG	-	-	-	-	-	-	-	-
miR858-x	ncbi_105056443	miRNA-mRNA	394.667	417.333	-37	0.8199	UUGCAACAGACAAGCUGGAAC	TTCGTTGTCTGTTCGACCTTG	Agenet domain-containing protein [Perilla frutescens var. hirtella] [Perilla frutescens]	-	-	-	-	-	-	-
miR858-x	ncbi_105056443	miRNA-mRNA	384	406.667	-29.625	0.6565	UUGCAACAGACAAGCUGGAAC	TTCGTTGTCTGTTCGACCTTG	-	-	-	-	-	-	-	-
novel-m0020-5p	MSTRG.10253	miRNA-mRNA	674.667	697.333	-29.875	0.6602	GGGGAUGGACCGCGCGGU	CCCCTACCTGGCGCGCCA	cycloeucalenol cycloisomerase-like [Elaeis guineensis]	Metabolism;Metabolism;Metabolism	Global and overview maps;Global and overview maps;Lipid metabolism	ko01100//Metabolic pathways;ko01110//Biosynthesis of secondary metabolites;ko00100//Steroid biosynthesis	K08246;K08246;K08246	-	-	-
novel-m0020-5p	MSTRG.10253	miRNA-mRNA	1922.67	1945.33	-32.75	0.7258	CGGGAUGGACCGCGCGGU	CCCCTACCTGGCGCGCCA	Bromodomain adjacent to zinc finger domain 1A [Gossypium australe]	-	-	-	-	-	-	-
novel-m0020-5p	MSTRG.10253	miRNA-mRNA	1686.67	1709.33	-27.75	0.6167	CGGGAAGGACCGCGCGGU	CCCCTACCTGGCGCGCCA	ensconsin-like [Elaeis guineensis]	-	-	-	-	-	-	-
novel-m0020-5p	MSTRG.10253	miRNA-mRNA	2710.67	2733.33	-30.125	0.6676	CGGGAAGGACCGCGCGGA	CCCCTACCTGGCGCGCCA	ensconsin-like [Elaeis guineensis]	-	-	-	-	-	-	-
novel-m0020-5p	MSTRG.10253	miRNA-mRNA	289.333	312	-29.25	0.6482	GGGGAUGGACCGCGCGGA	CCCCTACCTGGCGCGCCA	splicing regulatory glutamine/lysine-rich protein 1-like [Telopea speciosissima]	-	-	-	-	-	-	-
novel-m0020-5p	MSTRG.10253	miRNA-mRNA	1097.33	1120	-29.75	0.6593	GGGGAUGGACCGCGCGGU	CCCCTACCTGGCGCGCCA	splicing regulatory glutamine/lysine-rich protein 1-like [Telopea speciosissima]	-	-	-	-	-	-	-
novel-m0020-5p	MSTRG.10253	miRNA-mRNA	137.333	160	-32.75	0.7238	CGGGAUGGACCGCGCGGU	CCCCTACCTGGCGCGCCA	Retrotransposon gag protein [Corchorus olitorius]	-	-	-	-	-	-	-
novel-m0020-5p	MSTRG.10253	miRNA-mRNA	166.667	189.333	-27.5	0.6268	CGGGAAGGACCGCGCGGU	CCCCTACCTGGCGCGCCA	-	-	-	-	-	-	-	-
novel-m0020-5p	MSTRG.10253	miRNA-mRNA	8390.67	8413.33	-31.875	0.7064	CGGGAAGGACCGCGCGGA	CCCCTACCTGGCGCGCCA	-	-	-	-	-	-	-	-
novel-m0020-5p	MSTRG.10253	miRNA-mRNA	2678.67	2701.33	-29.375	0.6695	GGGGAUGGACCGCGCGGA	CCCCTACCTGGCGCGCCA	ensconsin-like [Elaeis guineensis]	-	-	-	-	-	-	-
novel-m0020-5p	MSTRG.10253	miRNA-mRNA	1594.67	1617.33	-34.625	0.7673	GGGGAUGGACCGCGCGGU	CCCCTACCTGGCGCGCCA	ensconsin-like [Elaeis guineensis]	-	-	-	-	-	-	-
novel-m0020-5p	MSTRG.10253	miRNA-mRNA	749.333	772	-26.125	0.6699	CGGGAUGGACCGCGCGGU	CCCCTACCTGGCGCGCCA	-	-	-	-	-	-	-	-
novel-m0020-5p	MSTRG.10253	miRNA-mRNA	1428	1450.67	-25.5	0.6581	CGGGAAGGACCGCGCGGU	CCCCTACCTGGCGCGCCA	protein NYNRIN-like [Coffea arabica]	-	-	-	-	-	-	-
novel-m0020-5p	MSTRG.10253	miRNA-mRNA	1129.33	1152	-27.5	0.694	CGGGAAGGACCGCGCGGA	CCCCTACCTGGCGCGCCA	protein NYNRIN-like [Coffea arabica]	-	-	-	-	-	-	-
novel-m0020-5p	MSTRG.10253	miRNA-mRNA	1129.33	1152	-27.5	0.694	GGGGAUGGACCGCGCGGA	CCCCTACCTGGCGCGCCA	retrovirus-related pol polyprotein from transposon tnt 1-94 [Nicotiana attenuata]	-	-	-	-	-	-	-
novel-m0020-5p	MSTRG.10253	miRNA-mRNA	149.333	172	-24.25	0.612	GGGGAUGGACCGCGCGGU	CCCCTACCTGGCGCGCCA	-	-	-	-	-	-	-	-
novel-m0020-5p	MSTRG.10253	miRNA-mRNA	98.6667	121.333	-25.5	0.6395	CGGGAUGGACCGCGCGGU	CCCCTACCTGGCGCGCCA	Duf688 family protein [Thalictrum thalictroides]	-	-	-	-	-	-	-
novel-m0020-5p	MSTRG.10253	miRNA-mRNA	770.667	793.333	-25.125	0.6341	CGGGAAGGACCGCGCGGU	CCCCTACCTGGCGCGCCA	ribosomal L1 domain-containing protein 1-like [Hibiscus syriacus]	-	-	-	-	-	-	-
novel-m0020-5p	MSTRG.10253	miRNA-mRNA	1518.67	1541.33	-26.25	0.6625	CGGGAAGGACCGCGCGGA	CCCCTACCTGGCGCGCCA	Retrovirus-related Pol polyprotein from transposon TNT 1-94 [Apostasia shenzhenica]	-	-	-	-	-	GO:0016772//transferase activity, transferring phosphorus-containing groups	GO:0044237//cellular metabolic process
novel-m0020-5p	MSTRG.10253	miRNA-mRNA	853.333	876	-25.375	0.6364	GGGGAUGGACCGCGCGGA	CCCCTACCTGGCGCGCCA	PREDICTED: rve domain-containing, partial [Prunus dulcis]	-	-	-	-	-	-	-
novel-m0020-5p	MSTRG.10253	miRNA-mRNA	1230.67	1253.33	-23.875	0.6025	GGGGAUGGACCGCGCGGU	CCCCTACCTGGCGCGCCA	Retrovirus-related Pol polyprotein from transposon TNT 1-94 [Vitis vinifera]	-	-	-	-	-	GO:0004175//endopeptidase activity;GO:0004518//nuclease activity;GO:0034061//DNA polymerase activity;GO:0046914//transition metal ion binding;GO:0097159//organic cyclic compound binding	GO:0006260//DNA replication;GO:0019538//protein metabolic process
novel-m0020-5p	MSTRG.10253	miRNA-mRNA	2986.67	3009.33	-32.125	0.8107	CGGGAUGGACCGCGCGGU	CCCCTACCTGGCGCGCCA	-	-	-	-	-	-	-	-
novel-m0020-5p	MSTRG.10253	miRNA-mRNA	917.333	940	-33.875	0.8549	CGGGAAGGACCGCGCGGU	CCCCTACCTGGCGCGCCA	-	-	-	-	-	-	-	-
novel-m0020-5p	MSTRG.10253	miRNA-mRNA	1044	1066.67	-26.625	0.6871	CGGGAAGGACCGCGCGGA	CCCCTACCTGGCGCGCCA	oligopeptide transporter 5-like [Elaeis guineensis]	-	-	-	-	-	-	-
novel-m0020-5p	MSTRG.10253	miRNA-mRNA	1044	1066.67	-26.625	0.6871	GGGGAUGGACCGCGCGGA	CCCCTACCTGGCGCGCCA	-	-	-	-	-	-	-	-
novel-m0020-5p	MSTRG.10253	miRNA-mRNA	1450.67	1473.33	-25.5	0.6395	GGGGAUGGACCGCGCGGU	CCCCTACCTGGCGCGCCA	-	-	-	-	-	-	-	-
novel-m0020-5p	MSTRG.10253	miRNA-mRNA	640	662.667	-28.625	0.7224	CGGGAUGGACCGCGCGGU	CCCCTACCTGGCGCGCCA	hypothetical protein COCNU_12G007070 [Cocos nucifera]	-	-	-	-	-	-	-
novel-m0020-5p	MSTRG.10253	miRNA-mRNA	316	338.667	-24.625	0.6355	CGGGAAGGACCGCGCGGU	CCCCTACCTGGCGCGCCA	Glyceraldehyde-3-phosphate dehydrogenase, testis-specific like [Actinidia chinensis var. chinensis] [Actinidia chinensis]	Genetic Information Processing	Folding, sorting and degradation	ko04141//Protein processing in endoplasmic reticulum	K14011	-	-	-
novel-m0020-5p	MSTRG.10253	miRNA-mRNA	316	338.667	-24.625	0.6355	CGGGAAGGACCGCGCGGA	CCCCTACCTGGCGCGCCA	stress response protein NST1-like [Elaeis guineensis]	-	-	-	-	-	-	-
novel-m0020-5p	MSTRG.10253	miRNA-mRNA	297.333	320	-26.25	0.6625	GGGGAUGGACCGCGCGGA	CCCCTACCTGGCGCGCCA	stress response protein NST1-like [Elaeis guineensis]	-	-	-	-	-	-	-
novel-m0020-5p	MSTRG.10253	miRNA-mRNA	1785.33	1808	-24.125	0.6088	GGGGAUGGACCGCGCGGU	CCCCTACCTGGCGCGCCA	rve domain-containing protein/RVT_3 domain-containing protein [Cephalotus follicularis]	-	-	-	-	-	-	-
novel-m0020-5p	MSTRG.10253	miRNA-mRNA	888	910.667	-27.25	0.6921	GGGGAUGGACCGCGCGGU	CCCCTACCTGGCGCGCCA	protein NYNRIN-like [Coffea arabica]	-	-	-	-	-	-	-
novel-m0020-5p	MSTRG.10253	miRNA-mRNA	2278.67	2301.33	-23.375	0.6013	CGGGAUGGACCGCGCGGU	CCCCTACCTGGCGCGCCA	protein NYNRIN-like [Coffea arabica]	-	-	-	-	-	-	-
novel-m0020-5p	MSTRG.10253	miRNA-mRNA	2053.33	2076	-26.875	0.6782	CGGGAAGGACCGCGCGGU	CCCCTACCTGGCGCGCCA	-	-	-	-	-	-	-	-
novel-m0020-5p	MSTRG.11091	miRNA-mRNA	696	718.667	-28.125	0.7143	CGGGAAGGACCGCGCGGA	CCCCTACCTGGCGCGCCA	OSIGBa0127D24.3 [Oryza sativa]	-	-	-	-	-	-	-
novel-m0020-5p	MSTRG.11091	miRNA-mRNA	4776	4798.67	-26.5	0.6839	GGGGAUGGACCGCGCGGA	CCCCTACCTGGCGCGCCA	Retrovirus-related Pol polyprotein from transposon TNT 1-94, partial [Cajanus cajan]	-	-	-	-	-	-	-
novel-m0020-5p	MSTRG.11091	miRNA-mRNA	1870.67	1893.33	-29.125	0.7327	GGGGAUGGACCGCGCGGU	CCCCTACCTGGCGCGCCA	RNA-directed DNA polymerase [Dendrobium catenatum]	-	-	-	-	-	-	-
novel-m0020-5p	MSTRG.11091	miRNA-mRNA	477.333	500	-27.75	0.7161	CGGGAUGGACCGCGCGGU	CCCCTACCTGGCGCGCCA	RNA-directed DNA polymerase [Dendrobium catenatum]	-	-	-	-	-	-	-
novel-m0020-5p	MSTRG.11091	miRNA-mRNA	357.333	380	-26	0.671	CGGGAAGGACCGCGCGGU	CCCCTACCTGGCGCGCCA	RVT_1 domain-containing protein, partial [Cephalotus follicularis]	-	-	-	-	-	-	-
novel-m0020-5p	MSTRG.11091	miRNA-mRNA	886.667	909.333	-26	0.6562	CGGGAAGGACCGCGCGGA	CCCCTACCTGGCGCGCCA	transposon ty3-i gag-pol polyprotein [Quercus suber]	-	-	-	-	-	-	-
novel-m0020-5p	MSTRG.11091	miRNA-mRNA	1017.33	1040	-26.5	0.6839	GGGGAUGGACCGCGCGGA	CCCCTACCTGGCGCGCCA	-	-	-	-	-	-	-	-
novel-m0020-5p	MSTRG.11091	miRNA-mRNA	4186.67	4209.33	-24.25	0.6159	GGGGAUGGACCGCGCGGU	CCCCTACCTGGCGCGCCA	protein ALP1-like [Elaeis guineensis]	-	-	-	-	-	-	-
novel-m0020-5p	MSTRG.11091	miRNA-mRNA	4156	4178.67	-24.25	0.6159	CGGGAUGGACCGCGCGGU	CCCCTACCTGGCGCGCCA	Ankyrin repeat family protein, partial [Prunus dulcis]	-	-	-	-	-	-	-
novel-m0020-5p	MSTRG.11091	miRNA-mRNA	382.667	405.333	-25.375	0.6404	CGGGAAGGACCGCGCGGU	CCCCTACCTGGCGCGCCA	SEC14 cytosolic factor family protein / phosphoglyceride transfer family protein [Zea mays]	-	-	-	-	GO:0043231//intracellular membrane-bounded organelle	-	GO:0003006//developmental process involved in reproduction;GO:0018205//peptidyl-lysine modification;GO:0042743//hydrogen peroxide metabolic process;GO:0051234//establishment of localization
novel-m0020-5p	MSTRG.11091	miRNA-mRNA	380	402.667	-28.625	0.7224	CGGGAAGGACCGCGCGGA	CCCCTACCTGGCGCGCCA	Retrovirus-related Pol polyprotein from transposon TNT 1-94 [Cajanus cajan]	-	-	-	-	-	-	-
novel-m0020-5p	MSTRG.11091	miRNA-mRNA	993.333	1016	-29.125	0.7327	GGGGAUGGACCGCGCGGA	CCCCTACCTGGCGCGCCA	Retrovirus-related Pol polyprotein from transposon TNT 1-94 [Vitis vinifera]	-	-	-	-	-	-	-
novel-m0020-5p	MSTRG.11091	miRNA-mRNA	585.333	608	-29.625	0.7645	GGGGAUGGACCGCGCGGU	CCCCTACCTGGCGCGCCA	Retrovirus-related Pol polyprotein from transposon TNT 1-94 [Cajanus cajan]	-	-	-	-	-	-	-
novel-m0020-5p	MSTRG.11091	miRNA-mRNA	940	962.667	-25.25	0.6372	CGGGAUGGACCGCGCGGU	CCCCTACCTGGCGCGCCA	transposable element gene [Prunus dulcis]	-	-	-	-	-	-	-
novel-m0020-5p	MSTRG.11091	miRNA-mRNA	3773.33	3796	-28.75	0.7188	CGGGAAGGACCGCGCGGU	CCCCTACCTGGCGCGCCA	-	-	-	-	-	-	-	-
novel-m0020-5p	MSTRG.11091	miRNA-mRNA	729.333	752	-27.25	0.6877	CGGGAAGGACCGCGCGGA	CCCCTACCTGGCGCGCCA	transposable element gene [Prunus dulcis]	-	-	-	-	-	-	-
novel-m0020-5p	MSTRG.11091	miRNA-mRNA	4341.33	4364	-32	0.8232	GGGGAUGGACCGCGCGGA	CCCCTACCTGGCGCGCCA	trichoplein keratin filament-binding protein-like [Elaeis guineensis]	-	-	-	-	-	-	-
novel-m0020-5p	MSTRG.11091	miRNA-mRNA	3318.67	3341.33	-28.75	0.7419	GGGGAUGGACCGCGCGGU	CCCCTACCTGGCGCGCCA	trichoplein keratin filament-binding protein-like [Elaeis guineensis]	-	-	-	-	-	-	-
novel-m0020-5p	MSTRG.11091	miRNA-mRNA	3318.67	3341.33	-28.75	0.7419	CGGGAUGGACCGCGCGGU	CCCCTACCTGGCGCGCCA	-	-	-	-	-	-	-	-
novel-m0020-5p	MSTRG.11091	miRNA-mRNA	149.333	172	-24.125	0.6226	CGGGAAGGACCGCGCGGU	CCCCTACCTGGCGCGCCA	HEAT repeat-containing protein [Actinidia rufa]	-	-	-	-	-	-	-
novel-m0020-5p	MSTRG.11091	miRNA-mRNA	1900	1922.67	-26.25	0.6731	CGGGAAGGACCGCGCGGA	CCCCTACCTGGCGCGCCA	-	-	-	-	-	-	-	-
novel-m0020-5p	MSTRG.11091	miRNA-mRNA	345.333	368	-26.25	0.6667	GGGGAUGGACCGCGCGGA	CCCCTACCTGGCGCGCCA	HEAT repeat-containing protein [Actinidia rufa]	Genetic Information Processing	Folding, sorting and degradation	ko04141//Protein processing in endoplasmic reticulum	K14011	-	-	-
novel-m0020-5p	MSTRG.11091	miRNA-mRNA	736	758.667	-23.75	0.609	GGGGAUGGACCGCGCGGU	CCCCTACCTGGCGCGCCA	-	-	-	-	-	-	-	-
novel-m0020-5p	MSTRG.11091	miRNA-mRNA	604	626.667	-23.75	0.609	CGGGAUGGACCGCGCGGU	CCCCTACCTGGCGCGCCA	splicing factor 3A subunit 2-like [Elaeis guineensis]	-	-	-	-	-	-	-
novel-m0020-5p	MSTRG.11091	miRNA-mRNA	1388	1410.67	-24.375	0.6132	CGGGAAGGACCGCGCGGU	CCCCTACCTGGCGCGCCA	-	-	-	-	-	-	-	-
novel-m0020-5p	MSTRG.11091	miRNA-mRNA	3265.33	3288	-28.75	0.7419	CGGGAAGGACCGCGCGGA	CCCCTACCTGGCGCGCCA	LOW QUALITY PROTEIN: 1-aminocyclopropane-1-carboxylate oxidase homolog 4-like [Elaeis guineensis]	-	-	-	-	-	-	-
novel-m0020-5p	MSTRG.11091	miRNA-mRNA	3265.33	3288	-28.75	0.7419	GGGGAUGGACCGCGCGGA	CCCCTACCTGGCGCGCCA	LOW QUALITY PROTEIN: 1-aminocyclopropane-1-carboxylate oxidase homolog 4-like [Elaeis guineensis]	-	-	-	-	-	-	-
novel-m0020-5p	MSTRG.11091	miRNA-mRNA	705.333	728	-28.625	0.7224	GGGGAUGGACCGCGCGGU	CCCCTACCTGGCGCGCCA	PREDICTED: rve domain-containing, partial [Prunus dulcis]	-	-	-	-	-	-	-
novel-m0020-5p	MSTRG.11091	miRNA-mRNA	65.3333	88	-27	0.6901	GGGGAUGGACCGCGCGGU	CCCCTACCTGGCGCGCCA	PREDICTED: rve domain-containing, partial [Prunus dulcis]	-	-	-	-	-	-	-
novel-m0020-5p	MSTRG.11091	miRNA-mRNA	786.667	809.333	-25.875	0.6571	CGGGAUGGACCGCGCGGU	CCCCTACCTGGCGCGCCA	-	-	-	-	-	-	-	-
novel-m0020-5p	MSTRG.11091	miRNA-mRNA	1560	1582.67	-25.875	0.6571	CGGGAAGGACCGCGCGGU	CCCCTACCTGGCGCGCCA	uncharacterized mitochondrial protein AtMg00860-like [Phoenix dactylifera]	-	-	-	-	-	GO:0004175//endopeptidase activity;GO:0046914//transition metal ion binding	GO:0006260//DNA replication;GO:0019538//protein metabolic process
novel-m0020-5p	MSTRG.11091	miRNA-mRNA	373.333	396	-26.125	0.6531	CGGGAAGGACCGCGCGGA	CCCCTACCTGGCGCGCCA	uncharacterized mitochondrial protein AtMg00860-like [Phoenix dactylifera]	-	-	-	-	-	GO:0004175//endopeptidase activity;GO:0046914//transition metal ion binding	GO:0006260//DNA replication;GO:0019538//protein metabolic process
novel-m0020-5p	MSTRG.11091	miRNA-mRNA	1336	1358.67	-28.25	0.7338	GGGGAUGGACCGCGCGGA	CCCCTACCTGGCGCGCCA	-	-	-	-	-	-	-	-
novel-m0020-5p	MSTRG.11091	miRNA-mRNA	1.33333	24	-25.125	0.6341	GGGGAUGGACCGCGCGGU	CCCCTACCTGGCGCGCCA	-	-	-	-	-	-	-	-
novel-m0020-5p	MSTRG.11091	miRNA-mRNA	1690.67	1713.33	-27.125	0.6955	CGGGAUGGACCGCGCGGU	CCCCTACCTGGCGCGCCA	Glyceraldehyde-3-phosphate dehydrogenase, testis-specific like [Actinidia chinensis var. chinensis] [Actinidia chinensis]	-	-	-	-	-	-	-
novel-m0020-5p	MSTRG.11091	miRNA-mRNA	3766.67	3789.33	-28.25	0.729	CGGGAAGGACCGCGCGGU	CCCCTACCTGGCGCGCCA	-	-	-	-	-	-	-	-
novel-m0020-5p	MSTRG.11091	miRNA-mRNA	413.333	436	-25.625	0.6656	CGGGAAGGACCGCGCGGA	CCCCTACCTGGCGCGCCA	cycloeucalenol cycloisomerase-like [Elaeis guineensis]	Metabolism;Metabolism;Metabolism	Global and overview maps;Global and overview maps;Lipid metabolism	ko01100//Metabolic pathways;ko01110//Biosynthesis of secondary metabolites;ko00100//Steroid biosynthesis	K08246;K08246;K08246	-	-	-
novel-m0020-5p	MSTRG.11091	miRNA-mRNA	585.333	608	-29.625	0.7645	GGGGAUGGACCGCGCGGA	CCCCTACCTGGCGCGCCA	protein ASPARTIC PROTEASE IN GUARD CELL 1 [Elaeis guineensis]	-	-	-	-	-	-	-
novel-m0020-5p	MSTRG.11091	miRNA-mRNA	2176	2198.67	-27.875	0.6947	GGGGAUGGACCGCGCGGU	CCCCTACCTGGCGCGCCA	-	-	-	-	-	-	-	-
novel-m0020-5p	MSTRG.11091	miRNA-mRNA	2045.33	2068	-27.875	0.6947	CGGGAUGGACCGCGCGGU	CCCCTACCTGGCGCGCCA	ensconsin-like [Elaeis guineensis]	-	-	-	-	-	-	-
novel-m0020-5p	MSTRG.11091	miRNA-mRNA	894.667	917.333	-26.875	0.6782	CGGGAAGGACCGCGCGGU	CCCCTACCTGGCGCGCCA	Retrotransposon gag protein [Corchorus olitorius]	-	-	-	-	-	-	-
novel-m0020-5p	MSTRG.11091	miRNA-mRNA	789.333	812	-26.125	0.6491	CGGGAAGGACCGCGCGGA	CCCCTACCTGGCGCGCCA	oligopeptide transporter 5-like [Elaeis guineensis]	Environmental Information Processing	Signal transduction	ko04075//Plant hormone signal transduction	K13463	-	-	GO:0001101//response to acid chemical;GO:0006511//ubiquitin-dependent protein catabolic process;GO:0006952//defense response;GO:0007165//signal transduction;GO:0009611//response to wounding;GO:0009639//response to red or far red light;GO:0009725//response to hormone;GO:0009908//flower development;GO:0051707//response to other organism
novel-m0020-5p	MSTRG.11091	miRNA-mRNA	164	186.667	-25.375	0.6304	GGGGAUGGACCGCGCGGA	CCCCTACCTGGCGCGCCA	uncharacterized protein LOC105049174 [Elaeis guineensis]	-	-	-	-	-	-	-
novel-m0020-5p	MSTRG.11091	miRNA-mRNA	1262.67	1285.33	-26.875	0.6782	GGGGAUGGACCGCGCGGU	CCCCTACCTGGCGCGCCA	-	-	-	-	-	-	-	-
novel-m0020-5p	MSTRG.11091	miRNA-mRNA	2484	2506.67	-26.5	0.6604	CGGGAUGGACCGCGCGGU	CCCCTACCTGGCGCGCCA	-	-	-	-	-	-	-	-
novel-m0020-5p	MSTRG.11091	miRNA-mRNA	1690.67	1713.33	-26	0.6582	CGGGAAGGACCGCGCGGU	CCCCTACCTGGCGCGCCA	-	-	-	-	-	-	-	-
novel-m0020-5p	MSTRG.11091	miRNA-mRNA	162.667	185.333	-28.75	0.7278	CGGGAAGGACCGCGCGGA	CCCCTACCTGGCGCGCCA	oligopeptide transporter 5-like [Elaeis guineensis]	-	-	-	-	-	-	-
novel-m0020-5p	MSTRG.11091	miRNA-mRNA	429.333	452	-28.75	0.7278	GGGGAUGGACCGCGCGGA	CCCCTACCTGGCGCGCCA	polyprotein [Oryza australiensis]	-	-	-	-	-	-	-
novel-m0020-5p	MSTRG.11091	miRNA-mRNA	162.667	185.333	-28.75	0.7278	GGGGAUGGACCGCGCGGU	CCCCTACCTGGCGCGCCA	-	-	-	-	-	-	-	-
novel-m0020-5p	MSTRG.11091	miRNA-mRNA	2578.67	2601.33	-32	0.8076	CGGGAUGGACCGCGCGGU	CCCCTACCTGGCGCGCCA	-	-	-	-	-	-	-	-
novel-m0020-5p	MSTRG.11091	miRNA-mRNA	584	606.667	-28.75	0.7143	CGGGAAGGACCGCGCGGU	CCCCTACCTGGCGCGCCA	uncharacterized abhydrolase domain-containing protein DDB_G0269086-like [Elaeis guineensis]	Genetic Information Processing;Genetic Information Processing	Folding, sorting and degradation;Replication and repair	ko04141//Protein processing in endoplasmic reticulum;ko03420//Nucleotide excision repair	K10839;K10839	-	-	-
novel-m0020-5p	MSTRG.11091	miRNA-mRNA	464	486.667	-28.125	0.6966	CGGGAAGGACCGCGCGGA	CCCCTACCTGGCGCGCCA	uncharacterized abhydrolase domain-containing protein DDB_G0269086-like [Elaeis guineensis]	Genetic Information Processing;Genetic Information Processing	Folding, sorting and degradation;Replication and repair	ko04141//Protein processing in endoplasmic reticulum;ko03420//Nucleotide excision repair	K10839;K10839	-	-	-
novel-m0020-5p	MSTRG.11091	miRNA-mRNA	1773.33	1796	-26.25	0.6542	GGGGAUGGACCGCGCGGA	CCCCTACCTGGCGCGCCA	Retrotransposon gag protein [Corchorus olitorius]	-	-	-	-	-	-	-
novel-m0020-5p	MSTRG.11091	miRNA-mRNA	185.333	208	-28.375	0.7206	GGGGAUGGACCGCGCGGU	CCCCTACCTGGCGCGCCA	Retrotransposon gag protein [Corchorus olitorius]	-	-	-	-	-	-	-
novel-m0020-5p	MSTRG.11301	miRNA-mRNA	50.6667	73.3333	-24.375	0.6056	CGGGAUGGACCGCGCGGU	CCCCTACCTGGCGCGCCA	-	-	-	-	-	-	-	-
novel-m0020-5p	MSTRG.11301	miRNA-mRNA	1120	1142.67	-24.625	0.6118	CGGGAAGGACCGCGCGGU	CCCCTACCTGGCGCGCCA	Retrovirus-related Pol polyprotein from transposon TNT 1-94 [Vitis vinifera]	-	-	-	-	-	-	GO:0006259//DNA metabolic process
novel-m0020-5p	MSTRG.11301	miRNA-mRNA	278.667	301.333	-28.75	0.7143	CGGGAAGGACCGCGCGGA	CCCCTACCTGGCGCGCCA	-	-	-	-	-	-	-	-
novel-m0020-5p	MSTRG.11301	miRNA-mRNA	316	338.667	-24.25	0.6025	GGGGAUGGACCGCGCGGA	CCCCTACCTGGCGCGCCA	transposable element gene [Prunus dulcis]	-	-	-	-	-	-	-
novel-m0020-5p	MSTRG.11301	miRNA-mRNA	262.667	285.333	-26.75	0.6646	GGGGAUGGACCGCGCGGU	CCCCTACCTGGCGCGCCA	transposable element gene [Prunus dulcis]	-	-	-	-	-	-	-
novel-m0020-5p	MSTRG.11301	miRNA-mRNA	4066.67	4089.33	-28.625	0.727	GGGGAUGGACCGCGCGGU	CCCCTACCTGGCGCGCCA	60S ribosomal protein L27a-3 [Elaeis guineensis]	Genetic Information Processing	Translation	ko03010//Ribosome	K02900	GO:0005911//cell-cell junction;GO:0015934//large ribosomal subunit	GO:0005198//structural molecule activity	GO:0010467//gene expression
novel-m0020-5p	MSTRG.11301	miRNA-mRNA	4838.67	4861.33	-32.625	0.808	GGGGAUGGACCGCGCGGA	CCCCTACCTGGCGCGCCA	-	-	-	-	-	-	-	-
novel-m0020-5p	MSTRG.11301	miRNA-mRNA	2053.33	2076	-26.625	0.6615	GGGGAUGGACCGCGCGGU	CCCCTACCTGGCGCGCCA	verprolin [Ananas comosus]	-	-	-	-	GO:0009526//plastid envelope	-	-
novel-m0020-5p	MSTRG.11301	miRNA-mRNA	82.6667	105.333	-25.375	0.6424	CGGGAUGGACCGCGCGGU	CCCCTACCTGGCGCGCCA	-	-	-	-	-	-	-	-
novel-m0020-5p	MSTRG.11301	miRNA-mRNA	1454.67	1477.33	-23.875	0.6025	CGGGAAGGACCGCGCGGU	CCCCTACCTGGCGCGCCA	class III heat shock protein [Cinnamomum micranthum f. kanehirae]	-	-	-	-	-	-	-
novel-m0020-5p	MSTRG.11301	miRNA-mRNA	1450.67	1473.33	-31.625	0.7882	CGGGAAGGACCGCGCGGA	CCCCTACCTGGCGCGCCA	class III heat shock protein [Cinnamomum micranthum f. kanehirae]	-	-	-	-	-	-	-
novel-m0020-5p	MSTRG.11301	miRNA-mRNA	308	330.667	-24.125	0.6127	GGGGAUGGACCGCGCGGA	CCCCTACCTGGCGCGCCA	-	-	-	-	-	-	-	-
novel-m0020-5p	MSTRG.11301	miRNA-mRNA	464	486.667	-31.875	0.807	GGGGAUGGACCGCGCGGU	CCCCTACCTGGCGCGCCA	F-box domain [Arabidopsis thaliana x Arabidopsis arenosa]	-	-	-	-	-	-	-
novel-m0020-5p	MSTRG.11301	miRNA-mRNA	2354.67	2377.33	-30.375	0.7547	GGGGAUGGACCGCGCGGU	CCCCTACCTGGCGCGCCA	-	-	-	-	-	-	-	-
novel-m0020-5p	MSTRG.11301	miRNA-mRNA	184	206.667	-27.375	0.693	CGGGAUGGACCGCGCGGU	CCCCTACCTGGCGCGCCA	-	-	-	-	-	-	-	-
novel-m0020-5p	MSTRG.11301	miRNA-mRNA	1573.33	1596	-27.25	0.6899	CGGGAAGGACCGCGCGGU	CCCCTACCTGGCGCGCCA	reverse transcriptase [Corchorus capsularis]	-	-	-	-	-	GO:0046872//metal ion binding	GO:0043170//macromolecule metabolic process;GO:0044238//primary metabolic process
novel-m0020-5p	MSTRG.11301	miRNA-mRNA	2113.33	2136	-27.125	0.6867	CGGGAAGGACCGCGCGGA	CCCCTACCTGGCGCGCCA	reverse transcriptase [Corchorus capsularis]	-	-	-	-	-	GO:0046872//metal ion binding	GO:0043170//macromolecule metabolic process;GO:0044238//primary metabolic process
novel-m0020-5p	MSTRG.11301	miRNA-mRNA	2109.33	2132	-29.625	0.75	GGGGAUGGACCGCGCGGA	CCCCTACCTGGCGCGCCA	-	-	-	-	-	-	-	-
novel-m0020-5p	MSTRG.11301	miRNA-mRNA	2670.67	2693.33	-29.625	0.75	GGGGAUGGACCGCGCGGU	CCCCTACCTGGCGCGCCA	-	-	-	-	-	-	-	-
novel-m0020-5p	MSTRG.11301	miRNA-mRNA	402.667	425.333	-24	0.6076	CGGGAUGGACCGCGCGGU	CCCCTACCTGGCGCGCCA	-	-	-	-	-	-	-	-
novel-m0020-5p	MSTRG.11301	miRNA-mRNA	862.667	885.333	-32.375	0.8222	CGGGAAGGACCGCGCGGU	CCCCTACCTGGCGCGCCA	Reverse transcriptase RNA-dependent DNA polymerase [Arabidopsis thaliana x Arabidopsis arenosa]	-	-	-	-	-	-	-
novel-m0020-5p	MSTRG.11301	miRNA-mRNA	69.3333	92	-25.25	0.6273	CGGGAAGGACCGCGCGGA	CCCCTACCTGGCGCGCCA	retrovirus-related pol polyprotein from transposon tnt 1-94 [Nicotiana attenuata]	-	-	-	-	-	-	-
novel-m0020-5p	MSTRG.11998	miRNA-mRNA	3054.67	3077.33	-26.875	0.6804	GGGGAUGGACCGCGCGGA	CCCCTACCTGGCGCGCCA	protein TIME FOR COFFEE [Cocos nucifera]	-	-	-	-	-	-	-
novel-m0020-5p	MSTRG.11998	miRNA-mRNA	440	462.667	-24.125	0.6127	GGGGAUGGACCGCGCGGU	CCCCTACCTGGCGCGCCA	stress response protein NST1-like [Elaeis guineensis]	-	-	-	-	-	-	-
novel-m0020-5p	MSTRG.11998	miRNA-mRNA	893.333	916	-26.125	0.6491	CGGGAUGGACCGCGCGGU	CCCCTACCTGGCGCGCCA	stress response protein NST1-like [Elaeis guineensis]	-	-	-	-	-	-	-
novel-m0020-5p	MSTRG.11998	miRNA-mRNA	180	202.667	-26	0.648	CGGGAAGGACCGCGCGGU	CCCCTACCTGGCGCGCCA	Bromodomain adjacent to zinc finger domain 1A [Gossypium australe]	-	-	-	-	-	-	-
novel-m0020-5p	MSTRG.11998	miRNA-mRNA	224	246.667	-28	0.6957	CGGGAAGGACCGCGCGGA	CCCCTACCTGGCGCGCCA	-	-	-	-	-	-	-	-
novel-m0020-5p	MSTRG.11998	miRNA-mRNA	1301.33	1324	-28.125	0.7009	GGGGAUGGACCGCGCGGA	CCCCTACCTGGCGCGCCA	hsp70-Hsp90 organizing protein 3 [Elaeis guineensis]	-	-	-	-	-	-	GO:0000338//protein deneddylation;GO:0006886//intracellular protein transport;GO:0009639//response to red or far red light;GO:0016571//histone methylation;GO:0048580//regulation of post-embryonic development
novel-m0020-5p	MSTRG.11998	miRNA-mRNA	3217.33	3240	-25.875	0.6429	GGGGAUGGACCGCGCGGU	CCCCTACCTGGCGCGCCA	Retrovirus-related Pol polyprotein from transposon TNT 1-94 [Vitis vinifera]	-	-	-	-	-	-	-
novel-m0020-5p	MSTRG.11998	miRNA-mRNA	534.667	557.333	-29.75	0.7391	CGGGAUGGACCGCGCGGU	CCCCTACCTGGCGCGCCA	Transmembrane protein [Parasponia andersonii]	-	-	-	-	-	-	-
novel-m0020-5p	MSTRG.11998	miRNA-mRNA	28	50.6667	-26	0.646	CGGGAAGGACCGCGCGGU	CCCCTACCTGGCGCGCCA	protein NYNRIN-like [Coffea arabica]	-	-	-	-	-	-	-
novel-m0020-5p	MSTRG.14212	miRNA-mRNA	2022.67	2045.33	-25.5	0.6335	CGGGAAGGACCGCGCGGA	CCCCTACCTGGCGCGCCA	protein NYNRIN-like [Coffea arabica]	-	-	-	-	-	-	-
novel-m0020-5p	MSTRG.14212	miRNA-mRNA	1456	1478.67	-26.125	0.6471	GGGGAUGGACCGCGCGGA	CCCCTACCTGGCGCGCCA	vegetative cell wall protein gp1-like [Elaeis guineensis]	-	-	-	-	-	-	-
novel-m0020-5p	MSTRG.14212	miRNA-mRNA	540	562.667	-26.75	0.6646	GGGGAUGGACCGCGCGGU	CCCCTACCTGGCGCGCCA	vegetative cell wall protein gp1-like [Elaeis guineensis]	-	-	-	-	-	-	-
novel-m0020-5p	MSTRG.14212	miRNA-mRNA	540	562.667	-26.75	0.6646	CGGGAUGGACCGCGCGGU	CCCCTACCTGGCGCGCCA	RVT_3 domain-containing protein [Cephalotus follicularis]	-	-	-	-	-	-	-
novel-m0020-5p	MSTRG.14212	miRNA-mRNA	362.667	385.333	-25.25	0.6372	CGGGAAGGACCGCGCGGU	CCCCTACCTGGCGCGCCA	RVT_3 domain-containing protein [Cephalotus follicularis]	-	-	-	-	-	-	-
novel-m0020-5p	MSTRG.14212	miRNA-mRNA	422.667	445.333	-30.125	0.7461	CGGGAAGGACCGCGCGGA	CCCCTACCTGGCGCGCCA	-	-	-	-	-	-	-	-
novel-m0020-5p	MSTRG.14212	miRNA-mRNA	1.33333	24	-29.625	0.7429	GGGGAUGGACCGCGCGGA	CCCCTACCTGGCGCGCCA	-	-	-	-	-	-	-	-
novel-m0020-5p	MSTRG.14212	miRNA-mRNA	574.667	597.333	-26	0.648	GGGGAUGGACCGCGCGGU	CCCCTACCTGGCGCGCCA	stress response protein NST1-like [Elaeis guineensis]	-	-	-	-	-	-	-
novel-m0020-5p	MSTRG.14212	miRNA-mRNA	154.667	177.333	-29	0.7342	CGGGAUGGACCGCGCGGU	CCCCTACCTGGCGCGCCA	hypothetical protein COCNU_06G012700 [Cocos nucifera]	-	-	-	-	-	-	-
novel-m0020-5p	MSTRG.14212	miRNA-mRNA	160	182.667	-25	0.6211	CGGGAAGGACCGCGCGGU	CCCCTACCTGGCGCGCCA	reverse transcriptase [Corchorus capsularis]	-	-	-	-	-	GO:0004175//endopeptidase activity;GO:0046914//transition metal ion binding	GO:0006260//DNA replication;GO:0019538//protein metabolic process
novel-m0020-5p	MSTRG.14212	miRNA-mRNA	192	214.667	-26	0.6582	CGGGAAGGACCGCGCGGA	CCCCTACCTGGCGCGCCA	-	-	-	-	-	-	-	-
novel-m0020-5p	MSTRG.14212	miRNA-mRNA	1305.33	1328	-25.25	0.6392	GGGGAUGGACCGCGCGGA	CCCCTACCTGGCGCGCCA	uncharacterized protein LOC105049174 [Elaeis guineensis]	-	-	-	-	-	-	-
novel-m0020-5p	MSTRG.14212	miRNA-mRNA	180	202.667	-27.125	0.6867	GGGGAUGGACCGCGCGGU	CCCCTACCTGGCGCGCCA	cycloeucalenol cycloisomerase-like [Elaeis guineensis]	Metabolism;Metabolism;Metabolism	Global and overview maps;Global and overview maps;Lipid metabolism	ko01100//Metabolic pathways;ko01110//Biosynthesis of secondary metabolites;ko00100//Steroid biosynthesis	K08246;K08246;K08246	-	-	-
novel-m0020-5p	MSTRG.14212	miRNA-mRNA	4333.33	4356	-25.625	0.6487	GGGGAUGGACCGCGCGGU	CCCCTACCTGGCGCGCCA	receptor-like protein 34 [Elaeis guineensis]	-	-	-	-	-	-	-
novel-m0020-5p	MSTRG.14212	miRNA-mRNA	4186.67	4209.33	-25.625	0.6487	GGGGAUGGACCGCGCGGA	CCCCTACCTGGCGCGCCA	Retrovirus-related Pol polyprotein from transposon TNT 1-94, partial [Cajanus cajan]	-	-	-	-	-	-	-
novel-m0020-5p	MSTRG.14212	miRNA-mRNA	1892	1914.67	-26.25	0.6502	GGGGAUGGACCGCGCGGU	CCCCTACCTGGCGCGCCA	Retrovirus-related Pol polyprotein from transposon TNT 1-94, partial [Cajanus cajan]	-	-	-	-	-	-	-
novel-m0020-5p	MSTRG.14212	miRNA-mRNA	373.333	396	-31.375	0.7795	CGGGAUGGACCGCGCGGU	CCCCTACCTGGCGCGCCA	-	-	-	-	-	-	-	-
novel-m0020-5p	MSTRG.14212	miRNA-mRNA	1353.33	1376	-24.625	0.6118	CGGGAAGGACCGCGCGGU	CCCCTACCTGGCGCGCCA	rve domain-containing protein/RVT_3 domain-containing protein [Cephalotus follicularis]	-	-	-	-	-	-	-
novel-m0020-5p	MSTRG.14212	miRNA-mRNA	1686.67	1709.33	-28.75	0.7143	CGGGAAGGACCGCGCGGA	CCCCTACCTGGCGCGCCA	rve domain-containing protein/RVT_3 domain-containing protein, partial [Cephalotus follicularis]	-	-	-	-	-	-	-
novel-m0020-5p	MSTRG.14212	miRNA-mRNA	242.667	265.333	-25	0.6329	GGGGAUGGACCGCGCGGA	CCCCTACCTGGCGCGCCA	-	-	-	-	-	-	-	-
novel-m0020-5p	MSTRG.14212	miRNA-mRNA	1541.33	1564	-25.375	0.6304	GGGGAUGGACCGCGCGGU	CCCCTACCTGGCGCGCCA	-	-	-	-	-	-	-	-
novel-m0020-5p	MSTRG.14212	miRNA-mRNA	790.667	813.333	-26.625	0.6741	GGGGAUGGACCGCGCGGU	CCCCTACCTGGCGCGCCA	RNA-directed DNA polymerase [Dendrobium catenatum]	-	-	-	-	-	-	-
novel-m0020-5p	MSTRG.14212	miRNA-mRNA	1970.67	1993.33	-34.5	0.8598	CGGGAUGGACCGCGCGGU	CCCCTACCTGGCGCGCCA	RNA-directed DNA polymerase [Dendrobium catenatum]	-	-	-	-	-	-	-
novel-m0020-5p	MSTRG.14212	miRNA-mRNA	1832	1854.67	-34.5	0.8598	CGGGAAGGACCGCGCGGU	CCCCTACCTGGCGCGCCA	-	-	-	-	-	-	-	-
novel-m0020-5p	MSTRG.14212	miRNA-mRNA	1960	1982.67	-24.5	0.6222	CGGGAAGGACCGCGCGGA	CCCCTACCTGGCGCGCCA	Retrovirus-related Pol polyprotein from transposon TNT 1-94 [Ananas comosus]	-	-	-	-	-	-	-
novel-m0020-5p	MSTRG.14212	miRNA-mRNA	1817.33	1840	-29.625	0.75	GGGGAUGGACCGCGCGGA	CCCCTACCTGGCGCGCCA	-	-	-	-	-	-	-	-
novel-m0020-5p	MSTRG.14212	miRNA-mRNA	154.667	177.333	-29.625	0.75	GGGGAUGGACCGCGCGGU	CCCCTACCTGGCGCGCCA	U5 small nuclear ribonucleoprotein 40 kDa protein [Phoenix dactylifera]	Genetic Information Processing	Transcription	ko03040//Spliceosome	K12857	GO:0031461//cullin-RING ubiquitin ligase complex;GO:0043231//intracellular membrane-bounded organelle;GO:0044423//virion component	GO:0016740//transferase activity	GO:0016570//histone modification
novel-m0020-5p	MSTRG.14212	miRNA-mRNA	102.667	125.333	-31.75	0.7864	CGGGAUGGACCGCGCGGU	CCCCTACCTGGCGCGCCA	uncharacterized abhydrolase domain-containing protein DDB_G0269086-like [Elaeis guineensis]	Genetic Information Processing;Genetic Information Processing	Folding, sorting and degradation;Replication and repair	ko04141//Protein processing in endoplasmic reticulum;ko03420//Nucleotide excision repair	K10839;K10839	-	-	-
novel-m0020-5p	MSTRG.14212	miRNA-mRNA	1038.67	1061.33	-30.25	0.7516	CGGGAAGGACCGCGCGGU	CCCCTACCTGGCGCGCCA	uncharacterized abhydrolase domain-containing protein DDB_G0269086-like [Elaeis guineensis]	Genetic Information Processing;Genetic Information Processing	Folding, sorting and degradation;Replication and repair	ko04141//Protein processing in endoplasmic reticulum;ko03420//Nucleotide excision repair	K10839;K10839	-	-	-
novel-m0020-5p	MSTRG.14212	miRNA-mRNA	766.667	789.333	-24.625	0.6118	CGGGAAGGACCGCGCGGA	CCCCTACCTGGCGCGCCA	uncharacterized protein LOC114914086 [Elaeis guineensis]	-	-	-	-	-	-	-
novel-m0020-5p	MSTRG.14212	miRNA-mRNA	1549.33	1572	-32.375	0.6557	GGGGAUGGACCGCGCGGA	CCCCTACCTGGCGCGCCA	cycloeucalenol cycloisomerase-like [Elaeis guineensis]	-	-	-	-	-	-	-
novel-m0020-5p	MSTRG.14212	miRNA-mRNA	673.333	696	-30	0.6045	GGGGAUGGACCGCGCGGU	CCCCTACCTGGCGCGCCA	cycloeucalenol cycloisomerase-like [Elaeis guineensis]	-	-	-	-	-	-	-
novel-m0020-5p	MSTRG.14212	miRNA-mRNA	757.333	780	-37	0.7494	CGGGAUGGACCGCGCGGU	CCCCTACCTGGCGCGCCA	Retrovirus-related Pol polyprotein from transposon TNT 1-94 [Vitis vinifera]	-	-	-	-	-	-	-
novel-m0020-5p	MSTRG.14212	miRNA-mRNA	1105.33	1128	-33.375	0.6881	CGGGAAGGACCGCGCGGU	CCCCTACCTGGCGCGCCA	-	-	-	-	-	-	-	-
novel-m0020-5p	MSTRG.14212	miRNA-mRNA	920	942.667	-33.375	0.6881	CGGGAAGGACCGCGCGGA	CCCCTACCTGGCGCGCCA	zinc finger CCHC-type and RNA-binding motif-containing protein 1-like [Gossypium australe]	-	-	-	-	-	-	-
novel-m0020-5p	MSTRG.14650	miRNA-mRNA	405.333	428	-29.875	0.6128	GGGGAUGGACCGCGCGGA	CCCCTACCTGGCGCGCCA	zinc finger CCHC-type and RNA-binding motif-containing protein 1-like [Gossypium australe]	-	-	-	-	-	-	-
novel-m0020-5p	MSTRG.14650	miRNA-mRNA	4924	4946.67	-34.625	0.7103	GGGGAUGGACCGCGCGGU	CCCCTACCTGGCGCGCCA	polyprotein [Gossypium australe]	-	-	-	-	-	-	-
novel-m0020-5p	MSTRG.14650	miRNA-mRNA	518.667	541.333	-30.75	0.615	CGGGAUGGACCGCGCGGU	CCCCTACCTGGCGCGCCA	Copia protein [Cajanus cajan]	-	-	-	-	-	GO:0046914//transition metal ion binding	GO:0006259//DNA metabolic process
novel-m0020-5p	MSTRG.14650	miRNA-mRNA	1853.33	1876	-30	0.6045	CGGGAAGGACCGCGCGGU	CCCCTACCTGGCGCGCCA	Copia protein [Cajanus cajan]	-	-	-	-	-	GO:0046914//transition metal ion binding	GO:0006259//DNA metabolic process
novel-m0020-5p	MSTRG.14650	miRNA-mRNA	1538.67	1561.33	-32.5	0.6549	CGGGAAGGACCGCGCGGA	CCCCTACCTGGCGCGCCA	copia LTR rider, partial [Trifolium pratense]	-	-	-	-	-	-	-
novel-m0020-5p	MSTRG.14650	miRNA-mRNA	1165.33	1188	-29.5	0.6082	GGGGAUGGACCGCGCGGA	CCCCTACCTGGCGCGCCA	-	-	-	-	-	-	-	-
novel-m0020-5p	MSTRG.14650	miRNA-mRNA	485.333	508	-31.125	0.6385	GGGGAUGGACCGCGCGGU	CCCCTACCTGGCGCGCCA	-	-	-	-	-	-	-	-
novel-m0020-5p	MSTRG.14650	miRNA-mRNA	173.333	196	-35.625	0.7215	CGGGAUGGACCGCGCGGU	CCCCTACCTGGCGCGCCA	-	-	-	-	-	-	-	-
novel-m0020-5p	MSTRG.14650	miRNA-mRNA	285.333	308	-35.125	0.7205	GGGGAUGGACCGCGCGGA	CCCCTACCTGGCGCGCCA	-	-	-	-	-	-	-	-
novel-m0020-5p	MSTRG.14650	miRNA-mRNA	173.333	196	-35.625	0.7215	GGGGAUGGACCGCGCGGU	CCCCTACCTGGCGCGCCA	-	-	-	-	-	-	-	-
novel-m0020-5p	MSTRG.14650	miRNA-mRNA	1769.33	1792	-30.125	0.6071	CGGGAUGGACCGCGCGGU	CCCCTACCTGGCGCGCCA	-	-	-	-	-	-	-	-
novel-m0020-5p	MSTRG.14650	miRNA-mRNA	592	614.667	-34.75	0.7128	CGGGAAGGACCGCGCGGU	CCCCTACCTGGCGCGCCA	Retrovirus-related Pol polyprotein from transposon TNT 1-94 [Vitis vinifera]	-	-	-	-	-	-	-
novel-m0020-5p	MSTRG.14650	miRNA-mRNA	2237.33	2260	-31.375	0.6436	CGGGAAGGACCGCGCGGA	CCCCTACCTGGCGCGCCA	vacuolar protein sorting-associated protein 54, chloroplastic [Elaeis guineensis]	Metabolism;Metabolism	Global and overview maps;Nucleotide metabolism	ko01100//Metabolic pathways;ko00240//Pyrimidine metabolism	K13421;K13421	-	-	-
novel-m0020-5p	MSTRG.14650	miRNA-mRNA	33.3333	56	-31.25	0.6281	GGGGAUGGACCGCGCGGA	CCCCTACCTGGCGCGCCA	-	-	-	-	-	-	-	-
novel-m0020-5p	MSTRG.14650	miRNA-mRNA	1033.33	1056	-32.125	0.6624	GGGGAUGGACCGCGCGGU	CCCCTACCTGGCGCGCCA	-	-	-	-	-	-	-	-
novel-m0020-5p	MSTRG.14650	miRNA-mRNA	134.667	157.333	-31.375	0.6469	GGGGAUGGACCGCGCGGU	CCCCTACCTGGCGCGCCA	Retrovirus-related Pol polyprotein from transposon TNT 1-94 [Vitis vinifera]	-	-	-	-	-	-	-
novel-m0020-5p	MSTRG.14650	miRNA-mRNA	3288	3310.67	-30.625	0.6282	CGGGAUGGACCGCGCGGU	CCCCTACCTGGCGCGCCA	Retrovirus-related Pol polyprotein from transposon TNT 1-94 [Vitis vinifera]	-	-	-	-	-	-	-
novel-m0020-5p	MSTRG.14650	miRNA-mRNA	381.333	404	-33.875	0.6861	CGGGAAGGACCGCGCGGU	CCCCTACCTGGCGCGCCA	uncharacterized protein LOC105049174 [Elaeis guineensis]	-	-	-	-	-	-	-
novel-m0020-5p	MSTRG.14650	miRNA-mRNA	381.333	404	-33.5	0.6785	CGGGAAGGACCGCGCGGA	CCCCTACCTGGCGCGCCA	-	-	-	-	-	-	-	-
novel-m0020-5p	MSTRG.14650	miRNA-mRNA	2525.33	2548	-36.375	0.733	GGGGAUGGACCGCGCGGA	CCCCTACCTGGCGCGCCA	-	-	-	-	-	-	-	-
novel-m0020-5p	MSTRG.14650	miRNA-mRNA	2160	2182.67	-33.25	0.6856	GGGGAUGGACCGCGCGGU	CCCCTACCTGGCGCGCCA	rve domain-containing protein/RVT_3 domain-containing protein [Cephalotus follicularis]	-	-	-	-	-	-	-
novel-m0020-5p	MSTRG.14650	miRNA-mRNA	913.333	936	-32.625	0.6608	CGGGAUGGACCGCGCGGU	CCCCTACCTGGCGCGCCA	-	-	-	-	-	-	-	-
novel-m0020-5p	MSTRG.14650	miRNA-mRNA	706.667	729.333	-31	0.6343	CGGGAAGGACCGCGCGGU	CCCCTACCTGGCGCGCCA	-	-	-	-	-	-	-	-
novel-m0020-5p	MSTRG.14650	miRNA-mRNA	1381.33	1404	-37.25	0.7621	CGGGAAGGACCGCGCGGA	CCCCTACCTGGCGCGCCA	secreted RxLR effector protein 161-like [Rosa chinensis]	-	-	-	-	-	-	-
novel-m0020-5p	MSTRG.14650	miRNA-mRNA	337.333	360	-30.375	0.6121	GGGGAUGGACCGCGCGGA	CCCCTACCTGGCGCGCCA	secreted RxLR effector protein 161-like [Rosa chinensis]	-	-	-	-	-	-	-
novel-m0020-5p	MSTRG.14650	miRNA-mRNA	1825.33	1848	-31	0.631	GGGGAUGGACCGCGCGGU	CCCCTACCTGGCGCGCCA	-	-	-	-	-	-	-	-
novel-m0020-5p	MSTRG.14650	miRNA-mRNA	1113.33	1136	-31.375	0.6354	CGGGAUGGACCGCGCGGU	CCCCTACCTGGCGCGCCA	protein VASP homolog [Triticum aestivum]	-	-	-	-	-	-	-
novel-m0020-5p	MSTRG.14650	miRNA-mRNA	1144	1166.67	-33.5	0.6907	CGGGAAGGACCGCGCGGU	CCCCTACCTGGCGCGCCA	Retrotransposon gag protein [Corchorus olitorius]	-	-	-	-	-	-	-
novel-m0020-5p	MSTRG.14650	miRNA-mRNA	1670.67	1693.33	-32.875	0.6778	CGGGAAGGACCGCGCGGA	CCCCTACCTGGCGCGCCA	Retrotransposon gag protein [Corchorus olitorius]	-	-	-	-	-	-	-
novel-m0020-5p	MSTRG.14650	miRNA-mRNA	4054.67	4077.33	-30.75	0.6308	GGGGAUGGACCGCGCGGA	CCCCTACCTGGCGCGCCA	-	-	-	-	-	-	-	-
novel-m0020-5p	MSTRG.14650	miRNA-mRNA	881.333	904	-31.375	0.6354	GGGGAUGGACCGCGCGGU	CCCCTACCTGGCGCGCCA	polyprotein [Oryza australiensis]	-	-	-	-	-	-	-
novel-m0020-5p	MSTRG.14650	miRNA-mRNA	665.333	688	-39.625	0.7925	CGGGAUGGACCGCGCGGU	CCCCTACCTGGCGCGCCA	polyprotein [Oryza australiensis]	-	-	-	-	-	-	-
novel-m0020-5p	MSTRG.14650	miRNA-mRNA	793.333	816	-39.625	0.7925	CGGGAAGGACCGCGCGGU	CCCCTACCTGGCGCGCCA	-	-	-	-	-	-	-	-
novel-m0020-5p	MSTRG.14650	miRNA-mRNA	1488	1510.67	-33.125	0.6675	CGGGAAGGACCGCGCGGA	CCCCTACCTGGCGCGCCA	PREDICTED: protein P21-like [Musa acuminata subsp. malaccensis] [Musa acuminata]	-	-	-	-	-	GO:0005488//binding;GO:0016787//hydrolase activity	GO:0001906//cell killing;GO:0006950//response to stress;GO:0009620//response to fungus
novel-m0020-5p	MSTRG.14650	miRNA-mRNA	881.333	904	-36.375	0.75	GGGGAUGGACCGCGCGGA	CCCCTACCTGGCGCGCCA	Retrovirus-related Pol polyprotein from transposon TNT 1-94 [Vitis vinifera]	-	-	-	-	-	-	-
novel-m0020-5p	MSTRG.14650	miRNA-mRNA	1040	1062.67	-30.625	0.6266	GGGGAUGGACCGCGCGGU	CCCCTACCTGGCGCGCCA	Retrovirus-related Pol polyprotein from transposon TNT 1-94 [Vitis vinifera]	-	-	-	-	-	-	-
novel-m0020-5p	MSTRG.14650	miRNA-mRNA	729.333	752	-31.25	0.641	CGGGAUGGACCGCGCGGU	CCCCTACCTGGCGCGCCA	RG1 [Sesamum indicum]	-	-	-	-	-	-	-
novel-m0020-5p	MSTRG.14650	miRNA-mRNA	625.333	648	-37.625	0.762	CGGGAAGGACCGCGCGGU	CCCCTACCTGGCGCGCCA	-	-	-	-	-	-	-	-
novel-m0020-5p	MSTRG.14650	miRNA-mRNA	3480	3502.67	-30.625	0.6282	CGGGAAGGACCGCGCGGA	CCCCTACCTGGCGCGCCA	Retrovirus-related Pol polyprotein from transposon 17.6 [Cajanus cajan]	-	-	-	-	-	-	-
novel-m0020-5p	MSTRG.14650	miRNA-mRNA	1833.33	1856	-37.125	0.7519	GGGGAUGGACCGCGCGGA	CCCCTACCTGGCGCGCCA	rve domain-containing protein/RVT_3 domain-containing protein [Cephalotus follicularis]	-	-	-	-	-	-	-
novel-m0020-5p	MSTRG.14650	miRNA-mRNA	2201.33	2224	-29.875	0.6097	GGGGAUGGACCGCGCGGU	CCCCTACCTGGCGCGCCA	rve domain-containing protein/RVT_3 domain-containing protein [Cephalotus follicularis]	-	-	-	-	-	-	-
novel-m0020-5p	MSTRG.14650	miRNA-mRNA	625.333	648	-37.625	0.762	CGGGAUGGACCGCGCGGU	CCCCTACCTGGCGCGCCA	RVT_1 domain-containing protein, partial [Cephalotus follicularis]	-	-	-	-	-	-	-
novel-m0020-5p	MSTRG.14650	miRNA-mRNA	913.333	936	-37.875	0.7671	CGGGAAGGACCGCGCGGU	CCCCTACCTGGCGCGCCA	RNA-directed DNA polymerase [Dendrobium catenatum]	-	-	-	-	-	-	-
novel-m0020-5p	MSTRG.14650	miRNA-mRNA	1201.33	1224	-37.875	0.7671	CGGGAAGGACCGCGCGGA	CCCCTACCTGGCGCGCCA	-	-	-	-	-	-	-	-
novel-m0020-5p	MSTRG.17559	miRNA-mRNA	1837.33	1860	-37.625	0.762	GGGGAUGGACCGCGCGGA	CCCCTACCTGGCGCGCCA	-	-	-	-	-	-	-	-
novel-m0020-5p	MSTRG.17559	miRNA-mRNA	2125.33	2148	-38.25	0.7688	GGGGAUGGACCGCGCGGU	CCCCTACCTGGCGCGCCA	Retrotransposon gag protein [Corchorus capsularis]	-	-	-	-	-	-	-
novel-m0020-5p	MSTRG.17559	miRNA-mRNA	208	230.667	-37.625	0.7718	GGGGAUGGACCGCGCGGU	CCCCTACCTGGCGCGCCA	Retrotransposon gag protein [Corchorus capsularis]	-	-	-	-	-	-	-
novel-m0020-5p	MSTRG.17559	miRNA-mRNA	208	230.667	-37.625	0.7718	GGGGAUGGACCGCGCGGA	CCCCTACCTGGCGCGCCA	uncharacterized mitochondrial protein AtMg00820-like [Glycine max]	-	-	-	-	-	GO:0016772//transferase activity, transferring phosphorus-containing groups	GO:0006259//DNA metabolic process;GO:0050896//response to stimulus
novel-m0020-5p	MSTRG.17559	miRNA-mRNA	2333.33	2356	-29.625	0.6108	GGGGAUGGACCGCGCGGU	CCCCTACCTGGCGCGCCA	polyprotein [Oryza australiensis]	-	-	-	-	-	-	-
novel-m0020-5p	MSTRG.17559	miRNA-mRNA	333.333	356	-29.625	0.6108	CGGGAUGGACCGCGCGGU	CCCCTACCTGGCGCGCCA	-	-	-	-	-	-	-	-
novel-m0020-5p	MSTRG.17559	miRNA-mRNA	1694.67	1717.33	-29.875	0.602	CGGGAAGGACCGCGCGGU	CCCCTACCTGGCGCGCCA	-	-	-	-	-	-	-	-
novel-m0020-5p	MSTRG.18642	miRNA-mRNA	1373.33	1396	-33.125	0.6709	GGGGAUGGACCGCGCGGA	CCCCTACCTGGCGCGCCA	RVT_1 domain-containing protein/NMT domain-containing protein/NMT_C domain-containing protein/Lycopene_cycl domain-containing protein, partial [Cephalotus follicularis]	-	-	-	-	-	-	-
novel-m0020-5p	MSTRG.18642	miRNA-mRNA	2553.33	2576	-31.375	0.6469	GGGGAUGGACCGCGCGGU	CCCCTACCTGGCGCGCCA	RVT_1 domain-containing protein/NMT domain-containing protein/NMT_C domain-containing protein/Lycopene_cycl domain-containing protein, partial [Cephalotus follicularis]	-	-	-	-	-	-	-
novel-m0020-5p	MSTRG.18642	miRNA-mRNA	1162.67	1185.33	-31.625	0.6357	CGGGAUGGACCGCGCGGU	CCCCTACCTGGCGCGCCA	Retrovirus-related Pol polyprotein from transposon TNT 1-94 [Hordeum vulgare]	-	-	-	-	-	GO:0004518//nuclease activity;GO:0008233//peptidase activity;GO:0016779//nucleotidyltransferase activity;GO:0046914//transition metal ion binding	GO:0006259//DNA metabolic process
novel-m0020-5p	MSTRG.18642	miRNA-mRNA	2213.33	2236	-34.875	0.6992	CGGGAAGGACCGCGCGGU	CCCCTACCTGGCGCGCCA	60S ribosomal protein L27a-2-like [Elaeis guineensis]	-	-	-	-	GO:0005911//cell-cell junction;GO:0015934//large ribosomal subunit	GO:0005198//structural molecule activity	GO:0010467//gene expression;GO:0090567//reproductive shoot system development
novel-m0020-5p	MSTRG.18642	miRNA-mRNA	566.667	589.333	-38	0.7696	CGGGAAGGACCGCGCGGA	CCCCTACCTGGCGCGCCA	-	-	-	-	-	-	-	-
novel-m0020-5p	MSTRG.18642	miRNA-mRNA	1366.67	1389.33	-33	0.6804	GGGGAUGGACCGCGCGGA	CCCCTACCTGGCGCGCCA	-	-	-	-	-	-	-	-
novel-m0020-5p	MSTRG.18642	miRNA-mRNA	1237.33	1260	-33	0.6804	GGGGAUGGACCGCGCGGU	CCCCTACCTGGCGCGCCA	polyprotein [Gossypium australe]	-	-	-	-	-	-	-
novel-m0020-5p	MSTRG.18642	miRNA-mRNA	673.333	696	-30	0.6045	GGGGAUGGACCGCGCGGU	CCCCTACCTGGCGCGCCA	ensconsin-like [Elaeis guineensis]	-	-	-	-	-	-	-
novel-m0020-5p	MSTRG.18642	miRNA-mRNA	329.333	352	-33.375	0.6846	CGGGAUGGACCGCGCGGU	CCCCTACCTGGCGCGCCA	-	-	-	-	-	-	-	-
novel-m0020-5p	MSTRG.18642	miRNA-mRNA	398.667	421.333	-33.375	0.6846	CGGGAAGGACCGCGCGGU	CCCCTACCTGGCGCGCCA	Retrovirus-related Pol polyprotein from transposon TNT 1-94 [Vitis vinifera]	-	-	-	-	-	-	-
novel-m0020-5p	MSTRG.18642	miRNA-mRNA	1764	1786.67	-26.375	0.6806	CGGGAAGGACCGCGCGGA	CCCCTACCTGGCGCGCCA	Bromodomain adjacent to zinc finger domain 1A [Gossypium australe]	-	-	-	-	-	-	-
novel-m0020-5p	MSTRG.18642	miRNA-mRNA	557.333	580	-23.375	0.6111	GGGGAUGGACCGCGCGGA	CCCCTACCTGGCGCGCCA	Bromodomain adjacent to zinc finger domain 1A [Gossypium australe]	-	-	-	-	-	-	-
novel-m0020-5p	MSTRG.18642	miRNA-mRNA	873.333	896	-25.875	0.6787	GGGGAUGGACCGCGCGGU	CCCCTACCTGGCGCGCCA	Retrovirus-related Pol polyprotein from transposon TNT 1-94 [Vitis vinifera]	Metabolism;Metabolism;Metabolism;Metabolism;Metabolism;Metabolism	Global and overview maps;Global and overview maps;Global and overview maps;Carbohydrate metabolism;Carbohydrate metabolism;Carbohydrate metabolism	ko01100//Metabolic pathways;ko01110//Biosynthesis of secondary metabolites;ko01200//Carbon metabolism;ko00010//Glycolysis / Gluconeogenesis;ko00620//Pyruvate metabolism;ko00020//Citrate cycle (TCA cycle)	K00627;K00627;K00627;K00627;K00627;K00627	-	-	-
novel-m0020-5p	MSTRG.18642	miRNA-mRNA	1630.67	1653.33	-30.125	0.7724	CGGGAUGGACCGCGCGGU	CCCCTACCTGGCGCGCCA	Retrovirus-related Pol polyprotein from transposon TNT 1-94 [Vitis vinifera]	Metabolism;Metabolism;Metabolism;Metabolism;Metabolism;Metabolism	Global and overview maps;Global and overview maps;Global and overview maps;Carbohydrate metabolism;Carbohydrate metabolism;Carbohydrate metabolism	ko01100//Metabolic pathways;ko01110//Biosynthesis of secondary metabolites;ko01200//Carbon metabolism;ko00010//Glycolysis / Gluconeogenesis;ko00620//Pyruvate metabolism;ko00020//Citrate cycle (TCA cycle)	K00627;K00627;K00627;K00627;K00627;K00627	-	-	-
novel-m0020-5p	MSTRG.18642	miRNA-mRNA	2382.67	2405.33	-30.375	0.7788	CGGGAAGGACCGCGCGGU	CCCCTACCTGGCGCGCCA	-	-	-	-	-	-	-	-
novel-m0020-5p	MSTRG.18642	miRNA-mRNA	672	694.667	-27.25	0.7078	CGGGAAGGACCGCGCGGA	CCCCTACCTGGCGCGCCA	ensconsin-like [Elaeis guineensis]	-	-	-	-	-	-	-
novel-m0020-5p	MSTRG.18642	miRNA-mRNA	241.333	264	-23.375	0.6151	GGGGAUGGACCGCGCGGA	CCCCTACCTGGCGCGCCA	ensconsin-like [Elaeis guineensis]	-	-	-	-	-	-	-
novel-m0020-5p	MSTRG.18642	miRNA-mRNA	112	134.667	-30.75	0.7987	GGGGAUGGACCGCGCGGU	CCCCTACCTGGCGCGCCA	-	-	-	-	-	-	-	-
novel-m0020-5p	MSTRG.18642	miRNA-mRNA	2468	2490.67	-25.875	0.6613	CGGGAUGGACCGCGCGGU	CCCCTACCTGGCGCGCCA	ensconsin-like [Elaeis guineensis]	-	-	-	-	-	-	-
novel-m0020-5p	MSTRG.18642	miRNA-mRNA	2212	2234.67	-25.875	0.6613	CGGGAAGGACCGCGCGGU	CCCCTACCTGGCGCGCCA	-	-	-	-	-	-	-	-
novel-m0020-5p	MSTRG.18642	miRNA-mRNA	1397.33	1420	-28.375	0.7206	CGGGAAGGACCGCGCGGA	CCCCTACCTGGCGCGCCA	Retrovirus-related Pol polyprotein from transposon TNT 1-94 [Vitis vinifera]	-	-	-	-	-	-	-
novel-m0020-5p	MSTRG.18642	miRNA-mRNA	2181.33	2204	-30.125	0.7651	GGGGAUGGACCGCGCGGA	CCCCTACCTGGCGCGCCA	extensin-like [Helianthus annuus]	-	-	-	-	-	-	-
novel-m0020-5p	MSTRG.18642	miRNA-mRNA	3078.67	3101.33	-30.125	0.7651	GGGGAUGGACCGCGCGGU	CCCCTACCTGGCGCGCCA	trichoplein keratin filament-binding protein-like [Elaeis guineensis]	-	-	-	-	-	-	-
novel-m0020-5p	MSTRG.18642	miRNA-mRNA	496	518.667	-24	0.6275	CGGGAUGGACCGCGCGGU	CCCCTACCTGGCGCGCCA	Retrovirus-related Pol polyprotein from transposon TNT 1-94 [Cajanus cajan]	-	-	-	-	-	-	-
novel-m0020-5p	MSTRG.18642	miRNA-mRNA	1097.33	1120	-25.5	0.6435	CGGGAAGGACCGCGCGGU	CCCCTACCTGGCGCGCCA	polyprotein [Oryza australiensis]	-	-	-	-	-	-	-
novel-m0020-5p	MSTRG.18642	miRNA-mRNA	1798.67	1821.33	-28.125	0.7212	CGGGAAGGACCGCGCGGA	CCCCTACCTGGCGCGCCA	Retrovirus-related Pol polyprotein from transposon TNT 1-94 [Apostasia shenzhenica]	-	-	-	-	-	-	-
novel-m0020-5p	MSTRG.18642	miRNA-mRNA	1748	1770.67	-25	0.641	GGGGAUGGACCGCGCGGA	CCCCTACCTGGCGCGCCA	zf-CCHC domain-containing protein/UBN2_2 domain-containing protein, partial [Cephalotus follicularis]	-	-	-	-	-	-	-
novel-m0020-5p	MSTRG.18642	miRNA-mRNA	381.333	404	-25.625	0.6656	GGGGAUGGACCGCGCGGU	CCCCTACCTGGCGCGCCA	-	-	-	-	-	-	-	-
novel-m0020-5p	MSTRG.18642	miRNA-mRNA	1246.67	1269.33	-23.875	0.6025	CGGGAUGGACCGCGCGGU	CCCCTACCTGGCGCGCCA	-	-	-	-	-	-	-	-
novel-m0020-5p	MSTRG.18642	miRNA-mRNA	3902.67	3925.33	-23.5	0.6006	CGGGAAGGACCGCGCGGU	CCCCTACCTGGCGCGCCA	Retrovirus-related Pol polyprotein from transposon TNT 1-94 [Vitis vinifera]	-	-	-	-	-	-	-
novel-m0020-5p	MSTRG.18642	miRNA-mRNA	861.333	884	-25	0.6536	CGGGAAGGACCGCGCGGA	CCCCTACCTGGCGCGCCA	-	-	-	-	-	-	-	-
novel-m0020-5p	MSTRG.18642	miRNA-mRNA	1172	1194.67	-25.25	0.6558	GGGGAUGGACCGCGCGGA	CCCCTACCTGGCGCGCCA	-	-	-	-	-	-	-	-
novel-m0020-5p	MSTRG.18642	miRNA-mRNA	662.667	685.333	-23.5	0.6006	GGGGAUGGACCGCGCGGU	CCCCTACCTGGCGCGCCA	-	-	-	-	-	-	-	-
novel-m0020-5p	MSTRG.22851	miRNA-mRNA	1405.33	1428	-25.75	0.6581	CGGGAUGGACCGCGCGGU	CCCCTACCTGGCGCGCCA	Retrotransposon gag protein [Corchorus olitorius]	-	-	-	-	-	-	-
novel-m0020-5p	MSTRG.22851	miRNA-mRNA	1080	1102.67	-28	0.7179	CGGGAAGGACCGCGCGGU	CCCCTACCTGGCGCGCCA	-	-	-	-	-	-	-	-
novel-m0020-5p	MSTRG.22851	miRNA-mRNA	1166.67	1189.33	-24.125	0.6127	CGGGAAGGACCGCGCGGA	CCCCTACCTGGCGCGCCA	-	-	-	-	-	-	-	-
novel-m0020-5p	MSTRG.22851	miRNA-mRNA	2424	2446.67	-26	0.6603	GGGGAUGGACCGCGCGGA	CCCCTACCTGGCGCGCCA	uncharacterized protein LOC105049174 [Elaeis guineensis]	-	-	-	-	-	-	-
novel-m0020-5p	MSTRG.22851	miRNA-mRNA	1204	1226.67	-26	0.6688	GGGGAUGGACCGCGCGGA	CCCCTACCTGGCGCGCCA	hypothetical protein COCNU_06G008970 [Cocos nucifera]	-	-	-	-	-	-	-
novel-m0020-5p	MSTRG.22851	miRNA-mRNA	285.333	308	-24.125	0.6307	GGGGAUGGACCGCGCGGU	CCCCTACCTGGCGCGCCA	RVT_1 domain-containing protein, partial [Cephalotus follicularis]	-	-	-	-	-	-	-
novel-m0020-5p	MSTRG.22851	miRNA-mRNA	642.667	665.333	-23.5	0.6164	CGGGAUGGACCGCGCGGU	CCCCTACCTGGCGCGCCA	RVT_1 domain-containing protein, partial [Cephalotus follicularis]	-	-	-	-	-	-	-
novel-m0020-5p	MSTRG.22851	miRNA-mRNA	1648	1670.67	-24	0.6134	CGGGAAGGACCGCGCGGU	CCCCTACCTGGCGCGCCA	retrovirus-related pol polyprotein from transposon 412 [Quercus suber]	-	-	-	-	-	-	-
novel-m0020-5p	MSTRG.22851	miRNA-mRNA	2116	2138.67	-24.25	0.6159	CGGGAAGGACCGCGCGGA	CCCCTACCTGGCGCGCCA	leucine-rich repeat receptor-like serine/threonine-protein kinase BAM3, partial [Gossypium hirsutum]	-	-	-	-	-	GO:0005488//binding;GO:0016740//transferase activity;GO:0016787//hydrolase activity	GO:0090304//nucleic acid metabolic process
novel-m0020-5p	MSTRG.22851	miRNA-mRNA	2112	2134.67	-24.25	0.6159	GGGGAUGGACCGCGCGGA	CCCCTACCTGGCGCGCCA	alpha-terpineol synthase, chloroplastic-like isoform X2 [Phoenix dactylifera]	Metabolism;Metabolism	Global and overview maps;Metabolism of terpenoids and polyketides	ko01110//Biosynthesis of secondary metabolites;ko00900//Terpenoid backbone biosynthesis	K12742;K12742	GO:0009532//plastid stroma	GO:0010333//terpene synthase activity;GO:0046914//transition metal ion binding	GO:0006644//phospholipid metabolic process;GO:0043692//monoterpene metabolic process;GO:0046246//terpene biosynthetic process
novel-m0020-5p	MSTRG.22851	miRNA-mRNA	1076	1098.67	-32.875	0.8484	GGGGAUGGACCGCGCGGU	CCCCTACCTGGCGCGCCA	polyprotein [Oryza australiensis]	-	-	-	-	-	-	-
novel-m0020-5p	MSTRG.22851	miRNA-mRNA	305.333	328	-27.5	0.7143	GGGGAUGGACCGCGCGGU	CCCCTACCTGGCGCGCCA	Beta-porphyranase [Actinidia chinensis var. chinensis] [Actinidia chinensis]	-	-	-	-	-	-	-
novel-m0020-5p	MSTRG.22851	miRNA-mRNA	261.333	284	-25.75	0.654	CGGGAUGGACCGCGCGGU	CCCCTACCTGGCGCGCCA	gag-pol polyprotein [Trifolium pratense]	-	-	-	-	-	-	-
novel-m0020-5p	MSTRG.22851	miRNA-mRNA	557.333	580	-23.375	0.6111	CGGGAAGGACCGCGCGGU	CCCCTACCTGGCGCGCCA	trichoplein keratin filament-binding protein-like [Elaeis guineensis]	-	-	-	-	-	-	-
novel-m0020-5p	MSTRG.22851	miRNA-mRNA	134.667	157.333	-26.375	0.6851	CGGGAAGGACCGCGCGGA	CCCCTACCTGGCGCGCCA	rve domain-containing protein/RVT_3 domain-containing protein, partial [Cephalotus follicularis]	-	-	-	-	-	-	-
novel-m0020-5p	MSTRG.22851	miRNA-mRNA	1553.33	1576	-25.125	0.6422	GGGGAUGGACCGCGCGGA	CCCCTACCTGGCGCGCCA	-	-	-	-	-	-	-	-
novel-m0020-5p	MSTRG.22851	miRNA-mRNA	2624	2646.67	-26.875	0.6935	GGGGAUGGACCGCGCGGU	CCCCTACCTGGCGCGCCA	trichoplein keratin filament-binding protein-like [Elaeis guineensis]	-	-	-	-	-	-	-
novel-m0020-5p	MSTRG.22851	miRNA-mRNA	1822.67	1845.33	-24	0.6194	CGGGAUGGACCGCGCGGU	CCCCTACCTGGCGCGCCA	Retrotransposon gag protein [Corchorus olitorius]	-	-	-	-	-	-	-
novel-m0020-5p	MSTRG.22851	miRNA-mRNA	2456	2478.67	-27.5	0.719	CGGGAAGGACCGCGCGGU	CCCCTACCTGGCGCGCCA	Retrotransposon gag protein [Corchorus olitorius]	-	-	-	-	-	-	-
novel-m0020-5p	MSTRG.22851	miRNA-mRNA	1861.33	1884	-28.5	0.7403	CGGGAAGGACCGCGCGGA	CCCCTACCTGGCGCGCCA	RVT_1 domain-containing protein, partial [Cephalotus follicularis]	-	-	-	-	-	-	-
novel-m0020-5p	MSTRG.22851	miRNA-mRNA	58.6667	81.3333	-28.125	0.7212	GGGGAUGGACCGCGCGGA	CCCCTACCTGGCGCGCCA	RVT_1 domain-containing protein, partial [Cephalotus follicularis]	-	-	-	-	-	-	-
novel-m0020-5p	MSTRG.22851	miRNA-mRNA	1370.67	1393.33	-24.875	0.6482	GGGGAUGGACCGCGCGGU	CCCCTACCTGGCGCGCCA	-	-	-	-	-	-	-	-
novel-m0020-5p	MSTRG.22851	miRNA-mRNA	305.333	328	-26.5	0.6883	CGGGAUGGACCGCGCGGU	CCCCTACCTGGCGCGCCA	-	-	-	-	-	-	-	-
novel-m0020-5p	MSTRG.22851	miRNA-mRNA	2364	2386.67	-25.25	0.6413	CGGGAAGGACCGCGCGGU	CCCCTACCTGGCGCGCCA	contains similarity to reverse transcriptase (Pfam: rvt.hmm, score 19.29) [Arabidopsis thaliana]	-	-	-	-	-	-	-
novel-m0020-5p	MSTRG.22851	miRNA-mRNA	1854.67	1877.33	-32.5	0.8442	CGGGAAGGACCGCGCGGA	CCCCTACCTGGCGCGCCA	girdin-like [Elaeis guineensis]	-	-	-	-	-	-	-
novel-m0020-5p	MSTRG.23111	miRNA-mRNA	202.667	225.333	-32.5	0.8442	GGGGAUGGACCGCGCGGA	CCCCTACCTGGCGCGCCA	-	-	-	-	-	-	-	-
novel-m0020-5p	MSTRG.23111	miRNA-mRNA	1792	1814.67	-25.375	0.6444	GGGGAUGGACCGCGCGGU	CCCCTACCTGGCGCGCCA	polyprotein [Gossypium australe]	-	-	-	-	-	-	-
novel-m0020-5p	MSTRG.23111	miRNA-mRNA	1818.67	1841.33	-25.375	0.6444	CGGGAUGGACCGCGCGGU	CCCCTACCTGGCGCGCCA	polyprotein [Gossypium australe]	-	-	-	-	-	-	-
novel-m0020-5p	MSTRG.23111	miRNA-mRNA	2073.33	2096	-25.75	0.6645	CGGGAAGGACCGCGCGGU	CCCCTACCTGGCGCGCCA	rve domain-containing protein/RVT_3 domain-containing protein [Cephalotus follicularis]	-	-	-	-	-	-	-
novel-m0020-5p	MSTRG.24775	miRNA-mRNA	725.333	748	-23.375	0.6111	CGGGAAGGACCGCGCGGA	CCCCTACCTGGCGCGCCA	rve domain-containing protein/RVT_3 domain-containing protein [Cephalotus follicularis]	-	-	-	-	-	-	-
novel-m0020-5p	MSTRG.24775	miRNA-mRNA	2008	2030.67	-25.625	0.6699	GGGGAUGGACCGCGCGGA	CCCCTACCTGGCGCGCCA	-	-	-	-	-	-	-	-
novel-m0020-5p	MSTRG.24775	miRNA-mRNA	2273.33	2296	-23.625	0.6038	GGGGAUGGACCGCGCGGU	CCCCTACCTGGCGCGCCA	-	-	-	-	-	-	-	-
novel-m0020-5p	MSTRG.2637	miRNA-mRNA	2152	2174.67	-26.875	0.6913	CGGGAUGGACCGCGCGGU	CCCCTACCTGGCGCGCCA	-	-	-	-	-	-	-	-
novel-m0020-5p	MSTRG.2637	miRNA-mRNA	2112	2134.67	-30	0.7717	CGGGAAGGACCGCGCGGU	CCCCTACCTGGCGCGCCA	-	-	-	-	-	-	-	-
novel-m0020-5p	MSTRG.2637	miRNA-mRNA	9842.67	9865.33	-25.5	0.6559	CGGGAAGGACCGCGCGGA	CCCCTACCTGGCGCGCCA	-	-	-	-	-	-	-	-
novel-m0020-5p	MSTRG.2637	miRNA-mRNA	1618.67	1641.33	-27.375	0.6975	GGGGAUGGACCGCGCGGA	CCCCTACCTGGCGCGCCA	-	-	-	-	-	-	-	-
novel-m0020-5p	MSTRG.2637	miRNA-mRNA	3416	3438.67	-27.5	0.719	GGGGAUGGACCGCGCGGU	CCCCTACCTGGCGCGCCA	Transposon, En/Spm-like protein [Corchorus capsularis]	-	-	-	-	-	-	-
novel-m0020-5p	MSTRG.30296	miRNA-mRNA	2342.67	2365.33	-24.25	0.6159	CGGGAUGGACCGCGCGGU	CCCCTACCTGGCGCGCCA	Retrovirus-related Pol polyprotein from transposon TNT 1-94 [Nymphaea thermarum]	-	-	-	-	-	-	-
novel-m0020-5p	MSTRG.30296	miRNA-mRNA	2484	2506.67	-24.25	0.6159	CGGGAAGGACCGCGCGGU	CCCCTACCTGGCGCGCCA	ensconsin-like [Elaeis guineensis]	-	-	-	-	-	-	-
novel-m0020-5p	MSTRG.30296	miRNA-mRNA	342.667	365.333	-23.75	0.6209	CGGGAAGGACCGCGCGGA	CCCCTACCTGGCGCGCCA	-	-	-	-	-	-	-	-
novel-m0020-5p	MSTRG.30296	miRNA-mRNA	166.667	189.333	-30.125	0.77	GGGGAUGGACCGCGCGGA	CCCCTACCTGGCGCGCCA	RVT_1 domain-containing protein, partial [Cephalotus follicularis]	-	-	-	-	-	-	-
novel-m0020-5p	MSTRG.30296	miRNA-mRNA	1366.67	1389.33	-23.125	0.6006	GGGGAUGGACCGCGCGGU	CCCCTACCTGGCGCGCCA	RVT_1 domain-containing protein, partial [Cephalotus follicularis]	-	-	-	-	-	-	-
novel-m0020-5p	MSTRG.30296	miRNA-mRNA	337.333	360	-25.75	0.6645	GGGGAUGGACCGCGCGGU	CCCCTACCTGGCGCGCCA	-	-	-	-	-	-	-	-
novel-m0020-5p	MSTRG.30296	miRNA-mRNA	6828	6850.67	-27.875	0.717	GGGGAUGGACCGCGCGGA	CCCCTACCTGGCGCGCCA	-	-	-	-	-	-	-	-
novel-m0020-5p	MSTRG.30296	miRNA-mRNA	1406.67	1429.33	-27.875	0.7288	GGGGAUGGACCGCGCGGU	CCCCTACCTGGCGCGCCA	polyprotein [Gossypium australe]	-	-	-	-	-	-	-
novel-m0020-5p	MSTRG.30296	miRNA-mRNA	2158.67	2181.33	-23.125	0.6006	GGGGAUGGACCGCGCGGA	CCCCTACCTGGCGCGCCA	polyprotein [Gossypium australe]	-	-	-	-	-	-	-
novel-m0020-5p	MSTRG.30296	miRNA-mRNA	793.333	816	-27.25	0.6965	GGGGAUGGACCGCGCGGU	CCCCTACCTGGCGCGCCA	-	-	-	-	-	-	-	-
novel-m0020-5p	MSTRG.30296	miRNA-mRNA	282.667	305.333	-28.875	0.7287	CGGGAUGGACCGCGCGGU	CCCCTACCTGGCGCGCCA	-	-	-	-	-	-	-	-
novel-m0020-5p	MSTRG.30296	miRNA-mRNA	1982.67	2005.33	-23.375	0.6071	CGGGAAGGACCGCGCGGU	CCCCTACCTGGCGCGCCA	-	-	-	-	-	-	-	-
novel-m0020-5p	MSTRG.30296	miRNA-mRNA	1870.67	1893.33	-23.375	0.6071	CGGGAAGGACCGCGCGGA	CCCCTACCTGGCGCGCCA	-	-	-	-	-	-	-	-
novel-m0020-5p	MSTRG.30296	miRNA-mRNA	486.667	509.333	-28.125	0.7212	GGGGAUGGACCGCGCGGA	CCCCTACCTGGCGCGCCA	reverse transcriptase [Corchorus capsularis]	-	-	-	-	-	GO:0046872//metal ion binding	GO:0043170//macromolecule metabolic process;GO:0044238//primary metabolic process
novel-m0020-5p	MSTRG.30296	miRNA-mRNA	1476	1498.67	-24.75	0.6326	GGGGAUGGACCGCGCGGU	CCCCTACCTGGCGCGCCA	-	-	-	-	-	-	-	-
novel-m0020-5p	MSTRG.30296	miRNA-mRNA	400	422.667	-31	0.6795	GGGGAUGGACCGCGCGGU	CCCCTACCTGGCGCGCCA	-	-	-	-	-	-	-	-
novel-m0020-5p	MSTRG.30296	miRNA-mRNA	1680	1702.67	-32.875	0.7108	CGGGAUGGACCGCGCGGU	CCCCTACCTGGCGCGCCA	uncharacterized protein LOC105049174 [Elaeis guineensis]	-	-	-	-	-	-	-
novel-m0020-5p	MSTRG.30296	miRNA-mRNA	516	538.667	-35.25	0.7622	CGGGAAGGACCGCGCGGU	CCCCTACCTGGCGCGCCA	rve domain-containing protein [Cephalotus follicularis]	-	-	-	-	-	-	-
novel-m0020-5p	MSTRG.30296	miRNA-mRNA	1305.33	1328	-35.625	0.7766	CGGGAAGGACCGCGCGGA	CCCCTACCTGGCGCGCCA	secreted RxLR effector protein 161-like [Rosa chinensis]	-	-	-	-	-	-	-
novel-m0020-5p	MSTRG.30296	miRNA-mRNA	924	946.667	-30.875	0.6842	GGGGAUGGACCGCGCGGA	CCCCTACCTGGCGCGCCA	Retrovirus-related Pol polyprotein from transposon 17.6 [Vitis vinifera]	-	-	-	-	-	-	-
novel-m0020-5p	MSTRG.30296	miRNA-mRNA	1550.67	1573.33	-30	0.6612	GGGGAUGGACCGCGCGGU	CCCCTACCTGGCGCGCCA	collagen alpha-1(I) chain-like [Phoenix dactylifera]	-	-	-	-	-	-	-
novel-m0020-5p	MSTRG.30296	miRNA-mRNA	354.667	377.333	-30.125	0.6478	CGGGAUGGACCGCGCGGU	CCCCTACCTGGCGCGCCA	Reverse transcriptase RNA-dependent DNA polymerase [Arabidopsis thaliana x Arabidopsis arenosa]	Metabolism;Metabolism;Metabolism;Metabolism;Metabolism;Metabolism	Global and overview maps;Global and overview maps;Global and overview maps;Carbohydrate metabolism;Carbohydrate metabolism;Carbohydrate metabolism	ko01100//Metabolic pathways;ko01110//Biosynthesis of secondary metabolites;ko01200//Carbon metabolism;ko00010//Glycolysis / Gluconeogenesis;ko00620//Pyruvate metabolism;ko00020//Citrate cycle (TCA cycle)	K00627;K00627;K00627;K00627;K00627;K00627	-	-	-
novel-m0020-5p	MSTRG.30296	miRNA-mRNA	545.333	568	-36.75	0.7989	CGGGAAGGACCGCGCGGU	CCCCTACCTGGCGCGCCA	-	-	-	-	-	-	-	-
novel-m0020-5p	MSTRG.30296	miRNA-mRNA	1580	1602.67	-37	0.7914	CGGGAAGGACCGCGCGGA	CCCCTACCTGGCGCGCCA	splicing regulatory glutamine/lysine-rich protein 1-like [Telopea speciosissima]	-	-	-	-	-	-	-
novel-m0020-5p	MSTRG.30296	miRNA-mRNA	181.333	204	-33.125	0.7182	GGGGAUGGACCGCGCGGA	CCCCTACCTGGCGCGCCA	gag-pol polyprotein [Phaseolus vulgaris]	-	-	-	-	-	-	-
novel-m0020-5p	MSTRG.30296	miRNA-mRNA	2553.33	2576	-29.125	0.6332	GGGGAUGGACCGCGCGGU	CCCCTACCTGGCGCGCCA	gag-pol polyprotein [Phaseolus vulgaris]	-	-	-	-	-	-	-
novel-m0020-5p	MSTRG.30296	miRNA-mRNA	16	38.6667	-40.5	0.871	CGGGAUGGACCGCGCGGU	CCCCTACCTGGCGCGCCA	rve domain-containing protein/RVT_3 domain-containing protein [Cephalotus follicularis]	-	-	-	-	-	-	-
novel-m0020-5p	MSTRG.30296	miRNA-mRNA	70.6667	93.3333	-36.75	0.7946	CGGGAAGGACCGCGCGGU	CCCCTACCTGGCGCGCCA	rve domain-containing protein/RVT_3 domain-containing protein [Cephalotus follicularis]	-	-	-	-	-	-	-
novel-m0020-5p	MSTRG.30296	miRNA-mRNA	993.333	1016	-30.75	0.6667	CGGGAAGGACCGCGCGGA	CCCCTACCTGGCGCGCCA	Retrovirus-related Pol polyprotein from transposon TNT 1-94 [Vitis vinifera]	-	-	-	-	-	-	-
novel-m0020-5p	MSTRG.30296	miRNA-mRNA	106.667	129.333	-32.625	0.6979	GGGGAUGGACCGCGCGGA	CCCCTACCTGGCGCGCCA	Retrovirus-related Pol polyprotein from transposon RE1 [Senna tora]	-	-	-	-	-	-	-
novel-m0020-5p	MSTRG.30296	miRNA-mRNA	149.333	172	-32.125	0.6984	GGGGAUGGACCGCGCGGU	CCCCTACCTGGCGCGCCA	-	-	-	-	-	-	-	-
novel-m0020-5p	MSTRG.30296	miRNA-mRNA	2036	2058.67	-46.25	1	CGGGAUGGACCGCGCGGU	CCCCTACCTGGCGCGCCA	-	-	-	-	-	-	-	-
novel-m0020-5p	MSTRG.30296	miRNA-mRNA	2061.33	2084	-46.25	0.9893	CGGGAAGGACCGCGCGGU	CCCCTACCTGGCGCGCCA	-	-	-	-	-	-	-	-
novel-m0020-5p	MSTRG.30296	miRNA-mRNA	678.667	701.333	-30.875	0.6842	CGGGAAGGACCGCGCGGA	CCCCTACCTGGCGCGCCA	-	-	-	-	-	-	-	-
novel-m0020-5p	MSTRG.30296	miRNA-mRNA	1629.33	1652	-34	0.7351	GGGGAUGGACCGCGCGGA	CCCCTACCTGGCGCGCCA	uncharacterized protein LOC105049174 [Elaeis guineensis]	-	-	-	-	-	-	-
novel-m0020-5p	MSTRG.31356	miRNA-mRNA	1369.33	1392	-27.875	0.6011	GGGGAUGGACCGCGCGGU	CCCCTACCTGGCGCGCCA	sulfated surface glycoprotein 185 [Oryza sativa Japonica Group]	-	-	-	-	-	-	-
novel-m0020-5p	MSTRG.31356	miRNA-mRNA	960	982.667	-29.375	0.6492	CGGGAUGGACCGCGCGGU	CCCCTACCTGGCGCGCCA	trichoplein keratin filament-binding protein-like [Elaeis guineensis]	-	-	-	-	-	-	-
novel-m0020-5p	MSTRG.31356	miRNA-mRNA	442.667	465.333	-34.25	0.7405	CGGGAAGGACCGCGCGGU	CCCCTACCTGGCGCGCCA	trichoplein keratin filament-binding protein-like [Elaeis guineensis]	-	-	-	-	-	-	-
novel-m0020-5p	MSTRG.31356	miRNA-mRNA	396	418.667	-46.25	1	CGGGAAGGACCGCGCGGA	CCCCTACCTGGCGCGCCA	RING-H2 finger protein ATL81-like [Elaeis guineensis]	-	-	-	-	-	-	-
novel-m0020-5p	MSTRG.31356	miRNA-mRNA	736	758.667	-32.75	0.7005	GGGGAUGGACCGCGCGGA	CCCCTACCTGGCGCGCCA	putative Retrotransposon gag protein [Cocos nucifera]	-	-	-	-	-	-	-
novel-m0020-5p	MSTRG.31356	miRNA-mRNA	2880	2902.67	-29.375	0.6386	GGGGAUGGACCGCGCGGU	CCCCTACCTGGCGCGCCA	uncharacterized protein LOC114914234, partial [Elaeis guineensis]	-	-	-	-	-	-	-
novel-m0020-5p	MSTRG.31356	miRNA-mRNA	2302.67	2325.33	-35.875	0.7863	CGGGAUGGACCGCGCGGU	CCCCTACCTGGCGCGCCA	protein NYNRIN-like [Coffea arabica]	-	-	-	-	-	-	-
novel-m0020-5p	MSTRG.31356	miRNA-mRNA	3134.67	3157.33	-29.375	0.6386	CGGGAAGGACCGCGCGGU	CCCCTACCTGGCGCGCCA	uncharacterized protein LOC105049174 [Elaeis guineensis]	-	-	-	-	-	-	-
novel-m0020-5p	MSTRG.31356	miRNA-mRNA	3672	3694.67	-29.375	0.6386	CGGGAAGGACCGCGCGGA	CCCCTACCTGGCGCGCCA	uncharacterized protein LOC105049174 [Elaeis guineensis]	-	-	-	-	-	-	-
novel-m0020-5p	MSTRG.31356	miRNA-mRNA	3026.67	3049.33	-31.25	0.672	GGGGAUGGACCGCGCGGA	CCCCTACCTGGCGCGCCA	-	-	-	-	-	-	-	-
novel-m0020-5p	MSTRG.31356	miRNA-mRNA	914.667	937.333	-34.5	0.738	GGGGAUGGACCGCGCGGU	CCCCTACCTGGCGCGCCA	-	-	-	-	-	-	-	-
novel-m0020-5p	MSTRG.31356	miRNA-mRNA	518.667	541.333	-28.875	0.6277	GGGGAUGGACCGCGCGGU	CCCCTACCTGGCGCGCCA	pentatricopeptide repeat-containing protein, mitochondrial [Cocos nucifera]	-	-	-	-	-	-	-
novel-m0020-5p	MSTRG.31356	miRNA-mRNA	508	530.667	-29	0.6304	GGGGAUGGACCGCGCGGA	CCCCTACCTGGCGCGCCA	-	-	-	-	-	-	-	-
novel-m0020-5p	MSTRG.31356	miRNA-mRNA	1544	1566.67	-32.375	0.7175	GGGGAUGGACCGCGCGGU	CCCCTACCTGGCGCGCCA	serine/arginine repetitive matrix protein 1-like [Spinacia oleracea]	-	-	-	-	-	-	-
novel-m0020-5p	MSTRG.31356	miRNA-mRNA	1760	1782.67	-32.375	0.7175	CGGGAUGGACCGCGCGGU	CCCCTACCTGGCGCGCCA	transposon ty3-i gag-pol polyprotein [Quercus suber]	-	-	-	-	-	-	-
novel-m0020-5p	MSTRG.31356	miRNA-mRNA	52	74.6667	-37.5	0.8021	GGGGAUGGACCGCGCGGA	CCCCTACCTGGCGCGCCA	transposon ty3-i gag-pol polyprotein [Quercus suber]	-	-	-	-	-	-	-
novel-m0020-5p	MSTRG.31356	miRNA-mRNA	161.333	184	-33	0.7135	GGGGAUGGACCGCGCGGU	CCCCTACCTGGCGCGCCA	uncharacterized abhydrolase domain-containing protein DDB_G0269086-like [Elaeis guineensis]	Genetic Information Processing;Genetic Information Processing	Folding, sorting and degradation;Replication and repair	ko04141//Protein processing in endoplasmic reticulum;ko03420//Nucleotide excision repair	K10839;K10839	-	-	-
novel-m0020-5p	MSTRG.31356	miRNA-mRNA	530.667	553.333	-28.875	0.6294	CGGGAUGGACCGCGCGGU	CCCCTACCTGGCGCGCCA	trichoplein keratin filament-binding protein-like [Elaeis guineensis]	-	-	-	-	-	-	-
novel-m0020-5p	MSTRG.31356	miRNA-mRNA	1790.67	1813.33	-27.25	0.6006	CGGGAAGGACCGCGCGGU	CCCCTACCTGGCGCGCCA	exocyst complex component EXO70A1 [Elaeis guineensis]	-	-	-	-	-	-	-
novel-m0020-5p	MSTRG.31356	miRNA-mRNA	2321.33	2345.33	-32.125	0.6675	CGGGAAGGACCGCGCGGA	CCCCTACCTGGCGCGCCA	probable serine/threonine protein kinase IRE [Phoenix dactylifera]	-	-	-	-	-	GO:0016301//kinase activity	GO:0009987//cellular process
novel-m0020-5p	MSTRG.31356	miRNA-mRNA	589.333	613.333	-30.125	0.6292	GGGGAUGGACCGCGCGGA	CCCCTACCTGGCGCGCCA	LOW QUALITY PROTEIN: flavonol 3-sulfotransferase-like [Elaeis guineensis]	Genetic Information Processing;Genetic Information Processing	Folding, sorting and degradation;Replication and repair	ko04141//Protein processing in endoplasmic reticulum;ko03420//Nucleotide excision repair	K10839;K10839	-	-	-
novel-m0020-5p	MSTRG.31356	miRNA-mRNA	1878.67	1902.67	-31.25	0.6527	GGGGAUGGACCGCGCGGU	CCCCTACCTGGCGCGCCA	Beta-porphyranase [Actinidia chinensis var. chinensis] [Actinidia chinensis]	-	-	-	-	-	-	-
novel-m0020-5p	MSTRG.31865	miRNA-mRNA	3480	3504	-35.625	0.7441	GGGGAUGGACCGCGCGGU	CCCCTACCTGGCGCGCCA	ensconsin-like [Elaeis guineensis]	-	-	-	-	-	-	-
novel-m0020-5p	MSTRG.31865	miRNA-mRNA	1577.33	1601.33	-29.375	0.6152	CGGGAUGGACCGCGCGGU	CCCCTACCTGGCGCGCCA	LLA-115 [Lilium longiflorum]	-	-	-	-	-	-	-
novel-m0020-5p	MSTRG.31865	miRNA-mRNA	2014.67	2038.67	-34.5	0.7263	CGGGAAGGACCGCGCGGU	CCCCTACCTGGCGCGCCA	Beta-porphyranase [Actinidia chinensis var. chinensis] [Actinidia chinensis]	-	-	-	-	-	-	-
novel-m0020-5p	MSTRG.31865	miRNA-mRNA	1213.33	1237.33	-34.5	0.7263	CGGGAAGGACCGCGCGGA	CCCCTACCTGGCGCGCCA	Beta-porphyranase [Actinidia chinensis var. chinensis] [Actinidia chinensis]	-	-	-	-	-	-	-
novel-m0020-5p	MSTRG.31865	miRNA-mRNA	1301.33	1325.33	-34.5	0.7263	GGGGAUGGACCGCGCGGA	CCCCTACCTGGCGCGCCA	retrovirus-related pol polyprotein from transposon 412 [Quercus suber]	-	-	-	-	-	-	-
novel-m0020-5p	MSTRG.31865	miRNA-mRNA	1529.33	1553.33	-32.625	0.685	GGGGAUGGACCGCGCGGU	CCCCTACCTGGCGCGCCA	rnhA, partial [Mucuna pruriens]	-	-	-	-	-	-	-
novel-m0020-5p	MSTRG.31865	miRNA-mRNA	2049.33	2073.33	-34.125	0.7128	CGGGAUGGACCGCGCGGU	CCCCTACCTGGCGCGCCA	putative receptor-like protein kinase At3g47110 [Elaeis guineensis]	-	-	-	-	-	-	-
novel-m0020-5p	MSTRG.31865	miRNA-mRNA	26.6667	50.6667	-48.125	1	CGGGAAGGACCGCGCGGU	CCCCTACCTGGCGCGCCA	60S ribosomal protein L27a-3 [Cocos nucifera]	Genetic Information Processing	Translation	ko03010//Ribosome	K02900	GO:0005911//cell-cell junction;GO:0015934//large ribosomal subunit	GO:0005198//structural molecule activity	GO:0010467//gene expression;GO:0090567//reproductive shoot system development
novel-m0020-5p	MSTRG.31865	miRNA-mRNA	1314.67	1338.67	-46.125	0.9634	CGGGAAGGACCGCGCGGA	CCCCTACCTGGCGCGCCA	transcription termination factor MTERF2, chloroplastic [Elaeis guineensis]	-	-	-	-	-	-	-
novel-m0020-5p	MSTRG.31865	miRNA-mRNA	890.667	914.667	-31.375	0.6588	GGGGAUGGACCGCGCGGA	CCCCTACCTGGCGCGCCA	rootletin [Elaeis guineensis]	-	-	-	-	-	-	-
novel-m0020-5p	MSTRG.31865	miRNA-mRNA	2038.67	2062.67	-32.375	0.6762	GGGGAUGGACCGCGCGGU	CCCCTACCTGGCGCGCCA	Eukaryotic translation initiation factor 5 [Ananas comosus]	-	-	-	-	GO:0043231//intracellular membrane-bounded organelle	GO:0008135//translation factor activity, RNA binding;GO:0032550//purine ribonucleoside binding	GO:0006417//regulation of translation;GO:0046942//carboxylic acid transport
novel-m0020-5p	MSTRG.3378	miRNA-mRNA	1926.67	1950.67	-32.375	0.6762	GGGGAUGGACCGCGCGGA	CCCCTACCTGGCGCGCCA	-	-	-	-	-	-	-	-
novel-m0020-5p	MSTRG.3378	miRNA-mRNA	1932	1956	-31.625	0.6606	GGGGAUGGACCGCGCGGU	CCCCTACCTGGCGCGCCA	pectinesterase inhibitor 10-like [Dioscorea cayenensis subsp. rotundata] [Dioscorea cayenensis]	-	-	-	-	-	-	-
novel-m0020-5p	MSTRG.3378	miRNA-mRNA	1976	2000	-31.625	0.6606	CGGGAUGGACCGCGCGGU	CCCCTACCTGGCGCGCCA	uncharacterized abhydrolase domain-containing protein DDB_G0269086-like [Elaeis guineensis]	-	-	-	-	-	-	-
novel-m0020-5p	MSTRG.3378	miRNA-mRNA	1932	1956	-31.625	0.6606	CGGGAAGGACCGCGCGGU	CCCCTACCTGGCGCGCCA	uncharacterized abhydrolase domain-containing protein DDB_G0269086-like [Elaeis guineensis]	-	-	-	-	-	-	-
novel-m0020-5p	MSTRG.33941	miRNA-mRNA	2826.67	2850.67	-33.5	0.6997	CGGGAAGGACCGCGCGGA	CCCCTACCTGGCGCGCCA	-	-	-	-	-	-	-	-
novel-m0020-5p	MSTRG.33941	miRNA-mRNA	741.333	765.333	-46.75	0.9765	GGGGAUGGACCGCGCGGA	CCCCTACCTGGCGCGCCA	-	-	-	-	-	-	-	-
novel-m0020-5p	MSTRG.33941	miRNA-mRNA	1670.67	1694.67	-33	0.6893	GGGGAUGGACCGCGCGGU	CCCCTACCTGGCGCGCCA	-	-	-	-	-	-	-	-
novel-m0020-5p	MSTRG.33941	miRNA-mRNA	1429.33	1453.33	-33.875	0.7076	GGGGAUGGACCGCGCGGU	CCCCTACCTGGCGCGCCA	-	-	-	-	-	-	-	-
novel-m0020-5p	MSTRG.33941	miRNA-mRNA	1228	1252	-46.125	0.9634	CGGGAUGGACCGCGCGGU	CCCCTACCTGGCGCGCCA	-	-	-	-	-	-	-	-
novel-m0020-5p	MSTRG.33941	miRNA-mRNA	1228	1252	-46.125	0.9634	CGGGAAGGACCGCGCGGU	CCCCTACCTGGCGCGCCA	-	-	-	-	-	-	-	-
novel-m0020-5p	MSTRG.33941	miRNA-mRNA	2528	2552	-46.75	0.9765	CGGGAAGGACCGCGCGGA	CCCCTACCTGGCGCGCCA	uncharacterized protein LOC105049174 [Elaeis guineensis]	-	-	-	-	-	-	-
novel-m0020-5p	MSTRG.33941	miRNA-mRNA	2078.67	2102.67	-46.125	0.9634	GGGGAUGGACCGCGCGGA	CCCCTACCTGGCGCGCCA	Retrovirus-related Pol polyprotein from transposon TNT 1-94 [Vitis vinifera]	-	-	-	-	-	-	-
novel-m0020-5p	MSTRG.33941	miRNA-mRNA	1860	1884	-33.75	0.705	GGGGAUGGACCGCGCGGU	CCCCTACCTGGCGCGCCA	trichoplein keratin filament-binding protein-like [Elaeis guineensis]	-	-	-	-	-	-	-
novel-m0020-5p	MSTRG.33941	miRNA-mRNA	1489.33	1513.33	-29	0.6073	CGGGAUGGACCGCGCGGU	CCCCTACCTGGCGCGCCA	ensconsin-like [Elaeis guineensis]	-	-	-	-	-	-	-
novel-m0020-5p	MSTRG.33941	miRNA-mRNA	1002.67	1026.67	-32	0.6737	CGGGAAGGACCGCGCGGU	CCCCTACCTGGCGCGCCA	ensconsin-like [Elaeis guineensis]	-	-	-	-	-	-	-
novel-m0020-5p	MSTRG.33941	miRNA-mRNA	1450.67	1474.67	-32	0.6737	CGGGAAGGACCGCGCGGA	CCCCTACCTGGCGCGCCA	hypothetical protein CRG98_041058, partial [Punica granatum]	-	-	-	-	-	-	-
novel-m0020-5p	MSTRG.33941	miRNA-mRNA	862.667	886.667	-38.75	0.8094	GGGGAUGGACCGCGCGGA	CCCCTACCTGGCGCGCCA	hypothetical protein CRG98_041058, partial [Punica granatum]	-	-	-	-	-	-	-
novel-m0020-5p	MSTRG.33941	miRNA-mRNA	1624	1648	-46.125	0.9634	GGGGAUGGACCGCGCGGU	CCCCTACCTGGCGCGCCA	hypothetical protein COCNU_06G007960 [Cocos nucifera]	-	-	-	-	-	-	-
novel-m0020-5p	MSTRG.37283	miRNA-mRNA	745.333	769.333	-46.125	0.9634	CGGGAUGGACCGCGCGGU	CCCCTACCTGGCGCGCCA	hypothetical protein COCNU_06G007960 [Cocos nucifera]	-	-	-	-	-	-	-
novel-m0020-5p	MSTRG.37283	miRNA-mRNA	1992	2016	-46.125	0.9634	CGGGAAGGACCGCGCGGU	CCCCTACCTGGCGCGCCA	splicing regulatory glutamine/lysine-rich protein 1-like [Telopea speciosissima]	-	-	-	-	-	-	-
novel-m0020-5p	MSTRG.37283	miRNA-mRNA	457.333	481.333	-31.375	0.6588	CGGGAAGGACCGCGCGGA	CCCCTACCTGGCGCGCCA	ensconsin-like [Elaeis guineensis]	-	-	-	-	-	-	-
novel-m0020-5p	MSTRG.37283	miRNA-mRNA	368	394.667	-35.375	0.6521	GGGGAUGGACCGCGCGGA	CCCCTACCTGGCGCGCCA	LOW QUALITY PROTEIN: guanine nucleotide-binding protein subunit beta [Elaeis guineensis]	-	-	-	-	-	-	-
novel-m0020-5p	MSTRG.37283	miRNA-mRNA	1988	2014.67	-34.375	0.6395	GGGGAUGGACCGCGCGGU	CCCCTACCTGGCGCGCCA	LOW QUALITY PROTEIN: guanine nucleotide-binding protein subunit beta [Elaeis guineensis]	-	-	-	-	-	-	-
novel-m0020-5p	MSTRG.4263	miRNA-mRNA	5612	5637.33	-25.125	0.6569	CGGGAUGGACCGCGCGGU	CCCCTACCTGGCGCGCCA	Retrovirus-related Pol polyprotein from transposon TNT 1-94 [Vitis vinifera]	-	-	-	-	-	-	-
novel-m0020-5p	MSTRG.4263	miRNA-mRNA	497.333	522.667	-24.875	0.6503	CGGGAAGGACCGCGCGGU	CCCCTACCTGGCGCGCCA	Retrovirus-related Pol polyprotein from transposon TNT 1-94 [Vitis vinifera]	-	-	-	-	-	-	-
novel-m0020-5p	MSTRG.4263	miRNA-mRNA	2002.67	2028	-34.625	0.9142	CGGGAAGGACCGCGCGGA	CCCCTACCTGGCGCGCCA	Bromodomain adjacent to zinc finger domain 1A [Gossypium arboreum]	Metabolism;Metabolism;Metabolism	Global and overview maps;Global and overview maps;Lipid metabolism	ko01100//Metabolic pathways;ko01110//Biosynthesis of secondary metabolites;ko00100//Steroid biosynthesis	K08246;K08246;K08246	-	-	-
novel-m0020-5p	MSTRG.4263	miRNA-mRNA	1140	1165.33	-29.125	0.769	GGGGAUGGACCGCGCGGA	CCCCTACCTGGCGCGCCA	ensconsin-like [Elaeis guineensis]	-	-	-	-	-	-	-
novel-m0020-5p	MSTRG.4263	miRNA-mRNA	2321.33	2346.67	-27.875	0.724	GGGGAUGGACCGCGCGGU	CCCCTACCTGGCGCGCCA	ensconsin-like [Elaeis guineensis]	-	-	-	-	-	-	-
novel-m0020-5p	MSTRG.4263	miRNA-mRNA	2908	2933.33	-24.375	0.6436	CGGGAUGGACCGCGCGGU	CCCCTACCTGGCGCGCCA	trichoplein keratin filament-binding protein-like [Elaeis guineensis]	-	-	-	-	-	-	-
novel-m0020-5p	MSTRG.4263	miRNA-mRNA	2908	2933.33	-24.375	0.6436	CGGGAAGGACCGCGCGGU	CCCCTACCTGGCGCGCCA	trichoplein keratin filament-binding protein-like [Elaeis guineensis]	-	-	-	-	-	-	-
novel-m0020-5p	MSTRG.4263	miRNA-mRNA	2850.67	2876	-24.75	0.6471	CGGGAAGGACCGCGCGGA	CCCCTACCTGGCGCGCCA	secreted RxLR effector protein 161-like [Rosa chinensis]	-	-	-	-	-	-	-
novel-m0020-5p	MSTRG.4263	miRNA-mRNA	2074.67	2100	-35.375	0.934	GGGGAUGGACCGCGCGGA	CCCCTACCTGGCGCGCCA	-	-	-	-	-	-	-	-
novel-m0020-5p	MSTRG.4263	miRNA-mRNA	2473.33	2498.67	-27.75	0.7255	GGGGAUGGACCGCGCGGU	CCCCTACCTGGCGCGCCA	uncharacterized protein LOC105049174 [Elaeis guineensis]	-	-	-	-	-	-	-
novel-m0020-5p	MSTRG.4263	miRNA-mRNA	2309.33	2334.67	-27.625	0.727	CGGGAUGGACCGCGCGGU	CCCCTACCTGGCGCGCCA	-	-	-	-	-	-	-	-
novel-m0020-5p	MSTRG.4263	miRNA-mRNA	905.333	930.667	-23.875	0.6242	CGGGAAGGACCGCGCGGU	CCCCTACCTGGCGCGCCA	-	-	-	-	-	-	-	-
novel-m0020-5p	MSTRG.4263	miRNA-mRNA	553.333	578.667	-26.75	0.6993	CGGGAAGGACCGCGCGGA	CCCCTACCTGGCGCGCCA	Retrovirus-related Pol polyprotein from transposon TNT 1-94 [Vitis vinifera]	-	-	-	-	-	-	-
novel-m0020-5p	MSTRG.4263	miRNA-mRNA	234.667	260	-29	0.7657	GGGGAUGGACCGCGCGGA	CCCCTACCTGGCGCGCCA	sarcalumenin-like [Elaeis guineensis]	-	-	-	-	-	-	-
novel-m0020-5p	MSTRG.4263	miRNA-mRNA	1281.33	1306.67	-26.75	0.6993	GGGGAUGGACCGCGCGGU	CCCCTACCTGGCGCGCCA	Retrovirus-related Pol polyprotein from transposon 17.6 [Cajanus cajan]	-	-	-	-	-	-	-
novel-m0020-5p	MSTRG.4263	miRNA-mRNA	329.333	354.667	-24.875	0.6568	GGGGAUGGACCGCGCGGU	CCCCTACCTGGCGCGCCA	-	-	-	-	-	-	-	-
novel-m0020-5p	MSTRG.4263	miRNA-mRNA	1370.67	1396	-32.5	0.8581	GGGGAUGGACCGCGCGGA	CCCCTACCTGGCGCGCCA	-	-	-	-	-	-	-	-
novel-m0020-5p	MSTRG.4263	miRNA-mRNA	970.667	996	-27.5	0.719	GGGGAUGGACCGCGCGGU	CCCCTACCTGGCGCGCCA	-	-	-	-	-	-	-	-
novel-m0020-5p	MSTRG.4263	miRNA-mRNA	2641.33	2666.67	-24.375	0.6373	CGGGAUGGACCGCGCGGU	CCCCTACCTGGCGCGCCA	Transposon TX1 uncharacterized 149 kDa protein [Vitis vinifera]	-	-	-	-	-	-	-
novel-m0020-5p	MSTRG.4263	miRNA-mRNA	1333.33	1358.67	-30.625	0.8059	CGGGAAGGACCGCGCGGU	CCCCTACCTGGCGCGCCA	toll/interleukin-1 receptor (TIR) domain-containing protein [Artemisia annua]	-	-	-	-	-	-	-
novel-m0020-5p	MSTRG.4263	miRNA-mRNA	1905.33	1930.67	-23.875	0.6283	CGGGAAGGACCGCGCGGA	CCCCTACCTGGCGCGCCA	-	-	-	-	-	-	-	-
novel-m0020-5p	MSTRG.4263	miRNA-mRNA	3122.67	3148	-24.5	0.6364	GGGGAUGGACCGCGCGGA	CCCCTACCTGGCGCGCCA	-	-	-	-	-	-	-	-
novel-m0020-5p	MSTRG.4263	miRNA-mRNA	2377.33	2402.67	-28.375	0.7418	GGGGAUGGACCGCGCGGU	CCCCTACCTGGCGCGCCA	-	-	-	-	-	-	-	-
novel-m0020-5p	MSTRG.4263	miRNA-mRNA	513.333	538.667	-28.625	0.7484	GGGGAUGGACCGCGCGGU	CCCCTACCTGGCGCGCCA	uncharacterized protein LOC114914832 [Elaeis guineensis]	-	-	-	-	-	-	-
novel-m0020-5p	MSTRG.4345	miRNA-mRNA	281.333	306.667	-24.75	0.6429	CGGGAUGGACCGCGCGGU	CCCCTACCTGGCGCGCCA	Retrovirus-related Pol polyprotein from transposon TNT 1-94 [Vitis vinifera]	-	-	-	-	-	-	-
novel-m0020-5p	MSTRG.4345	miRNA-mRNA	693.333	718.667	-32.75	0.8506	CGGGAAGGACCGCGCGGU	CCCCTACCTGGCGCGCCA	Bromodomain adjacent to zinc finger domain 1A [Gossypium arboreum]	Metabolism;Metabolism;Metabolism	Global and overview maps;Global and overview maps;Lipid metabolism	ko01100//Metabolic pathways;ko01110//Biosynthesis of secondary metabolites;ko00100//Steroid biosynthesis	K08246;K08246;K08246	-	-	-
novel-m0020-5p	MSTRG.4345	miRNA-mRNA	669.333	694.667	-32.75	0.8506	CGGGAAGGACCGCGCGGA	CCCCTACCTGGCGCGCCA	Bromodomain adjacent to zinc finger domain 1A [Gossypium arboreum]	Metabolism;Metabolism;Metabolism	Global and overview maps;Global and overview maps;Lipid metabolism	ko01100//Metabolic pathways;ko01110//Biosynthesis of secondary metabolites;ko00100//Steroid biosynthesis	K08246;K08246;K08246	-	-	-
novel-m0020-5p	MSTRG.4345	miRNA-mRNA	1565.33	1590.67	-29.875	0.781	GGGGAUGGACCGCGCGGA	CCCCTACCTGGCGCGCCA	uncharacterized protein LOC105049174 [Elaeis guineensis]	-	-	-	-	-	-	-
novel-m0020-5p	MSTRG.4345	miRNA-mRNA	1373.33	1398.67	-26.375	0.6895	GGGGAUGGACCGCGCGGU	CCCCTACCTGGCGCGCCA	uncharacterized protein LOC105049174 [Elaeis guineensis]	-	-	-	-	-	-	-
novel-m0020-5p	MSTRG.4345	miRNA-mRNA	3206.67	3232	-24.625	0.6396	CGGGAUGGACCGCGCGGU	CCCCTACCTGGCGCGCCA	-	-	-	-	-	-	-	-
novel-m0020-5p	MSTRG.4345	miRNA-mRNA	2869.33	2894.67	-25.25	0.6645	CGGGAAGGACCGCGCGGU	CCCCTACCTGGCGCGCCA	rve domain-containing protein/RVT_3 domain-containing protein [Cephalotus follicularis]	-	-	-	-	-	-	-
novel-m0020-5p	MSTRG.4345	miRNA-mRNA	1890.67	1916	-23.125	0.6046	CGGGAAGGACCGCGCGGA	CCCCTACCTGGCGCGCCA	protein NYNRIN-like [Coffea arabica]	-	-	-	-	-	-	-
novel-m0020-5p	MSTRG.4345	miRNA-mRNA	1102.67	1128	-29	0.7582	GGGGAUGGACCGCGCGGA	CCCCTACCTGGCGCGCCA	cytochrome P450 CYP72A219 isoform X2 [Elaeis guineensis]	-	-	-	-	-	GO:0016491//oxidoreductase activity;GO:0046906//tetrapyrrole binding;GO:0046914//transition metal ion binding	-
novel-m0020-5p	MSTRG.4345	miRNA-mRNA	288	313.333	-29	0.7657	GGGGAUGGACCGCGCGGU	CCCCTACCTGGCGCGCCA	-	-	-	-	-	-	-	-
novel-m0020-5p	MSTRG.4345	miRNA-mRNA	288	313.333	-29	0.7657	CGGGAUGGACCGCGCGGU	CCCCTACCTGGCGCGCCA	-	-	-	-	-	-	-	-
novel-m0020-5p	MSTRG.4345	miRNA-mRNA	138.667	164	-33.375	0.8812	CGGGAAGGACCGCGCGGU	CCCCTACCTGGCGCGCCA	Ubiquitin carboxyl-terminal hydrolase 20 [Capsicum annuum]	-	-	-	-	-	-	-
novel-m0020-5p	MSTRG.4345	miRNA-mRNA	917.333	942.667	-23.875	0.6304	CGGGAAGGACCGCGCGGA	CCCCTACCTGGCGCGCCA	-	-	-	-	-	-	-	-
novel-m0020-5p	MSTRG.4345	miRNA-mRNA	2437.33	2462.67	-32.625	0.8614	GGGGAUGGACCGCGCGGA	CCCCTACCTGGCGCGCCA	Integrase [Actinidia chinensis var. chinensis] [Actinidia chinensis]	-	-	-	-	-	-	-
novel-m0020-5p	MSTRG.4345	miRNA-mRNA	1886.67	1912	-29.875	0.7888	GGGGAUGGACCGCGCGGU	CCCCTACCTGGCGCGCCA	RNA-directed DNA polymerase [Dendrobium catenatum]	-	-	-	-	-	-	-
novel-m0020-5p	MSTRG.4345	miRNA-mRNA	1233.33	1258.67	-23.375	0.6151	CGGGAUGGACCGCGCGGU	CCCCTACCTGGCGCGCCA	-	-	-	-	-	-	-	-
novel-m0020-5p	MSTRG.4345	miRNA-mRNA	1692	1717.33	-24	0.6275	CGGGAAGGACCGCGCGGU	CCCCTACCTGGCGCGCCA	-	-	-	-	-	-	-	-
novel-m0020-5p	MSTRG.4345	miRNA-mRNA	1077.33	1102.67	-30.625	0.8086	CGGGAAGGACCGCGCGGA	CCCCTACCTGGCGCGCCA	rve domain-containing protein/RVT_3 domain-containing protein [Cephalotus follicularis]	-	-	-	-	-	-	-
novel-m0020-5p	MSTRG.4345	miRNA-mRNA	3253.33	3278.67	-26.25	0.6931	GGGGAUGGACCGCGCGGA	CCCCTACCTGGCGCGCCA	secreted RxLR effector protein 161-like [Pistacia vera]	-	-	-	-	-	-	-
novel-m0020-5p	MSTRG.4345	miRNA-mRNA	2905.33	2930.67	-24.375	0.6436	GGGGAUGGACCGCGCGGU	CCCCTACCTGGCGCGCCA	secreted RxLR effector protein 161-like [Pistacia vera]	-	-	-	-	-	-	-
novel-m0020-5p	MSTRG.4345	miRNA-mRNA	1097.33	1122.67	-23.875	0.6242	CGGGAUGGACCGCGCGGU	CCCCTACCTGGCGCGCCA	CACTA en-spm transposon protein [Cucumis melo var. makuwa] [Cucumis melo]	-	-	-	-	-	-	-
novel-m0020-5p	MSTRG.4345	miRNA-mRNA	913.333	938.667	-23.875	0.6242	CGGGAAGGACCGCGCGGU	CCCCTACCTGGCGCGCCA	PREDICTED: transposase [Prunus dulcis]	-	-	-	-	-	-	-
novel-m0020-5p	MSTRG.4345	miRNA-mRNA	825.333	850.667	-29.5	0.7687	CGGGAAGGACCGCGCGGA	CCCCTACCTGGCGCGCCA	inorganic pyrophosphatase 2-like [Phoenix dactylifera]	Metabolism;Metabolism	Global and overview maps;Metabolism of cofactors and vitamins	ko01100//Metabolic pathways;ko00750//Vitamin B6 metabolism	K13248;K13248	-	GO:0016791//phosphatase activity	GO:0006796//phosphate-containing compound metabolic process
novel-m0020-5p	MSTRG.4345	miRNA-mRNA	325.333	350.667	-24.875	0.6503	GGGGAUGGACCGCGCGGA	CCCCTACCTGGCGCGCCA	Retrovirus-related Pol polyprotein from transposon TNT 1-94 [Cajanus cajan]	-	-	-	-	-	GO:0005488//binding;GO:0016740//transferase activity;GO:0016787//hydrolase activity	GO:0090304//nucleic acid metabolic process
novel-m0020-5p	MSTRG.4345	miRNA-mRNA	568	593.333	-23.875	0.6304	GGGGAUGGACCGCGCGGU	CCCCTACCTGGCGCGCCA	-	-	-	-	-	-	-	-
novel-m0020-5p	MSTRG.4345	miRNA-mRNA	1242.67	1268	-24.5	0.6469	CGGGAUGGACCGCGCGGU	CCCCTACCTGGCGCGCCA	-	-	-	-	-	-	-	-
novel-m0020-5p	MSTRG.4345	miRNA-mRNA	893.333	918.667	-28.5	0.7525	CGGGAAGGACCGCGCGGU	CCCCTACCTGGCGCGCCA	-	-	-	-	-	-	-	-
novel-m0020-5p	MSTRG.4345	miRNA-mRNA	2070.67	2096	-29.125	0.769	CGGGAAGGACCGCGCGGA	CCCCTACCTGGCGCGCCA	rve domain-containing protein [Cephalotus follicularis]	-	-	-	-	-	-	-
novel-m0020-5p	MSTRG.4345	miRNA-mRNA	2121.33	2146.67	-37.125	0.9802	GGGGAUGGACCGCGCGGA	CCCCTACCTGGCGCGCCA	UBN2 domain-containing protein, partial [Cephalotus follicularis]	-	-	-	-	-	-	-
novel-m0020-5p	MSTRG.4345	miRNA-mRNA	910.667	936	-33.5	0.8816	GGGGAUGGACCGCGCGGU	CCCCTACCTGGCGCGCCA	OSIGBa0153E02-OSIGBa0093I20.3 [Oryza sativa]	-	-	-	-	-	GO:0016772//transferase activity, transferring phosphorus-containing groups	GO:0044237//cellular metabolic process
novel-m0020-5p	MSTRG.4345	miRNA-mRNA	2105.33	2130.67	-30.875	0.8152	GGGGAUGGACCGCGCGGU	CCCCTACCTGGCGCGCCA	Retrovirus-related Pol polyprotein from transposon 17.6 [Cajanus cajan]	-	-	-	-	-	-	-
novel-m0020-5p	MSTRG.4345	miRNA-mRNA	2058.67	2084	-33.5	0.8816	GGGGAUGGACCGCGCGGA	CCCCTACCTGGCGCGCCA	AGC (cAMP-dependent, cGMP-dependent and protein kinase C) kinase family protein [Actinidia rufa]	-	-	-	-	-	-	-
novel-m0020-5p	MSTRG.4345	miRNA-mRNA	2006.67	2032	-33.5	0.8816	GGGGAUGGACCGCGCGGU	CCCCTACCTGGCGCGCCA	rve domain-containing protein/RVT_3 domain-containing protein, partial [Cephalotus follicularis]	-	-	-	-	-	-	-
novel-m0020-5p	MSTRG.4345	miRNA-mRNA	2560	2582.67	-24.75	0.7021	CGGGAUGGACCGCGCGGU	CCCCTACCTGGCGCGCCA	mitochondrial import receptor subunit TOM7-1-like [Cocos nucifera]	-	-	-	-	GO:0031224//intrinsic component of membrane;GO:0031966//mitochondrial membrane	-	GO:0006839//mitochondrial transport;GO:0008104//protein localization
novel-m0020-5p	MSTRG.4345	miRNA-mRNA	1369.33	1392	-22.75	0.65	CGGGAAGGACCGCGCGGU	CCCCTACCTGGCGCGCCA	Retrovirus-related Pol polyprotein from transposon 17.6, partial [Mucuna pruriens]	-	-	-	-	-	-	-
novel-m0020-5p	MSTRG.4345	miRNA-mRNA	1593.33	1616	-22.75	0.65	CGGGAAGGACCGCGCGGA	CCCCTACCTGGCGCGCCA	Beta-porphyranase [Actinidia chinensis var. chinensis] [Actinidia chinensis]	-	-	-	-	-	-	-
novel-m0020-5p	MSTRG.4345	miRNA-mRNA	60	82.6667	-25.25	0.7214	GGGGAUGGACCGCGCGGA	CCCCTACCTGGCGCGCCA	Retrovirus-related Pol polyprotein from transposon 17.6 [Cajanus cajan]	-	-	-	-	-	-	-
novel-m0020-5p	MSTRG.4345	miRNA-mRNA	373.333	396	-23.625	0.6726	GGGGAUGGACCGCGCGGU	CCCCTACCTGGCGCGCCA	Retrovirus-related Pol polyprotein from transposon 17.6 [Cajanus cajan]	-	-	-	-	-	-	-
novel-m0020-5p	MSTRG.4345	miRNA-mRNA	1580	1602.67	-22	0.6111	GGGGAUGGACCGCGCGGU	CCCCTACCTGGCGCGCCA	transcription initiation factor TFIID subunit 4-like [Panicum virgatum]	Genetic Information Processing	Folding, sorting and degradation	ko04141//Protein processing in endoplasmic reticulum	K14011	-	-	-
novel-m0020-5p	MSTRG.4345	miRNA-mRNA	1638.67	1661.33	-22	0.6111	CGGGAUGGACCGCGCGGU	CCCCTACCTGGCGCGCCA	Retrovirus-related Pol polyprotein from transposon 17.6, partial [Mucuna pruriens]	-	-	-	-	-	-	-
novel-m0020-5p	MSTRG.4345	miRNA-mRNA	2069.33	2092	-25	0.7117	CGGGAAGGACCGCGCGGU	CCCCTACCTGGCGCGCCA	UV excision repair protein RAD23 homolog A [Elaeis guineensis]	Genetic Information Processing;Genetic Information Processing	Folding, sorting and degradation;Replication and repair	ko04141//Protein processing in endoplasmic reticulum;ko03420//Nucleotide excision repair	K10839;K10839	-	-	-
novel-m0020-5p	MSTRG.4345	miRNA-mRNA	1736	1758.67	-25	0.7117	CGGGAAGGACCGCGCGGA	CCCCTACCTGGCGCGCCA	protein NYNRIN-like [Coffea arabica]	-	-	-	-	-	-	-
novel-m0020-5p	MSTRG.44918	miRNA-mRNA	322.667	345.333	-24.5	0.7	GGGGAUGGACCGCGCGGA	CCCCTACCTGGCGCGCCA	rve domain-containing protein/RVT_3 domain-containing protein [Cephalotus follicularis]	-	-	-	-	-	-	-
novel-m0020-5p	MSTRG.44918	miRNA-mRNA	2593.33	2616	-24.125	0.6868	GGGGAUGGACCGCGCGGU	CCCCTACCTGGCGCGCCA	collagen alpha-1(I) chain-like [Phoenix dactylifera]	-	-	-	-	-	-	-
novel-m0020-5p	MSTRG.44918	miRNA-mRNA	277.333	300	-22.5	0.6429	CGGGAUGGACCGCGCGGU	CCCCTACCTGGCGCGCCA	RVT_1 domain-containing protein, partial [Cephalotus follicularis]	-	-	-	-	-	-	-
novel-m0020-5p	MSTRG.44918	miRNA-mRNA	1646.67	1669.33	-23.375	0.6516	CGGGAAGGACCGCGCGGU	CCCCTACCTGGCGCGCCA	uncharacterized protein LOC105049174 [Elaeis guineensis]	-	-	-	-	-	-	-
novel-m0020-5p	MSTRG.44918	miRNA-mRNA	1745.33	1768	-27.625	0.7865	CGGGAAGGACCGCGCGGA	CCCCTACCTGGCGCGCCA	transposon ty3-i gag-pol polyprotein [Quercus suber]	-	-	-	-	-	-	-
novel-m0020-5p	MSTRG.44918	miRNA-mRNA	4113.33	4136	-21.375	0.6085	GGGGAUGGACCGCGCGGA	CCCCTACCTGGCGCGCCA	transposon ty3-i gag-pol polyprotein [Quercus suber]	-	-	-	-	-	-	-
novel-m0020-5p	MSTRG.44918	miRNA-mRNA	4996	5018.67	-23.625	0.6726	GGGGAUGGACCGCGCGGU	CCCCTACCTGGCGCGCCA	-	-	-	-	-	-	-	-
novel-m0020-5p	MSTRG.44918	miRNA-mRNA	2630.67	2653.33	-21.25	0.605	GGGGAUGGACCGCGCGGU	CCCCTACCTGGCGCGCCA	-	-	-	-	-	-	-	-
novel-m0020-5p	MSTRG.44918	miRNA-mRNA	1761.33	1784	-22.375	0.6237	CGGGAUGGACCGCGCGGU	CCCCTACCTGGCGCGCCA	RVT_1 domain-containing protein, partial [Cephalotus follicularis]	-	-	-	-	-	-	-
novel-m0020-5p	MSTRG.44918	miRNA-mRNA	2218.67	2241.33	-24.75	0.7021	CGGGAAGGACCGCGCGGU	CCCCTACCTGGCGCGCCA	-	-	-	-	-	-	-	-
novel-m0020-5p	MSTRG.44918	miRNA-mRNA	2972	2994.67	-24.75	0.7021	CGGGAAGGACCGCGCGGA	CCCCTACCTGGCGCGCCA	-	-	-	-	-	-	-	-
novel-m0020-5p	MSTRG.44918	miRNA-mRNA	1140	1162.67	-22.5	0.6272	GGGGAUGGACCGCGCGGA	CCCCTACCTGGCGCGCCA	60S ribosomal protein L27a-3 [Cocos nucifera]	Genetic Information Processing	Translation	ko03010//Ribosome	K02900	-	-	-
novel-m0020-5p	MSTRG.44918	miRNA-mRNA	1496	1518.67	-25	0.7143	GGGGAUGGACCGCGCGGU	CCCCTACCTGGCGCGCCA	60S ribosomal protein L27a-3 [Cocos nucifera]	Genetic Information Processing	Translation	ko03010//Ribosome	K02900	-	-	-
novel-m0020-5p	MSTRG.44918	miRNA-mRNA	482.667	505.333	-24.125	0.6844	CGGGAUGGACCGCGCGGU	CCCCTACCTGGCGCGCCA	extensin-like [Helianthus annuus]	-	-	-	-	-	-	-
novel-m0020-5p	MSTRG.44918	miRNA-mRNA	540	562.667	-21.625	0.6028	CGGGAAGGACCGCGCGGU	CCCCTACCTGGCGCGCCA	extensin-like [Helianthus annuus]	-	-	-	-	-	-	-
novel-m0020-5p	MSTRG.44918	miRNA-mRNA	380	402.667	-21.375	0.6085	CGGGAAGGACCGCGCGGA	CCCCTACCTGGCGCGCCA	uncharacterized protein LOC105049174 [Elaeis guineensis]	-	-	-	-	-	-	-
novel-m0020-5p	MSTRG.44918	miRNA-mRNA	226.667	249.333	-27.25	0.7758	GGGGAUGGACCGCGCGGA	CCCCTACCTGGCGCGCCA	vegetative cell wall protein gp1-like [Elaeis guineensis]	-	-	-	-	-	-	-
novel-m0020-5p	MSTRG.44918	miRNA-mRNA	226.667	249.333	-33.125	0.9431	GGGGAUGGACCGCGCGGU	CCCCTACCTGGCGCGCCA	vegetative cell wall protein gp1-like [Elaeis guineensis]	-	-	-	-	-	-	-
novel-m0020-5p	MSTRG.44918	miRNA-mRNA	2806.67	2829.33	-24.375	0.6915	CGGGAUGGACCGCGCGGU	CCCCTACCTGGCGCGCCA	rve domain-containing protein [Cephalotus follicularis]	-	-	-	-	-	-	-
novel-m0020-5p	MSTRG.44918	miRNA-mRNA	597.333	620	-25.5	0.7286	CGGGAAGGACCGCGCGGU	CCCCTACCTGGCGCGCCA	protein NYNRIN-like [Coffea arabica]	-	-	-	-	-	-	-
novel-m0020-5p	MSTRG.44918	miRNA-mRNA	712	734.667	-22.375	0.6237	CGGGAAGGACCGCGCGGA	CCCCTACCTGGCGCGCCA	Aspartic peptidase domain superfamily [Arabidopsis thaliana x Arabidopsis arenosa]	-	-	-	-	-	-	-
novel-m0020-5p	MSTRG.44918	miRNA-mRNA	3470.67	3493.33	-23.25	0.6481	GGGGAUGGACCGCGCGGA	CCCCTACCTGGCGCGCCA	Beta-porphyranase [Actinidia chinensis var. chinensis] [Actinidia chinensis]	-	-	-	-	-	-	-
novel-m0020-5p	MSTRG.44918	miRNA-mRNA	220	242.667	-22.5	0.6406	GGGGAUGGACCGCGCGGU	CCCCTACCTGGCGCGCCA	-	-	-	-	-	-	-	-
novel-m0020-5p	MSTRG.44918	miRNA-mRNA	130.667	153.333	-21.375	0.6085	CGGGAUGGACCGCGCGGU	CCCCTACCTGGCGCGCCA	-	-	-	-	-	-	-	-
novel-m0020-5p	MSTRG.44918	miRNA-mRNA	1846.67	1869.33	-24.25	0.6736	CGGGAAGGACCGCGCGGU	CCCCTACCTGGCGCGCCA	Arabinogalactan peptide 3 [Dendrobium catenatum]	-	-	-	-	GO:0030659//cytoplasmic vesicle membrane	-	-
novel-m0020-5p	MSTRG.44918	miRNA-mRNA	1738.67	1761.33	-26.125	0.7308	CGGGAAGGACCGCGCGGA	CCCCTACCTGGCGCGCCA	cycloeucalenol cycloisomerase-like [Elaeis guineensis]	Metabolism;Metabolism;Metabolism	Global and overview maps;Global and overview maps;Lipid metabolism	ko01100//Metabolic pathways;ko01110//Biosynthesis of secondary metabolites;ko00100//Steroid biosynthesis	K08246;K08246;K08246	-	-	-
novel-m0020-5p	MSTRG.44918	miRNA-mRNA	1308	1330.67	-24.875	0.7082	GGGGAUGGACCGCGCGGA	CCCCTACCTGGCGCGCCA	stress response protein NST1-like [Elaeis guineensis]	-	-	-	-	-	-	-
novel-m0020-5p	MSTRG.44918	miRNA-mRNA	893.333	916	-24.25	0.676	GGGGAUGGACCGCGCGGU	CCCCTACCTGGCGCGCCA	stress response protein NST1-like [Elaeis guineensis]	-	-	-	-	-	-	-
novel-m0020-5p	MSTRG.44918	miRNA-mRNA	389.333	412	-22.125	0.6321	CGGGAUGGACCGCGCGGU	CCCCTACCTGGCGCGCCA	-	-	-	-	-	-	-	-
novel-m0020-5p	MSTRG.44918	miRNA-mRNA	1670.67	1693.33	-22	0.6111	CGGGAAGGACCGCGCGGU	CCCCTACCTGGCGCGCCA	-	-	-	-	-	-	-	-
novel-m0020-5p	MSTRG.44918	miRNA-mRNA	1442.67	1465.33	-25	0.7117	CGGGAAGGACCGCGCGGA	CCCCTACCTGGCGCGCCA	-	-	-	-	-	-	-	-
novel-m0020-5p	MSTRG.44918	miRNA-mRNA	1869.33	1892	-25	0.7117	GGGGAUGGACCGCGCGGA	CCCCTACCTGGCGCGCCA	-	-	-	-	-	-	-	-
novel-m0020-5p	MSTRG.44918	miRNA-mRNA	2584	2606.67	-21.25	0.605	GGGGAUGGACCGCGCGGU	CCCCTACCTGGCGCGCCA	uncharacterized protein LOC109505297, partial [Elaeis guineensis]	-	-	-	-	-	-	-
novel-m0020-5p	MSTRG.44918	miRNA-mRNA	640	662.667	-23.75	0.662	CGGGAUGGACCGCGCGGU	CCCCTACCTGGCGCGCCA	transposon Ty3-I Gag-Pol polyprotein [Artemisia annua]	-	-	-	-	-	-	-
novel-m0020-5p	MSTRG.44918	miRNA-mRNA	361.333	384	-22.5	0.6429	CGGGAAGGACCGCGCGGU	CCCCTACCTGGCGCGCCA	KRR1 small subunit processome component [Elaeis guineensis]	-	-	-	-	-	-	-
novel-m0020-5p	MSTRG.44918	miRNA-mRNA	1030.67	1053.33	-22.25	0.6181	CGGGAAGGACCGCGCGGA	CCCCTACCTGGCGCGCCA	plant UBX domain-containing protein 2 [Elaeis guineensis]	Genetic Information Processing	Folding, sorting and degradation	ko04141//Protein processing in endoplasmic reticulum	K14011	-	-	-
novel-m0020-5p	MSTRG.44918	miRNA-mRNA	36	58.6667	-25.25	0.7063	GGGGAUGGACCGCGCGGA	CCCCTACCTGGCGCGCCA	glycine-rich RNA-binding protein 10-like [Elaeis guineensis]	-	-	-	-	-	-	-
novel-m0020-5p	MSTRG.44918	miRNA-mRNA	728	750.667	-27.125	0.7722	GGGGAUGGACCGCGCGGU	CCCCTACCTGGCGCGCCA	geranylgeranyl transferase type-2 subunit alpha 1 [Elaeis guineensis]	-	-	-	-	-	GO:0003824//catalytic activity	GO:0010038//response to metal ion
novel-m0020-5p	MSTRG.44918	miRNA-mRNA	1308	1330.67	-21.5	0.6121	GGGGAUGGACCGCGCGGU	CCCCTACCTGGCGCGCCA	-	-	-	-	-	-	-	-
novel-m0020-5p	MSTRG.44918	miRNA-mRNA	1573.33	1596	-26.125	0.7257	GGGGAUGGACCGCGCGGA	CCCCTACCTGGCGCGCCA	hypothetical protein COCNU_03G006250 [Cocos nucifera]	-	-	-	-	-	-	-
novel-m0020-5p	MSTRG.44918	miRNA-mRNA	621.333	644	-25.875	0.7238	GGGGAUGGACCGCGCGGU	CCCCTACCTGGCGCGCCA	-	-	-	-	-	-	-	-
novel-m0020-5p	MSTRG.44918	miRNA-mRNA	28	50.6667	-22.75	0.6454	CGGGAUGGACCGCGCGGU	CCCCTACCTGGCGCGCCA	-	-	-	-	-	-	-	-
novel-m0020-5p	MSTRG.44918	miRNA-mRNA	1705.33	1728	-27.625	0.7318	CGGGAAGGACCGCGCGGU	CCCCTACCTGGCGCGCCA	-	-	-	-	-	-	-	-
novel-m0020-5p	MSTRG.44918	miRNA-mRNA	1866.67	1889.33	-28.25	0.7483	CGGGAAGGACCGCGCGGA	CCCCTACCTGGCGCGCCA	-	-	-	-	-	-	-	-
novel-m0020-5p	MSTRG.44918	miRNA-mRNA	1196	1218.67	-22.875	0.606	GGGGAUGGACCGCGCGGA	CCCCTACCTGGCGCGCCA	-	-	-	-	-	-	-	-
novel-m0020-5p	MSTRG.44918	miRNA-mRNA	1697.33	1720	-26.125	0.6921	GGGGAUGGACCGCGCGGU	CCCCTACCTGGCGCGCCA	cycloeucalenol cycloisomerase-like [Elaeis guineensis]	Metabolism;Metabolism;Metabolism	Global and overview maps;Global and overview maps;Lipid metabolism	ko01100//Metabolic pathways;ko01110//Biosynthesis of secondary metabolites;ko00100//Steroid biosynthesis	K08246;K08246;K08246	-	-	-
novel-m0020-5p	MSTRG.44918	miRNA-mRNA	5481.33	5504	-28.5	0.755	GGGGAUGGACCGCGCGGU	CCCCTACCTGGCGCGCCA	-	-	-	-	-	-	-	-
novel-m0020-5p	MSTRG.44918	miRNA-mRNA	5537.33	5560	-28.5	0.755	CGGGAUGGACCGCGCGGU	CCCCTACCTGGCGCGCCA	proline-rich receptor-like protein kinase PERK9 [Elaeis guineensis]	-	-	-	-	-	-	-
novel-m0020-5p	MSTRG.44948	miRNA-mRNA	674.667	697.333	-24.25	0.6554	CGGGAAGGACCGCGCGGU	CCCCTACCTGGCGCGCCA	-	-	-	-	-	-	-	-
novel-m0020-5p	MSTRG.483	miRNA-mRNA	674.667	697.333	-24.25	0.6554	CGGGAAGGACCGCGCGGA	CCCCTACCTGGCGCGCCA	-	-	-	-	-	-	-	-
novel-m0020-5p	MSTRG.483	miRNA-mRNA	318.667	341.333	-24.25	0.6554	GGGGAUGGACCGCGCGGA	CCCCTACCTGGCGCGCCA	rve domain-containing protein/RVT_3 domain-containing protein, partial [Cephalotus follicularis]	-	-	-	-	-	-	-
novel-m0020-5p	MSTRG.483	miRNA-mRNA	1021.33	1044	-28.875	0.7649	GGGGAUGGACCGCGCGGU	CCCCTACCTGGCGCGCCA	rve domain-containing protein/RVT_3 domain-containing protein, partial [Cephalotus follicularis]	-	-	-	-	-	-	-
novel-m0020-5p	MSTRG.483	miRNA-mRNA	1021.33	1044	-28.875	0.7649	CGGGAUGGACCGCGCGGU	CCCCTACCTGGCGCGCCA	-	-	-	-	-	-	-	-
novel-m0020-5p	MSTRG.483	miRNA-mRNA	1612	1634.67	-29.75	0.7881	CGGGAAGGACCGCGCGGU	CCCCTACCTGGCGCGCCA	transposable element gene [Prunus dulcis]	-	-	-	-	-	-	-
novel-m0020-5p	MSTRG.483	miRNA-mRNA	1853.33	1876	-23.875	0.6475	CGGGAAGGACCGCGCGGA	CCCCTACCTGGCGCGCCA	Os02g0201000, partial [Oryza sativa Japonica Group]	-	-	-	-	-	-	-
novel-m0020-5p	MSTRG.483	miRNA-mRNA	657.333	680	-27.125	0.7185	GGGGAUGGACCGCGCGGA	CCCCTACCTGGCGCGCCA	Beta-porphyranase [Actinidia chinensis var. chinensis] [Actinidia chinensis]	-	-	-	-	-	-	-
novel-m0020-5p	MSTRG.483	miRNA-mRNA	273.333	296	-23.125	0.625	GGGGAUGGACCGCGCGGU	CCCCTACCTGGCGCGCCA	protein NYNRIN-like [Citrus clementina]	-	-	-	-	-	-	-
novel-m0020-5p	MSTRG.483	miRNA-mRNA	473.333	496	-28.75	0.7616	CGGGAUGGACCGCGCGGU	CCCCTACCTGGCGCGCCA	secreted RxLR effector protein 161-like [Phoenix dactylifera]	-	-	-	-	-	-	-
novel-m0020-5p	MSTRG.483	miRNA-mRNA	2394.67	2417.33	-24.625	0.6545	CGGGAAGGACCGCGCGGU	CCCCTACCTGGCGCGCCA	oligopeptide transporter 5-like [Elaeis guineensis]	-	-	-	-	-	-	-
novel-m0020-5p	MSTRG.483	miRNA-mRNA	2289.33	2312	-24.625	0.6545	CGGGAAGGACCGCGCGGA	CCCCTACCTGGCGCGCCA	-	-	-	-	-	-	-	-
novel-m0020-5p	MSTRG.483	miRNA-mRNA	765.333	788	-23.375	0.6192	GGGGAUGGACCGCGCGGA	CCCCTACCTGGCGCGCCA	-	-	-	-	-	-	-	-
novel-m0020-5p	MSTRG.483	miRNA-mRNA	2965.33	2988	-30.875	0.8179	GGGGAUGGACCGCGCGGU	CCCCTACCTGGCGCGCCA	-	-	-	-	-	-	-	-
novel-m0020-5p	MSTRG.483	miRNA-mRNA	5342.67	5365.33	-24.25	0.6576	CGGGAUGGACCGCGCGGU	CCCCTACCTGGCGCGCCA	stress response protein NST1-like [Elaeis guineensis]	-	-	-	-	-	-	-
novel-m0020-5p	MSTRG.483	miRNA-mRNA	5206.67	5229.33	-24.25	0.6576	CGGGAAGGACCGCGCGGU	CCCCTACCTGGCGCGCCA	rve domain-containing protein/RVT_3 domain-containing protein [Cephalotus follicularis]	-	-	-	-	-	-	-
novel-m0020-5p	MSTRG.483	miRNA-mRNA	10448	10470.7	-22.5	0.6061	CGGGAAGGACCGCGCGGA	CCCCTACCTGGCGCGCCA	Beta-porphyranase [Actinidia chinensis var. chinensis] [Actinidia chinensis]	-	-	-	-	-	-	-
novel-m0020-5p	MSTRG.483	miRNA-mRNA	3805.33	3828	-27	0.7152	GGGGAUGGACCGCGCGGA	CCCCTACCTGGCGCGCCA	-	-	-	-	-	-	-	-
novel-m0020-5p	MSTRG.483	miRNA-mRNA	3805.33	3828	-27	0.7152	GGGGAUGGACCGCGCGGU	CCCCTACCTGGCGCGCCA	stress response protein NST1-like [Elaeis guineensis]	-	-	-	-	-	-	-
novel-m0020-5p	MSTRG.483	miRNA-mRNA	2932	2954.67	-27.75	0.7351	CGGGAUGGACCGCGCGGU	CCCCTACCTGGCGCGCCA	stress response protein NST1-like [Elaeis guineensis]	-	-	-	-	-	-	-
novel-m0020-5p	MSTRG.483	miRNA-mRNA	1640	1662.67	-30	0.7921	CGGGAAGGACCGCGCGGU	CCCCTACCTGGCGCGCCA	-	-	-	-	-	-	-	-
novel-m0020-5p	MSTRG.483	miRNA-mRNA	685.333	708	-29.25	0.7748	CGGGAAGGACCGCGCGGA	CCCCTACCTGGCGCGCCA	-	-	-	-	-	-	-	-
novel-m0020-5p	MSTRG.483	miRNA-mRNA	608	630.667	-26.75	0.7063	GGGGAUGGACCGCGCGGA	CCCCTACCTGGCGCGCCA	-	-	-	-	-	-	-	-
novel-m0020-5p	MSTRG.483	miRNA-mRNA	693.333	716	-25.375	0.6722	GGGGAUGGACCGCGCGGU	CCCCTACCTGGCGCGCCA	protein NYNRIN-like [Citrus sinensis]	-	-	-	-	-	-	-
novel-m0020-5p	MSTRG.483	miRNA-mRNA	1884	1906.67	-26.5	0.7162	CGGGAUGGACCGCGCGGU	CCCCTACCTGGCGCGCCA	-	-	-	-	-	-	-	-
novel-m0020-5p	MSTRG.483	miRNA-mRNA	668	690.667	-24.625	0.6502	CGGGAAGGACCGCGCGGU	CCCCTACCTGGCGCGCCA	rve domain-containing protein/RVT_3 domain-containing protein [Cephalotus follicularis]	-	-	-	-	-	-	-
novel-m0020-5p	MSTRG.483	miRNA-mRNA	1502.67	1525.33	-26	0.7027	CGGGAAGGACCGCGCGGA	CCCCTACCTGGCGCGCCA	rve domain-containing protein/RVT_3 domain-containing protein [Cephalotus follicularis]	-	-	-	-	-	-	-
novel-m0020-5p	MSTRG.483	miRNA-mRNA	293.333	316	-25.75	0.6821	GGGGAUGGACCGCGCGGA	CCCCTACCTGGCGCGCCA	rve domain-containing protein [Cephalotus follicularis]	-	-	-	-	-	-	-
novel-m0020-5p	MSTRG.483	miRNA-mRNA	1424	1446.67	-31.625	0.8405	GGGGAUGGACCGCGCGGU	CCCCTACCTGGCGCGCCA	rve domain-containing protein [Cephalotus follicularis]	-	-	-	-	-	-	-
novel-m0020-5p	MSTRG.483	miRNA-mRNA	484	506.667	-25.25	0.6801	GGGGAUGGACCGCGCGGU	CCCCTACCTGGCGCGCCA	intracellular protein transport protein USO1-like [Elaeis guineensis]	-	-	-	-	-	-	-
novel-m0020-5p	MSTRG.483	miRNA-mRNA	2229.33	2252	-30.75	0.8146	GGGGAUGGACCGCGCGGA	CCCCTACCTGGCGCGCCA	stress response protein NST1-like [Elaeis guineensis]	-	-	-	-	-	-	-
novel-m0020-5p	MSTRG.483	miRNA-mRNA	4168	4190.67	-24.25	0.6532	GGGGAUGGACCGCGCGGU	CCCCTACCTGGCGCGCCA	Bromodomain adjacent to zinc finger domain 1A [Gossypium arboreum]	-	-	-	-	-	-	-
novel-m0020-5p	MSTRG.483	miRNA-mRNA	2893.33	2916	-24.25	0.6576	CGGGAUGGACCGCGCGGU	CCCCTACCTGGCGCGCCA	-	-	-	-	-	-	-	-
novel-m0020-5p	MSTRG.483	miRNA-mRNA	593.333	616	-24.25	0.6424	CGGGAAGGACCGCGCGGU	CCCCTACCTGGCGCGCCA	-	-	-	-	-	-	-	-
novel-m0020-5p	MSTRG.483	miRNA-mRNA	593.333	616	-24.25	0.6424	CGGGAAGGACCGCGCGGA	CCCCTACCTGGCGCGCCA	-	-	-	-	-	-	-	-
novel-m0020-5p	MSTRG.483	miRNA-mRNA	594.667	617.333	-23.75	0.6419	GGGGAUGGACCGCGCGGA	CCCCTACCTGGCGCGCCA	intracellular protein transport protein USO1-like [Elaeis guineensis]	Genetic Information Processing;Genetic Information Processing	Folding, sorting and degradation;Replication and repair	ko04141//Protein processing in endoplasmic reticulum;ko03420//Nucleotide excision repair	K10839;K10839	-	-	-
novel-m0020-5p	MSTRG.51198	miRNA-mRNA	1697.33	1720	-26.25	0.6931	GGGGAUGGACCGCGCGGU	CCCCTACCTGGCGCGCCA	intracellular protein transport protein USO1-like [Elaeis guineensis]	Genetic Information Processing;Genetic Information Processing	Folding, sorting and degradation;Replication and repair	ko04141//Protein processing in endoplasmic reticulum;ko03420//Nucleotide excision repair	K10839;K10839	-	-	-
novel-m0020-5p	MSTRG.51198	miRNA-mRNA	69.3333	92	-29.375	0.7939	GGGGAUGGACCGCGCGGU	CCCCTACCTGGCGCGCCA	Transposon Tf2-2 polyprotein [Vitis vinifera]	-	-	-	-	-	-	-
novel-m0020-5p	MSTRG.51198	miRNA-mRNA	1196	1218.67	-25.5	0.6892	CGGGAUGGACCGCGCGGU	CCCCTACCTGGCGCGCCA	-	-	-	-	-	-	-	-
novel-m0020-5p	MSTRG.51198	miRNA-mRNA	2073.33	2096	-23	0.6216	CGGGAAGGACCGCGCGGU	CCCCTACCTGGCGCGCCA	probable calcium-binding protein CML32 [Phoenix dactylifera]	Organismal Systems	Environmental adaptation	ko04626//Plant-pathogen interaction	K13448	-	-	-
novel-m0020-5p	MSTRG.51198	miRNA-mRNA	2244	2266.67	-23	0.6216	CGGGAAGGACCGCGCGGA	CCCCTACCTGGCGCGCCA	-	-	-	-	-	-	-	-
novel-m0020-5p	MSTRG.51198	miRNA-mRNA	1046.67	1069.33	-23.125	0.6229	GGGGAUGGACCGCGCGGA	CCCCTACCTGGCGCGCCA	intracellular protein transport protein USO1-like [Elaeis guineensis]	-	-	-	-	-	-	-
novel-m0020-5p	MSTRG.51198	miRNA-mRNA	2273.33	2296	-26.25	0.6954	GGGGAUGGACCGCGCGGU	CCCCTACCTGGCGCGCCA	rve domain-containing protein [Cephalotus follicularis]	-	-	-	-	-	-	-
novel-m0020-5p	MSTRG.51198	miRNA-mRNA	2196	2218.67	-26.25	0.6954	CGGGAUGGACCGCGCGGU	CCCCTACCTGGCGCGCCA	-	-	-	-	-	-	-	-
novel-m0020-5p	MSTRG.51198	miRNA-mRNA	2196	2218.67	-26.25	0.6954	CGGGAAGGACCGCGCGGU	CCCCTACCTGGCGCGCCA	-	-	-	-	-	-	-	-
novel-m0020-5p	MSTRG.51198	miRNA-mRNA	2209.33	2232	-26.25	0.6954	CGGGAAGGACCGCGCGGA	CCCCTACCTGGCGCGCCA	-	-	-	-	-	-	-	-
novel-m0020-5p	MSTRG.51198	miRNA-mRNA	1042.67	1065.33	-29.625	0.7848	GGGGAUGGACCGCGCGGA	CCCCTACCTGGCGCGCCA	Retrovirus-related Pol polyprotein from transposon TNT 1-94 [Vitis vinifera]	-	-	-	-	-	-	-
novel-m0020-5p	MSTRG.51198	miRNA-mRNA	4045.33	4068	-24.125	0.6412	GGGGAUGGACCGCGCGGU	CCCCTACCTGGCGCGCCA	-	-	-	-	-	-	-	-
novel-m0020-5p	MSTRG.51198	miRNA-mRNA	1065.33	1088	-26.625	0.7053	CGGGAUGGACCGCGCGGU	CCCCTACCTGGCGCGCCA	DEAD-box ATP-dependent RNA helicase 20 isoform X2 [Quercus lobata]	Genetic Information Processing	Transcription	ko03040//Spliceosome	K12823	-	GO:0017111//nucleoside-triphosphatase activity;GO:0097159//organic cyclic compound binding;GO:1901363//heterocyclic compound binding	GO:0008152//metabolic process
novel-m0020-5p	MSTRG.51198	miRNA-mRNA	168	190.667	-24.375	0.661	CGGGAAGGACCGCGCGGU	CCCCTACCTGGCGCGCCA	v-type proton ATPase subunit B [Striga asiatica]	Metabolism;Metabolism;Cellular Processes	Global and overview maps;Energy metabolism;Transport and catabolism	ko01100//Metabolic pathways;ko00190//Oxidative phosphorylation;ko04145//Phagosome	K02147;K02147;K02147	GO:0033176//proton-transporting V-type ATPase complex;GO:0043231//intracellular membrane-bounded organelle	GO:0003824//catalytic activity;GO:0022857//transmembrane transporter activity;GO:0032550//purine ribonucleoside binding	GO:0009150//purine ribonucleotide metabolic process;GO:0015988//energy coupled proton transmembrane transport, against electrochemical gradient
novel-m0020-5p	MSTRG.51198	miRNA-mRNA	993.333	1016	-23.375	0.6192	CGGGAAGGACCGCGCGGA	CCCCTACCTGGCGCGCCA	-	-	-	-	-	-	-	-
novel-m0020-5p	MSTRG.51198	miRNA-mRNA	993.333	1016	-23.375	0.6192	GGGGAUGGACCGCGCGGA	CCCCTACCTGGCGCGCCA	-	-	-	-	-	-	-	-
novel-m0020-5p	MSTRG.51198	miRNA-mRNA	409.333	432	-29.875	0.7888	GGGGAUGGACCGCGCGGU	CCCCTACCTGGCGCGCCA	OSIGBa0153E02-OSIGBa0093I20.3 [Oryza sativa]	-	-	-	-	-	-	-
novel-m0020-5p	MSTRG.51198	miRNA-mRNA	6.66667	29.3333	-30.125	0.8114	CGGGAUGGACCGCGCGGU	CCCCTACCTGGCGCGCCA	-	-	-	-	-	-	-	-
novel-m0020-5p	MSTRG.51198	miRNA-mRNA	2276	2298.67	-22.75	0.6007	CGGGAAGGACCGCGCGGU	CCCCTACCTGGCGCGCCA	serine-threonine kinase STK15 [Cocos nucifera]	-	-	-	-	-	GO:0004672//protein kinase activity	GO:0006796//phosphate-containing compound metabolic process
novel-m0020-5p	MSTRG.51198	miRNA-mRNA	673.333	696	-27.875	0.7534	CGGGAAGGACCGCGCGGA	CCCCTACCTGGCGCGCCA	Retrovirus-related Pol polyprotein from transposon TNT 1-94 [Vitis vinifera]	-	-	-	-	-	-	-
novel-m0020-5p	MSTRG.51198	miRNA-mRNA	762.667	785.333	-25.375	0.6722	GGGGAUGGACCGCGCGGA	CCCCTACCTGGCGCGCCA	Retrovirus-related Pol polyprotein from transposon RE1 [Vitis vinifera]	-	-	-	-	-	-	-
novel-m0020-5p	MSTRG.51198	miRNA-mRNA	738.667	761.333	-23.5	0.6225	GGGGAUGGACCGCGCGGU	CCCCTACCTGGCGCGCCA	receptor-like protein 34 [Elaeis guineensis]	-	-	-	-	-	-	-
novel-m0020-5p	MSTRG.51198	miRNA-mRNA	3217.33	3240	-23.25	0.6284	CGGGAUGGACCGCGCGGU	CCCCTACCTGGCGCGCCA	receptor-like protein kinase HSL1 [Elaeis guineensis]	-	-	-	-	-	GO:0004672//protein kinase activity	GO:0016310//phosphorylation
novel-m0020-5p	MSTRG.51198	miRNA-mRNA	486.667	509.333	-23.75	0.6397	GGGGAUGGACCGCGCGGA	CCCCTACCTGGCGCGCCA	-	-	-	-	-	-	-	-
novel-m0020-5p	MSTRG.51198	miRNA-mRNA	836	858.667	-25.75	0.6821	GGGGAUGGACCGCGCGGU	CCCCTACCTGGCGCGCCA	stress response protein NST1-like [Elaeis guineensis]	-	-	-	-	-	-	-
novel-m0020-5p	MSTRG.54191	miRNA-mRNA	1006.67	1029.33	-25.75	0.6821	CGGGAUGGACCGCGCGGU	CCCCTACCTGGCGCGCCA	stress response protein NST1-like [Elaeis guineensis]	-	-	-	-	-	-	-
novel-m0020-5p	MSTRG.54191	miRNA-mRNA	836	858.667	-25.75	0.6821	CGGGAAGGACCGCGCGGU	CCCCTACCTGGCGCGCCA	hypothetical protein COCNU_06G007960 [Cocos nucifera]	-	-	-	-	-	-	-
novel-m0020-5p	MSTRG.54191	miRNA-mRNA	236	258.667	-27.75	0.7351	CGGGAAGGACCGCGCGGA	CCCCTACCTGGCGCGCCA	60S ribosomal protein L27a-3 [Elaeis guineensis]	Genetic Information Processing	Translation	ko03010//Ribosome	K02900	-	-	-
novel-m0020-5p	MSTRG.54191	miRNA-mRNA	838.667	861.333	-25.75	0.6821	GGGGAUGGACCGCGCGGA	CCCCTACCTGGCGCGCCA	-	-	-	-	-	-	-	-
novel-m0020-5p	MSTRG.54191	miRNA-mRNA	3697.33	3720	-22.25	0.6034	GGGGAUGGACCGCGCGGU	CCCCTACCTGGCGCGCCA	-	-	-	-	-	-	-	-
novel-m0020-5p	MSTRG.54191	miRNA-mRNA	234.667	257.333	-25.5	0.6755	GGGGAUGGACCGCGCGGU	CCCCTACCTGGCGCGCCA	uncharacterized mitochondrial protein AtMg00820-like [Glycine max]	-	-	-	-	-	-	-
novel-m0020-5p	MSTRG.54191	miRNA-mRNA	3641.33	3664	-24.25	0.6576	CGGGAUGGACCGCGCGGU	CCCCTACCTGGCGCGCCA	Retrotransposon gag protein [Corchorus capsularis]	-	-	-	-	-	-	-
novel-m0020-5p	MSTRG.54191	miRNA-mRNA	220	242.667	-27.75	0.7351	CGGGAAGGACCGCGCGGU	CCCCTACCTGGCGCGCCA	trichoplein keratin filament-binding protein-like [Elaeis guineensis]	-	-	-	-	-	-	-
novel-m0020-5p	MSTRG.54191	miRNA-mRNA	2072	2094.67	-26.5	0.7043	CGGGAAGGACCGCGCGGA	CCCCTACCTGGCGCGCCA	trichoplein keratin filament-binding protein-like [Elaeis guineensis]	-	-	-	-	-	-	-
novel-m0020-5p	MSTRG.54191	miRNA-mRNA	389.333	412	-28.25	0.7635	GGGGAUGGACCGCGCGGA	CCCCTACCTGGCGCGCCA	-	-	-	-	-	-	-	-
novel-m0020-5p	MSTRG.54191	miRNA-mRNA	385.333	408	-28.125	0.7601	GGGGAUGGACCGCGCGGU	CCCCTACCTGGCGCGCCA	-	-	-	-	-	-	-	-
novel-m0020-5p	MSTRG.54191	miRNA-mRNA	228	250.667	-26.75	0.723	CGGGAUGGACCGCGCGGU	CCCCTACCTGGCGCGCCA	-	-	-	-	-	-	-	-
novel-m0020-5p	MSTRG.54191	miRNA-mRNA	950.667	973.333	-28.875	0.6855	CGGGAAGGACCGCGCGGU	CCCCTACCTGGCGCGCCA	-	-	-	-	-	-	-	-
novel-m0020-5p	MSTRG.54191	miRNA-mRNA	1572	1594.67	-30.875	0.7222	CGGGAAGGACCGCGCGGA	CCCCTACCTGGCGCGCCA	-	-	-	-	-	-	-	-
novel-m0020-5p	MSTRG.54191	miRNA-mRNA	274.667	297.333	-26.625	0.6339	GGGGAUGGACCGCGCGGA	CCCCTACCTGGCGCGCCA	-	-	-	-	-	-	-	-
novel-m0020-5p	MSTRG.54191	miRNA-mRNA	49.3333	72	-25.75	0.6006	GGGGAUGGACCGCGCGGU	CCCCTACCTGGCGCGCCA	protein MALE DISCOVERER 2 isoform X3 [Elaeis guineensis]	-	-	-	-	GO:0016020//membrane	GO:0016772//transferase activity, transferring phosphorus-containing groups	GO:0006796//phosphate-containing compound metabolic process
novel-m0020-5p	MSTRG.54191	miRNA-mRNA	992	1014.67	-28.5	0.6786	CGGGAUGGACCGCGCGGU	CCCCTACCTGGCGCGCCA	uncharacterized protein LOC109505143 [Elaeis guineensis]	-	-	-	-	-	-	-
novel-m0020-5p	MSTRG.54191	miRNA-mRNA	782.667	805.333	-30.25	0.7202	CGGGAAGGACCGCGCGGU	CCCCTACCTGGCGCGCCA	-	-	-	-	-	-	-	-
novel-m0020-5p	MSTRG.54191	miRNA-mRNA	640	662.667	-30.25	0.7202	CGGGAAGGACCGCGCGGA	CCCCTACCTGGCGCGCCA	rve domain-containing protein [Cephalotus follicularis]	-	-	-	-	-	-	-
novel-m0020-5p	MSTRG.54191	miRNA-mRNA	258.667	281.333	-28.875	0.6855	GGGGAUGGACCGCGCGGA	CCCCTACCTGGCGCGCCA	rve domain-containing protein [Cephalotus follicularis]	-	-	-	-	-	-	-
novel-m0020-5p	MSTRG.54191	miRNA-mRNA	1366.67	1389.33	-26.75	0.6257	GGGGAUGGACCGCGCGGU	CCCCTACCTGGCGCGCCA	uncharacterized abhydrolase domain-containing protein DDB_G0269086-like [Elaeis guineensis]	-	-	-	-	-	-	-
novel-m0020-5p	MSTRG.54191	miRNA-mRNA	1021.33	1044	-33.375	0.7946	CGGGAUGGACCGCGCGGU	CCCCTACCTGGCGCGCCA	RVT_3 domain-containing protein [Cephalotus follicularis]	-	-	-	-	-	-	-
novel-m0020-5p	MSTRG.54191	miRNA-mRNA	4213.33	4236	-26.75	0.635	CGGGAAGGACCGCGCGGU	CCCCTACCTGGCGCGCCA	trihelix transcription factor ASIL2-like [Phoenix dactylifera]	-	-	-	-	-	-	-
novel-m0020-5p	MSTRG.54191	miRNA-mRNA	4277.33	4300	-26.75	0.635	CGGGAAGGACCGCGCGGA	CCCCTACCTGGCGCGCCA	-	-	-	-	-	-	-	-
novel-m0020-5p	MSTRG.54191	miRNA-mRNA	2137.33	2160	-31	0.7251	GGGGAUGGACCGCGCGGA	CCCCTACCTGGCGCGCCA	PREDICTED: transposase [Prunus dulcis]	-	-	-	-	-	-	-
novel-m0020-5p	MSTRG.54191	miRNA-mRNA	2137.33	2160	-31	0.7251	GGGGAUGGACCGCGCGGU	CCCCTACCTGGCGCGCCA	-	-	-	-	-	-	-	-
novel-m0020-5p	MSTRG.54191	miRNA-mRNA	4054.67	4077.33	-28	0.6569	CGGGAUGGACCGCGCGGU	CCCCTACCTGGCGCGCCA	protein VASP homolog [Triticum aestivum]	Genetic Information Processing	Folding, sorting and degradation	ko04141//Protein processing in endoplasmic reticulum	K14011	-	-	-
novel-m0020-5p	MSTRG.54191	miRNA-mRNA	1933.33	1956	-33	0.7719	CGGGAAGGACCGCGCGGU	CCCCTACCTGGCGCGCCA	rve domain-containing protein [Cephalotus follicularis]	-	-	-	-	-	-	-
novel-m0020-5p	MSTRG.54191	miRNA-mRNA	2281.33	2304	-31	0.7251	CGGGAAGGACCGCGCGGA	CCCCTACCTGGCGCGCCA	uncharacterized protein LOC105049174 [Elaeis guineensis]	-	-	-	-	-	-	-
novel-m0020-5p	MSTRG.54191	miRNA-mRNA	3629.33	3652	-31	0.7251	GGGGAUGGACCGCGCGGA	CCCCTACCTGGCGCGCCA	OSJNBa0067G20.13 [Oryza sativa Japonica Group]	-	-	-	-	-	-	-
novel-m0020-5p	MSTRG.54191	miRNA-mRNA	850.667	873.333	-25.25	0.6012	GGGGAUGGACCGCGCGGU	CCCCTACCTGGCGCGCCA	extensin-like [Helianthus annuus]	-	-	-	-	-	-	-
novel-m0020-5p	MSTRG.54191	miRNA-mRNA	805.333	828	-34.375	0.8065	CGGGAUGGACCGCGCGGU	CCCCTACCTGGCGCGCCA	extensin-like [Helianthus annuus]	-	-	-	-	-	-	-
novel-m0020-5p	MSTRG.54191	miRNA-mRNA	4085.33	4108	-30.375	0.7232	CGGGAAGGACCGCGCGGU	CCCCTACCTGGCGCGCCA	-	-	-	-	-	-	-	-
novel-m0020-5p	MSTRG.5983	miRNA-mRNA	1510.67	1533.33	-31.125	0.7389	CGGGAAGGACCGCGCGGA	CCCCTACCTGGCGCGCCA	uncharacterized protein LOC114914669 [Elaeis guineensis]	-	-	-	-	-	-	-
novel-m0020-5p	MSTRG.5983	miRNA-mRNA	1278.67	1301.33	-31.125	0.7389	GGGGAUGGACCGCGCGGA	CCCCTACCTGGCGCGCCA	histone acetyltransferase KAT6B-like protein [Cinnamomum micranthum f. kanehirae]	-	-	-	-	-	-	-
novel-m0020-5p	MSTRG.5983	miRNA-mRNA	56	78.6667	-27.125	0.6327	GGGGAUGGACCGCGCGGU	CCCCTACCTGGCGCGCCA	Beta-porphyranase [Actinidia chinensis var. chinensis] [Actinidia chinensis]	-	-	-	-	-	-	-
novel-m0020-5p	MSTRG.5983	miRNA-mRNA	56	78.6667	-27.125	0.6327	GGGGAUGGACCGCGCGGU	CCCCTACCTGGCGCGCCA	Beta-porphyranase [Actinidia chinensis var. chinensis] [Actinidia chinensis]	-	-	-	-	-	-	-
novel-m0020-5p	MSTRG.5983	miRNA-mRNA	2192	2214.67	-31	0.7251	GGGGAUGGACCGCGCGGA	CCCCTACCTGGCGCGCCA	uncharacterized protein LOC109505143 [Elaeis guineensis]	-	-	-	-	-	-	-
novel-m0020-5p	MSTRG.5983	miRNA-mRNA	2029.33	2052	-31	0.7251	GGGGAUGGACCGCGCGGU	CCCCTACCTGGCGCGCCA	-	-	-	-	-	-	-	-
novel-m0020-5p	MSTRG.5983	miRNA-mRNA	2360	2382.67	-31	0.7251	CGGGAUGGACCGCGCGGU	CCCCTACCTGGCGCGCCA	-	-	-	-	-	-	-	-
novel-m0020-5p	MSTRG.5983	miRNA-mRNA	606.667	629.333	-27.5	0.6433	CGGGAAGGACCGCGCGGU	CCCCTACCTGGCGCGCCA	-	-	-	-	-	-	-	-
novel-m0020-5p	MSTRG.5983	miRNA-mRNA	4436	4458.67	-39.5	0.9213	GGGGAUGGACCGCGCGGA	CCCCTACCTGGCGCGCCA	hypothetical protein FCM35_KLT05673 [Carex littledalei]	-	-	-	-	-	-	-
novel-m0020-5p	MSTRG.5983	miRNA-mRNA	325.333	348	-27.25	0.6469	GGGGAUGGACCGCGCGGU	CCCCTACCTGGCGCGCCA	Succinate dehydrogenase assembly factor 4, mitochondrial [Cocos nucifera]	-	-	-	-	-	-	-
novel-m0020-5p	MSTRG.5983	miRNA-mRNA	76	98.6667	-29	0.6764	CGGGAUGGACCGCGCGGU	CCCCTACCTGGCGCGCCA	peroxisome biogenesis protein 7 [Cocos nucifera]	Cellular Processes	Transport and catabolism	ko04146//Peroxisome	K13341	GO:0043231//intracellular membrane-bounded organelle	GO:0005488//binding	GO:0006625//protein targeting to peroxisome;GO:0009062//fatty acid catabolic process
novel-m0020-5p	MSTRG.5983	miRNA-mRNA	569.333	592	-29	0.6764	CGGGAAGGACCGCGCGGU	CCCCTACCTGGCGCGCCA	-	-	-	-	-	-	-	-
novel-m0020-5p	MSTRG.5983	miRNA-mRNA	613.333	636	-31.25	0.7463	CGGGAAGGACCGCGCGGA	CCCCTACCTGGCGCGCCA	-	-	-	-	-	-	-	-
novel-m0020-5p	MSTRG.5983	miRNA-mRNA	658.667	681.333	-27.875	0.6617	GGGGAUGGACCGCGCGGA	CCCCTACCTGGCGCGCCA	rve domain-containing protein [Cephalotus follicularis]	-	-	-	-	-	-	-
novel-m0020-5p	MSTRG.5983	miRNA-mRNA	1888	1910.67	-26.5	0.6199	GGGGAUGGACCGCGCGGU	CCCCTACCTGGCGCGCCA	uncharacterized protein LOC103717108 [Phoenix dactylifera]	-	-	-	-	-	-	-
novel-m0020-5p	MSTRG.5983	miRNA-mRNA	600	622.667	-25.75	0.6006	GGGGAUGGACCGCGCGGU	CCCCTACCTGGCGCGCCA	hypothetical protein COCNU_10G003730 [Cocos nucifera]	-	-	-	-	-	-	-
novel-m0020-5p	MSTRG.5983	miRNA-mRNA	600	622.667	-25.75	0.6006	CGGGAUGGACCGCGCGGU	CCCCTACCTGGCGCGCCA	hypothetical protein COCNU_10G003730 [Cocos nucifera]	-	-	-	-	-	-	-
novel-m0020-5p	MSTRG.5983	miRNA-mRNA	1064	1086.67	-29.375	0.6973	CGGGAAGGACCGCGCGGU	CCCCTACCTGGCGCGCCA	vegetative cell wall protein gp1-like [Elaeis guineensis]	-	-	-	-	-	-	-
novel-m0020-5p	MSTRG.5983	miRNA-mRNA	138.667	161.333	-29.875	0.7113	CGGGAAGGACCGCGCGGA	CCCCTACCTGGCGCGCCA	Glyceraldehyde-3-phosphate dehydrogenase, testis-specific like [Actinidia chinensis var. chinensis] [Actinidia chinensis]	-	-	-	-	-	-	-
novel-m0020-5p	MSTRG.5983	miRNA-mRNA	1680	1702.67	-28.5	0.6766	GGGGAUGGACCGCGCGGA	CCCCTACCTGGCGCGCCA	Beta-porphyranase [Actinidia chinensis var. chinensis] [Actinidia chinensis]	-	-	-	-	-	-	-
novel-m0020-5p	MSTRG.5983	miRNA-mRNA	718.667	741.333	-30.25	0.7181	GGGGAUGGACCGCGCGGU	CCCCTACCTGGCGCGCCA	UV excision repair protein RAD23 homolog A [Elaeis guineensis]	Genetic Information Processing;Genetic Information Processing	Folding, sorting and degradation;Replication and repair	ko04141//Protein processing in endoplasmic reticulum;ko03420//Nucleotide excision repair	K10839;K10839	-	-	-
novel-m0020-5p	MSTRG.5983	miRNA-mRNA	586.667	609.333	-26.625	0.632	CGGGAUGGACCGCGCGGU	CCCCTACCTGGCGCGCCA	RVT_1 domain-containing protein, partial [Cephalotus follicularis]	-	-	-	-	-	-	-
novel-m0020-5p	MSTRG.5983	miRNA-mRNA	3026.67	3049.33	-29.125	0.6793	CGGGAAGGACCGCGCGGU	CCCCTACCTGGCGCGCCA	RVT_1 domain-containing protein, partial [Cephalotus follicularis]	-	-	-	-	-	-	-
novel-m0020-5p	MSTRG.5983	miRNA-mRNA	2445.33	2468	-26.875	0.6268	CGGGAAGGACCGCGCGGA	CCCCTACCTGGCGCGCCA	Transposon Tf2-2 polyprotein [Vitis vinifera]	-	-	-	-	-	-	-
novel-m0020-5p	MSTRG.5983	miRNA-mRNA	3425.33	3448	-26.125	0.6129	GGGGAUGGACCGCGCGGA	CCCCTACCTGGCGCGCCA	Transposon Tf2-2 polyprotein [Vitis vinifera]	-	-	-	-	-	-	-
novel-m0020-5p	MSTRG.5983	miRNA-mRNA	1074.67	1097.33	-28.875	0.6774	GGGGAUGGACCGCGCGGU	CCCCTACCTGGCGCGCCA	Retrotransposon gag protein [Corchorus capsularis]	-	-	-	-	-	-	-
novel-m0020-5p	MSTRG.5983	miRNA-mRNA	1074.67	1097.33	-28.875	0.6774	CGGGAUGGACCGCGCGGU	CCCCTACCTGGCGCGCCA	-	-	-	-	-	-	-	-
novel-m0020-5p	MSTRG.5983	miRNA-mRNA	185.333	208	-28	0.6667	CGGGAAGGACCGCGCGGU	CCCCTACCTGGCGCGCCA	-	-	-	-	-	-	-	-
novel-m0020-5p	MSTRG.5983	miRNA-mRNA	1560	1582.67	-27	0.6297	CGGGAAGGACCGCGCGGA	CCCCTACCTGGCGCGCCA	-	-	-	-	-	-	-	-
novel-m0020-5p	MSTRG.5983	miRNA-mRNA	2514.67	2537.33	-25.875	0.6161	GGGGAUGGACCGCGCGGA	CCCCTACCTGGCGCGCCA	-	-	-	-	-	-	-	-
novel-m0020-5p	MSTRG.5983	miRNA-mRNA	1925.33	1948	-28	0.6531	GGGGAUGGACCGCGCGGU	CCCCTACCTGGCGCGCCA	-	-	-	-	-	-	-	-
novel-m0020-5p	MSTRG.5983	miRNA-mRNA	1022.67	1045.33	-27.75	0.6607	CGGGAUGGACCGCGCGGU	CCCCTACCTGGCGCGCCA	-	-	-	-	-	-	-	-
novel-m0020-5p	MSTRG.5983	miRNA-mRNA	165.333	188	-31.125	0.7411	CGGGAAGGACCGCGCGGU	CCCCTACCTGGCGCGCCA	-	-	-	-	-	-	-	-
novel-m0020-5p	MSTRG.5983	miRNA-mRNA	1809.33	1832	-29.5	0.7003	CGGGAAGGACCGCGCGGA	CCCCTACCTGGCGCGCCA	Beta-porphyranase [Actinidia chinensis var. chinensis] [Actinidia chinensis]	-	-	-	-	-	-	-
novel-m0020-5p	MSTRG.697	miRNA-mRNA	2840	2862.67	-26.25	0.6269	GGGGAUGGACCGCGCGGA	CCCCTACCTGGCGCGCCA	-	-	-	-	-	-	-	-
novel-m0020-5p	MSTRG.697	miRNA-mRNA	730.667	753.333	-27.125	0.6364	GGGGAUGGACCGCGCGGU	CCCCTACCTGGCGCGCCA	trichoplein keratin filament-binding protein-like [Elaeis guineensis]	-	-	-	-	-	-	-
novel-m0020-5p	MSTRG.697	miRNA-mRNA	1097.33	1120	-27	0.6297	CGGGAUGGACCGCGCGGU	CCCCTACCTGGCGCGCCA	Retrotransposon gag protein [Corchorus olitorius]	-	-	-	-	-	-	-
novel-m0020-5p	MSTRG.697	miRNA-mRNA	2694.67	2717.33	-26.125	0.6129	CGGGAAGGACCGCGCGGU	CCCCTACCTGGCGCGCCA	Retrotransposon gag protein [Corchorus capsularis]	-	-	-	-	-	-	-
novel-m0020-5p	MSTRG.697	miRNA-mRNA	5814.67	5837.33	-36	0.8421	CGGGAAGGACCGCGCGGA	CCCCTACCTGGCGCGCCA	exportin-2 isoform X2 [Phoenix dactylifera]	Genetic Information Processing	Translation	ko03013//Nucleocytoplasmic transport	K18423	-	-	GO:0044237//cellular metabolic process;GO:0050896//response to stimulus;GO:0071704//organic substance metabolic process
novel-m0020-5p	MSTRG.697	miRNA-mRNA	1114.67	1137.33	-33.625	0.803	GGGGAUGGACCGCGCGGA	CCCCTACCTGGCGCGCCA	-	-	-	-	-	-	-	-
novel-m0020-5p	MSTRG.697	miRNA-mRNA	900	922.667	-28.875	0.6754	GGGGAUGGACCGCGCGGU	CCCCTACCTGGCGCGCCA	uncharacterized protein LOC114914234, partial [Elaeis guineensis]	-	-	-	-	-	-	-
novel-m0020-5p	MSTRG.697	miRNA-mRNA	1844	1866.67	-30.5	0.7135	CGGGAUGGACCGCGCGGU	CCCCTACCTGGCGCGCCA	-	-	-	-	-	-	-	-
novel-m0020-5p	MSTRG.697	miRNA-mRNA	2134.67	2157.33	-30.5	0.7135	CGGGAAGGACCGCGCGGU	CCCCTACCTGGCGCGCCA	Retrovirus-related Pol polyprotein from transposon 17.6 [Vitis vinifera]	-	-	-	-	-	GO:0046914//transition metal ion binding	GO:0006259//DNA metabolic process
novel-m0020-5p	MSTRG.697	miRNA-mRNA	3454.67	3477.33	-26.75	0.6257	CGGGAAGGACCGCGCGGA	CCCCTACCTGGCGCGCCA	ty3-gypsy retrotransposon protein [Cucumis melo var. makuwa] [Cucumis melo]	-	-	-	-	-	GO:0046914//transition metal ion binding	GO:0006259//DNA metabolic process
novel-m0020-5p	MSTRG.697	miRNA-mRNA	852	874.667	-28.625	0.6815	GGGGAUGGACCGCGCGGA	CCCCTACCTGGCGCGCCA	-	-	-	-	-	-	-	-
novel-m0020-5p	MSTRG.697	miRNA-mRNA	562.667	585.333	-28.25	0.6746	GGGGAUGGACCGCGCGGA	CCCCTACCTGGCGCGCCA	-	-	-	-	-	-	-	-
novel-m0020-5p	MSTRG.697	miRNA-mRNA	546.667	569.333	-29	0.6925	GGGGAUGGACCGCGCGGU	CCCCTACCTGGCGCGCCA	-	-	-	-	-	-	-	-
novel-m0020-5p	MSTRG.697	miRNA-mRNA	1925.33	1948	-28	0.6531	CGGGAUGGACCGCGCGGU	CCCCTACCTGGCGCGCCA	-	-	-	-	-	-	-	-
novel-m0020-5p	MSTRG.697	miRNA-mRNA	1756	1782.67	-52	0.9024	CGGGAAGGACCGCGCGGU	CCCCTACCTGGCGCGCCA	Retrovirus-related Pol polyprotein from transposon TNT 1-94 [Apostasia shenzhenica]	-	-	-	-	-	-	-
novel-m0020-5p	MSTRG.697	miRNA-mRNA	3897.33	3924	-51.75	0.902	CGGGAAGGACCGCGCGGA	CCCCTACCTGGCGCGCCA	uncharacterized protein LOC109505143 [Elaeis guineensis]	-	-	-	-	-	-	-
novel-m0020-5p	MSTRG.697	miRNA-mRNA	2134.67	2161.33	-51.5	0.8976	GGGGAUGGACCGCGCGGA	CCCCTACCTGGCGCGCCA	rve domain-containing protein/RVT_3 domain-containing protein [Cephalotus follicularis]	-	-	-	-	-	-	-
novel-m0020-5p	MSTRG.697	miRNA-mRNA	2104	2130.67	-52	0.9024	GGGGAUGGACCGCGCGGU	CCCCTACCTGGCGCGCCA	-	-	-	-	-	-	-	-
novel-m0020-5p	MSTRG.697	miRNA-mRNA	2942.67	2969.33	-41.125	0.7121	GGGGAUGGACCGCGCGGU	CCCCTACCTGGCGCGCCA	-	-	-	-	-	-	-	-
novel-m0020-5p	MSTRG.697	miRNA-mRNA	1756	1782.67	-51.5	0.8976	CGGGAUGGACCGCGCGGU	CCCCTACCTGGCGCGCCA	Transposon Tf2-12 polyprotein [Vitis vinifera]	-	-	-	-	-	-	-
novel-m0020-5p	MSTRG.697	miRNA-mRNA	1752	1778.67	-51.5	0.8957	CGGGAAGGACCGCGCGGU	CCCCTACCTGGCGCGCCA	Transposon Tf2-12 polyprotein [Vitis vinifera]	-	-	-	-	-	-	-
novel-m0020-5p	MSTRG.697	miRNA-mRNA	2605.33	2632	-51.5	0.8976	CGGGAAGGACCGCGCGGA	CCCCTACCTGGCGCGCCA	rve domain-containing protein/RVT_3 domain-containing protein [Cephalotus follicularis]	-	-	-	-	-	-	-
novel-m0020-5p	MSTRG.697	miRNA-mRNA	1021.33	1048	-40	0.7064	GGGGAUGGACCGCGCGGA	CCCCTACCTGGCGCGCCA	protein VASP homolog [Triticum aestivum]	-	-	-	-	-	-	-
novel-m0020-5p	MSTRG.697	miRNA-mRNA	3493.33	3520	-38.25	0.6785	GGGGAUGGACCGCGCGGU	CCCCTACCTGGCGCGCCA	protein VASP homolog [Triticum aestivum]	-	-	-	-	-	-	-
novel-m0020-5p	MSTRG.697	miRNA-mRNA	964	990.667	-48.75	0.8647	CGGGAUGGACCGCGCGGU	CCCCTACCTGGCGCGCCA	Ras-related protein RABA2a [Apostasia shenzhenica]	-	-	-	-	-	-	-
novel-m0020-5p	MSTRG.697	miRNA-mRNA	502.667	529.333	-42.5	0.7506	CGGGAAGGACCGCGCGGU	CCCCTACCTGGCGCGCCA	-	-	-	-	-	-	-	-
novel-m0020-5p	MSTRG.697	miRNA-mRNA	926.667	953.333	-49.625	0.8803	CGGGAAGGACCGCGCGGA	CCCCTACCTGGCGCGCCA	-	-	-	-	-	-	-	-
novel-m0020-5p	MSTRG.697	miRNA-mRNA	946.667	973.333	-49.5	0.88	GGGGAUGGACCGCGCGGA	CCCCTACCTGGCGCGCCA	-	-	-	-	-	-	-	-
novel-m0020-5p	MSTRG.697	miRNA-mRNA	1226.67	1253.33	-49.75	0.8786	GGGGAUGGACCGCGCGGU	CCCCTACCTGGCGCGCCA	-	-	-	-	-	-	-	-
novel-m0020-5p	MSTRG.697	miRNA-mRNA	1261.33	1288	-49	0.8653	CGGGAUGGACCGCGCGGU	CCCCTACCTGGCGCGCCA	-	-	-	-	-	-	-	-
novel-m0020-5p	MSTRG.697	miRNA-mRNA	822.667	849.333	-43.5	0.7716	CGGGAAGGACCGCGCGGU	CCCCTACCTGGCGCGCCA	Ankyrin repeat family protein [Prunus dulcis]	-	-	-	-	-	-	-
novel-m0020-5p	MSTRG.697	miRNA-mRNA	1300	1326.67	-41.75	0.7373	CGGGAAGGACCGCGCGGA	CCCCTACCTGGCGCGCCA	Transposase, Ptta/En/Spm, plant [Corchorus capsularis]	-	-	-	-	-	-	-
novel-m0020-5p	MSTRG.697	miRNA-mRNA	3344	3370.67	-37.125	0.6571	GGGGAUGGACCGCGCGGA	CCCCTACCTGGCGCGCCA	-	-	-	-	-	-	-	-
novel-m0020-5p	MSTRG.697	miRNA-mRNA	585.333	608	-32.375	0.6798	GGGGAUGGACCGCGCGGU	CCCCTACCTGGCGCGCCA	-	-	-	-	-	-	-	-
novel-m0020-5p	MSTRG.697	miRNA-mRNA	585.333	608	-32.375	0.6798	CGGGAUGGACCGCGCGGU	CCCCTACCTGGCGCGCCA	-	-	-	-	-	-	-	-
novel-m0020-5p	MSTRG.697	miRNA-mRNA	774.667	797.333	-34.875	0.7361	CGGGAAGGACCGCGCGGU	CCCCTACCTGGCGCGCCA	-	-	-	-	-	-	-	-
novel-m0020-5p	MSTRG.7078	miRNA-mRNA	789.333	812	-33.625	0.7098	CGGGAAGGACCGCGCGGA	CCCCTACCTGGCGCGCCA	B-box zinc finger protein 19 [Cocos nucifera]	-	-	-	-	-	-	-
novel-m0020-5p	MSTRG.7078	miRNA-mRNA	698.667	721.333	-33.625	0.7231	GGGGAUGGACCGCGCGGA	CCCCTACCTGGCGCGCCA	-	-	-	-	-	-	-	-
novel-m0020-5p	MSTRG.7078	miRNA-mRNA	1430.67	1453.33	-29.125	0.6263	GGGGAUGGACCGCGCGGU	CCCCTACCTGGCGCGCCA	60S ribosomal protein L27a-3 [Cocos nucifera]	Genetic Information Processing	Translation	ko03010//Ribosome	K02900	GO:0005622//intracellular anatomical structure	-	-
novel-m0020-5p	MSTRG.7078	miRNA-mRNA	2256	2278.67	-32.375	0.6834	CGGGAUGGACCGCGCGGU	CCCCTACCTGGCGCGCCA	60S ribosomal protein L27a-3 [Cocos nucifera]	Genetic Information Processing	Translation	ko03010//Ribosome	K02900	-	-	GO:0010467//gene expression
novel-m0020-5p	MSTRG.7078	miRNA-mRNA	5574.67	5597.33	-29.625	0.622	CGGGAAGGACCGCGCGGU	CCCCTACCTGGCGCGCCA	-	-	-	-	-	-	-	-
novel-m0020-5p	MSTRG.7078	miRNA-mRNA	1328	1350.67	-29.375	0.6168	CGGGAAGGACCGCGCGGA	CCCCTACCTGGCGCGCCA	CDP-diacylglycerol--serine O-phosphatidyltransferase 1-like isoform X1 [Phoenix dactylifera]	Metabolism;Metabolism;Metabolism	Global and overview maps;Global and overview maps;Lipid metabolism	ko01100//Metabolic pathways;ko01110//Biosynthesis of secondary metabolites;ko00564//Glycerophospholipid metabolism	K08730;K08730;K08730	GO:0031090//organelle membrane	-	GO:0006658//phosphatidylserine metabolic process
novel-m0020-5p	MSTRG.7078	miRNA-mRNA	349.333	372	-32.375	0.6798	GGGGAUGGACCGCGCGGA	CCCCTACCTGGCGCGCCA	-	-	-	-	-	-	-	-
novel-m0020-5p	MSTRG.7078	miRNA-mRNA	1573.33	1596	-33.625	0.7098	GGGGAUGGACCGCGCGGU	CCCCTACCTGGCGCGCCA	rve domain-containing protein [Cephalotus follicularis]	-	-	-	-	-	-	-
novel-m0020-5p	MSTRG.7078	miRNA-mRNA	204	226.667	-33.25	0.7018	CGGGAUGGACCGCGCGGU	CCCCTACCTGGCGCGCCA	rve domain-containing protein [Cephalotus follicularis]	-	-	-	-	-	-	-
novel-m0020-5p	MSTRG.7078	miRNA-mRNA	24	46.6667	-38	0.8085	CGGGAAGGACCGCGCGGU	CCCCTACCTGGCGCGCCA	RVT_1 domain-containing protein, partial [Cephalotus follicularis]	-	-	-	-	-	-	-
novel-m0020-5p	MSTRG.7078	miRNA-mRNA	1802.67	1825.33	-36.125	0.7769	CGGGAAGGACCGCGCGGA	CCCCTACCTGGCGCGCCA	RVT_1 domain-containing protein, partial [Cephalotus follicularis]	-	-	-	-	-	-	-
novel-m0020-5p	MSTRG.7078	miRNA-mRNA	349.333	372	-32.375	0.6798	GGGGAUGGACCGCGCGGA	CCCCTACCTGGCGCGCCA	uncharacterized protein LOC109505143 [Elaeis guineensis]	-	-	-	-	-	-	-
novel-m0020-5p	MSTRG.7078	miRNA-mRNA	2277.33	2300	-32.5	0.6824	GGGGAUGGACCGCGCGGU	CCCCTACCTGGCGCGCCA	-	-	-	-	-	-	-	-
novel-m0020-5p	MSTRG.7078	miRNA-mRNA	3532	3554.67	-31.375	0.6588	GGGGAUGGACCGCGCGGU	CCCCTACCTGGCGCGCCA	bric-a-brac protein [Parasponia andersonii]	-	-	-	-	-	-	-
novel-m0020-5p	MSTRG.7078	miRNA-mRNA	1098.67	1121.33	-34.5	0.7282	GGGGAUGGACCGCGCGGA	CCCCTACCTGGCGCGCCA	receptor-like protein 9DC3 [Quercus suber]	Metabolism	Lipid metabolism	ko00591//Linoleic acid metabolism	K15718	-	-	-
novel-m0020-5p	MSTRG.7078	miRNA-mRNA	886.667	909.333	-34.5	0.7282	GGGGAUGGACCGCGCGGU	CCCCTACCTGGCGCGCCA	ribonuclease H, partial [Trifolium pratense]	-	-	-	-	-	-	-
novel-m0020-5p	MSTRG.7078	miRNA-mRNA	114.667	137.333	-36.125	0.7727	GGGGAUGGACCGCGCGGA	CCCCTACCTGGCGCGCCA	Ribonuclease H, partial [Parasponia andersonii]	-	-	-	-	-	-	-
novel-m0020-5p	MSTRG.7078	miRNA-mRNA	2057.33	2080	-29.625	0.6253	GGGGAUGGACCGCGCGGU	CCCCTACCTGGCGCGCCA	-	-	-	-	-	-	-	-
novel-m0020-5p	MSTRG.7078	miRNA-mRNA	1168	1190.67	-37.875	0.8059	CGGGAUGGACCGCGCGGU	CCCCTACCTGGCGCGCCA	-	-	-	-	-	-	-	-
novel-m0020-5p	MSTRG.7078	miRNA-mRNA	928	950.667	-31.5	0.6738	CGGGAAGGACCGCGCGGU	CCCCTACCTGGCGCGCCA	Retrotransposon gag protein [Corchorus olitorius]	Metabolism	Lipid metabolism	ko00591//Linoleic acid metabolism	K15718	-	-	-
novel-m0020-5p	MSTRG.7078	miRNA-mRNA	1206.67	1229.33	-31.375	0.6588	CGGGAAGGACCGCGCGGA	CCCCTACCTGGCGCGCCA	RNA polymerase beta [Nicotiana otophora]	Genetic Information Processing	Transcription	ko03020//RNA polymerase	K03046	GO:0009536//plastid	GO:0003676//nucleic acid binding;GO:0034062//5'-3' RNA polymerase activity	GO:0034645//cellular macromolecule biosynthetic process
novel-m0020-5p	MSTRG.7078	miRNA-mRNA	1104	1126.67	-32.375	0.6798	GGGGAUGGACCGCGCGGA	CCCCTACCTGGCGCGCCA	Retrovirus-related Pol polyprotein from transposon 17.6 [Vitis vinifera]	-	-	-	-	-	-	-
novel-m0020-5p	MSTRG.7078	miRNA-mRNA	790.667	813.333	-34.875	0.7361	GGGGAUGGACCGCGCGGU	CCCCTACCTGGCGCGCCA	Retrovirus-related Pol polyprotein from transposon 17.6 [Vitis vinifera]	-	-	-	-	-	GO:0046872//metal ion binding	-
novel-m0020-5p	MSTRG.7078	miRNA-mRNA	1201.33	1224	-30.375	0.6378	GGGGAUGGACCGCGCGGU	CCCCTACCTGGCGCGCCA	rve domain-containing protein, partial [Cephalotus follicularis]	-	-	-	-	-	-	-
novel-m0020-5p	MSTRG.7078	miRNA-mRNA	764	786.667	-31.375	0.6747	CGGGAUGGACCGCGCGGU	CCCCTACCTGGCGCGCCA	-	-	-	-	-	-	-	-
novel-m0020-5p	MSTRG.7078	miRNA-mRNA	308	330.667	-32.375	0.6762	CGGGAAGGACCGCGCGGU	CCCCTACCTGGCGCGCCA	uncharacterized protein LOC105049174 [Elaeis guineensis]	-	-	-	-	-	-	-
novel-m0020-5p	MSTRG.7078	miRNA-mRNA	150.667	173.333	-30.375	0.6345	CGGGAAGGACCGCGCGGA	CCCCTACCTGGCGCGCCA	uncharacterized protein LOC105049174 [Elaeis guineensis]	-	-	-	-	-	-	-
novel-m0020-5p	MSTRG.7078	miRNA-mRNA	584	606.667	-29.375	0.6168	GGGGAUGGACCGCGCGGA	CCCCTACCTGGCGCGCCA	uncharacterized protein LOC105049174 [Elaeis guineensis]	-	-	-	-	-	-	-
novel-m0020-5p	MSTRG.7078	miRNA-mRNA	584	606.667	-29.375	0.6168	GGGGAUGGACCGCGCGGU	CCCCTACCTGGCGCGCCA	uncharacterized protein LOC105049174 [Elaeis guineensis]	-	-	-	-	-	-	-
novel-m0020-5p	MSTRG.7078	miRNA-mRNA	216	238.667	-33.75	0.7258	CGGGAUGGACCGCGCGGU	CCCCTACCTGGCGCGCCA	cycloeucalenol cycloisomerase-like [Elaeis guineensis]	Metabolism;Metabolism;Metabolism	Global and overview maps;Global and overview maps;Lipid metabolism	ko01100//Metabolic pathways;ko01110//Biosynthesis of secondary metabolites;ko00100//Steroid biosynthesis	K08246;K08246;K08246	-	-	-
novel-m0020-5p	MSTRG.7078	miRNA-mRNA	249.333	272	-33.75	0.7258	CGGGAAGGACCGCGCGGU	CCCCTACCTGGCGCGCCA	stress response protein NST1-like [Elaeis guineensis]	-	-	-	-	-	-	-
novel-m0020-5p	MSTRG.7078	miRNA-mRNA	2860	2882.67	-28.625	0.6042	CGGGAAGGACCGCGCGGA	CCCCTACCTGGCGCGCCA	stress response protein NST1-like [Elaeis guineensis]	-	-	-	-	-	-	-
novel-m0020-5p	MSTRG.7078	miRNA-mRNA	626.667	649.333	-28.625	0.6042	GGGGAUGGACCGCGCGGA	CCCCTACCTGGCGCGCCA	-	-	-	-	-	-	-	-
novel-m0020-5p	MSTRG.7078	miRNA-mRNA	1398.67	1421.33	-28.25	0.6043	GGGGAUGGACCGCGCGGU	CCCCTACCTGGCGCGCCA	OSJNBb0011N17.2 [Oryza sativa Japonica Group]	-	-	-	-	-	GO:0016772//transferase activity, transferring phosphorus-containing groups	GO:0006259//DNA metabolic process
novel-m0020-5p	MSTRG.7078	miRNA-mRNA	1385.33	1408	-31.75	0.6632	CGGGAUGGACCGCGCGGU	CCCCTACCTGGCGCGCCA	UBN2_3 domain-containing protein [Cephalotus follicularis]	-	-	-	-	-	-	-
novel-m0020-5p	MSTRG.7078	miRNA-mRNA	652	674.667	-33	0.7003	CGGGAAGGACCGCGCGGU	CCCCTACCTGGCGCGCCA	-	-	-	-	-	-	-	-
novel-m0020-5p	MSTRG.7078	miRNA-mRNA	7708	7732	-31.875	0.6641	CGGGAAGGACCGCGCGGA	CCCCTACCTGGCGCGCCA	-	-	-	-	-	-	-	-
novel-m0020-5p	MSTRG.7078	miRNA-mRNA	1881.33	1905.33	-32.375	0.6675	GGGGAUGGACCGCGCGGA	CCCCTACCTGGCGCGCCA	protein NEGATIVE REGULATOR OF RESISTANCE-like [Phoenix dactylifera]	-	-	-	-	-	-	-
novel-m0020-5p	MSTRG.7078	miRNA-mRNA	4957.33	4981.33	-29.625	0.6156	GGGGAUGGACCGCGCGGU	CCCCTACCTGGCGCGCCA	protein NEGATIVE REGULATOR OF RESISTANCE-like [Phoenix dactylifera]	-	-	-	-	-	-	-
novel-m0020-5p	MSTRG.7078	miRNA-mRNA	5561.33	5585.33	-32.5	0.6701	CGGGAUGGACCGCGCGGU	CCCCTACCTGGCGCGCCA	-	-	-	-	-	-	-	-
novel-m0020-5p	MSTRG.7078	miRNA-mRNA	1570.67	1594.67	-29.25	0.6094	CGGGAAGGACCGCGCGGU	CCCCTACCTGGCGCGCCA	vegetative cell wall protein gp1-like [Elaeis guineensis]	-	-	-	-	-	-	-
novel-m0020-5p	MSTRG.7078	miRNA-mRNA	616	640	-34.75	0.7165	CGGGAAGGACCGCGCGGA	CCCCTACCTGGCGCGCCA	stress response protein NST1-like [Elaeis guineensis]	-	-	-	-	-	-	-
novel-m0020-5p	MSTRG.7078	miRNA-mRNA	426.667	450.667	-31.125	0.6468	GGGGAUGGACCGCGCGGA	CCCCTACCTGGCGCGCCA	rve domain-containing protein/RVT_3 domain-containing protein [Cephalotus follicularis]	-	-	-	-	-	-	-
novel-m0020-5p	MSTRG.7078	miRNA-mRNA	402.667	426.667	-36	0.7461	GGGGAUGGACCGCGCGGU	CCCCTACCTGGCGCGCCA	rve domain-containing protein/RVT_3 domain-containing protein [Cephalotus follicularis]	-	-	-	-	-	-	-
novel-m0020-5p	MSTRG.7768	miRNA-mRNA	1142.67	1166.67	-28.875	0.6047	CGGGAUGGACCGCGCGGU	CCCCTACCTGGCGCGCCA	RVT_3 domain-containing protein [Cephalotus follicularis]	-	-	-	-	-	-	-
novel-m0020-5p	MSTRG.7768	miRNA-mRNA	4230.67	4254.67	-38.625	0.8005	CGGGAAGGACCGCGCGGU	CCCCTACCTGGCGCGCCA	Transposon Ty3-I Gag-Pol polyprotein [Vitis vinifera]	-	-	-	-	-	-	-
novel-m0020-5p	MSTRG.7768	miRNA-mRNA	3565.33	3589.33	-38.625	0.8005	CGGGAAGGACCGCGCGGA	CCCCTACCTGGCGCGCCA	trichoplein keratin filament-binding protein-like [Elaeis guineensis]	-	-	-	-	-	-	-
novel-m0020-5p	MSTRG.7768	miRNA-mRNA	1030.67	1054.67	-29.375	0.6136	GGGGAUGGACCGCGCGGA	CCCCTACCTGGCGCGCCA	trichoplein keratin filament-binding protein-like [Elaeis guineensis]	-	-	-	-	-	-	-
novel-m0020-5p	MSTRG.7768	miRNA-mRNA	84	108	-29.625	0.622	GGGGAUGGACCGCGCGGU	CCCCTACCTGGCGCGCCA	-	-	-	-	-	-	-	-
novel-m0020-5p	MSTRG.7768	miRNA-mRNA	1041.33	1065.33	-37	0.7749	CGGGAUGGACCGCGCGGU	CCCCTACCTGGCGCGCCA	TNP2, partial [Antirrhinum majus]	-	-	-	-	-	-	-
novel-m0020-5p	MSTRG.7768	miRNA-mRNA	210.667	233.333	-25.625	0.6571	CGGGAAGGACCGCGCGGU	CCCCTACCTGGCGCGCCA	uncharacterized protein LOC109505143 [Elaeis guineensis]	-	-	-	-	-	-	-
novel-m0020-5p	MSTRG.7768	miRNA-mRNA	1864	1886.67	-31	0.8052	CGGGAAGGACCGCGCGGA	CCCCTACCTGGCGCGCCA	-	-	-	-	-	-	-	-
novel-m0020-5p	MSTRG.8924	miRNA-mRNA	200	222.667	-29.125	0.759	GGGGAUGGACCGCGCGGA	CCCCTACCTGGCGCGCCA	-	-	-	-	-	-	-	-
novel-m0020-5p	MSTRG.8924	miRNA-mRNA	273.333	296	-32	0.8393	GGGGAUGGACCGCGCGGU	CCCCTACCTGGCGCGCCA	RVT_3 domain-containing protein [Cephalotus follicularis]	-	-	-	-	-	-	-
novel-m0020-5p	MSTRG.8924	miRNA-mRNA	169.333	192	-24.25	0.6445	GGGGAUGGACCGCGCGGU	CCCCTACCTGGCGCGCCA	RVT_3 domain-containing protein [Cephalotus follicularis]	-	-	-	-	-	-	-
novel-m0020-5p	MSTRG.8924	miRNA-mRNA	336	358.667	-31.25	0.8065	GGGGAUGGACCGCGCGGA	CCCCTACCTGGCGCGCCA	collagen alpha-1(I) chain-like [Phoenix dactylifera]	-	-	-	-	-	-	-
novel-m0020-5p	MSTRG.8924	miRNA-mRNA	558.667	581.333	-24.125	0.6266	GGGGAUGGACCGCGCGGU	CCCCTACCTGGCGCGCCA	-	-	-	-	-	-	-	-
novel-m0020-5p	MSTRG.8924	miRNA-mRNA	2568	2590.67	-28	0.7179	CGGGAUGGACCGCGCGGU	CCCCTACCTGGCGCGCCA	RVT_1 domain-containing protein, partial [Cephalotus follicularis]	-	-	-	-	-	-	-
novel-m0020-5p	MSTRG.8924	miRNA-mRNA	4168	4190.67	-26.125	0.6898	GGGGAUGGACCGCGCGGA	CCCCTACCTGGCGCGCCA	RVT_1 domain-containing protein, partial [Cephalotus follicularis]	-	-	-	-	-	-	-
novel-m0020-5p	MSTRG.8924	miRNA-mRNA	244	266.667	-24.25	0.6403	GGGGAUGGACCGCGCGGU	CCCCTACCTGGCGCGCCA	-	-	-	-	-	-	-	-
novel-m0020-5p	MSTRG.8924	miRNA-mRNA	3898.67	3921.33	-23.375	0.6131	CGGGAUGGACCGCGCGGU	CCCCTACCTGGCGCGCCA	pinin [Elaeis guineensis]	Genetic Information Processing;Genetic Information Processing	Translation;Translation	ko03013//Nucleocytoplasmic transport;ko03015//mRNA surveillance pathway	K13114;K13114	-	-	-
novel-m0020-5p	MSTRG.8924	miRNA-mRNA	490.667	513.333	-24	0.6194	CGGGAAGGACCGCGCGGU	CCCCTACCTGGCGCGCCA	-	-	-	-	-	-	-	-
novel-m0020-5p	MSTRG.8924	miRNA-mRNA	740	762.667	-23.5	0.6104	CGGGAAGGACCGCGCGGA	CCCCTACCTGGCGCGCCA	-	-	-	-	-	-	-	-
novel-m0020-5p	MSTRG.8924	miRNA-mRNA	24	46.6667	-25.5	0.6538	GGGGAUGGACCGCGCGGA	CCCCTACCTGGCGCGCCA	ensconsin-like [Elaeis guineensis]	-	-	-	-	-	-	-
novel-m0020-5p	MSTRG.8924	miRNA-mRNA	622.667	645.333	-31.25	0.8065	GGGGAUGGACCGCGCGGU	CCCCTACCTGGCGCGCCA	-	-	-	-	-	-	-	-
novel-m0020-5p	MSTRG.8924	miRNA-mRNA	690.667	713.333	-23.75	0.6271	GGGGAUGGACCGCGCGGU	CCCCTACCTGGCGCGCCA	uncharacterized protein LOC105049174 [Elaeis guineensis]	-	-	-	-	-	-	-
novel-m0020-5p	MSTRG.8924	miRNA-mRNA	2484	2506.67	-28.25	0.7508	CGGGAUGGACCGCGCGGU	CCCCTACCTGGCGCGCCA	uncharacterized protein LOC105049174 [Elaeis guineensis]	-	-	-	-	-	-	-
novel-m0020-5p	MSTRG.9937	miRNA-mRNA	22.6667	45.3333	-29	0.7557	CGGGAAGGACCGCGCGGU	CCCCTACCTGGCGCGCCA	-	-	-	-	-	-	-	-
novel-m0020-5p	MSTRG.9937	miRNA-mRNA	2281.33	2304	-23.625	0.6238	CGGGAAGGACCGCGCGGA	CCCCTACCTGGCGCGCCA	14-3-3-like protein [Elaeis guineensis]	-	-	-	-	-	-	-
novel-m0020-5p	MSTRG.9937	miRNA-mRNA	2658.67	2681.33	-28.25	0.7508	GGGGAUGGACCGCGCGGA	CCCCTACCTGGCGCGCCA	-	-	-	-	-	-	-	-
novel-m0020-5p	MSTRG.9937	miRNA-mRNA	469.333	492	-30.25	0.7961	GGGGAUGGACCGCGCGGU	CCCCTACCTGGCGCGCCA	-	-	-	-	-	-	-	-
novel-m0020-5p	MSTRG.9937	miRNA-mRNA	1069.33	1092	-30.5	0.8053	CGGGAUGGACCGCGCGGU	CCCCTACCTGGCGCGCCA	5'-adenylylsulfate reductase-like 4 [Phoenix dactylifera]	-	-	-	-	-	-	-
novel-m0020-5p	MSTRG.9937	miRNA-mRNA	2902.67	2925.33	-24.375	0.6436	CGGGAAGGACCGCGCGGU	CCCCTACCTGGCGCGCCA	plant UBX domain-containing protein 2 [Elaeis guineensis]	Genetic Information Processing	Folding, sorting and degradation	ko04141//Protein processing in endoplasmic reticulum	K14011	-	-	-
novel-m0020-5p	MSTRG.9937	miRNA-mRNA	196	218.667	-24.875	0.6656	CGGGAAGGACCGCGCGGA	CCCCTACCTGGCGCGCCA	uncharacterized WD repeat-containing protein C2A9.03 isoform X1 [Elaeis guineensis]	-	-	-	-	-	-	-
novel-m0020-5p	MSTRG.9937	miRNA-mRNA	981.333	1004	-23.75	0.6312	GGGGAUGGACCGCGCGGA	CCCCTACCTGGCGCGCCA	stress response protein NST1-like [Elaeis guineensis]	-	-	-	-	-	-	-
novel-m0020-5p	MSTRG.9937	miRNA-mRNA	534.667	557.333	-23.75	0.6312	GGGGAUGGACCGCGCGGU	CCCCTACCTGGCGCGCCA	stress response protein NST1-like [Elaeis guineensis]	-	-	-	-	-	-	-
novel-m0020-5p	MSTRG.9937	miRNA-mRNA	534.667	557.333	-23.75	0.6312	GGGGAUGGACCGCGCGGA	CCCCTACCTGGCGCGCCA	-	-	-	-	-	-	-	-
novel-m0020-5p	MSTRG.9937	miRNA-mRNA	716	738.667	-23.125	0.6106	GGGGAUGGACCGCGCGGU	CCCCTACCTGGCGCGCCA	protein VASP homolog [Triticum aestivum]	-	-	-	-	-	-	-
novel-m0020-5p	MSTRG.9937	miRNA-mRNA	112	134.667	-24.375	0.6393	CGGGAUGGACCGCGCGGU	CCCCTACCTGGCGCGCCA	CRAL-TRIO domain-containing protein YKL091C-like [Elaeis guineensis]	-	-	-	-	-	-	-
novel-m0020-5p	MSTRG.9937	miRNA-mRNA	958.667	981.333	-24.25	0.6258	CGGGAAGGACCGCGCGGU	CCCCTACCTGGCGCGCCA	reverse transcriptase [Corchorus capsularis]	-	-	-	-	-	-	-
novel-m0020-5p	MSTRG.9937	miRNA-mRNA	377.333	400	-26.625	0.6827	CGGGAAGGACCGCGCGGA	CCCCTACCTGGCGCGCCA	RNA-binding protein [Actinidia rufa]	-	-	-	-	-	-	-
novel-m0020-5p	MSTRG.9937	miRNA-mRNA	404	426.667	-24	0.64	GGGGAUGGACCGCGCGGA	CCCCTACCTGGCGCGCCA	pectinesterase inhibitor 10 [Nymphaea colorata]	-	-	-	-	-	-	-
novel-m0020-5p	MSTRG.9937	miRNA-mRNA	404	426.667	-24	0.64	GGGGAUGGACCGCGCGGU	CCCCTACCTGGCGCGCCA	Retrovirus-related Pol polyprotein from transposon TNT 1-94, partial [Cajanus cajan]	-	-	-	-	-	-	-
novel-m0020-5p	MSTRG.9937	miRNA-mRNA	3764	3786.67	-24.5	0.6469	GGGGAUGGACCGCGCGGU	CCCCTACCTGGCGCGCCA	pectinesterase inhibitor 10-like [Elaeis guineensis]	-	-	-	-	-	-	-
novel-m0020-5p	MSTRG.9937	miRNA-mRNA	1010.67	1033.33	-31.5	0.8077	CGGGAUGGACCGCGCGGU	CCCCTACCTGGCGCGCCA	delta-12 fatty acid desaturase, partial [Elaeis oleifera]	Metabolism;Metabolism;Metabolism	Global and overview maps;Global and overview maps;Lipid metabolism	ko01100//Metabolic pathways;ko01212//Fatty acid metabolism;ko01040//Biosynthesis of unsaturated fatty acids	K10256;K10256;K10256	-	-	-
novel-m0020-5p	MSTRG.9937	miRNA-mRNA	110.667	133.333	-32.75	0.8647	CGGGAAGGACCGCGCGGU	CCCCTACCTGGCGCGCCA	cyclic dof factor 2 [Elaeis guineensis]	-	-	-	-	-	-	-
novel-m0020-5p	MSTRG.9937	miRNA-mRNA	2576	2598.67	-23.75	0.6312	CGGGAAGGACCGCGCGGA	CCCCTACCTGGCGCGCCA	-	-	-	-	-	-	-	-
novel-m0020-5p	MSTRG.9937	miRNA-mRNA	1109.33	1132	-28.375	0.7592	GGGGAUGGACCGCGCGGA	CCCCTACCTGGCGCGCCA	-	-	-	-	-	-	-	-
novel-m0020-5p	MSTRG.9937	miRNA-mRNA	2705.33	2728	-23.875	0.6304	GGGGAUGGACCGCGCGGU	CCCCTACCTGGCGCGCCA	E3 ubiquitin-protein ligase CSU1 [Elaeis guineensis]	-	-	-	-	-	-	-
novel-m0020-5p	MSTRG.9937	miRNA-mRNA	2658.67	2681.33	-30.75	0.6228	CGGGAUGGACCGCGCGGU	CCCCTACCTGGCGCGCCA	exportin-T-like [Olea europaea var. sylvestris] [Olea europaea]	Genetic Information Processing	Translation	ko03013//Nucleocytoplasmic transport	K14288	-	-	-
novel-m0020-5p	MSTRG.9937	miRNA-mRNA	760	782.667	-30.125	0.6132	CGGGAAGGACCGCGCGGU	CCCCTACCTGGCGCGCCA	-	-	-	-	-	-	-	-
novel-m0020-5p	MSTRG.9937	miRNA-mRNA	397.333	420	-30.625	0.6171	CGGGAAGGACCGCGCGGA	CCCCTACCTGGCGCGCCA	-	-	-	-	-	-	-	-
novel-m0020-5p	MSTRG.9937	miRNA-mRNA	1964	1986.67	-31	0.6359	GGGGAUGGACCGCGCGGA	CCCCTACCTGGCGCGCCA	oligopeptide transporter 5-like [Elaeis guineensis]	-	-	-	-	-	-	-
novel-m0020-5p	MSTRG.9937	miRNA-mRNA	3921.33	3944	-29.75	0.6134	GGGGAUGGACCGCGCGGU	CCCCTACCTGGCGCGCCA	protein NYNRIN-like [Coffea arabica]	-	-	-	-	-	-	-
novel-m0020-5p	MSTRG.9937	miRNA-mRNA	3958.67	3981.33	-29.875	0.6051	CGGGAUGGACCGCGCGGU	CCCCTACCTGGCGCGCCA	Ribonuclease H, partial [Parasponia andersonii]	-	-	-	-	-	-	-
novel-m0020-5p	MSTRG.9937	miRNA-mRNA	770.667	793.333	-30.25	0.608	CGGGAAGGACCGCGCGGU	CCCCTACCTGGCGCGCCA	-	-	-	-	-	-	-	-
novel-m0020-5p	MSTRG.9937	miRNA-mRNA	1085.33	1108	-30.25	0.608	CGGGAAGGACCGCGCGGA	CCCCTACCTGGCGCGCCA	-	-	-	-	-	-	-	-
novel-m0020-5p	MSTRG.9937	miRNA-mRNA	1184	1206.67	-33	0.6804	GGGGAUGGACCGCGCGGA	CCCCTACCTGGCGCGCCA	60S ribosomal protein L27a-2-like [Elaeis guineensis]	Genetic Information Processing	Translation	ko03010//Ribosome	K02900	-	-	-
novel-m0020-5p	MSTRG.9937	miRNA-mRNA	930.667	953.333	-33	0.6804	GGGGAUGGACCGCGCGGU	CCCCTACCTGGCGCGCCA	60S ribosomal protein L27a-3-like [Phoenix dactylifera]	Genetic Information Processing	Translation	ko03010//Ribosome	K02900	-	-	-
novel-m0020-5p	MSTRG.9937	miRNA-mRNA	160	182.667	-37	0.7456	CGGGAUGGACCGCGCGGU	CCCCTACCTGGCGCGCCA	type 6 nonspecific lipid transfer protein LTP602 [Elaeis guineensis]	-	-	-	-	-	-	-
novel-m0020-5p	MSTRG.9937	miRNA-mRNA	498.667	521.333	-37	0.7456	CGGGAAGGACCGCGCGGU	CCCCTACCTGGCGCGCCA	trichoplein keratin filament-binding protein-like [Elaeis guineensis]	-	-	-	-	-	-	-
novel-m0020-5p	MSTRG.9937	miRNA-mRNA	229.333	252	-30.25	0.6096	CGGGAAGGACCGCGCGGA	CCCCTACCTGGCGCGCCA	trichoplein keratin filament-binding protein-like [Elaeis guineensis]	-	-	-	-	-	-	-
novel-m0020-5p	ncbi_105038349	miRNA-mRNA	1102.67	1125.33	-32.75	0.6599	GGGGAUGGACCGCGCGGA	CCCCTACCTGGCGCGCCA	-	-	-	-	-	-	-	-
novel-m0020-5p	ncbi_105038349	miRNA-mRNA	84	106.667	-33.125	0.6675	GGGGAUGGACCGCGCGGU	CCCCTACCTGGCGCGCCA	-	-	-	-	-	-	-	-
novel-m0020-5p	ncbi_105038349	miRNA-mRNA	52	74.6667	-33.125	0.6675	CGGGAUGGACCGCGCGGU	CCCCTACCTGGCGCGCCA	Beta-porphyranase [Actinidia chinensis var. chinensis] [Actinidia chinensis]	-	-	-	-	-	-	-
novel-m0020-5p	ncbi_105038349	miRNA-mRNA	1157.33	1180	-34.625	0.7103	CGGGAAGGACCGCGCGGU	CCCCTACCTGGCGCGCCA	uncharacterized protein LOC112090920 [Morus notabilis]	-	-	-	-	-	-	-
novel-m0020-5p	ncbi_105038349	miRNA-mRNA	3706.67	3729.33	-32	0.6448	CGGGAAGGACCGCGCGGA	CCCCTACCTGGCGCGCCA	Retrovirus-related Pol polyprotein from transposon TNT 1-94 [Vitis vinifera]	-	-	-	-	-	-	-
novel-m0020-5p	ncbi_105038349	miRNA-mRNA	252	274.667	-32.5	0.6667	GGGGAUGGACCGCGCGGA	CCCCTACCTGGCGCGCCA	Retrovirus-related Pol polyprotein from transposon TNT 1-94 [Cajanus cajan]	Genetic Information Processing	Translation	ko03008//Ribosome biogenesis in eukaryotes	K11108	-	-	-
novel-m0020-5p	ncbi_105038349	miRNA-mRNA	64	86.6667	-32.125	0.659	GGGGAUGGACCGCGCGGU	CCCCTACCTGGCGCGCCA	trichoplein keratin filament-binding protein-like [Elaeis guineensis]	-	-	-	-	-	-	-
novel-m0020-5p	ncbi_105038349	miRNA-mRNA	453.333	476	-31	0.6278	CGGGAUGGACCGCGCGGU	CCCCTACCTGGCGCGCCA	trichoplein keratin filament-binding protein-like [Elaeis guineensis]	-	-	-	-	-	-	-
novel-m0020-5p	ncbi_105038349	miRNA-mRNA	148	170.667	-30.125	0.6148	CGGGAAGGACCGCGCGGU	CCCCTACCTGGCGCGCCA	rve domain-containing protein [Cephalotus follicularis]	-	-	-	-	-	-	-
novel-m0020-5p	ncbi_105038349	miRNA-mRNA	1509.33	1532	-29.625	0.6108	CGGGAAGGACCGCGCGGA	CCCCTACCTGGCGCGCCA	Retrovirus-related Pol polyprotein from transposon TNT 1-94 [Vitis vinifera]	-	-	-	-	-	-	-
novel-m0020-5p	ncbi_105038349	miRNA-mRNA	1746.67	1769.33	-30.625	0.6266	GGGGAUGGACCGCGCGGA	CCCCTACCTGGCGCGCCA	transposon ty3-i gag-pol polyprotein [Quercus suber]	-	-	-	-	-	-	-
novel-m0020-5p	ncbi_105038349	miRNA-mRNA	214.667	237.333	-30.5	0.6131	GGGGAUGGACCGCGCGGU	CCCCTACCTGGCGCGCCA	Transposon Ty3-G Gag-Pol polyprotein [Vitis vinifera]	-	-	-	-	-	-	-
novel-m0020-5p	ncbi_105038349	miRNA-mRNA	120	142.667	-38	0.7795	GGGGAUGGACCGCGCGGU	CCCCTACCTGGCGCGCCA	stress response protein NST1-like [Elaeis guineensis]	-	-	-	-	-	-	-
novel-m0020-5p	ncbi_105038349	miRNA-mRNA	1021.33	1044	-32.625	0.6608	GGGGAUGGACCGCGCGGA	CCCCTACCTGGCGCGCCA	Retrovirus-related Pol polyprotein from transposon TNT 1-94 [Vitis vinifera]	-	-	-	-	-	-	-
novel-m0020-5p	ncbi_105038349	miRNA-mRNA	2614.67	2637.33	-35.75	0.7241	GGGGAUGGACCGCGCGGU	CCCCTACCTGGCGCGCCA	Retrovirus-related Pol polyprotein from transposon TNT 1-94 [Vitis vinifera]	-	-	-	-	-	-	-
novel-m0020-5p	ncbi_105038349	miRNA-mRNA	1041.33	1064	-32	0.6432	CGGGAUGGACCGCGCGGU	CCCCTACCTGGCGCGCCA	-	-	-	-	-	-	-	-
novel-m0020-5p	ncbi_105038349	miRNA-mRNA	1126.67	1149.33	-31.625	0.6373	CGGGAAGGACCGCGCGGU	CCCCTACCTGGCGCGCCA	LOW QUALITY PROTEIN: exocyst complex component EXO70B1-like [Elaeis guineensis]	-	-	-	-	-	-	-
novel-m0020-5p	ncbi_105038349	miRNA-mRNA	600	622.667	-37.125	0.7519	CGGGAAGGACCGCGCGGA	CCCCTACCTGGCGCGCCA	retrovirus-related Pol polyprotein from transposon TNT 1-94 [Trifolium pratense]	-	-	-	-	-	-	-
novel-m0020-5p	ncbi_105038349	miRNA-mRNA	636	658.667	-32.625	0.6608	GGGGAUGGACCGCGCGGA	CCCCTACCTGGCGCGCCA	-	-	-	-	-	-	-	-
novel-m0020-5p	ncbi_105038349	miRNA-mRNA	3686.67	3709.33	-30.625	0.6171	GGGGAUGGACCGCGCGGU	CCCCTACCTGGCGCGCCA	gag-pol polymerase, partial [Arabidopsis lyrata subsp. lyrata] [Arabidopsis lyrata]	-	-	-	-	-	-	-
novel-m0020-5p	ncbi_105038349	miRNA-mRNA	242.667	265.333	-31.5	0.6462	GGGGAUGGACCGCGCGGU	CCCCTACCTGGCGCGCCA	-	-	-	-	-	-	-	-
novel-m0020-5p	ncbi_105038349	miRNA-mRNA	1629.33	1652	-32.125	0.6506	CGGGAUGGACCGCGCGGU	CCCCTACCTGGCGCGCCA	-	-	-	-	-	-	-	-
novel-m0020-5p	ncbi_105038349	miRNA-mRNA	1920	1942.67	-31	0.6392	CGGGAAGGACCGCGCGGU	CCCCTACCTGGCGCGCCA	Retrotransposon gag protein [Corchorus olitorius]	-	-	-	-	-	-	-
novel-m0020-5p	ncbi_105040895	miRNA-mRNA	1068	1090.67	-32	0.6481	CGGGAAGGACCGCGCGGA	CCCCTACCTGGCGCGCCA	Beta-porphyranase [Actinidia chinensis var. chinensis] [Actinidia chinensis]	-	-	-	-	-	-	-
novel-m0020-5p	ncbi_105040895	miRNA-mRNA	160	182.667	-37.875	0.7632	GGGGAUGGACCGCGCGGA	CCCCTACCTGGCGCGCCA	Retrovirus-related Pol polyprotein from transposon TNT 1-94 [Vitis vinifera]	-	-	-	-	-	-	-
novel-m0020-5p	ncbi_105040895	miRNA-mRNA	1302.67	1325.33	-31.5	0.6462	GGGGAUGGACCGCGCGGU	CCCCTACCTGGCGCGCCA	Retrotransposon gag protein [Corchorus capsularis]	-	-	-	-	-	-	-
novel-m0020-5p	ncbi_105040895	miRNA-mRNA	3530.67	3553.33	-33.375	0.6846	CGGGAUGGACCGCGCGGU	CCCCTACCTGGCGCGCCA	-	-	-	-	-	-	-	-
novel-m0020-5p	ncbi_105040895	miRNA-mRNA	26.6667	49.3333	-33.5	0.6872	CGGGAAGGACCGCGCGGU	CCCCTACCTGGCGCGCCA	-	-	-	-	-	-	-	-
novel-m0020-5p	ncbi_105040895	miRNA-mRNA	1524	1546.67	-37.375	0.757	CGGGAAGGACCGCGCGGA	CCCCTACCTGGCGCGCCA	60S ribosomal protein L23 [Elaeis guineensis]	Genetic Information Processing	Translation	ko03010//Ribosome	K02894	-	-	-
novel-m0020-5p	ncbi_105040895	miRNA-mRNA	2717.33	2740	-33.875	0.6913	GGGGAUGGACCGCGCGGA	CCCCTACCTGGCGCGCCA	-	-	-	-	-	-	-	-
novel-m0020-5p	ncbi_105040895	miRNA-mRNA	929.333	952	-35.5	0.719	GGGGAUGGACCGCGCGGU	CCCCTACCTGGCGCGCCA	-	-	-	-	-	-	-	-
novel-m0020-5p	ncbi_105040895	miRNA-mRNA	1244	1266.67	-31	0.6392	CGGGAUGGACCGCGCGGU	CCCCTACCTGGCGCGCCA	Retrovirus-related Pol polyprotein [Arachis hypogaea]	-	-	-	-	-	-	-
novel-m0020-5p	ncbi_105040895	miRNA-mRNA	2084	2106.67	-30.25	0.6173	CGGGAAGGACCGCGCGGU	CCCCTACCTGGCGCGCCA	Retrovirus-related Pol polyprotein [Arachis hypogaea]	-	-	-	-	-	-	-
novel-m0020-5p	ncbi_105040895	miRNA-mRNA	670.667	693.333	-34.375	0.7051	CGGGAAGGACCGCGCGGA	CCCCTACCTGGCGCGCCA	uncharacterized protein LOC105049174 [Elaeis guineensis]	-	-	-	-	-	-	-
novel-m0020-5p	ncbi_105040895	miRNA-mRNA	330.667	353.333	-34.375	0.7051	GGGGAUGGACCGCGCGGA	CCCCTACCTGGCGCGCCA	uncharacterized protein LOC105049174 [Elaeis guineensis]	-	-	-	-	-	-	-
novel-m0020-5p	ncbi_105040895	miRNA-mRNA	1110.67	1133.33	-34.375	0.7051	GGGGAUGGACCGCGCGGU	CCCCTACCTGGCGCGCCA	-	-	-	-	-	-	-	-
novel-m0020-5p	ncbi_105040895	miRNA-mRNA	234.667	257.333	-33.25	0.6821	CGGGAUGGACCGCGCGGU	CCCCTACCTGGCGCGCCA	-	-	-	-	-	-	-	-
novel-m0020-5p	ncbi_105040895	miRNA-mRNA	73.3333	96	-33.25	0.6821	CGGGAAGGACCGCGCGGU	CCCCTACCTGGCGCGCCA	uncharacterized protein LOC109505143 [Elaeis guineensis]	-	-	-	-	-	-	-
novel-m0020-5p	ncbi_105040895	miRNA-mRNA	754.667	777.333	-30.375	0.6263	CGGGAAGGACCGCGCGGA	CCCCTACCTGGCGCGCCA	-	-	-	-	-	-	-	-
novel-m0020-5p	ncbi_105040895	miRNA-mRNA	2288	2310.67	-35	0.7089	GGGGAUGGACCGCGCGGA	CCCCTACCTGGCGCGCCA	protein NYNRIN-like [Coffea arabica]	-	-	-	-	-	-	-
novel-m0020-5p	ncbi_105040895	miRNA-mRNA	3409.33	3432	-36	0.7254	GGGGAUGGACCGCGCGGU	CCCCTACCTGGCGCGCCA	rve domain-containing protein/RVT_3 domain-containing protein, partial [Cephalotus follicularis]	-	-	-	-	-	-	-
novel-m0020-5p	ncbi_105040895	miRNA-mRNA	2661.33	2684	-36	0.7254	CGGGAUGGACCGCGCGGU	CCCCTACCTGGCGCGCCA	-	-	-	-	-	-	-	-
novel-m0020-5p	ncbi_105040895	miRNA-mRNA	1474.67	1497.33	-35.625	0.727	CGGGAAGGACCGCGCGGU	CCCCTACCTGGCGCGCCA	myb domain protein 112 [Actinidia rufa]	-	-	-	-	-	-	-
novel-m0020-5p	ncbi_105040895	miRNA-mRNA	526.667	549.333	-43.875	0.8886	CGGGAAGGACCGCGCGGA	CCCCTACCTGGCGCGCCA	-	-	-	-	-	-	-	-
novel-m0020-5p	ncbi_105040895	miRNA-mRNA	909.333	936	-30.375	0.6247	GGGGAUGGACCGCGCGGA	CCCCTACCTGGCGCGCCA	-	-	-	-	-	-	-	-
novel-m0020-5p	ncbi_105040895	miRNA-mRNA	300	326.667	-37.75	0.7744	GGGGAUGGACCGCGCGGU	CCCCTACCTGGCGCGCCA	-	-	-	-	-	-	-	-
novel-m0020-5p	ncbi_105040895	miRNA-mRNA	3636	3662.67	-31.5	0.6445	CGGGAUGGACCGCGCGGU	CCCCTACCTGGCGCGCCA	RVP_2 domain-containing protein [Cephalotus follicularis]	-	-	-	-	-	-	-
novel-m0020-5p	ncbi_105040895	miRNA-mRNA	341.333	368	-30.75	0.626	CGGGAAGGACCGCGCGGU	CCCCTACCTGGCGCGCCA	protein DDB_G0276689-like, partial [Phoenix dactylifera]	-	-	-	-	-	-	-
novel-m0020-5p	ncbi_105040895	miRNA-mRNA	96	122.667	-35.375	0.7219	CGGGAAGGACCGCGCGGA	CCCCTACCTGGCGCGCCA	60S ribosomal protein L27a-3 [Cocos nucifera]	Genetic Information Processing	Translation	ko03010//Ribosome	K02900	-	-	-
novel-m0020-5p	ncbi_105044244	miRNA-mRNA	1481.33	1508	-30.125	0.6164	GGGGAUGGACCGCGCGGA	CCCCTACCTGGCGCGCCA	60S ribosomal protein L27a-3 [Cocos nucifera]	Genetic Information Processing	Translation	ko03010//Ribosome	K02900	-	-	-
novel-m0020-5p	ncbi_105044244	miRNA-mRNA	118.667	145.333	-30.875	0.6317	GGGGAUGGACCGCGCGGU	CCCCTACCTGGCGCGCCA	-	-	-	-	-	-	-	-
novel-m0020-5p	ncbi_105044244	miRNA-mRNA	101.333	128	-35.625	0.7326	GGGGAUGGACCGCGCGGU	CCCCTACCTGGCGCGCCA	PREDICTED: transposon [Prunus dulcis]	-	-	-	-	-	-	-
novel-m0020-5p	ncbi_105044244	miRNA-mRNA	394.667	421.333	-33.5	0.6854	GGGGAUGGACCGCGCGGA	CCCCTACCTGGCGCGCCA	Transposon, En/Spm-like protein [Corchorus capsularis]	-	-	-	-	-	-	-
novel-m0020-5p	ncbi_105044244	miRNA-mRNA	1350.67	1377.33	-33.5	0.6854	GGGGAUGGACCGCGCGGU	CCCCTACCTGGCGCGCCA	uncharacterized protein LOC105049174 [Elaeis guineensis]	-	-	-	-	-	-	-
novel-m0020-5p	ncbi_105044244	miRNA-mRNA	3306.67	3333.33	-33.5	0.6854	CGGGAUGGACCGCGCGGU	CCCCTACCTGGCGCGCCA	uncharacterized protein LOC105060776 [Elaeis guineensis]	-	-	-	-	-	-	-
novel-m0020-5p	ncbi_105044244	miRNA-mRNA	518.667	545.333	-32.25	0.6548	CGGGAAGGACCGCGCGGU	CCCCTACCTGGCGCGCCA	uncharacterized protein LOC105060776 [Elaeis guineensis]	-	-	-	-	-	-	-
novel-m0020-5p	ncbi_105044244	miRNA-mRNA	894.667	921.333	-31	0.6327	CGGGAAGGACCGCGCGGA	CCCCTACCTGGCGCGCCA	-	-	-	-	-	-	-	-
novel-m0020-5p	ncbi_105044244	miRNA-mRNA	2378.67	2405.33	-31.875	0.6555	GGGGAUGGACCGCGCGGA	CCCCTACCTGGCGCGCCA	-	-	-	-	-	-	-	-
novel-m0020-5p	ncbi_105044244	miRNA-mRNA	433.333	460	-32.125	0.6624	GGGGAUGGACCGCGCGGU	CCCCTACCTGGCGCGCCA	Retrotransposon gag protein [Corchorus olitorius]	-	-	-	-	-	-	-
novel-m0020-5p	ncbi_105044244	miRNA-mRNA	312	338.667	-32.5	0.6667	GGGGAUGGACCGCGCGGU	CCCCTACCTGGCGCGCCA	Retrovirus-related Pol polyprotein from transposon TNT 1-94 [Vitis vinifera]	-	-	-	-	-	-	-
novel-m0020-5p	ncbi_105044244	miRNA-mRNA	3429.33	3452	-31	0.6123	CGGGAUGGACCGCGCGGU	CCCCTACCTGGCGCGCCA	Retrovirus-related Pol polyprotein from transposon TNT 1-94 [Vitis vinifera]	-	-	-	-	-	-	-
novel-m0020-5p	ncbi_105044244	miRNA-mRNA	841.333	864	-31.25	0.6203	CGGGAAGGACCGCGCGGU	CCCCTACCTGGCGCGCCA	Retrovirus-related Pol polyprotein from transposon TNT 1-94 [Vitis vinifera]	-	-	-	-	-	-	-
novel-m0020-5p	ncbi_105044244	miRNA-mRNA	596	618.667	-50.625	1	CGGGAAGGACCGCGCGGA	CCCCTACCTGGCGCGCCA	Beta-porphyranase [Actinidia chinensis var. chinensis] [Actinidia chinensis]	-	-	-	-	-	-	-
novel-m0020-5p	ncbi_105044244	miRNA-mRNA	1442.67	1465.33	-32.625	0.6444	GGGGAUGGACCGCGCGGA	CCCCTACCTGGCGCGCCA	-	-	-	-	-	-	-	-
novel-m0020-5p	ncbi_105044244	miRNA-mRNA	92	114.667	-31	0.6154	GGGGAUGGACCGCGCGGU	CCCCTACCTGGCGCGCCA	-	-	-	-	-	-	-	-
novel-m0020-5p	ncbi_105044244	miRNA-mRNA	3753.33	3776	-31.625	0.6186	CGGGAUGGACCGCGCGGU	CCCCTACCTGGCGCGCCA	RVT_1 domain-containing protein, partial [Cephalotus follicularis]	-	-	-	-	-	-	-
novel-m0020-5p	ncbi_105044244	miRNA-mRNA	992	1014.67	-36.625	0.7112	CGGGAAGGACCGCGCGGU	CCCCTACCTGGCGCGCCA	-	-	-	-	-	-	-	-
novel-m0020-5p	ncbi_105044244	miRNA-mRNA	1413.33	1436	-32.625	0.632	CGGGAAGGACCGCGCGGA	CCCCTACCTGGCGCGCCA	-	-	-	-	-	-	-	-
novel-m0020-5p	ncbi_105044244	miRNA-mRNA	778.667	801.333	-36.375	0.6995	GGGGAUGGACCGCGCGGA	CCCCTACCTGGCGCGCCA	Retrovirus-related Pol polyprotein from transposon TNT 1-94, partial [Cajanus cajan]	-	-	-	-	-	-	-
novel-m0020-5p	ncbi_105044244	miRNA-mRNA	1118.67	1141.33	-36.375	0.6995	GGGGAUGGACCGCGCGGU	CCCCTACCTGGCGCGCCA	-	-	-	-	-	-	-	-
novel-m0020-5p	ncbi_105044244	miRNA-mRNA	1557.33	1580	-36.875	0.7248	GGGGAUGGACCGCGCGGU	CCCCTACCTGGCGCGCCA	rve domain-containing protein/RVT_3 domain-containing protein [Cephalotus follicularis]	-	-	-	-	-	-	-
novel-m0020-5p	ncbi_105044244	miRNA-mRNA	1670.67	1693.33	-37.875	0.7319	CGGGAUGGACCGCGCGGU	CCCCTACCTGGCGCGCCA	Beta-porphyranase [Actinidia chinensis var. chinensis] [Actinidia chinensis]	-	-	-	-	-	-	-
novel-m0020-5p	ncbi_105044244	miRNA-mRNA	845.333	868	-35	0.6948	CGGGAAGGACCGCGCGGU	CCCCTACCTGGCGCGCCA	-	-	-	-	-	-	-	-
novel-m0020-5p	ncbi_105044244	miRNA-mRNA	421.333	444	-34.75	0.6748	CGGGAAGGACCGCGCGGA	CCCCTACCTGGCGCGCCA	-	-	-	-	-	-	-	-
novel-m0020-5p	ncbi_105044244	miRNA-mRNA	688	710.667	-32.125	0.6314	GGGGAUGGACCGCGCGGA	CCCCTACCTGGCGCGCCA	Endonuclease [Actinidia chinensis var. chinensis] [Actinidia chinensis]	-	-	-	-	-	-	-
novel-m0020-5p	ncbi_105044244	miRNA-mRNA	772	794.667	-31.125	0.6014	GGGGAUGGACCGCGCGGU	CCCCTACCTGGCGCGCCA	Endonuclease [Actinidia chinensis var. chinensis] [Actinidia chinensis]	-	-	-	-	-	-	-
novel-m0020-5p	ncbi_105044244	miRNA-mRNA	1786.67	1809.33	-35.25	0.6861	CGGGAUGGACCGCGCGGU	CCCCTACCTGGCGCGCCA	Retrovirus-related Pol polyprotein from transposon TNT 1-94 [Vitis vinifera]	-	-	-	-	-	-	-
novel-m0020-5p	ncbi_105044244	miRNA-mRNA	500	522.667	-35.25	0.6861	CGGGAAGGACCGCGCGGU	CCCCTACCTGGCGCGCCA	-	-	-	-	-	-	-	-
novel-m0020-5p	ncbi_105044244	miRNA-mRNA	437.333	460	-32.25	0.6402	CGGGAAGGACCGCGCGGA	CCCCTACCTGGCGCGCCA	hypothetical protein COCNU_06G007960 [Cocos nucifera]	-	-	-	-	-	-	-
novel-m0020-5p	ncbi_105044244	miRNA-mRNA	3137.33	3160	-31.625	0.6216	GGGGAUGGACCGCGCGGA	CCCCTACCTGGCGCGCCA	polyprotein [Oryza australiensis]	-	-	-	-	-	-	-
novel-m0020-5p	ncbi_105044244	miRNA-mRNA	901.333	924	-40	0.7901	GGGGAUGGACCGCGCGGU	CCCCTACCTGGCGCGCCA	Retrovirus-related Pol polyprotein from transposon TNT 1-94 [Cajanus cajan]	-	-	-	-	-	-	-
novel-m0020-5p	ncbi_105044830	miRNA-mRNA	121.333	144	-36.125	0.7015	CGGGAUGGACCGCGCGGU	CCCCTACCTGGCGCGCCA	Retrovirus-related Pol polyprotein from transposon TNT 1-94 [Vitis vinifera]	Metabolism;Metabolism;Metabolism;Metabolism;Metabolism;Metabolism	Global and overview maps;Global and overview maps;Global and overview maps;Carbohydrate metabolism;Carbohydrate metabolism;Carbohydrate metabolism	ko01100//Metabolic pathways;ko01110//Biosynthesis of secondary metabolites;ko01200//Carbon metabolism;ko00010//Glycolysis / Gluconeogenesis;ko00620//Pyruvate metabolism;ko00020//Citrate cycle (TCA cycle)	K00627;K00627;K00627;K00627;K00627;K00627	-	-	-
novel-m0020-5p	ncbi_105044830	miRNA-mRNA	873.333	896	-31.125	0.6029	CGGGAAGGACCGCGCGGU	CCCCTACCTGGCGCGCCA	-	-	-	-	-	-	-	-
novel-m0020-5p	ncbi_105044830	miRNA-mRNA	161.333	184	-34.375	0.674	CGGGAAGGACCGCGCGGA	CCCCTACCTGGCGCGCCA	-	-	-	-	-	-	-	-
novel-m0020-5p	ncbi_105044830	miRNA-mRNA	2134.67	2161.33	-42.375	0.8169	GGGGAUGGACCGCGCGGA	CCCCTACCTGGCGCGCCA	trichoplein keratin filament-binding protein-like [Elaeis guineensis]	-	-	-	-	-	-	-
novel-m0020-5p	ncbi_105044830	miRNA-mRNA	2177.33	2204	-44.5	0.8537	GGGGAUGGACCGCGCGGU	CCCCTACCTGGCGCGCCA	trichoplein keratin filament-binding protein-like [Elaeis guineensis]	-	-	-	-	-	-	-
novel-m0020-5p	ncbi_105044830	miRNA-mRNA	113.333	140	-36.625	0.706	CGGGAUGGACCGCGCGGU	CCCCTACCTGGCGCGCCA	ensconsin-like [Elaeis guineensis]	-	-	-	-	-	-	-
novel-m0020-5p	ncbi_105044830	miRNA-mRNA	130.667	157.333	-36.625	0.706	CGGGAAGGACCGCGCGGU	CCCCTACCTGGCGCGCCA	-	-	-	-	-	-	-	-
novel-m0020-5p	ncbi_105044830	miRNA-mRNA	6400	6425.33	-34	0.6018	CGGGAAGGACCGCGCGGA	CCCCTACCTGGCGCGCCA	-	-	-	-	-	-	-	-
novel-m0020-5p	ncbi_105044830	miRNA-mRNA	814.667	840	-35	0.6222	GGGGAUGGACCGCGCGGA	CCCCTACCTGGCGCGCCA	-	-	-	-	-	-	-	-
novel-m0020-5p	ncbi_105044830	miRNA-mRNA	365.333	390.667	-35.25	0.6225	GGGGAUGGACCGCGCGGU	CCCCTACCTGGCGCGCCA	-	-	-	-	-	-	-	-
novel-m0020-5p	ncbi_105044830	miRNA-mRNA	1084	1109.33	-41.5	0.7345	CGGGAUGGACCGCGCGGU	CCCCTACCTGGCGCGCCA	RVT_3 domain-containing protein [Cephalotus follicularis]	-	-	-	-	-	-	-
novel-m0020-5p	ncbi_105044830	miRNA-mRNA	1861.33	1886.67	-36.375	0.6438	CGGGAAGGACCGCGCGGU	CCCCTACCTGGCGCGCCA	-	-	-	-	-	-	-	-
novel-m0020-5p	ncbi_105044830	miRNA-mRNA	840	865.333	-35.625	0.6333	CGGGAAGGACCGCGCGGA	CCCCTACCTGGCGCGCCA	-	-	-	-	-	-	-	-
novel-m0020-5p	ncbi_105044830	miRNA-mRNA	1349.33	1374.67	-34.125	0.604	GGGGAUGGACCGCGCGGA	CCCCTACCTGGCGCGCCA	rve domain-containing protein/RVT_3 domain-containing protein, partial [Cephalotus follicularis]	-	-	-	-	-	-	-
novel-m0020-5p	ncbi_105044830	miRNA-mRNA	965.333	990.667	-44.375	0.7889	GGGGAUGGACCGCGCGGU	CCCCTACCTGGCGCGCCA	RVT_3 domain-containing protein, partial [Cephalotus follicularis]	-	-	-	-	-	-	-
novel-m0020-5p	ncbi_105044830	miRNA-mRNA	354.667	380	-37	0.6549	CGGGAUGGACCGCGCGGU	CCCCTACCTGGCGCGCCA	Transposon Ty3-G Gag-Pol polyprotein [Vitis vinifera]	-	-	-	-	-	-	-
novel-m0020-5p	ncbi_105044830	miRNA-mRNA	354.667	380	-37	0.6549	CGGGAAGGACCGCGCGGU	CCCCTACCTGGCGCGCCA	Transposon Ty3-G Gag-Pol polyprotein [Vitis vinifera]	-	-	-	-	-	-	-
novel-m0020-5p	ncbi_105044830	miRNA-mRNA	122.667	148	-35	0.6222	CGGGAAGGACCGCGCGGA	CCCCTACCTGGCGCGCCA	Mitochodrial transcription termination factor-related [Macleaya cordata]	-	-	-	-	-	-	-
novel-m0020-5p	ncbi_105044830	miRNA-mRNA	330.667	356	-36.875	0.6512	GGGGAUGGACCGCGCGGA	CCCCTACCTGGCGCGCCA	transcription termination factor MTERF5, chloroplastic-like [Telopea speciosissima]	-	-	-	-	-	-	-
novel-m0020-5p	ncbi_105044830	miRNA-mRNA	74.6667	100	-36.375	0.651	GGGGAUGGACCGCGCGGU	CCCCTACCTGGCGCGCCA	rve domain-containing protein [Cephalotus follicularis]	-	-	-	-	-	-	-
novel-m0020-5p	ncbi_105044830	miRNA-mRNA	338.667	365.333	-41.625	0.7799	GGGGAUGGACCGCGCGGU	CCCCTACCTGGCGCGCCA	LOW QUALITY PROTEIN: flavonol 3-sulfotransferase-like [Elaeis guineensis]	Genetic Information Processing;Genetic Information Processing	Folding, sorting and degradation;Replication and repair	ko04141//Protein processing in endoplasmic reticulum;ko03420//Nucleotide excision repair	K10839;K10839	-	-	-
novel-m0020-5p	ncbi_105044830	miRNA-mRNA	512	538.667	-37.375	0.7136	GGGGAUGGACCGCGCGGA	CCCCTACCTGGCGCGCCA	LOW QUALITY PROTEIN: flavonol 3-sulfotransferase-like [Elaeis guineensis]	Genetic Information Processing;Genetic Information Processing	Folding, sorting and degradation;Replication and repair	ko04141//Protein processing in endoplasmic reticulum;ko03420//Nucleotide excision repair	K10839;K10839	-	-	-
novel-m0020-5p	ncbi_105048340	miRNA-mRNA	1264	1290.67	-37.625	0.7066	GGGGAUGGACCGCGCGGU	CCCCTACCTGGCGCGCCA	-	-	-	-	-	-	-	-
novel-m0020-5p	ncbi_105048340	miRNA-mRNA	761.333	788	-38.375	0.7224	CGGGAUGGACCGCGCGGU	CCCCTACCTGGCGCGCCA	phosphatidylinositol 4-phosphate 5-kinase 6 isoform X2 [Phoenix dactylifera]	Metabolism;Cellular Processes;Metabolism;Environmental Information Processing	Global and overview maps;Transport and catabolism;Carbohydrate metabolism;Signal transduction	ko01100//Metabolic pathways;ko04144//Endocytosis;ko00562//Inositol phosphate metabolism;ko04070//Phosphatidylinositol signaling system	K00889;K00889;K00889;K00889	-	-	-
novel-m0020-5p	ncbi_105048340	miRNA-mRNA	1252	1278.67	-40.75	0.7762	CGGGAAGGACCGCGCGGU	CCCCTACCTGGCGCGCCA	rve domain-containing protein/RVT_3 domain-containing protein [Cephalotus follicularis]	-	-	-	-	-	-	-
novel-m0020-5p	ncbi_105048340	miRNA-mRNA	1376	1402.67	-41.875	0.7976	CGGGAAGGACCGCGCGGA	CCCCTACCTGGCGCGCCA	-	-	-	-	-	-	-	-
novel-m0020-5p	ncbi_105048340	miRNA-mRNA	1977.33	2004	-34	0.6385	GGGGAUGGACCGCGCGGA	CCCCTACCTGGCGCGCCA	-	-	-	-	-	-	-	-
novel-m0020-5p	ncbi_105048340	miRNA-mRNA	750.667	777.333	-38.375	0.7224	GGGGAUGGACCGCGCGGU	CCCCTACCTGGCGCGCCA	filament-like protein [Actinidia rufa]	-	-	-	-	-	-	-
novel-m0020-5p	ncbi_105048340	miRNA-mRNA	930.667	957.333	-40.75	0.7707	GGGGAUGGACCGCGCGGU	CCCCTACCTGGCGCGCCA	protein YIPF6 homolog [Elaeis guineensis]	-	-	-	-	-	-	-
novel-m0020-5p	ncbi_105048340	miRNA-mRNA	1114.67	1141.33	-41.625	0.7929	CGGGAUGGACCGCGCGGU	CCCCTACCTGGCGCGCCA	Transposon Ty3-G Gag-Pol polyprotein [Vitis vinifera]	-	-	-	-	-	-	-
novel-m0020-5p	ncbi_105048340	miRNA-mRNA	1300	1326.67	-40.75	0.7762	CGGGAAGGACCGCGCGGU	CCCCTACCTGGCGCGCCA	Retrovirus-related Pol polyprotein from transposon TNT 1-94 [Cajanus cajan]	-	-	-	-	-	-	-
novel-m0020-5p	ncbi_105048340	miRNA-mRNA	1424	1450.67	-43.125	0.8254	CGGGAAGGACCGCGCGGA	CCCCTACCTGGCGCGCCA	Zinc finger CCHC-type protein [Dioscorea alata]	-	-	-	-	-	-	-
novel-m0020-5p	ncbi_105048340	miRNA-mRNA	704	729.333	-30.5	0.674	GGGGAUGGACCGCGCGGA	CCCCTACCTGGCGCGCCA	-	-	-	-	-	-	-	-
novel-m0020-5p	ncbi_105048340	miRNA-mRNA	2014.67	2040	-36	0.7934	GGGGAUGGACCGCGCGGU	CCCCTACCTGGCGCGCCA	-	-	-	-	-	-	-	-
novel-m0020-5p	ncbi_105048340	miRNA-mRNA	2046.67	2072	-36	0.7912	CGGGAUGGACCGCGCGGU	CCCCTACCTGGCGCGCCA	-	-	-	-	-	-	-	-
novel-m0020-5p	ncbi_105048340	miRNA-mRNA	689.333	714.667	-38.75	0.8516	CGGGAAGGACCGCGCGGU	CCCCTACCTGGCGCGCCA	-	-	-	-	-	-	-	-
novel-m0020-5p	ncbi_105048340	miRNA-mRNA	717.333	742.667	-38.75	0.8516	CGGGAAGGACCGCGCGGA	CCCCTACCTGGCGCGCCA	-	-	-	-	-	-	-	-
novel-m0020-5p	ncbi_105048729	miRNA-mRNA	749.333	774.667	-38.5	0.8462	GGGGAUGGACCGCGCGGA	CCCCTACCTGGCGCGCCA	-	-	-	-	-	-	-	-
novel-m0020-5p	ncbi_105048729	miRNA-mRNA	4	29.3333	-30	0.6593	GGGGAUGGACCGCGCGGU	CCCCTACCTGGCGCGCCA	stress response protein NST1-like [Elaeis guineensis]	-	-	-	-	-	-	-
novel-m0020-5p	ncbi_105048729	miRNA-mRNA	2330.67	2356	-30.5	0.6703	CGGGAUGGACCGCGCGGU	CCCCTACCTGGCGCGCCA	rve domain-containing protein [Cephalotus follicularis]	-	-	-	-	-	-	-
novel-m0020-5p	ncbi_105048729	miRNA-mRNA	381.333	406.667	-40.375	0.8923	CGGGAAGGACCGCGCGGU	CCCCTACCTGGCGCGCCA	RNA-directed DNA polymerase [Dendrobium catenatum]	-	-	-	-	-	-	-
novel-m0020-5p	ncbi_105048729	miRNA-mRNA	409.333	434.667	-40.375	0.8923	CGGGAAGGACCGCGCGGA	CCCCTACCTGGCGCGCCA	RNA-directed DNA polymerase [Dendrobium catenatum]	-	-	-	-	-	-	-
novel-m0020-5p	ncbi_105048729	miRNA-mRNA	522.667	548	-29.625	0.6529	GGGGAUGGACCGCGCGGA	CCCCTACCTGGCGCGCCA	cytochrome P450 81E8-like [Hevea brasiliensis]	-	-	-	-	-	-	-
novel-m0020-5p	ncbi_105048729	miRNA-mRNA	1613.33	1638.67	-38.75	0.8564	GGGGAUGGACCGCGCGGU	CCCCTACCTGGCGCGCCA	Copia protein [Cajanus cajan]	-	-	-	-	-	-	-
novel-m0020-5p	ncbi_105048729	miRNA-mRNA	3980	4005.33	-38.5	0.8508	CGGGAUGGACCGCGCGGU	CCCCTACCTGGCGCGCCA	Copia protein [Cajanus cajan]	-	-	-	-	-	-	-
novel-m0020-5p	ncbi_105048729	miRNA-mRNA	4008	4033.33	-38.5	0.8532	CGGGAAGGACCGCGCGGU	CCCCTACCTGGCGCGCCA	zf-CCHC domain-containing protein/UBN2 domain-containing protein [Cephalotus follicularis]	-	-	-	-	-	-	-
novel-m0020-5p	ncbi_105048729	miRNA-mRNA	4046.67	4072	-38.5	0.8508	CGGGAAGGACCGCGCGGA	CCCCTACCTGGCGCGCCA	zf-CCHC domain-containing protein/UBN2 domain-containing protein [Cephalotus follicularis]	-	-	-	-	-	-	-
novel-m0020-5p	ncbi_105048729	miRNA-mRNA	4074.67	4100	-38.5	0.8532	GGGGAUGGACCGCGCGGA	CCCCTACCTGGCGCGCCA	protein NYNRIN-like [Coffea arabica]	-	-	-	-	-	-	-
novel-m0020-5p	ncbi_105048729	miRNA-mRNA	541.333	566.667	-28.75	0.6354	GGGGAUGGACCGCGCGGU	CCCCTACCTGGCGCGCCA	protein NYNRIN-like [Coffea arabica]	-	-	-	-	-	-	-
novel-m0020-5p	ncbi_105048729	miRNA-mRNA	2361.33	2386.67	-34.25	0.7527	CGGGAUGGACCGCGCGGU	CCCCTACCTGGCGCGCCA	porphobilinogen deaminase, chloroplastic-like isoform X1 [Phoenix dactylifera]	Metabolism;Metabolism;Metabolism	Global and overview maps;Global and overview maps;Metabolism of cofactors and vitamins	ko01100//Metabolic pathways;ko01110//Biosynthesis of secondary metabolites;ko00860//Porphyrin metabolism	K01749;K01749;K01749	-	-	-
novel-m0020-5p	ncbi_105048729	miRNA-mRNA	2377.33	2402.67	-33.25	0.7288	CGGGAAGGACCGCGCGGU	CCCCTACCTGGCGCGCCA	ensconsin-like [Elaeis guineensis]	Metabolism;Metabolism;Metabolism	Global and overview maps;Global and overview maps;Lipid metabolism	ko01100//Metabolic pathways;ko01110//Biosynthesis of secondary metabolites;ko00100//Steroid biosynthesis	K08246;K08246;K08246	-	-	-
novel-m0020-5p	ncbi_105048729	miRNA-mRNA	909.333	934.667	-38.5	0.8508	CGGGAAGGACCGCGCGGA	CCCCTACCTGGCGCGCCA	ensconsin-like [Elaeis guineensis]	Metabolism;Metabolism;Metabolism	Global and overview maps;Global and overview maps;Lipid metabolism	ko01100//Metabolic pathways;ko01110//Biosynthesis of secondary metabolites;ko00100//Steroid biosynthesis	K08246;K08246;K08246	-	-	-
novel-m0020-5p	ncbi_105048729	miRNA-mRNA	997.333	1022.67	-28.875	0.6364	GGGGAUGGACCGCGCGGA	CCCCTACCTGGCGCGCCA	60S ribosomal protein L27a-3 [Elaeis guineensis]	Genetic Information Processing	Translation	ko03010//Ribosome	K02900	-	-	-
novel-m0020-5p	ncbi_105048729	miRNA-mRNA	770.667	796	-32.875	0.7186	GGGGAUGGACCGCGCGGU	CCCCTACCTGGCGCGCCA	60S ribosomal protein L27a-3 [Elaeis guineensis]	Genetic Information Processing	Translation	ko03010//Ribosome	K02900	-	-	-
novel-m0020-5p	ncbi_105048729	miRNA-mRNA	841.333	866.667	-33.5	0.7363	CGGGAUGGACCGCGCGGU	CCCCTACCTGGCGCGCCA	cyclin-dependent protein kinase inhibitor SMR6-like protein [Cinnamomum micranthum f. kanehirae]	-	-	-	-	-	-	-
novel-m0020-5p	ncbi_105048729	miRNA-mRNA	1097.33	1122.67	-28.875	0.6311	CGGGAAGGACCGCGCGGU	CCCCTACCTGGCGCGCCA	Retrovirus-related Pol polyprotein from transposon TNT 1-94 [Vitis vinifera]	-	-	-	-	-	-	-
novel-m0020-5p	ncbi_105048729	miRNA-mRNA	845.333	870.667	-28.875	0.6311	CGGGAAGGACCGCGCGGA	CCCCTACCTGGCGCGCCA	sarcalumenin-like [Elaeis guineensis]	Genetic Information Processing;Genetic Information Processing	Folding, sorting and degradation;Replication and repair	ko04141//Protein processing in endoplasmic reticulum;ko03420//Nucleotide excision repair	K10839;K10839	-	-	-
novel-m0020-5p	ncbi_105048729	miRNA-mRNA	1237.33	1262.67	-34.75	0.7637	GGGGAUGGACCGCGCGGA	CCCCTACCTGGCGCGCCA	uncharacterized abhydrolase domain-containing protein DDB_G0269086-like [Elaeis guineensis]	Genetic Information Processing;Genetic Information Processing	Folding, sorting and degradation;Replication and repair	ko04141//Protein processing in endoplasmic reticulum;ko03420//Nucleotide excision repair	K10839;K10839	-	-	-
novel-m0020-5p	ncbi_105049310	miRNA-mRNA	613.333	638.667	-27.5	0.6044	GGGGAUGGACCGCGCGGU	CCCCTACCTGGCGCGCCA	ensconsin-like [Elaeis guineensis]	-	-	-	-	-	-	-
novel-m0020-5p	ncbi_105049310	miRNA-mRNA	412	437.333	-30.75	0.6758	GGGGAUGGACCGCGCGGU	CCCCTACCTGGCGCGCCA	-	-	-	-	-	-	-	-
novel-m0020-5p	ncbi_105049310	miRNA-mRNA	1737.33	1762.67	-40.75	0.9006	GGGGAUGGACCGCGCGGA	CCCCTACCTGGCGCGCCA	-	-	-	-	-	-	-	-
novel-m0020-5p	ncbi_105049310	miRNA-mRNA	481.333	506.667	-28	0.6205	GGGGAUGGACCGCGCGGU	CCCCTACCTGGCGCGCCA	rve domain-containing protein/RVT_3 domain-containing protein [Cephalotus follicularis]	-	-	-	-	-	-	-
novel-m0020-5p	ncbi_105049310	miRNA-mRNA	758.667	784	-31.5	0.6923	CGGGAUGGACCGCGCGGU	CCCCTACCTGGCGCGCCA	rve domain-containing protein/RVT_3 domain-containing protein [Cephalotus follicularis]	-	-	-	-	-	-	-
novel-m0020-5p	ncbi_105049310	miRNA-mRNA	1461.33	1486.67	-30.25	0.6648	CGGGAAGGACCGCGCGGU	CCCCTACCTGGCGCGCCA	transcription initiation factor TFIID subunit 4-like [Panicum virgatum]	Genetic Information Processing	Folding, sorting and degradation	ko04141//Protein processing in endoplasmic reticulum	K14011	-	-	-
novel-m0020-5p	ncbi_105049310	miRNA-mRNA	3133.33	3158.67	-34.625	0.7568	CGGGAAGGACCGCGCGGA	CCCCTACCTGGCGCGCCA	Retrotransposon gag protein [Corchorus olitorius]	-	-	-	-	-	-	-
novel-m0020-5p	ncbi_105049310	miRNA-mRNA	5477.33	5502.67	-28.75	0.6319	GGGGAUGGACCGCGCGGA	CCCCTACCTGGCGCGCCA	Retrotransposon gag protein [Corchorus olitorius]	-	-	-	-	-	-	-
novel-m0020-5p	ncbi_105049310	miRNA-mRNA	337.333	362.667	-31.375	0.6934	GGGGAUGGACCGCGCGGU	CCCCTACCTGGCGCGCCA	uncharacterized protein LOC105037092, partial [Elaeis guineensis]	-	-	-	-	-	-	-
novel-m0020-5p	ncbi_105049310	miRNA-mRNA	778.667	804	-30.5	0.674	GGGGAUGGACCGCGCGGU	CCCCTACCTGGCGCGCCA	-	-	-	-	-	-	-	-
novel-m0020-5p	ncbi_105049310	miRNA-mRNA	438.667	464	-33.625	0.7431	CGGGAUGGACCGCGCGGU	CCCCTACCTGGCGCGCCA	transposon ty3-i gag-pol polyprotein [Quercus suber]	-	-	-	-	-	-	-
novel-m0020-5p	ncbi_105049310	miRNA-mRNA	533.333	558.667	-27.5	0.6044	CGGGAAGGACCGCGCGGU	CCCCTACCTGGCGCGCCA	hypothetical protein COCNU_01G005310 [Cocos nucifera]	-	-	-	-	-	-	-
novel-m0020-5p	ncbi_105049310	miRNA-mRNA	1192	1217.33	-32.25	0.7088	CGGGAAGGACCGCGCGGA	CCCCTACCTGGCGCGCCA	-	-	-	-	-	-	-	-
novel-m0020-5p	ncbi_105049310	miRNA-mRNA	186.667	212	-28.25	0.6243	GGGGAUGGACCGCGCGGA	CCCCTACCTGGCGCGCCA	uncharacterized protein LOC105049174 [Elaeis guineensis]	-	-	-	-	-	-	-
novel-m0020-5p	ncbi_105052000	miRNA-mRNA	282.667	308	-30.625	0.6731	GGGGAUGGACCGCGCGGU	CCCCTACCTGGCGCGCCA	-	-	-	-	-	-	-	-
novel-m0020-5p	ncbi_105052000	miRNA-mRNA	5992	6017.33	-28.625	0.6343	CGGGAUGGACCGCGCGGU	CCCCTACCTGGCGCGCCA	stress response protein NST1-like [Elaeis guineensis]	-	-	-	-	-	-	-
novel-m0020-5p	ncbi_105052000	miRNA-mRNA	446.667	472	-42.875	0.9346	CGGGAAGGACCGCGCGGU	CCCCTACCTGGCGCGCCA	stress response protein NST1-like [Elaeis guineensis]	-	-	-	-	-	-	-
novel-m0020-5p	ncbi_105052000	miRNA-mRNA	478.667	504	-42.875	0.9501	CGGGAAGGACCGCGCGGA	CCCCTACCTGGCGCGCCA	RVT_1 domain-containing protein, partial [Cephalotus follicularis]	-	-	-	-	-	-	-
novel-m0020-5p	ncbi_105052000	miRNA-mRNA	2142.67	2168	-34.25	0.7569	GGGGAUGGACCGCGCGGA	CCCCTACCTGGCGCGCCA	RVT_1 domain-containing protein, partial [Cephalotus follicularis]	-	-	-	-	-	-	-
novel-m0020-5p	ncbi_105052000	miRNA-mRNA	261.333	286.667	-31.5	0.6923	GGGGAUGGACCGCGCGGU	CCCCTACCTGGCGCGCCA	cysteine-rich receptor-like protein kinase 10 [Elaeis guineensis]	-	-	-	-	-	-	-
novel-m0020-5p	ncbi_105052000	miRNA-mRNA	1188	1213.33	-35	0.765	CGGGAUGGACCGCGCGGU	CCCCTACCTGGCGCGCCA	-	-	-	-	-	-	-	-
novel-m0020-5p	ncbi_105052000	miRNA-mRNA	201.333	226.667	-39.625	0.8757	CGGGAAGGACCGCGCGGU	CCCCTACCTGGCGCGCCA	-	-	-	-	-	-	-	-
novel-m0020-5p	ncbi_105052000	miRNA-mRNA	257.333	282.667	-33.625	0.741	CGGGAAGGACCGCGCGGA	CCCCTACCTGGCGCGCCA	60S ribosomal protein L27a-2-like [Elaeis guineensis]	Genetic Information Processing	Translation	ko03010//Ribosome	K02900	-	-	-
novel-m0020-5p	ncbi_105052000	miRNA-mRNA	2253.33	2278.67	-29.5	0.6519	GGGGAUGGACCGCGCGGA	CCCCTACCTGGCGCGCCA	60S ribosomal protein L27a-2-like [Elaeis guineensis]	Genetic Information Processing	Translation	ko03010//Ribosome	K02900	-	-	-
novel-m0020-5p	ncbi_105052000	miRNA-mRNA	2405.33	2430.67	-40.75	0.9006	GGGGAUGGACCGCGCGGU	CCCCTACCTGGCGCGCCA	-	-	-	-	-	-	-	-
novel-m0020-5p	ncbi_105052000	miRNA-mRNA	2649.33	2674.67	-35.625	0.7873	CGGGAUGGACCGCGCGGU	CCCCTACCTGGCGCGCCA	-	-	-	-	-	-	-	-
novel-m0020-5p	ncbi_105052000	miRNA-mRNA	2585.33	2610.67	-38.75	0.8516	CGGGAAGGACCGCGCGGU	CCCCTACCTGGCGCGCCA	Squamosa promoter-binding-like protein 12 [Cocos nucifera]	-	-	-	-	-	-	-
novel-m0020-5p	ncbi_105052000	miRNA-mRNA	4	29.3333	-40.75	0.9006	CGGGAAGGACCGCGCGGA	CCCCTACCTGGCGCGCCA	-	-	-	-	-	-	-	-
novel-m0020-5p	ncbi_105052000	miRNA-mRNA	1318.67	1344	-36	0.7956	GGGGAUGGACCGCGCGGA	CCCCTACCTGGCGCGCCA	uncharacterized protein LOC105049174 [Elaeis guineensis]	-	-	-	-	-	-	-
novel-m0020-5p	ncbi_105052000	miRNA-mRNA	245.333	270.667	-38.75	0.8516	GGGGAUGGACCGCGCGGU	CCCCTACCTGGCGCGCCA	uncharacterized protein LOC105049174 [Elaeis guineensis]	-	-	-	-	-	-	-
novel-m0020-5p	ncbi_105060047	miRNA-mRNA	594.667	620	-38.75	0.8516	CGGGAUGGACCGCGCGGU	CCCCTACCTGGCGCGCCA	Beta-porphyranase [Actinidia chinensis var. chinensis] [Actinidia chinensis]	-	-	-	-	-	-	-
novel-m0020-5p	ncbi_105060047	miRNA-mRNA	3149.33	3174.67	-30.75	0.6758	GGGGAUGGACCGCGCGGA	CCCCTACCTGGCGCGCCA	Beta-porphyranase [Actinidia chinensis var. chinensis] [Actinidia chinensis]	-	-	-	-	-	-	-
novel-m0020-5p	ncbi_105060047	miRNA-mRNA	1089.33	1114.67	-30.375	0.6713	GGGGAUGGACCGCGCGGU	CCCCTACCTGGCGCGCCA	polyprotein [Gossypium australe]	-	-	-	-	-	-	-
novel-m0020-5p	ncbi_105060047	miRNA-mRNA	2881.33	2906.67	-33.625	0.739	CGGGAUGGACCGCGCGGU	CCCCTACCTGGCGCGCCA	uncharacterized protein LOC105059303 [Elaeis guineensis]	-	-	-	-	-	-	-
novel-m0020-5p	ncbi_105060047	miRNA-mRNA	1545.33	1570.67	-28.25	0.6243	CGGGAAGGACCGCGCGGU	CCCCTACCTGGCGCGCCA	ensconsin-like [Elaeis guineensis]	-	-	-	-	-	-	-
novel-m0020-5p	ncbi_105060047	miRNA-mRNA	3576	3601.33	-27.625	0.6105	CGGGAAGGACCGCGCGGA	CCCCTACCTGGCGCGCCA	trichoplein keratin filament-binding protein-like [Elaeis guineensis]	-	-	-	-	-	-	-
novel-m0020-5p	ncbi_105060047	miRNA-mRNA	2841.33	2866.67	-28.375	0.6236	GGGGAUGGACCGCGCGGA	CCCCTACCTGGCGCGCCA	transcription initiation factor TFIID subunit 4-like [Panicum virgatum]	-	-	-	-	-	-	-
novel-m0020-5p	ncbi_105060047	miRNA-mRNA	2997.33	3022.67	-35.125	0.772	GGGGAUGGACCGCGCGGU	CCCCTACCTGGCGCGCCA	stress response protein NST1-like [Elaeis guineensis]	-	-	-	-	-	-	-
novel-m0020-5p	ncbi_105060047	miRNA-mRNA	438.667	464	-35.75	0.7836	GGGGAUGGACCGCGCGGU	CCCCTACCTGGCGCGCCA	rve domain-containing protein [Cephalotus follicularis]	-	-	-	-	-	-	-
novel-m0020-5p	ncbi_105060047	miRNA-mRNA	2520	2545.33	-34.25	0.7527	CGGGAUGGACCGCGCGGU	CCCCTACCTGGCGCGCCA	protein NYNRIN-like [Coffea arabica]	-	-	-	-	-	-	-
novel-m0020-5p	ncbi_105060047	miRNA-mRNA	2697.33	2722.67	-34.25	0.7527	CGGGAAGGACCGCGCGGU	CCCCTACCTGGCGCGCCA	transposon ty3-i gag-pol polyprotein [Quercus suber]	-	-	-	-	-	-	-
novel-m0020-5p	ncbi_105060047	miRNA-mRNA	1194.67	1220	-31.75	0.694	CGGGAAGGACCGCGCGGA	CCCCTACCTGGCGCGCCA	uncharacterized acetyltransferase At3g50280-like [Phoenix dactylifera]	-	-	-	-	-	-	-
novel-m0020-5p	ncbi_105060047	miRNA-mRNA	2776	2801.33	-30.125	0.6676	GGGGAUGGACCGCGCGGA	CCCCTACCTGGCGCGCCA	-	-	-	-	-	-	-	-
novel-m0020-5p	ncbi_105060047	miRNA-mRNA	305.333	330.667	-36.75	0.8122	GGGGAUGGACCGCGCGGU	CCCCTACCTGGCGCGCCA	-	-	-	-	-	-	-	-
novel-m0020-5p	ncbi_105060047	miRNA-mRNA	369.333	394.667	-29.5	0.6519	CGGGAUGGACCGCGCGGU	CCCCTACCTGGCGCGCCA	-	-	-	-	-	-	-	-
novel-m0020-5p	ncbi_105060047	miRNA-mRNA	1162.67	1188	-32.875	0.7186	CGGGAAGGACCGCGCGGU	CCCCTACCTGGCGCGCCA	Retrovirus-related Pol polyprotein from transposon TNT 1-94 [Vitis vinifera]	-	-	-	-	-	-	-
novel-m0020-5p	ncbi_105060047	miRNA-mRNA	433.333	458.667	-29.125	0.6401	CGGGAAGGACCGCGCGGA	CCCCTACCTGGCGCGCCA	oligopeptide transporter 5-like [Elaeis guineensis]	-	-	-	-	-	-	-
novel-m0020-5p	ncbi_105060047	miRNA-mRNA	2617.33	2642.67	-34	0.7411	GGGGAUGGACCGCGCGGA	CCCCTACCTGGCGCGCCA	transcription initiation factor TFIID subunit 4-like [Panicum virgatum]	-	-	-	-	-	-	-
novel-m0020-5p	ncbi_105060047	miRNA-mRNA	1980	2005.33	-32.75	0.7238	GGGGAUGGACCGCGCGGU	CCCCTACCTGGCGCGCCA	uncharacterized protein LOC109505143 [Elaeis guineensis]	-	-	-	-	-	-	-
novel-m0020-5p	ncbi_105060047	miRNA-mRNA	1260	1285.33	-39.5	0.8634	CGGGAUGGACCGCGCGGU	CCCCTACCTGGCGCGCCA	uncharacterized protein LOC109505143 [Elaeis guineensis]	-	-	-	-	-	-	-
novel-m0020-5p	ncbi_105060047	miRNA-mRNA	189.333	214.667	-34.625	0.761	CGGGAAGGACCGCGCGGU	CCCCTACCTGGCGCGCCA	-	-	-	-	-	-	-	-
novel-m0020-5p	ncbi_105060047	miRNA-mRNA	386.667	412	-43.25	0.9584	CGGGAAGGACCGCGCGGA	CCCCTACCTGGCGCGCCA	-	-	-	-	-	-	-	-
novel-m0040-3p	MSTRG.12278	miRNA-mRNA	418.667	444	-43.25	0.9584	UUCGUCUCAUGACUGAACUCGUAG	AAGCAGAGTACTGACTTGAGCATC	Retrotransposon gag protein [Corchorus capsularis]	-	-	-	-	-	-	-
novel-m0040-3p	MSTRG.12278	miRNA-mRNA	2809.33	2834.67	-35.625	0.7873	UUCGUCUCAUGACUGAACUCGUAC	AAGCAGAGTACTGACTTGAGCATC	probable galactinol--sucrose galactosyltransferase 6 isoform X1 [Phoenix dactylifera]	Metabolism;Metabolism	Global and overview maps;Carbohydrate metabolism	ko01100//Metabolic pathways;ko00052//Galactose metabolism	K06617;K06617	-	-	-
novel-m0040-3p	MSTRG.12278	miRNA-mRNA	206.667	232	-33.875	0.7507	AUCGUCUCAUGACUGAACUCGUAC	AAGCAGAGTACTGACTTGAGCATC	Retrovirus-related Pol polyprotein from transposon RE1 [Vitis vinifera]	-	-	-	-	-	-	-
novel-m0040-3p	MSTRG.12278	miRNA-mRNA	1589.33	1614.67	-39	0.8619	UUCGUCUCAUGACUGAACUCGUAG	AAGCAGAGTACTGACTTGAGCATC	stress response protein NST1-like [Elaeis guineensis]	-	-	-	-	-	-	-
novel-m0040-3p	MSTRG.12278	miRNA-mRNA	4028	4053.33	-29.75	0.6575	UUCGUCUCAUGACUGAACUCGUAC	AAGCAGAGTACTGACTTGAGCATC	stress response protein NST1-like [Elaeis guineensis]	-	-	-	-	-	-	-
novel-m0040-3p	MSTRG.12278	miRNA-mRNA	1940	1965.33	-28.5	0.623	CUCGUCUCAUGACUGAACUCGUAC	AAGCAGAGTACTGACTTGAGCATC	Serine/threonine-protein kinase [Salix suchowensis]	-	-	-	-	-	-	-
novel-m0040-3p	MSTRG.12278	miRNA-mRNA	386.667	412	-27.875	0.6076	UUCGUCUCAUGACUGAACUCGUAG	AAGCAGAGTACTGACTTGAGCATC	-	-	-	-	-	-	-	-
novel-m0040-3p	MSTRG.12278	miRNA-mRNA	141.333	166.667	-27.875	0.6076	UUCGUCUCAUGACUGAACUCGUAC	AAGCAGAGTACTGACTTGAGCATC	-	-	-	-	-	-	-	-
novel-m0040-3p	MSTRG.12278	miRNA-mRNA	945.333	970.667	-29	0.6374	AUCGUCUCAUGACUGAACUCGUAC	AAGCAGAGTACTGACTTGAGCATC	-	-	-	-	-	-	-	-
novel-m0040-3p	MSTRG.12278	miRNA-mRNA	169.333	194.667	-34.5	0.7582	UUCGUCUCAUGACUGAACUCGUAG	AAGCAGAGTACTGACTTGAGCATC	Retrovirus-related Pol polyprotein from transposon TNT 1-94 [Capsicum baccatum]	-	-	-	-	-	-	-
novel-m0040-3p	MSTRG.12278	miRNA-mRNA	233.333	258.667	-33.375	0.7335	UUCGUCUCAUGACUGAACUCGUAC	AAGCAGAGTACTGACTTGAGCATC	Retrovirus-related Pol polyprotein from transposon TNT 1-94 [Capsicum baccatum]	-	-	-	-	-	-	-
novel-m0040-3p	MSTRG.12278	miRNA-mRNA	365.333	390.667	-33.75	0.7377	GUCGUCUCAUGACUGAACUCGUGC	AAGCAGAGTACTGACTTGAGCATC	Os06g0165300 [Oryza sativa Japonica Group]	Genetic Information Processing	Folding, sorting and degradation	ko04141//Protein processing in endoplasmic reticulum	K14011	-	-	-
novel-m0040-3p	MSTRG.12278	miRNA-mRNA	1628	1653.33	-38.375	0.8481	UUCGUCUCAUGACUGAACUCGUAG	AAGCAGAGTACTGACTTGAGCATC	PLATZ transcription factor protein [Dioscorea alata]	-	-	-	-	-	-	-
novel-m0040-3p	MSTRG.12278	miRNA-mRNA	453.333	478.667	-33	0.7193	UUCGUCUCAUGACUGAACUCGUAC	AAGCAGAGTACTGACTTGAGCATC	Glyceraldehyde-3-phosphate dehydrogenase, testis-specific like [Actinidia chinensis var. chinensis] [Actinidia chinensis]	Genetic Information Processing	Folding, sorting and degradation	ko04141//Protein processing in endoplasmic reticulum	K14011	-	-	-
novel-m0040-3p	MSTRG.12278	miRNA-mRNA	1809.33	1834.67	-28.25	0.6243	AUCGUCUCAUGACUGAACUCGUAC	AAGCAGAGTACTGACTTGAGCATC	pentatricopeptide repeat-containing protein [Cocos nucifera]	-	-	-	-	-	-	-
novel-m0040-3p	MSTRG.12278	miRNA-mRNA	4904	4929.33	-39.75	0.8785	UUCGUCUCAUGACUGAACUCGUAG	AAGCAGAGTACTGACTTGAGCATC	-	-	-	-	-	-	-	-
novel-m0040-3p	MSTRG.12278	miRNA-mRNA	268	293.333	-27.5	0.6027	UUCGUCUCAUGACUGAACUCGUAC	AAGCAGAGTACTGACTTGAGCATC	-	-	-	-	-	-	-	-
novel-m0040-3p	MSTRG.12278	miRNA-mRNA	3069.33	3094.67	-35.625	0.7873	AUCGUCUCAUGACUGAACUCGUAC	AAGCAGAGTACTGACTTGAGCATC	Retrovirus-related Pol polyprotein from transposon TNT 1-94 [Apostasia shenzhenica]	-	-	-	-	-	-	-
novel-m0040-3p	MSTRG.12278	miRNA-mRNA	129.333	154.667	-31.75	0.694	UUCGUCUCAUGACUGAACUCGUAG	AAGCAGAGTACTGACTTGAGCATC	OSJNBb0011N17.2 [Oryza sativa Japonica Group]	-	-	-	-	-	-	-
novel-m0040-3p	MSTRG.12278	miRNA-mRNA	880	905.333	-30.25	0.6685	UUCGUCUCAUGACUGAACUCGUAC	AAGCAGAGTACTGACTTGAGCATC	UBN2_3 domain-containing protein [Cephalotus follicularis]	-	-	-	-	-	-	-
novel-m0040-3p	MSTRG.12278	miRNA-mRNA	1825.33	1850.67	-35.625	0.7873	CUCGUCUCAUGACUGAACUCGUAC	AAGCAGAGTACTGACTTGAGCATC	plant UBX domain-containing protein 2 [Elaeis guineensis]	Genetic Information Processing	Folding, sorting and degradation	ko04141//Protein processing in endoplasmic reticulum	K14011	-	-	-
novel-m0040-3p	MSTRG.12278	miRNA-mRNA	4316	4341.33	-38.75	0.8564	UUCGUCUCAUGACUGAACUCGUAG	AAGCAGAGTACTGACTTGAGCATC	rve domain-containing protein [Cephalotus follicularis]	-	-	-	-	-	-	-
novel-m0040-3p	MSTRG.12278	miRNA-mRNA	93.3333	118.667	-27.5	0.6044	UUCGUCUCAUGACUGAACUCGUAC	AAGCAGAGTACTGACTTGAGCATC	-	-	-	-	-	-	-	-
novel-m0040-3p	MSTRG.12278	miRNA-mRNA	2044	2069.33	-37.25	0.8164	GUCGUCUCAUGACUGAACUCGUAC	AAGCAGAGTACTGACTTGAGCATC	hypothetical protein COCNU_11G001740 [Cocos nucifera]	-	-	-	-	-	-	-
novel-m0040-3p	MSTRG.12278	miRNA-mRNA	489.333	514.667	-33.375	0.7315	UUCGUCUCAUGACUGAACUCGUAG	AAGCAGAGTACTGACTTGAGCATC	-	-	-	-	-	-	-	-
novel-m0040-3p	MSTRG.38493	miRNA-mRNA	302.667	328	-38.75	0.8516	UUCGUCUCAUGACUGAACUCGUAC	AAGCAGAGTACTGACTTGAGCATC	-	-	-	-	-	-	-	-
novel-m0040-3p	MSTRG.38493	miRNA-mRNA	3290.67	3316	-28.75	0.6319	AUCGUCUCAUGACUGAACUCGUAC	AAGCAGAGTACTGACTTGAGCATC	Retrovirus-related Pol polyprotein from transposon TNT 1-94, partial [Glycine soja]	-	-	-	-	-	-	-
novel-m0040-3p	MSTRG.38493	miRNA-mRNA	528	553.333	-30.75	0.6721	UUCGUCUCAUGACUGAACUCGUAG	AAGCAGAGTACTGACTTGAGCATC	receptor-like protein 9DC3 [Quercus suber]	-	-	-	-	-	-	-
novel-m0040-3p	MSTRG.38493	miRNA-mRNA	345.333	370.667	-32.125	0.7099	UUCGUCUCAUGACUGAACUCGUAC	AAGCAGAGTACTGACTTGAGCATC	receptor-like protein 9DC3 [Quercus suber]	-	-	-	-	-	-	-
novel-m0040-3p	MSTRG.38493	miRNA-mRNA	390.667	416	-27.75	0.6082	CUCGUCUCAUGACUGAACUCGUAC	AAGCAGAGTACTGACTTGAGCATC	uncharacterized protein LOC105049174 [Elaeis guineensis]	-	-	-	-	-	-	-
novel-m0040-3p	MSTRG.38493	miRNA-mRNA	449.333	474.667	-34	0.7514	UUCGUCUCAUGACUGAACUCGUAG	AAGCAGAGTACTGACTTGAGCATC	ensconsin-like [Elaeis guineensis]	Metabolism;Metabolism;Metabolism	Global and overview maps;Global and overview maps;Lipid metabolism	ko01100//Metabolic pathways;ko01110//Biosynthesis of secondary metabolites;ko00100//Steroid biosynthesis	K08246;K08246;K08246	-	-	-
novel-m0040-3p	MSTRG.38493	miRNA-mRNA	113.333	138.667	-27.375	0.6016	UUCGUCUCAUGACUGAACUCGUAC	AAGCAGAGTACTGACTTGAGCATC	ensconsin-like [Elaeis guineensis]	Metabolism;Metabolism;Metabolism	Global and overview maps;Global and overview maps;Lipid metabolism	ko01100//Metabolic pathways;ko01110//Biosynthesis of secondary metabolites;ko00100//Steroid biosynthesis	K08246;K08246;K08246	-	-	-
novel-m0040-3p	MSTRG.38493	miRNA-mRNA	313.333	338.667	-38.75	0.8564	AUCGUCUCAUGACUGAACUCGUAC	AAGCAGAGTACTGACTTGAGCATC	-	-	-	-	-	-	-	-
novel-m0040-3p	MSTRG.38493	miRNA-mRNA	520	545.333	-37.875	0.8324	UUCGUCUCAUGACUGAACUCGUAG	AAGCAGAGTACTGACTTGAGCATC	Copia protein, partial [Cajanus cajan]	-	-	-	-	-	-	-
novel-m0040-3p	MSTRG.38493	miRNA-mRNA	700	725.333	-31.5	0.6923	UUCGUCUCAUGACUGAACUCGUAC	AAGCAGAGTACTGACTTGAGCATC	Copia protein, partial [Cajanus cajan]	-	-	-	-	-	-	-
novel-m0040-3p	MSTRG.38493	miRNA-mRNA	157.333	182.667	-34.125	0.7541	GUCGUCUCAUGACUGAACUCGUGC	AAGCAGAGTACTGACTTGAGCATC	uncharacterized abhydrolase domain-containing protein DDB_G0269086-like [Elaeis guineensis]	-	-	-	-	-	-	-
novel-m0040-3p	MSTRG.38493	miRNA-mRNA	2404	2429.33	-32.75	0.7139	UUCGUCUCAUGACUGAACUCGUAG	AAGCAGAGTACTGACTTGAGCATC	-	-	-	-	-	-	-	-
novel-m0040-3p	MSTRG.38493	miRNA-mRNA	2550.67	2576	-32.75	0.7139	UUCGUCUCAUGACUGAACUCGUAC	AAGCAGAGTACTGACTTGAGCATC	Reverse transcriptase RNA-dependent DNA polymerase [Arabidopsis suecica]	-	-	-	-	-	-	-
novel-m0040-3p	MSTRG.38493	miRNA-mRNA	105.333	130.667	-38.5	0.8508	AUCGUCUCAUGACUGAACUCGUAC	AAGCAGAGTACTGACTTGAGCATC	UV excision repair protein RAD23 homolog A [Elaeis guineensis]	-	-	-	-	-	-	-
novel-m0040-3p	MSTRG.38493	miRNA-mRNA	181.333	206.667	-38.5	0.8508	UUCGUCUCAUGACUGAACUCGUAG	AAGCAGAGTACTGACTTGAGCATC	-	-	-	-	-	-	-	-
novel-m0040-3p	MSTRG.38493	miRNA-mRNA	776	801.333	-34.25	0.7486	UUCGUCUCAUGACUGAACUCGUAC	AAGCAGAGTACTGACTTGAGCATC	hypothetical protein COCNU_04G010140 [Cocos nucifera]	-	-	-	-	-	-	-
novel-m0040-3p	MSTRG.38493	miRNA-mRNA	405.333	430.667	-35.125	0.7784	AUCGUCUCAUGACUGAACUCGUAC	AAGCAGAGTACTGACTTGAGCATC	-	-	-	-	-	-	-	-
novel-m0040-3p	MSTRG.38493	miRNA-mRNA	1277.33	1302.67	-39.25	0.8626	UUCGUCUCAUGACUGAACUCGUAG	AAGCAGAGTACTGACTTGAGCATC	-	-	-	-	-	-	-	-
novel-m0040-3p	MSTRG.38493	miRNA-mRNA	180	205.333	-36	0.7912	UUCGUCUCAUGACUGAACUCGUAC	AAGCAGAGTACTGACTTGAGCATC	-	-	-	-	-	-	-	-
novel-m0040-3p	MSTRG.38493	miRNA-mRNA	1152	1177.33	-28.5	0.6264	CUCGUCUCAUGACUGAACUCGUAC	AAGCAGAGTACTGACTTGAGCATC	-	-	-	-	-	-	-	-
novel-m0040-3p	MSTRG.38493	miRNA-mRNA	1168	1193.33	-28.5	0.6264	UUCGUCUCAUGACUGAACUCGUAG	AAGCAGAGTACTGACTTGAGCATC	Asp_protease_2 domain-containing protein [Cephalotus follicularis]	-	-	-	-	-	-	-
novel-m0040-3p	MSTRG.38493	miRNA-mRNA	1238.67	1264	-38	0.8375	UUCGUCUCAUGACUGAACUCGUAC	AAGCAGAGTACTGACTTGAGCATC	rve domain-containing protein/RVT_3 domain-containing protein [Cephalotus follicularis]	-	-	-	-	-	-	-
novel-m0040-3p	MSTRG.38493	miRNA-mRNA	577.333	602.667	-35.25	0.779	CUCGUCUCAUGACUGAACUCGUAC	AAGCAGAGTACTGACTTGAGCATC	rve domain-containing protein/RVT_3 domain-containing protein [Cephalotus follicularis]	-	-	-	-	-	-	-
novel-m0042-5p	MSTRG.38805	miRNA-mRNA	1614.67	1640	-38.75	0.8516	UCCUAUGGAAACCGUCUCGGCUAC	AGGATACCTTTGGCACACCCGATG	glucan endo-1,3-beta-glucosidase [Cocos nucifera]	-	-	-	-	-	-	-
novel-m0042-5p	MSTRG.38805	miRNA-mRNA	1528	1553.33	-30.75	0.6796	UCCUAUGGAAACCGUCUCGGCUAC	AGGATACCTTTGGCACACCCGATG	rve domain-containing protein/RVT_3 domain-containing protein [Cephalotus follicularis]	-	-	-	-	-	-	-
novel-m0042-5p	MSTRG.38805	miRNA-mRNA	1348	1373.33	-35.25	0.779	ACCUAUGGAAACCGUCUCGGCUAC	AGGATACCTTTGGCACACCCGATG	60S ribosomal protein L27a-2-like [Elaeis guineensis]	Genetic Information Processing	Translation	ko03010//Ribosome	K02900	-	-	-
novel-m0042-5p	MSTRG.38805	miRNA-mRNA	849.333	874.667	-38.75	0.8493	AGCUAUGGAAACCGUCUCGGCUAC	AGGATACCTTTGGCACACCCGATG	RVT_1 domain-containing protein, partial [Cephalotus follicularis]	-	-	-	-	-	-	-
novel-m0042-5p	MSTRG.38805	miRNA-mRNA	2417.33	2442.67	-38.875	0.8521	AGCUAUGGAAAGCGUCUCGGCUAG	AGGATACCTTTGGCACACCCGATG	zf-CCHC domain-containing protein/UBN2_2 domain-containing protein, partial [Cephalotus follicularis]	-	-	-	-	-	-	-
novel-m0042-5p	MSTRG.38805	miRNA-mRNA	2445.33	2470.67	-38.875	0.8521	UGCUAUGGAAAGCGUCUCGGCUAG	AGGATACCTTTGGCACACCCGATG	-	-	-	-	-	-	-	-
novel-m0042-5p	MSTRG.38805	miRNA-mRNA	3637.33	3662.67	-31.5	0.6923	UCCUAUGGAAACCGUCUCGGCUAC	AGGATACCTTTGGCACACCCGATG	RVT_1 domain-containing protein/NMT domain-containing protein/NMT_C domain-containing protein/Lycopene_cycl domain-containing protein, partial [Cephalotus follicularis]	-	-	-	-	-	-	-
novel-m0042-5p	MSTRG.38805	miRNA-mRNA	844	869.333	-40.75	0.9006	UCCUAUGGAAACCGUCUCGGCUAC	AGGATACCTTTGGCACACCCGATG	-	-	-	-	-	-	-	-
novel-m0042-5p	MSTRG.38805	miRNA-mRNA	157.333	182.667	-30.75	0.6758	ACCUAUGGAAACCGUCUCGGCUAC	AGGATACCTTTGGCACACCCGATG	-	-	-	-	-	-	-	-
novel-m0042-5p	MSTRG.38805	miRNA-mRNA	2246.67	2272	-28	0.6154	AGCUAUGGAAACCGUCUCGGCUAC	AGGATACCTTTGGCACACCCGATG	stress response protein NST1-like [Elaeis guineensis]	-	-	-	-	-	-	-
novel-m0042-5p	MSTRG.38805	miRNA-mRNA	529.333	554.667	-28.375	0.6236	AGCUAUGGAAAGCGUCUCGGCUAG	AGGATACCTTTGGCACACCCGATG	stress response protein NST1-like [Elaeis guineensis]	-	-	-	-	-	-	-
novel-m0042-5p	MSTRG.38805	miRNA-mRNA	757.333	782.667	-28.625	0.624	UGCUAUGGAAAGCGUCUCGGCUAG	AGGATACCTTTGGCACACCCGATG	-	-	-	-	-	-	-	-
novel-m0042-5p	MSTRG.38805	miRNA-mRNA	757.333	782.667	-28.625	0.624	UCCUAUGGAAACCGUCUCGGCUAC	AGGATACCTTTGGCACACCCGATG	hypothetical protein COCNU_11G002970 [Cocos nucifera]	-	-	-	-	-	-	-
novel-m0042-5p	MSTRG.38805	miRNA-mRNA	133.333	158.667	-38.75	0.8564	UCCUAUGGAAACCGUCUCGGCUAC	AGGATACCTTTGGCACACCCGATG	Disease resistance protein RGA2 [Cocos nucifera]	-	-	-	-	-	-	-
novel-m0042-5p	MSTRG.38805	miRNA-mRNA	790.667	816	-35.25	0.779	ACCUAUGGAAACCGUCUCGGCUAC	AGGATACCTTTGGCACACCCGATG	uncharacterized protein LOC105049174 [Elaeis guineensis]	-	-	-	-	-	-	-
novel-m0042-5p	MSTRG.38805	miRNA-mRNA	4902.67	4928	-30.5	0.6667	AGCUAUGGAAACCGUCUCGGCUAC	AGGATACCTTTGGCACACCCGATG	-	-	-	-	-	-	-	-
novel-m0042-5p	MSTRG.38805	miRNA-mRNA	1868	1893.33	-32	0.7072	AGCUAUGGAAAGCGUCUCGGCUAG	AGGATACCTTTGGCACACCCGATG	-	-	-	-	-	-	-	-
novel-m0042-5p	MSTRG.38805	miRNA-mRNA	657.333	682.667	-31.875	0.7005	UGCUAUGGAAAGCGUCUCGGCUAG	AGGATACCTTTGGCACACCCGATG	stress response protein NST1-like [Elaeis guineensis]	-	-	-	-	-	-	-
novel-m0042-5p	MSTRG.38805	miRNA-mRNA	1265.33	1290.67	-32.375	0.7155	UCCUAUGGAAACCGUCUCGGCUAC	AGGATACCTTTGGCACACCCGATG	stress response protein NST1-like [Elaeis guineensis]	-	-	-	-	-	-	-
novel-m0042-5p	MSTRG.38805	miRNA-mRNA	1005.33	1030.67	-34.5	0.7541	UCCUAUGGAAACCGUCUCGGCUAC	AGGATACCTTTGGCACACCCGATG	Retrovirus-related Pol polyprotein from transposon TNT 1-94 [Vitis vinifera]	-	-	-	-	-	-	-
novel-m0042-5p	MSTRG.38805	miRNA-mRNA	629.333	654.667	-28.125	0.6181	ACCUAUGGAAACCGUCUCGGCUAC	AGGATACCTTTGGCACACCCGATG	zf-CCHC domain-containing protein/UBN2 domain-containing protein [Cephalotus follicularis]	-	-	-	-	-	-	-
[truncated: 602 more rows]
