# Supplementary material for: Regulatory roles of noncoding RNAs in oil palm response to cold stress
Source: Front Plant Sci. 2025 Oct 22;16:1685230. doi: 10.3389/fpls.2025.1685230 (PMC12587301; doi:10.3389/fpls.2025.1685230)
Supplement: Supplementary file 2 [file DataSheet2.zip › Table S11.xls]

Table S11. KEGG pathway enrichment analysis of the target genes of differentially expressed miRNAs (DEMs)
KEGG_A_class	KEGG_B_class	Pathway	CK/cold treatment oil palm	All (6764)	Pvalue	Qvalue	Pathway ID	Genes	K_IDs
Metabolism	Metabolism of cofactors and vitamins	Ubiquinone and other terpenoid-quinone biosynthesis	2	45	0.005524179	0.1215319	ko00130	ncbi_105044830(CYP73A16);MSTRG.11884(--)	K00487+K05928
Metabolism	Amino acid metabolism	Arginine and proline metabolism	2	65	0.01126922	0.1239614	ko00330	ncbi_105043339(ADC1);ncbi_105059362(PAO3)	K01583+K17839
Metabolism	Metabolism of other amino acids	Glutathione metabolism	2	126	0.03900925	0.2097065	ko00480	ncbi_105032151(GSTF1);ncbi_105041057(Mgst3)	K00799+K00799
Metabolism	Metabolism of terpenoids and polyketides	Sesquiterpenoid and triterpenoid biosynthesis	1	16	0.03950671	0.2097065	ko00909	ncbi_105032396(ZSS1)	K15803
Metabolism	Biosynthesis of other secondary metabolites	Phenylpropanoid biosynthesis	2	154	0.05601555	0.2097065	ko00940	ncbi_105033424(PAL);ncbi_105044830(CYP73A16)	K10775+K00487
Metabolism	Biosynthesis of other secondary metabolites	Stilbenoid, diarylheptanoid and gingerol biosynthesis	1	27	0.06581031	0.2097065	ko00945	ncbi_105044830(CYP73A16)	K00487
Genetic Information Processing	Translation	Nucleocytoplasmic transport	2	170	0.06672479	0.2097065	ko03013	ncbi_105039218(Ipo9);MSTRG.30552(GIP)	K20224+K14288
Metabolism	Amino acid metabolism	Phenylalanine metabolism	1	39	0.09373125	0.2412384	ko00360	ncbi_105033424(PAL)	K10775
Metabolism	Metabolism of cofactors and vitamins	Pantothenate and CoA biosynthesis	1	43	0.1028624	0.2412384	ko00770	ncbi_105059362(PAO3)	K17839
Metabolism	Metabolism of other amino acids	beta-Alanine metabolism	1	46	0.1096538	0.2412384	ko00410	ncbi_105059362(PAO3)	K17839
Metabolism	Biosynthesis of other secondary metabolites	Flavonoid biosynthesis	1	65	0.1515552	0.2810069	ko00941	ncbi_105044830(CYP73A16)	K00487
Metabolism	Amino acid metabolism	Tryptophan metabolism	1	74	0.1707489	0.2810069	ko00380	ncbi_105053326(7OMT)	K22588
Metabolism	Global and overview maps	Metabolic pathways	10	3038	0.1811938	0.2810069	ko01100	ncbi_105032151(GSTF1);ncbi_105033424(PAL);ncbi_105041057(Mgst3);ncbi_105043339(ADC1);ncbi_105044830(CYP73A16);ncbi_105048729(PIP5K2);ncbi_105053326(7OMT);ncbi_105059362(PAO3);MSTRG.11884(--);MSTRG.41805(COX1)	K00799+K10775+K00799+K01583+K00487+K00889+K22588+K17839+K05928+K02256
Environmental Information Processing	Signal transduction	Phosphatidylinositol signaling system	1	83	0.1895333	0.2810069	ko04070	ncbi_105048729(PIP5K2)	K00889
Metabolism	Carbohydrate metabolism	Inositol phosphate metabolism	1	84	0.1915956	0.2810069	ko00562	ncbi_105048729(PIP5K2)	K00889
Genetic Information Processing	Replication and repair	Nucleotide excision repair	1	158	0.3312169	0.4554232	ko03420	MSTRG.4806(--)	K10839
Environmental Information Processing	Signal transduction	MAPK signaling pathway - plant	1	189	0.382673	0.4739088	ko04016	ncbi_105039483(HMA4)	K17686
Cellular Processes	Transport and catabolism	Endocytosis	1	204	0.4062111	0.4739088	ko04144	ncbi_105048729(PIP5K2)	K00889
Metabolism	Energy metabolism	Oxidative phosphorylation	1	206	0.4092849	0.4739088	ko00190	MSTRG.41805(COX1)	K02256
Genetic Information Processing	Translation	Ribosome	2	743	0.5717812	0.6289593	ko03010	MSTRG.50207(rpl27a);MSTRG.50812(--)	K02900+K02900
Genetic Information Processing	Folding, sorting and degradation	Protein processing in endoplasmic reticulum	1	434	0.6765537	0.6818197	ko04141	MSTRG.4806(--)	K10839
Metabolism	Global and overview maps	Biosynthesis of secondary metabolites	4	1759	0.6818197	0.6818197	ko01110	ncbi_105033424(PAL);ncbi_105044830(CYP73A16);ncbi_105053326(7OMT);MSTRG.11884(--)	K10775+K00487+K22588+K05928
