# Supplementary material for: Regulatory roles of noncoding RNAs in oil palm response to cold stress
Source: Front Plant Sci. 2025 Oct 22;16:1685230. doi: 10.3389/fpls.2025.1685230 (PMC12587301; doi:10.3389/fpls.2025.1685230)
Supplement: Supplementary file 2 [file DataSheet2.zip › Table S12.xls]

## Sheet: Sheet1
Table S12. Differentially expressed lncRNAs (DELs) between control and cold stress treatment oil palm plants.
id	CK-1_count	CK-2_count	CK-3_count	cold05-1_count	cold05-2_count	cold05-3_count	cold1-1_count	cold1-2_count	cold1-3_count	cold2-1_count	cold2-2_count	cold2-3_count	cold4-1_count	cold4-2_count	cold4-3_count	cold8-1_count	cold8-2_count	cold8-3_count	CK-1_tpm	CK-2_tpm	CK-3_tpm	cold05-1_tpm	cold05-2_tpm	cold05-3_tpm	CK-1_tpm	CK-2_tpm	CK-3_tpm	cold2-1_tpm	cold2-2_tpm	cold2-3_tpm	cold4-1_tpm	cold4-2_tpm	cold4-3_tpm	cold8-1_tpm	cold8-2_tpm	cold8-3_tpm	CK_mean	cold05_mean	cold1_mean	cold2_mean	cold4_mean	cold8_mean	log2(fc)	PValue	FDR	GeneID	Symbol	Description
MSTRG.29739.2	94389	124025	48003	119	234	301	134	174	42	39	36	72	174	397	323	1821	1878	1712	15525.2	21664.8	12634.3	22.351	35.792	34.931	15525.2	21664.8	12634.3	5.13	6.264	15.648	29.155	51.469	46.743	32.438	32.252	31.403	16608.1	31.0247	14.7697	9.014	42.4557	32.031	-9.06426	3.15824e-50	6.44691e-46	-	-	-
MSTRG.29739.5	234	451	56	33714	50519	79144	77340	75022	64442	62781	39431	31804	63274	81845	69323	5211	5167	4677	32.906	67.308	12.635	5401.12	6594.77	7842.42	32.906	67.308	12.635	7083.73	5898.6	5902.34	9084.85	9059.64	8584.03	87.159	83.326	80.573	37.6163	6612.77	7827.68	6294.89	8909.5	83.686	7.45775	2.69726e-30	2.75296e-26	-	-	-
XR_832057.3	7	1	4	474	500	668	1096	1106	1077	239	214	184	213	313	282	615	505	620	0.751	0.114	0.686	57.929	49.792	50.495	9.627	9.099	6.08	8.322	9.879	10.538	5.087	5.763	5.808	4.466	3.531	4.636	0.517	52.7387	121.672	9.57967	5.55267	4.211	6.67255	4.57991e-30	3.11632e-26	ncbi_105045469	LOC105045469	uncharacterized LOC105045469
XR_832613.2	67	59	26	1413	1896	2289	210	199	163	214	174	119	1095	1656	1456	232	543	191	9.627	9.099	6.08	232.473	254.094	232.861	0.043	0.092	0.486	8.454	9.114	7.733	29.443	34.327	33.755	32.376	73.091	27.403	8.26867	239.809	6.37033	8.43367	32.5083	44.29	4.85809	5.18814e-27	2.64764e-23	ncbi_105048324	LOC105048324	uncharacterized LOC105048324
XR_003801436.1	1	1	4	216	278	351	345	374	279	47	43	94	2494	3890	3192	1816	1946	1720	0.154	0.164	0.986	37.937	39.778	38.123	0.587	0.888	1.208	0.457	0.553	1.5	50.204	60.371	55.421	40.56	41.902	39.57	0.434667	38.6127	6.91667	0.836667	55.332	40.6773	6.47302	3.93125e-21	1.60497e-17	ncbi_114914381	LOC114914381	uncharacterized LOC114914381
MSTRG.17779.1	6	4	5	167	219	268	423	398	472	184	137	89	182	239	209	1339	1561	1284	0.965	0.592	1.147	29.136	31.231	29.006	0.73	0.723	0.662	5.418	5.349	4.311	9.149	9.263	9.061	28.467	31.995	28.114	0.901333	29.791	8.089	5.026	9.15767	29.5253	5.04667	6.38385e-21	2.17189e-17	-	-	-
XR_003800455.1	23	34	25	259	335	383	349	341	295	136	64	54	336	533	489	2471	2791	2427	1.895	2.975	3.296	24.322	25.634	22.246	1.895	2.975	3.296	2.552	1.592	1.667	39.119	47.87	49.146	26.16	28.482	26.462	2.722	24.0673	20.8483	1.937	45.3783	27.0347	3.14434	3.33274e-16	9.71875e-13	ncbi_114914025	LOC114914025	uncharacterized LOC114914025
MSTRG.27812.1	22	22	20	193	263	280	177	169	151	974	809	502	555	730	662	3648	3473	3044	0.574	0.61	0.835	5.739	6.373	5.15	0.394	0.418	0.787	20.578	22.672	17.459	11.377	11.526	11.7	40.293	36.977	34.627	0.673	5.754	6.283	20.2363	11.5343	37.299	3.09589	1.89414e-15	4.83315e-12	ncbi_105056486	--	--
MSTRG.8048.1	1	2	7	92	109	170	113	154	115	71	0	0	138	212	171	858	820	704	0.043	0.092	0.486	4.548	4.391	5.199	0.965	0.592	1.147	0.69	0	0	2.235	2.648	2.389	17.024	15.685	14.386	0.207	4.71267	15.103	0.23	2.424	15.6983	4.50884	6.98196e-13	1.58359e-09	-	-	-
MSTRG.1548.1	2	4	12	121	134	190	156	139	169	38	28	43	283	361	345	64755	94523	63879	0.073	0.156	0.704	5.059	4.565	4.914	0.073	0.156	0.704	0.717	0.707	1.345	7.031	6.914	7.392	7724.71	10870.6	7847.99	0.311	4.846	4.37667	0.923	7.11233	8814.44	3.96181	1.59525e-12	3.25639e-09	-	-	-
MSTRG.29419.1	57	54	37	280	300	424	643	581	541	128	90	61	360	445	422	792	825	903	0.983	0.989	1.021	5.494	4.805	5.151	3.414	3.037	3.286	1.629	1.519	1.277	7.357	7.012	7.453	31.867	32.002	37.419	0.997667	5.15	18.644	1.475	7.274	33.7627	2.36794	1.01503e-11	1.88362e-08	MSTRG.29419	--	--
MSTRG.22152.1	8	16	8	112	113	137	69398	77110	63731	2385	1891	1201	367	683	579	674	768	720	0.347	0.737	0.556	5.54	4.554	4.191	1151.86	2341.9	1353.87	37.73	39.675	31.247	7.868	11.291	10.711	6.906	7.586	7.593	0.546667	4.76167	8284.18	36.2173	9.95667	7.36167	3.12273	1.50377e-11	2.50795e-08	ncbi_105052121	--	--
MSTRG.41471.3	83	70	50	359	442	558	106	86	103	80	55	34	106	125	106	935	923	849	3.414	3.037	3.286	16.82	16.87	16.181	0.276	0.341	0.294	3.59	3.272	2.509	2.944	2.676	2.539	15.921	15.143	14.885	3.24567	16.6237	3.48133	3.12367	2.71967	15.3163	2.35665	1.59719e-11	2.50795e-08	-	-	-
MSTRG.29739.9	7518	14392	5522	1015	1612	1988	122	91	85	29	32	34	1275	1835	1572	1841	1956	1741	1151.86	2341.9	1353.87	481.532	452.563	369.058	0	0	0	0.927	1.36	1.741	16.944	18.807	18.026	50.413	51.639	49.117	1615.88	434.384	1.00267	1.34267	17.9257	50.3897	2.62495	6.71622e-11	9.79273e-08	-	-	-
XR_003800319.1	0	0	0	35	118	81	361	354	346	635	530	345	150	198	152	354	324	369	0	0	0	0.531	1.438	0.751	0.983	0.989	1.021	73.573	81.333	65.787	6.553	6.67	5.738	12.86	11.352	13.802	0.001	0.906667	4.70167	73.5643	6.32033	12.6713	9.82443	1.11546e-10	1.51799e-07	ncbi_105041311	LOC105041311	uncharacterized LOC105041311%2C transcript variant X7
MSTRG.5859.1	8	8	10	67	130	113	963	833	908	76	50	41	600	818	624	321	409	330	0.394	0.418	0.787	3.758	5.942	3.921	1.96	1.518	1.923	1.659	1.447	1.472	15.353	16.137	13.771	3.88	4.766	4.108	0.533	4.54033	7.94933	1.526	15.087	4.25133	3.09059	3.87875e-10	4.94856e-07	-	-	-
MSTRG.49421.1	30	28	17	105	194	231	208	199	200	58	37	35	93	149	123	2710	2598	2545	0.73	0.723	0.662	2.911	4.382	3.961	0.543	0.84	1.447	2.397	2.027	2.379	3.704	4.575	4.225	56.079	51.838	54.249	0.705	3.75133	3.528	2.26767	4.168	54.0553	2.41171	2.45201e-08	2.94428e-05	MSTRG.49421	--	--
MSTRG.2603.1	171	125	105	447	595	655	369	328	437	399	229	208	914	1137	1072	602	728	520	1.96	1.518	1.923	5.829	6.32	5.283	1.377	1.127	1.318	5.608	4.268	4.811	30.121	28.892	30.485	58.252	67.908	51.822	1.80033	5.81067	5.85067	4.89567	29.8327	59.3273	1.69044	7.09009e-08	8.04055e-05	MSTRG.2603	--	--
XR_002165899.1	0	0	0	19	21	65	1178	1078	1334	29	23	24	694	882	866	705	727	679	0	0	0	0.736	0.679	1.599	4.689	3.772	3.706	0.236	0.251	0.315	50.552	49.473	54.393	8.108	8.064	8.041	0.001	1.00467	18.1997	0.267333	51.4727	8.071	9.9725	1.09674e-07	0.00011783	ncbi_105040543	LOC105040543	uncharacterized LOC105040543%2C transcript variant X2
MSTRG.42965.1	169	129	95	426	489	727	72	49	74	90	64	51	491	632	517	252	304	287	4.87	3.948	4.381	13.992	13.088	14.77	0	0	0	2.817	2.656	2.626	23.778	23.596	21.593	15.7	18.239	18.426	4.39967	13.95	1.18567	2.69967	22.989	17.455	1.6648	2.40413e-07	0.000245378	MSTRG.42965	--	--
MSTRG.40928.1	95	60	77	249	347	356	467	440	457	325	227	139	0	0	0	569	594	524	0.905	0.607	1.174	2.704	3.07	2.391	2.41	2.022	1.985	21.495	19.905	15.121	0	0	0	7.379	7.423	7.001	0.895333	2.72167	9.23	18.8403	0.001	7.26767	1.60399	3.16977e-07	0.000307917	MSTRG.40928	--	--
XR_003799995.1	0	0	0	23	25	26	65	53	72	87	63	64	124	146	117	796	779	794	0	0	0	0.723	0.645	0.51	0	0.178	0.089	2.023	1.942	2.447	1.804	1.638	1.468	5.461	5.151	5.611	0.001	0.626	2.73033	2.13733	1.63667	5.40767	9.29002	3.31856e-07	0.000307917	ncbi_109505509	LOC109505509	uncharacterized LOC109505509%2C transcript variant X7
MSTRG.14275.1	0	2	2	28	60	34	153	36	23	65	48	42	462	632	560	261	277	268	0	0.099	0.149	1.489	2.6	1.118	0	0	0.001	2.004	1.962	2.13	68.117	71.879	71.142	3.513	3.594	3.715	0.0826667	1.73567	0.650667	2.032	70.3793	3.60733	4.39204	4.70686e-07	0.000417744	MSTRG.14275	--	--
MSTRG.28721.1	0	3	1	26	52	43	479	431	558	40	42	36	154	48	87	262	267	223	0	0.178	0.089	1.656	2.7	1.695	5.804	7.506	4.323	1.498	2.086	2.218	1.909	0.463	0.933	4.789	4.705	4.198	0.089	2.017	26.905	1.934	1.10167	4.564	4.50226	5.40475e-07	0.000459697	-	-	-
XR_830399.3	99	110	47	334	339	417	641	601	597	139	98	76	80	71	86	227	224	238	33.648	39.906	25.497	129.869	107.508	100.288	4.108	5.522	5.274	4.842	4.526	4.355	3.214	2.215	2.985	5.238	4.983	5.656	33.017	112.555	15.2477	4.57433	2.80467	5.29233	1.76935	7.88645e-07	0.000643944	ncbi_105035859	LOC105035859	uncharacterized LOC105035859
MSTRG.52984.2	127	161	102	361	435	530	161	184	166	496	360	308	0	0	0	347	309	345	4.108	5.522	5.274	13.292	13.039	12.06	2.992	4.315	3.282	7.982	7.679	8.151	0	0	0	7.162	6.149	7.334	4.968	12.797	14.979	7.93733	0.001	6.88167	1.36507	2.10259e-06	0.00165078	-	-	-
XR_003800178.1	0	0	0	20	16	23	288	368	269	62	52	39	95	108	140	569	627	577	0	0	0	2.139	1.408	1.541	2.135	3.092	4.356	1.227	1.364	1.269	3.727	3.266	4.737	9.673	10.267	10.105	0.001	1.696	8.15867	1.28667	3.91	10.015	10.7279	2.31697e-06	0.00175171	ncbi_114913974	LOC114913974	uncharacterized LOC114913974%2C transcript variant X2
MSTRG.54452.1	14	10	12	59	47	109	60	59	58	239	222	119	92	90	91	1294	1123	1107	0.544	0.413	0.746	2.614	1.697	2.987	0.225	0.103	0.536	4.666	5.746	3.821	2.328	1.756	1.986	78.231	65.479	68.958	0.567667	2.43267	1.97433	4.74433	2.02333	70.8893	2.09942	2.45453e-06	0.00178944	-	-	-
MSTRG.19286.1	175	179	88	431	560	677	58	49	37	50	27	13	79	80	79	297	279	275	32.513	35.319	26.162	91.272	96.632	88.677	0	0.099	0.149	1.797	1.287	0.768	1.989	1.553	1.716	3.716	3.367	3.538	31.3313	92.1937	1.72233	1.284	1.75267	3.54033	1.55706	4.08954e-06	0.00287862	ncbi_105049834	--	--
MSTRG.40926.1	16	16	21	64	75	105	59	106	103	70	46	51	75388	89789	72190	191	225	193	0.431	0.463	0.913	1.965	1.877	1.994	0.347	0.737	0.556	2.44	2.133	2.9	11799.9	10834.9	9744.92	7.978	9.06	8.302	0.602333	1.94533	3.005	2.491	10793.3	8.44667	1.69138	4.44409e-06	0.00302391	-	-	-
MSTRG.33880.2	34	36	30	98	115	220	46	56	82	68	48	25	96	86	102	463	527	439	3.585	4.025	5.015	11.694	11.163	16.256	0.751	0.114	0.686	1.352	1.266	0.818	3.651	2.522	3.346	5.608	6.154	5.476	4.20833	13.0377	5.09233	1.14533	3.173	5.746	1.63136	5.1065e-06	0.00336255	-	-	-
XR_830555.3	15	59	16	0	0	0	186	167	129	50	46	50	75	98	98	301	310	315	0.723	2.948	1.181	0	0	0	0.267	0.661	1.241	1.495	1.823	2.458	3.323	3.348	3.745	4.718	4.684	5.085	1.61733	0.001	2.16633	1.92533	3.472	4.829	-10.6594	5.36811e-06	0.00342435	ncbi_105037226	LOC105037226	uncharacterized LOC105037226
MSTRG.36321.1	24	35	40	104	113	171	624	579	616	1	0	0	93	140	120	1467	1575	1364	0.543	0.84	1.447	2.68	2.373	2.726	4.87	3.948	4.381	0.016	0	0	2.046	2.374	2.277	16.239	16.808	15.55	0.943333	2.593	13.474	0.00533333	2.23233	16.199	1.45878	8.64472e-06	0.00534742	MSTRG.36321	--	--
XR_832021.2	157	161	83	349	488	604	422	410	439	71	45	37	173	207	242	425	526	393	8.171	8.9	6.895	20.664	23.534	22.094	1.274	0.898	2.161	8.738	7.426	7.445	5.866	5.411	7.077	7.884	9.414	7.508	7.98867	22.0973	3.58933	7.86967	6.118	8.26867	1.46785	1.06771e-05	0.00641034	ncbi_105045230	LOC105045230	uncharacterized LOC105045230
MSTRG.29534.7	92	63	86	370	151	317	142	135	105	896	751	542	81	102	81	884	832	918	1.154	0.834	1.71	5.268	1.756	2.791	0.585	0.783	1.221	23.206	25.796	23.091	2.622	2.546	2.262	9.359	8.493	10.008	1.23267	3.27167	2.49367	24.031	2.47667	9.28667	1.40824	1.19099e-05	0.00694617	-	-	-
MSTRG.11125.1	14	21	31	0	0	0	39	42	47	92	86	69	166	200	245	416	337	348	1.409	2.243	5.081	0	0	0	0.154	0.164	0.986	0.866	1.073	1.068	13.971	12.977	17.783	4.54	3.546	3.911	2.911	0.001	5.07533	1.00233	14.9103	3.999	-11.5073	1.48347e-05	0.0084117	-	-	-
MSTRG.15341.1	0	2	0	23	26	30	61	49	49	40	4	11	496	720	570	697	709	613	0	0.141	0	1.746	1.608	1.409	0.475	0.42	0.253	1.075	0.128	0.465	6.319	7.07	6.261	5.91	5.792	5.35	0.047	1.58767	3.228	0.556	6.55	5.684	5.0781	1.6363e-05	0.00902754	MSTRG.15341	--	--
MSTRG.7417.2	30	50	16	100	146	204	27	34	29	360	274	221	80	89	77	167	161	144	0.71	1.248	0.597	2.693	3.2	3.402	0	0	0	4.984	5.029	5.032	3.526	3.039	2.934	6.534	6.073	5.802	0.851667	3.09833	0.53	5.015	3.16633	6.13633	1.86313	2.48895e-05	0.0133702	-	-	-
MSTRG.54451.1	74	35	31	136	169	294	64	56	28	58	45	50	104	132	139	242	230	257	3.979	1.999	2.667	8.335	8.455	11.143	0.043	0	0	2.139	2.2	3.033	1.246	1.219	1.436	2.408	2.207	2.634	2.88167	9.311	1.24767	2.45733	1.30033	2.41633	1.69203	2.57467e-05	0.0134761	-	-	-
MSTRG.468.1	69	53	41	148	155	184	317	311	285	208	152	111	218	258	281	257	215	221	1.377	1.127	1.318	3.377	2.88	2.608	0.905	0.607	1.174	3.127	3.03	2.745	5.098	4.658	5.67	5.89	4.744	5.201	1.274	2.955	2.235	2.96733	5.142	5.27833	1.21379	3.82974e-05	0.0190811	-	-	-
MSTRG.25275.1	5	10	2	30	44	53	303	235	299	569	436	312	268	394	261	217	236	222	0.418	0.887	0.267	2.856	3.413	3.121	1.722	2.161	0.952	32.571	33.095	29.313	4.79	5.438	4.023	3.497	3.666	3.684	0.524	3.13	6.73033	31.6597	4.75033	3.61567	2.57852	3.83249e-05	0.0190811	MSTRG.25275	--	--
MSTRG.2256.1	3	1	0	18	28	27	287	274	256	0	0	0	158	200	201	954	888	851	0.505	0.179	0	3.455	4.379	3.206	1.366	1.504	1.629	0	0	0	3.023	2.95	3.316	9.261	8.318	8.509	0.228	3.68	3.801	0.001	3.09633	8.696	4.0126	4.05936e-05	0.0197294	MSTRG.2256	--	--
MSTRG.5677.2	48	73	39	135	200	204	165	150	177	255	153	105	68	142	14	1690	1859	1674	1.467	2.392	1.939	4.731	5.724	4.431	1.098	0.972	1.548	23.362	18.524	15.86	0.918	1.474	0.167	20.065	21.283	20.474	1.93267	4.962	3.30733	19.2487	0.853	20.6073	1.36033	4.9761e-05	0.0236226	-	-	-
MSTRG.15809.1	149	120	78	252	339	541	48	53	53	14	20	10	85	103	123	183	181	171	21.536	18.42	18.04	41.516	45.508	55.128	0.048	0.152	0.076	0.313	0.59	0.36	3.185	2.976	3.975	3.359	3.203	3.232	19.332	47.384	0.628333	0.421	3.37867	3.26467	1.29341	7.1104e-05	0.0325359	MSTRG.15809	--	--
MSTRG.43648.1	42	35	37	88	133	141	79	98	96	81	78	64	165	215	179	278	309	281	1.098	0.972	1.548	2.622	3.229	2.599	0.664	0.441	0.554	0.866	1.106	1.126	4.545	4.559	4.252	4.582	4.91	4.77	1.206	2.81667	2.19633	1.03267	4.452	4.754	1.22376	7.17247e-05	0.0325359	MSTRG.43648	--	--
MSTRG.15221.3	81	99	38	194	238	317	602	642	554	980	723	473	648	774	591	123	124	150	5.804	7.506	4.323	15.745	15.738	15.914	32.513	35.319	26.162	9.005	8.805	7.143	8.254	7.6	6.491	4.07	3.956	5.112	5.87767	15.799	85.891	8.31767	7.44833	4.37933	1.42652	8.14188e-05	0.0356047	-	-	-
MSTRG.22222.1	8	8	5	41	28	39	117	116	113	60	38	42	288	308	323	1155	1133	1032	0.561	0.596	0.561	3.279	1.825	1.929	0.412	0.636	0.779	1.527	1.282	1.758	4.496	3.707	4.349	38.351	36.269	35.291	0.572667	2.34433	1.66567	1.52233	4.184	36.637	2.03341	8.19781e-05	0.0356047	MSTRG.22222	--	--
MSTRG.17471.1	75	78	56	144	210	280	411	381	408	63089	42800	40154	87	90	57	313	309	264	1.366	1.504	1.629	2.971	3.526	3.572	1.514	1.826	1.806	7760.16	6979.74	8123.74	4.097	3.267	2.315	8.818	8.393	7.66	1.49967	3.35633	4.093	7621.21	3.22633	8.29033	1.16224	8.82657e-05	0.0375368	-	-	-
MSTRG.28462.1	45	48	28	93	131	190	57	51	53	4	3	9	54	53	54	356	368	327	2.053	2.325	2.044	4.836	5.55	6.11	0.561	0.596	0.561	0.252	0.25	0.932	2.84	2.149	2.449	3.225	3.213	3.051	2.14067	5.49867	2.90267	0.478	2.47933	3.163	1.36102	9.21682e-05	0.0383965	ncbi_105057083	--	--
MSTRG.33910.1	21	13	11	55	49	66	345	333	341	138	117	93	137	186	146	970	927	941	0.664	0.441	0.554	1.976	1.419	1.452	2.205	1.84	2.079	4.821	5.419	5.344	3.761	3.942	3.469	9.874	9.09	9.863	0.553	1.61567	5.15767	5.19467	3.724	9.609	1.54678	0.000124557	0.0508518	MSTRG.33910	--	--
XR_003798669.1	0	0	0	8	6	26	31	44	42	68	39	41	63	74	92	167	179	170	0	0	0	0.319	0.178	0.615	4.8	5.164	4.989	2.516	1.913	2.496	4.516	4.089	5.687	5.277	5.453	5.533	0.001	0.370667	0.492333	2.30833	4.764	5.421	8.53398	0.000137519	0.0549453	ncbi_105032305	LOC105032305	uncharacterized LOC105032305%2C transcript variant X6
MSTRG.5223.1	23	41	20	77	106	110	50	61	64	17	13	17	499	638	17	642	627	629	0.589	1.114	0.819	2.246	2.519	1.984	0.181	0.133	0.439	0.405	0.406	0.641	4.358	4.298	0.126	9.517	8.957	9.604	0.840667	2.24967	0.926667	0.484	2.92733	9.35933	1.42011	0.000139967	0.0549453	MSTRG.5223	--	--
MSTRG.18926.1	27	29	12	0	0	1	49	40	42	276	202	113	177	215	220	197	237	221	3.76	4.289	2.674	0	0	0.098	0.417	0.369	0.445	4.652	4.521	3.128	2.325	2.177	2.492	5.438	6.307	6.283	3.57433	0.0326667	2.33833	4.10033	2.33133	6.00933	-6.77371	0.000143166	0.0551404	ncbi_105049615	--	--
MSTRG.33666.1	2	5	6	25	37	26	0	0	0	51	42	31	337	484	373	113	160	131	0.136	0.36	0.652	1.934	2.333	1.244	5.499	2.567	4.792	2.013	2.198	2.012	3.444	3.807	3.286	2.364	3.227	2.823	0.382667	1.837	0.001	2.07433	3.51233	2.80467	2.26319	0.00015494	0.05857	-	-	-
MSTRG.33122.1	55	65	19	139	165	204	65	55	23	0	0	1	334	410	387	0	0	0	1.722	2.161	0.952	4.96	4.797	4.502	0	0	0.778	0	0	0.184	4.625	4.372	4.621	0	0	0	1.61167	4.753	1.97233	0.0613333	4.53933	0.001	1.56029	0.000168553	0.0625579	MSTRG.33122	--	--
MSTRG.51726.4	8	20	18	0	0	0	387	406	415	48	51	50	137	206	166	175	203	213	1.013	2.726	3.775	0	0	0	7.654	12.507	9.094	2.704	3.809	4.633	6.09	7.06	6.364	3.33	3.724	4.174	2.50467	0.001	23.0047	3.71533	6.50467	3.74267	-11.2904	0.00018856	0.0687336	-	-	-
MSTRG.4375.2	328	292	211	59	71	73	33	16	12	65	39	59	44	56	58	18	21	21	5.396	5.088	5.552	1.465	1.829	1.452	0	0	0	0.816	0.649	1.219	2.512	2.465	2.856	4.169	4.675	4.994	5.34533	1.582	0.354667	0.894667	2.611	4.61267	0.891381	0.000195186	0.0699007	-	-	-
MSTRG.41477.4	163	159	177	46	51	35	27	38	35	0	0	0	13	18	11	5	7	4	7.654	12.507	9.094	2.716	2.131	2.065	0.239	0.338	0.891	0	0	0	1.758	1.924	1.933	0.743	0.088	0.006	9.75167	2.304	0.489333	0	1.87167	0.279	1.1498	0.000199668	0.0702728	-	-	-
XR_003801719.1	14	8	9	34	34	73	80	96	95	25	26	16	606	801	698	107	103	133	0.932	0.566	0.959	2.581	2.103	3.428	0.574	0.61	0.835	1.038	1.431	1.092	7.083	7.219	7.035	2.847	2.642	3.644	0.819	2.704	1.821	1.187	7.11233	3.04433	1.72316	0.000232573	0.0804662	ncbi_114914460	LOC114914460	uncharacterized LOC114914460
XR_003802377.1	25	10	10	0	0	0	0	2	0	77	48	26	41	76	84	776	826	666	0.356	0.154	0.224	0	0	0	2.371	1.677	1.235	4.45	3.678	2.471	6.417	9.132	11.416	12.472	12.795	11.021	0.244667	0.001	0.0123333	3.533	8.98833	12.096	-7.93467	0.000247521	0.0842107	ncbi_105055440	LOC105055440	uncharacterized LOC105055440
XR_002164879.2	22	6	17	0	0	0	905	829	968	78	44	58	128	183	144	154	155	124	1.637	0.458	1.976	0	0	0	5.396	5.088	5.552	0.892	0.667	1.091	2.483	2.736	2.409	4.142	4.019	3.435	1.357	0.001	11.4187	0.883333	2.54267	3.86533	-10.4062	0.000285498	0.0942434	ncbi_105045327	LOC105045327	uncharacterized LOC105045327%2C transcript variant X6
XR_002164238.2	0	0	0	5	14	13	15	33	12	172	126	82	87	98	77	134	153	122	0	0	0	0.467	1.066	0.751	0	0	0	4.583	4.451	3.594	5.56	4.829	4.244	3.085	3.396	2.893	0.001	0.761333	0.615333	4.20933	4.87767	3.12467	9.57238	0.000286243	0.0942434	ncbi_109505645	LOC109505645	uncharacterized LOC109505645%2C transcript variant X2
XR_002165857.2	14	7	23	0	0	0	0	1	0	34	27	27	114	142	135	1658	1582	1613	0.801	0.436	2.073	0	0	0	1.495	3.599	2.285	1.005	1.058	1.312	1.71	1.646	1.755	13.518	12.435	13.544	1.10333	0.001	0.0106667	1.125	1.70367	13.1657	-10.1077	0.000293542	0.0951124	ncbi_105039180	LOC105039180	uncharacterized LOC105039180%2C transcript variant X2
MSTRG.51181.1	6	8	14	30	54	46	114	98	104	22	6	8	50	80	57	2633	2655	2355	0.239	0.338	0.891	1.36	1.994	1.29	1.129	0.529	0.903	1.657	0.601	0.961	2.339	2.886	2.3	15.592	15.157	14.359	0.489333	1.548	2.69433	1.073	2.50833	15.036	1.66152	0.000301039	0.0960175	MSTRG.51181	--	--
XR_003800114.1	8	19	15	0	0	0	21	23	12	49	48	30	38	59	59	653	719	528	0.2	0.485	0.551	0	0	0	0	0	0	1.067	1.386	1.075	1.429	1.711	1.914	12.235	12.986	10.197	0.412	0.001	0.35	1.176	1.68467	11.806	-8.6865	0.000310049	0.0973068	ncbi_105040262	LOC105040262	uncharacterized LOC105040262%2C transcript variant X3
MSTRG.3634.1	17	14	4	40	52	70	128	136	123	64	52	52	108	127	121	148	163	126	0.582	0.521	0.22	1.587	1.672	1.694	1.012	0.839	0.79	1.051	1.133	1.419	1.47	1.333	1.42	2.268	2.408	1.988	0.441	1.651	2.45667	1.201	1.40767	2.22133	1.90449	0.000314616	0.0973068	MSTRG.3634	--	--
MSTRG.7417.3	111	73	60	171	191	323	320	191	350	39	43	33	56	66	70	590	561	507	2.774	1.946	2.381	4.876	4.42	5.681	1.154	0.834	1.71	1.805	2.638	2.512	1.793	1.629	1.933	6.723	6.163	5.95	2.367	4.99233	2.76167	2.31833	1.785	6.27867	1.07665	0.000336472	0.102514	ncbi_105040657	--	--
MSTRG.17902.1	22	32	26	63	86	91	4	9	3	40	29	19	192	293	270	143	129	113	0.412	0.636	0.779	1.345	1.496	1.201	4.406	6.63	4.489	1.615	1.552	1.262	4.294	5.055	5.204	3.007	2.615	2.447	0.609	1.34733	0.303667	1.47633	4.851	2.68967	1.14559	0.000343918	0.103241	MSTRG.17902	--	--
XR_003800622.1	0	0	0	22	2	14	711	658	777	0	0	0	64	49	64	317	292	358	0	0	0	1.572	0.109	0.619	3.6	3.144	3.715	0	0	0	3.003	1.773	2.59	5.166	4.594	5.999	0.001	0.766667	7.19833	0.001	2.45533	5.253	9.58246	0.000375162	0.110988	ncbi_105039180	LOC105039180	uncharacterized LOC105039180%2C transcript variant X11
MSTRG.33523.1	95	93	44	160	221	288	513	473	501	24	27	11	51	105	67	153	165	146	16.735	17.399	12.375	32.079	36.147	35.756	2.501	1.973	2.038	1.283	1.914	0.967	2.561	4.065	2.902	4.987	5.185	4.901	15.503	34.6607	4.974	1.388	3.176	5.02433	1.16075	0.000455594	0.131725	MSTRG.33523	--	--
MSTRG.2307.2	204	169	158	39	38	48	0	0	0	40	23	15	26	36	30	14	15	13	6.698	5.901	8.306	2.946	2.801	2.134	0.585	0.334	1.12	2.178	1.661	1.344	1.201	1.282	1.196	5.528	5.774	5.456	6.96833	2.627	0.679667	1.72767	1.22633	5.586	0.738593	0.000458164	0.131725	-	-	-
MSTRG.31388.1	30	21	11	60	54	115	36	27	20	442	319	263	58	66	43	363	321	259	2.578	1.917	1.513	5.877	4.31	6.967	0	0.141	0	4.42	4.232	4.334	2.98	2.614	1.905	8.091	6.895	5.947	2.00267	5.718	1.41533	4.32867	2.49967	6.97767	1.51359	0.000465255	0.131906	MSTRG.31388	--	--
XR_833571.2	206	139	101	298	355	500	1562	1459	1541	38	24	15	92	75	114	96	113	92	20.506	14.695	16.088	33.812	32.821	35.09	11.459	10.835	11.002	2.424	2.03	1.574	2.785	1.75	2.976	2.45	2.78	2.418	17.0963	33.9077	21.6737	2.00933	2.50367	2.54933	0.987925	0.000476841	0.133339	ncbi_105054214	LOC105054214	uncharacterized LOC105054214
MSTRG.34002.1	16	18	27	72	49	66	16	35	26	728	598	407	166	144	150	375	416	415	0.724	0.825	1.915	3.645	2.033	2.075	21.204	29.009	15.822	16.841	18.341	15.486	3.293	2.202	2.566	45.941	49.129	52.403	1.15467	2.58433	2.16	16.8893	2.687	49.1577	1.16232	0.000484755	0.13372	MSTRG.34002	--	--
MSTRG.36460.1	6	7	4	31	23	26	207	244	220	28	24	23	101	105	99	251	198	191	0.276	0.341	0.294	1.623	0.981	0.842	3.274	2.313	4.176	4.11	4.65	5.416	3.245	2.592	2.73	17.551	13.348	13.755	0.303667	1.14867	6.265	4.72533	2.85567	14.8847	1.9194	0.000613008	0.166844	MSTRG.36460	--	--
MSTRG.1049.1	21	27	12	47	60	104	547	445	500	956	667	394	50	67	75	105	118	74	1.226	1.663	1.101	3.087	3.215	4.197	20.506	14.695	16.088	9.987	9.24	6.766	1.386	1.432	1.793	3.281	3.555	2.381	1.33	3.49967	38.1407	8.66433	1.537	3.07233	1.39579	0.000629734	0.169142	MSTRG.1049	--	--
MSTRG.22907.2	5	2	8	20	25	42	0	0	0	21	18	17	838	1051	1072	122	138	116	0.225	0.103	0.536	1.001	0.985	1.277	3.76	4.289	2.674	3.713	4.137	4.964	11.165	10.796	12.318	4.059	4.447	3.985	0.288	1.08767	0.001	4.27133	11.4263	4.16367	1.9171	0.000640383	0.169768	-	-	-
MSTRG.14983.2	62	85	79	129	190	283	45	53	50	16	13	18	54	61	52	1462	1615	1348	2.135	3.092	4.356	5.046	6.037	6.84	0.89	0.829	1.251	0.394	0.433	0.734	8.898	7.749	7.39	10.243	10.91	9.722	3.19433	5.97433	3.228	0.520333	8.01233	10.2917	0.903263	0.00065788	0.170921	-	-	-
MSTRG.42857.1	116	77	123	208	274	268	23	55	62	166	150	109	82	115	87	242	253	208	1.274	0.898	2.161	2.603	2.794	2.074	0.121	0.211	0.577	3.013	3.61	3.254	1.812	1.959	1.658	8.938	9.009	7.912	1.44433	2.49033	1.11267	3.29233	1.80967	8.61967	0.785935	0.000661479	0.170921	MSTRG.42857	--	--
XR_003801385.1	329	274	243	72	96	60	189	157	185	18	7	6	668	924	836	105	98	115	5.019	4.433	5.933	1.255	1.353	0.648	1.467	2.392	1.939	1.364	0.722	0.743	26.696	28.469	28.814	5.575	5.017	6.289	5.12833	1.08533	4.19433	0.943	27.993	5.627	-2.24035	0.000816993	0.208466	ncbi_105049028	LOC105049028	uncharacterized LOC105049028%2C transcript variant X14
MSTRG.31751.3	114	130	85	193	283	299	42	25	15	9810	5625	5737	153	240	176	268	196	184	1.514	1.826	1.806	2.923	3.492	2.795	7.756	7.44	8.408	1239.8	942.543	1192.45	3.858	4.666	3.828	4.26	3.003	3.012	1.71533	3.07	0.872667	1124.93	4.11733	3.425	0.83975	0.000857318	0.216055	MSTRG.31751	--	--
MSTRG.24890.1	276	227	178	404	459	609	853	800	1073	20	14	16	31	48	36	109	127	117	3.6	3.144	3.715	6.006	5.56	5.6	6.944	5.013	5.841	0.376	0.349	0.495	1.297	1.548	1.299	1.983	2.227	2.192	3.48633	5.722	12.5337	0.406667	1.38133	2.134	0.714809	0.000868409	0.216181	-	-	-
MSTRG.36043.1	107	79	59	156	214	224	9384	11165	7778	24	28	8	826	1126	1043	401	431	427	4.332	3.397	3.822	7.199	8.047	6.394	7918.27	12711.3	5308.86	0.789	1.221	0.433	20.564	21.617	22.416	6.7	6.943	7.348	3.85033	7.21333	1146.66	0.814333	21.5323	6.997	0.905683	0.000912998	0.224543	ncbi_105032315	--	--
MSTRG.275.1	23	29	30	70	81	66	1836	1695	1734	32	22	22	42	67	74	315	309	303	0.585	0.783	1.221	2.029	1.913	1.183	115.857	109.999	84.034	2.854	2.603	3.203	3.187	3.903	4.808	9.284	8.78	9.197	0.863	1.70833	218.631	2.88667	3.966	9.087	0.985157	0.000934199	0.227021	ncbi_105056133	--	--
MSTRG.11030.1	1	1	1	14	21	7	316	207	244	85	84	97	61	95	73	1543	1423	1250	0.216	0.229	0.346	3.547	4.212	1.131	1.37	0.603	1.143	3.027	3.955	5.682	1.664	1.997	1.717	29.788	26.484	24.853	0.263667	2.96333	2.45067	4.22133	1.79267	27.0417	3.49043	0.00102049	0.245073	-	-	-
XR_002163931.2	500	412	241	84	120	99	143	138	126	188	139	108	25	21	29	126	72	104	30.903	27.043	23.835	5.918	6.888	4.314	2.053	2.325	2.044	3.726	3.652	3.52	0.262	0.164	0.262	4.303	2.37	3.658	27.2603	5.70667	4.77033	3.63267	0.229333	3.44367	-2.25608	0.00112468	0.266382	ncbi_109505496	LOC109505496	uncharacterized LOC109505496
MSTRG.5065.1	6	5	4	14	24	40	485	452	503	378	278	207	24	24	17	119	98	112	0.417	0.369	0.445	1.11	1.55	1.961	6.698	5.901	8.306	12.489	12.18	11.25	1.022	0.788	0.625	3.113	2.471	3.017	0.410333	1.54033	12.1767	11.973	0.811667	2.867	1.90837	0.00113532	0.266382	MSTRG.5065	--	--
MSTRG.31334.2	458	442	401	702	800	1043	31	38	24	6	17	8	95	96	110	108	118	150	10.634	10.904	14.906	18.589	17.268	17.096	0.049	0.157	0.118	0.123	0.511	0.299	4.77	3.679	4.754	2.471	2.603	3.535	12.148	17.651	0.589667	0.311	4.401	2.86967	0.539031	0.00120822	0.280265	-	-	-
XR_003798344.1	19	8	7	0	0	0	447	381	428	169	91	97	170	258	217	155	157	157	1.109	0.472	0.667	0	0	0	8.171	8.9	6.895	3.45	2.463	3.257	2.1	2.455	2.311	6.431	6.262	6.703	0.749333	0.001	16.7513	3.05667	2.28867	6.46533	-9.54946	0.00123651	0.283605	ncbi_105059295	LOC105059295	uncharacterized LOC105059295%2C transcript variant X4
MSTRG.10821.1	112	88	66	154	215	257	368	321	392	24	14	26	69	77	74	421	419	404	2.205	1.84	2.079	3.456	3.931	3.567	21.536	18.42	18.04	6.139	4.724	10.687	2.041	1.756	1.888	6.667	6.397	6.589	2.04133	3.65133	40.17	7.18333	1.895	6.551	0.838912	0.00126448	0.285637	MSTRG.10821	--	--
MSTRG.34038.1	41	32	20	82	63	102	68	79	65	47	36	23	39	54	46	155	134	122	1.012	0.839	0.79	2.307	1.444	1.775	0.724	0.825	1.915	1.291	1.311	1.039	1.228	1.311	1.249	6.154	5.129	4.989	0.880333	1.842	2.41767	1.21367	1.26267	5.424	1.06515	0.00127336	0.285637	MSTRG.34038	--	--
MSTRG.36060.1	786	799	529	1150	1454	1795	81	16	27	0	0	0	34	34	37	208	371	276	10.229	11.047	11.016	17.062	17.572	16.467	0.495	0.525	1.511	0	0	0	1.555	1.199	1.459	4.049	6.957	5.521	10.764	17.0337	3.963	0.001	1.40433	5.509	0.662175	0.00138403	0.307088	MSTRG.36060	--	--
MSTRG.52833.1	62	54	38	94	133	146	65	57	83	447	338	277	374	521	446	95	81	82	1.108	1.025	1.086	1.914	2.207	1.839	30.903	27.043	23.835	7.065	7.082	7.2	5.393	5.8	5.547	2.772	2.278	2.464	1.073	1.98667	3.261	7.11567	5.58	2.50467	0.8887	0.00143871	0.315789	-	-	-
XR_831097.3	717	641	325	936	1492	1650	132	84	82	111	64	53	38	33	44	57720	84658	71017	115.857	109.999	84.034	172.392	223.914	187.968	1.869	0.254	0.297	2.801	2.134	2.199	1.922	1.287	1.919	7506.26	10613.8	9511.41	103.297	194.758	4.36467	2.378	1.70933	9210.48	0.914889	0.00153823	0.332599	ncbi_105040332	LOC105040332	uncharacterized LOC105040332
MSTRG.30845.2	22	31	28	32	112	146	429	415	503	137	111	97	43	78	72	97	110	88	0.587	0.888	1.208	0.97	2.8	2.781	2.183	2.259	2.114	2.136	2.294	2.487	1.184	1.656	1.71	3.551	3.903	3.317	0.894333	2.18367	4.15367	2.30567	1.51667	3.59033	1.28787	0.00154788	0.332599	-	-	-
MSTRG.14994.1	172	151	92	246	294	400	31	20	28	44	31	18	39	42	36	432	424	346	4.166	3.884	3.566	6.792	6.614	6.831	0	0.041	0.369	1.618	1.511	1.089	0.578	0.478	0.462	5.937	5.607	4.89	3.872	6.74567	0.778	1.406	0.506	5.478	0.800882	0.00158864	0.337801	MSTRG.14994	--	--
MSTRG.52617.1	61	59	39	93	126	161	18	17	25	0	3	0	443	588	454	88	115	97	1.279	1.313	1.308	2.222	2.453	2.379	0.216	0.229	0.346	0.02	0.265	0	8.577	8.77	7.577	2.555	3.219	2.9	1.3	2.35133	3.34467	0.095	8.308	2.89133	0.854967	0.0017815	0.374904	-	-	-
XR_829702.3	97	62	44	13	18	9	32	25	30	106	115	77	47	57	57	80	93	81	2.008	1.377	1.463	0.301	0.356	0.133	0.149	0	0.357	1.616	2.324	1.93	2.379	2.221	2.46	4.764	5.34	4.968	1.616	0.263333	0.831667	1.95667	2.35333	5.024	-2.61747	0.00187909	0.391407	ncbi_105058953	LOC105058953	uncharacterized LOC105058953%2C transcript variant X3
MSTRG.39003.2	560	317	365	724	884	941	449	350	372	86	54	35	42	68	40	101	113	88	10.39	6.24	10.823	15.305	15.232	12.31	5.837	5.321	6.499	3.69	3.053	2.47	3.395	4.237	2.788	3.827	4.127	3.434	9.151	14.2823	10.0953	3.071	3.47333	3.796	0.64223	0.00201352	0.411325	-	-	-
MSTRG.2455.1	4	5	0	21	17	24	28	40	30	20	33	32	56	61	52	243	232	299	0.283	0.376	0	1.694	1.117	1.197	0.195	0.207	0.437	0.359	0.768	0.929	2.676	2.247	2.143	4.593	4.228	5.821	0.219667	1.336	0.984333	0.685333	2.35533	4.88067	2.60453	0.00201502	0.411325	MSTRG.2455	--	--
MSTRG.1054.1	32	18	15	44	65	81	128	249	136	61	8	3	160	182	186	135	133	135	3.258	1.955	2.428	5.112	6.21	5.836	13.633	17.968	21.51	1.866	0.303	0.134	5.676	4.977	5.69	6.132	5.824	6.315	2.547	5.71933	3.07567	0.767667	5.44767	6.09033	1.16705	0.00209524	0.423468	-	-	-
MSTRG.40783.1	16	22	14	2	1	1	54	33	27	0	0	0	219	380	362	330	350	297	3.726	5.684	5.402	0.519	0.175	0.168	0.418	0.887	0.267	0	0	0	3.621	4.837	5.157	4.899	5.014	4.543	4.93733	0.287333	2.43333	0.001	4.53833	4.81867	-4.10293	0.00221305	0.442892	MSTRG.40783	--	--
MSTRG.18221.1	1	2	1	13	16	9	163	204	178	34	17	15	321	411	395	126	110	118	0.052	0.11	0.083	0.766	0.768	0.328	3.65	3.373	4.4	0.841	0.558	0.61	6.456	6.372	6.851	3.363	2.811	3.223	0.0816667	0.620667	6.65333	0.669667	6.55967	3.13233	2.926	0.00228065	0.45199	MSTRG.18221	--	--
MSTRG.14637.1	0	1	6	18	16	27	0	0	0	82	82	38	23	43	35	233	243	173	0	0.041	0.369	0.788	0.571	0.731	0.862	0.691	0.359	1.424	1.887	1.085	1.215	1.751	1.594	4.882	4.908	3.733	0.136667	0.696667	0.001	1.46533	1.52	4.50767	2.34981	0.00230825	0.453061	MSTRG.14637	--	--
MSTRG.24688.1	7	6	1	25	27	19	158	144	171	54	48	26	65	81	71	282	263	271	0.19	0.173	0.043	0.773	0.68	0.363	1.279	1.313	1.308	1.703	2.007	1.349	2.881	2.768	2.714	5.387	4.849	5.333	0.135333	0.605333	2.54933	1.68633	2.78767	5.18967	2.16121	0.00241627	0.469746	-	-	-
MSTRG.17242.1	2	3	4	13	17	21	702	508	620	27	36	35	57	10	53	73	86	80	0.054	0.087	0.174	0.403	0.429	0.402	2.405	2.273	3.543	0.584	1.033	1.246	1.914	0.271	1.545	3.32	3.77	3.747	0.105	0.411333	4.16733	0.954333	1.24333	3.61233	1.96992	0.00244371	0.470306	MSTRG.17242	--	--
MSTRG.21362.3	174	149	121	243	266	386	41	29	11	263	228	182	298	464	342	0	0	0	5.837	5.321	6.499	9.295	8.297	9.135	0.054	0.087	0.174	2.109	2.422	2.399	2.459	2.956	2.434	0	0	0	5.88567	8.909	0.561667	2.31	2.61633	0.001	0.598058	0.00246523	0.470306	-	-	-
MSTRG.39005.1	116	67	81	161	240	188	19	21	23	113	109	45	151	195	193	100	115	87	3.854	2.355	4.324	6.119	7.436	4.415	0.505	0.179	0	2.367	3.027	1.55	1.642	1.636	1.813	4.172	4.626	3.738	3.511	5.99	2.732	2.31467	1.697	4.17867	0.770674	0.00250245	0.472987	ncbi_105033365	--	--
MSTRG.46246.1	84	82	61	121	155	225	91	76	73	21	9	19	70	35	41	96	98	79	2.104	2.181	2.445	3.455	3.606	3.974	0.643	0.574	1.4	1.752	0.996	2.608	4.122	1.589	2.082	3.107	3.058	2.633	2.24333	3.67833	1.585	1.78533	2.59767	2.93267	0.713408	0.00256581	0.480513	MSTRG.46246	--	--
XR_002164989.2	12	7	9	0	0	0	257	226	208	92	105	69	922	1321	1090	59	75	98	0.863	0.544	0.977	0	0	0	2.774	1.946	2.381	4.243	6.366	5.21	13.178	14.557	13.434	2.479	3.038	4.241	0.794667	0.001	4.42233	5.273	13.723	3.25267	-9.63421	0.00262213	0.483622	ncbi_105048175	LOC105048175	uncharacterized LOC105048175%2C transcript variant X6
MSTRG.23819.1	620	552	372	790	1003	1392	168	157	162	25	14	15	55	53	41	293	553	442	11.459	10.835	11.002	16.642	17.217	18.138	4.062	1.683	3.019	1.115	0.828	1.1	1.922	1.428	1.236	3.483	6.332	5.409	11.0987	17.3323	6.43733	1.01433	1.52867	5.07467	0.64308	0.0026298	0.483622	-	-	-
XR_003802584.1	0	0	0	0	28	6	488	451	520	39	39	26	16	19	21	85	80	91	0	0	0	0	0.598	0.096	35.385	44.234	31.261	2.615	3.467	2.867	1.244	1.139	1.408	5.012	4.548	5.527	0.001	0.231333	69.1477	2.983	1.26367	5.029	7.85383	0.00276351	0.503675	ncbi_105057286	LOC105057286	uncharacterized LOC105057286%2C transcript variant X6
MSTRG.24606.1	6	13	20	1	0	0	15	20	13	138	148	44	29	35	41	120	124	113	1.013	2.227	5.315	0.191	0	0	0	0	0.072	2.997	4.241	1.582	2.01	1.87	2.45	5.512	5.491	5.345	2.85167	0.0636667	0.553	2.94	2.11	5.44933	-5.48512	0.00282752	0.510781	MSTRG.24606	--	--
MSTRG.39006.1	428	267	245	503	708	733	198	231	154	38	29	26	444	529	520	93	108	114	4.287	2.84	3.927	5.743	6.587	5.176	2.104	2.181	2.445	2.511	2.573	2.801	13.07	12.005	13.202	3.241	3.629	4.092	3.68467	5.83533	3.75367	2.62833	12.759	3.654	0.663281	0.0029188	0.522645	ncbi_105033365	--	--
MSTRG.4344.1	12	18	17	2	0	0	169	121	188	41	19	18	166	198	181	86	93	67	1.41	2.246	3.197	0.268	0	0	3.979	1.999	2.667	5.309	3.262	3.834	4.444	4.102	4.184	3.757	3.917	3.015	2.28433	0.0893333	6.61	4.135	4.24333	3.563	-4.67643	0.00294777	0.523242	MSTRG.4344	--	--
MSTRG.14277.1	34	19	26	57	58	78	641	680	656	272	204	209	22	41	54	71	79	57	2.515	1.492	3.077	4.805	3.984	4.067	24.806	24.899	22.792	10.352	10.293	13.083	1.249	1.794	2.643	2.806	3.01	2.32	2.36133	4.28533	40.6957	11.2427	1.89533	2.712	0.859806	0.00317357	0.551308	ncbi_105045889	--	--
MSTRG.27699.1	18	15	16	36	44	50	0	0	0	104	62	48	110	111	98	188	149	177	0.712	0.63	1.013	1.624	1.617	1.395	0.448	0.363	0.551	2.252	1.778	1.707	2.519	1.96	1.936	3.166	2.419	3.07	0.785	1.54533	0.001	1.91233	2.13833	2.885	0.977154	0.00319772	0.551308	-	-	-
MSTRG.52727.1	5	15	8	0	0	0	125	96	107	63	24	27	79	134	104	478	404	379	1.279	3.904	2.98	0	0	0	1.053	0.547	0.857	1.35	0.682	0.952	2.625	3.432	2.98	8.912	7.262	7.278	2.721	0.001	1.772	0.994667	3.01233	7.81733	-11.4099	0.0032049	0.551308	ncbi_105037091	--	--
MSTRG.37260.1	0	0	0	6	4	11	89	67	62	41	26	32	211	279	245	96	74	50	0	0	0	2.168	1.103	2.478	0.669	0.699	0.766	1.032	0.867	1.324	6.747	6.878	6.757	1.291	0.959	0.686	0.001	1.91633	1.506	1.07433	6.794	0.978667	10.9041	0.00321392	0.551308	ncbi_105032786	--	--
MSTRG.22460.4	672	600	326	834	1143	1464	22	14	17	0	0	0	54	45	45	218	199	169	15.617	14.825	12.132	22.107	24.683	23.988	3.108	3.188	2.866	0	0	0	2.234	1.435	1.606	4.734	4.166	3.78	14.1913	23.5927	0.357667	0.001	1.75833	4.22667	0.733328	0.00331476	0.56265	-	-	-
MSTRG.179.1	26	36	18	48	79	84	1432	1398	1301	57	45	26	109	155	175	61	68	67	0.505	0.742	0.559	1.063	1.425	1.15	15.617	14.825	12.132	1.82	1.905	1.365	2.518	2.76	3.486	2.12	2.279	2.399	0.602	1.21267	24.682	1.69667	2.92133	2.266	1.01035	0.00333516	0.56265	ncbi_105051825	--	--
MSTRG.50984.1	17	17	34	5	0	1	207	189	189	24	17	10	47	55	53	132	158	120	1.004	1.069	3.27	0.323	0	0.06	1.403	1.192	2.021	0.954	0.896	0.654	1.886	1.702	1.835	5.157	5.951	4.828	1.781	0.127667	2.34333	0.834667	1.80767	5.312	-3.80223	0.00343417	0.574604	MSTRG.50984	--	--
MSTRG.24460.1	8	15	5	32	26	39	0	0	5	0	1	1	306	431	322	155	156	143	0.693	1.381	0.693	3.161	2.093	2.383	2.691	0.853	3.808	0	0.13	0.161	5.252	5.702	4.77	3.547	3.442	3.37	0.922333	2.54567	0.0673333	0.097	5.24133	3.453	1.46468	0.00347826	0.577249	-	-	-
MSTRG.3990.4	110	46	57	142	198	163	50	46	26	61	51	31	10	19	14	879	888	779	1.37	0.603	1.143	2.016	2.297	1.43	1.987	1.151	3.18	3.064	3.396	2.561	0.239	0.35	0.289	5.583	5.438	5.096	1.03867	1.91433	5.64867	3.007	0.292667	5.37233	0.882109	0.00358733	0.589723	-	-	-
XR_832574.3	15	9	23	2	0	0	75	75	76	98	71	78	168	212	246	294	307	238	1.129	0.691	2.786	0.151	0	0	3.258	1.955	2.428	2.125	2.026	2.784	3.298	3.205	4.154	4.53	4.56	3.772	1.53533	0.0503333	5.945	2.31167	3.55233	4.28733	-4.93089	0.0036112	0.589723	ncbi_105048072	LOC105048072	uncharacterized LOC105048072%2C transcript variant X10
XR_830342.2	18	14	12	37	31	54	30	16	29	33	24	26	32	10	13	189	192	215	7.125	5.588	7.468	16.259	11.027	14.882	0.023	0.149	0.112	2.614	2.521	3.365	1.088	0.261	0.383	3.833	3.754	4.491	6.727	14.056	0.449667	2.83333	0.577333	4.026	1.06315	0.00369545	0.591237	ncbi_105035515	LOC105035515	uncharacterized LOC105035515
MSTRG.47759.1	8	25	24	3	1	0	72	83	91	21	14	7	187	244	193	276	298	259	1.263	4.194	6.007	0.542	0.156	0	2.515	1.492	3.077	1.156	1.021	0.634	2.726	2.742	2.427	5.814	6.044	5.619	3.82133	0.232667	4.68667	0.937	2.63167	5.82567	-4.03774	0.00370427	0.591237	MSTRG.47759	--	--
MSTRG.47760.1	16	40	35	7	0	0	570	507	576	32	25	18	63	76	114	2087	2105	1902	3.163	8.27	10.924	1.636	0.07	0	6.792	5.516	5.628	1.744	1.806	1.613	6.477	6.045	10.191	15.449	15.021	14.501	7.45233	0.568667	10.3607	1.721	7.571	14.9903	-3.71204	0.00370736	0.591237	MSTRG.47760	--	--
XR_003802242.1	6	10	10	36	27	23	205	239	204	26	21	16	4	4	8	73	84	100	0.123	0.225	0.33	0.84	0.512	0.333	2.292	2.031	1.693	1.355	1.451	1.371	0.321	0.247	0.553	2.509	2.784	3.54	0.226	0.561667	3.81533	1.39233	0.373667	2.94433	1.31339	0.00379155	0.599976	ncbi_105055100	LOC105055100	uncharacterized LOC105055100%2C transcript variant X1
MSTRG.17747.1	11	9	9	24	24	46	26	21	22	143	85	113	56	62	62	222	193	192	0.89	0.829	1.251	2.288	1.923	2.729	0.074	0	0.198	1.476	1.163	1.918	2.349	2.005	2.243	11.544	9.676	10.291	0.99	2.31333	0.438667	1.519	2.199	10.5037	1.22447	0.00384844	0.604294	ncbi_105048633	--	--
MSTRG.1166.1	0	0	0	6	4	10	101	126	91	43	24	25	96	164	187	240	218	196	0	0	0	0.875	0.476	0.902	0.71	1.248	0.597	2.108	1.56	2.016	5.592	7.377	9.434	7.778	6.808	6.538	0.001	0.751	1.927	1.89467	7.46767	7.04133	9.55267	0.00390566	0.60561	ncbi_105049507	--	--
XR_003800277.1	13	27	30	5	0	0	10	21	20	104	87	74	65	87	56	45	75	64	0.486	1.039	1.708	0.225	0	0	0.051	0.055	0.082	1.872	2.076	2.19	4.524	4.669	3.362	1.473	2.368	2.158	1.07767	0.075	0.679333	2.046	4.185	1.99967	-3.84488	0.00391755	0.60561	ncbi_109505648	LOC109505648	uncharacterized LOC109505648%2C transcript variant X5
XR_003799799.1	396	226	193	52	68	111	0	0	0	0	0	0	46	85	72	69	97	76	5.778	3.495	4.504	0.868	0.925	1.145	0.459	1.756	7.37	0	0	0	2.947	4.262	3.991	2.301	3.118	2.61	4.59233	0.979333	0.001	0.001	3.73333	2.67633	-2.22936	0.00394583	0.60561	ncbi_105038473	LOC105038473	uncharacterized LOC105038473%2C transcript variant X2
MSTRG.15748.1	5	4	20	0	0	0	27	33	19	342	258	162	27	46	32	117	117	158	0.266	0.217	1.592	0	0	0	0.136	0.36	0.652	2.616	2.616	2.038	1.284	1.687	1.313	3.368	3.258	4.693	0.691667	0.001	1.37833	2.42333	1.428	3.773	-9.43393	0.00398883	0.607642	-	-	-
MSTRG.28293.1	31	62	60	16	9	3	174	153	169	127	102	91	171	243	202	76	65	85	1.599	3.33	4.897	0.923	0.414	0.118	0.854	0.417	0.804	2.043	2.183	2.406	3.168	3.48	3.233	4.859	4.014	5.543	3.27533	0.485	1.27233	2.21067	3.29367	4.80533	-2.75559	0.0040607	0.614007	MSTRG.28293	--	--
MSTRG.16112.1	90	60	72	104	181	207	0	0	0	125	82	51	37	63	51	492	461	505	3.274	2.313	4.176	4.301	6.085	5.292	1.282	1.073	0.586	10.278	8.922	6.833	0.682	0.896	0.811	12.033	10.87	12.72	3.25433	5.226	0.001	8.67767	0.796333	11.8743	0.683345	0.00417737	0.627005	MSTRG.16112	--	--
XR_003800621.1	0	0	0	0	17	12	0	0	0	32	18	25	34	39	37	486	550	419	0	0	0	0	1.044	0.571	1.637	0.458	1.976	1.202	0.896	1.544	3.526	3.047	3.252	7.096	7.749	6.301	0.001	0.538333	0.001	1.214	3.275	7.04867	9.07236	0.00425819	0.63447	ncbi_105039180	LOC105039180	uncharacterized LOC105039180%2C transcript variant X10
MSTRG.49875.1	9	7	19	1	0	0	99	85	73	30	42	16	456	626	547	2148	2076	1929	0.611	0.505	2.064	0.077	0	0	0.589	1.114	0.819	0.975	1.811	0.856	5.588	5.909	5.774	10.999	10.246	10.174	1.06	0.0256667	1.68733	1.214	5.757	10.473	-5.36802	0.00432859	0.640287	MSTRG.49875	--	--
MSTRG.52996.2	8	10	7	0	0	0	47	70	83	17	11	259	92	107	89	82	92	59	0.579	0.759	0.871	0	0	0	0.696	0.739	2.228	0.115	0.103	2.925	5.006	4.489	4.177	3.161	3.419	2.342	0.736333	0.001	2.24767	1.04767	4.55733	2.974	-9.52422	0.00440868	0.647441	-	-	-
MSTRG.51184.1	29	20	32	48	68	80	66	51	61	57	74	52	135	220	210	87	87	79	1.35	0.989	2.384	2.548	2.941	2.626	0.407	1.728	0.837	4.666	7.925	7	5.27	6.61	7.068	3.051	2.942	2.854	1.57433	2.705	2.65633	6.53033	6.316	2.949	0.780888	0.00444679	0.64833	MSTRG.51184	--	--
MSTRG.36152.1	4	5	19	0	0	0	183	192	175	30	19	27	251	341	305	478	431	365	0.407	0.56	3.071	0	0	0	2.592	2.493	2.488	1.906	1.6	2.821	4.784	5.011	5.014	6.816	5.928	5.358	1.346	0.001	4.31233	2.109	4.93633	6.034	-10.3945	0.00447825	0.64833	-	-	-
MSTRG.30138.3	7	11	7	0	0	0	40	51	36	26	20	27	43	61	51	138	133	137	0.89	1.438	1.339	0	0	0	0.094	0.1	0.338	1.856	1.893	3.171	3.162	3.458	3.234	3.392	3.152	3.468	1.22233	0.001	0.383333	2.30667	3.28467	3.33733	-10.2554	0.00454673	0.653608	-	-	-
XR_003800668.1	0	0	0	7	22	0	71	33	58	100	65	54	106	126	133	97	100	107	0	0	0	0.194	0.498	0	0.582	0.521	0.22	4.276	3.685	3.798	2.149	1.969	2.325	3.02	3.002	3.431	0.001	0.230667	1.421	3.91967	2.14767	3.151	7.84967	0.00458776	0.654895	ncbi_105041742	LOC105041742	uncharacterized LOC105041742%2C transcript variant X3
MSTRG.22583.1	6	9	19	37	40	33	31	24	28	201	195	107	34	30	51	68	64	126	0.434	0.691	2.197	3.048	2.685	1.681	0	0.062	0.463	5.051	6.497	4.423	2.862	1.956	3.687	2.816	2.58	5.398	1.10733	2.47133	0.617	5.32367	2.835	3.598	1.1582	0.00465309	0.656206	MSTRG.22583	--	--
XR_002165844.2	22	20	0	0	0	0	88	89	87	27	33	32	29	30	23	77	81	99	0.581	0.551	0	0	0	0	6.304	6.529	6.208	0.391	0.634	0.763	0.891	0.711	0.609	1.954	1.981	2.587	0.377333	0.001	1.062	0.596	0.737	2.174	-8.5597	0.00466124	0.656206	ncbi_109506481	LOC109506481	uncharacterized LOC109506481%2C transcript variant X2
MSTRG.4674.1	30	26	13	50	54	71	1	0	0	3	10	5	31	51	57	283	272	275	2.115	1.946	1.466	4.017	3.535	3.529	0.579	3.046	3.682	0.12	0.532	0.33	3.923	5.052	6.326	6.362	5.895	6.367	1.84233	3.69367	0.03	0.327333	5.10033	6.208	1.00352	0.00475338	0.664594	-	-	-
XR_003799022.1	57	60	35	7	13	14	38	41	48	265	266	197	22	25	22	499	437	430	3.646	4.075	3.582	0.51	0.772	0.631	0.434	0.691	2.197	3.01	3.995	3.676	2.336	2.046	2.015	13.289	11.22	11.794	3.76767	0.637667	2.36367	3.56033	2.13233	12.101	-2.5628	0.00479152	0.665369	ncbi_114913008	LOC114913008	uncharacterized LOC114913008
MSTRG.12454.1	34	42	19	61	80	87	0	0	0	106	74	43	34	26	21	69	72	105	2.025	2.657	1.811	4.141	4.425	3.653	0.801	0.436	2.073	5.259	4.868	3.509	2.76	1.627	1.47	1.557	1.567	2.441	2.16433	4.073	0.001	4.54533	1.95233	1.855	0.912169	0.00483354	0.66667	-	-	-
MSTRG.11836.1	36	23	19	47	65	80	4482	3863	4270	5	7	4	111	208	153	251	246	191	4.115	2.819	3.389	6.015	6.87	6.408	126.835	106.57	123.838	0.161	0.299	0.212	2.525	3.648	3.002	5.037	4.76	3.944	3.441	6.431	21.0673	0.224	3.05833	4.58033	0.902215	0.00493469	0.675352	-	-	-
MSTRG.41471.2	4	6	12	12	27	59	74	61	77	45	31	30	20	31	25	80	68	81	0.121	0.211	0.577	0.407	0.781	1.268	0.456	0.504	0.729	2.461	2.248	2.699	0.788	0.942	0.85	3.04	2.491	3.17	0.303	0.818667	1.03433	2.46933	0.86	2.90033	1.43396	0.0049812	0.675352	-	-	-
MSTRG.13437.2	26	36	18	54	73	66	74	61	63	124	101	79	15	27	29	91	118	84	2.992	4.315	3.282	6.999	7.707	5.295	0.799	1.754	1.023	3.075	3.321	3.222	1.111	1.542	1.852	4.9	6.121	4.675	3.52967	6.667	2.70733	3.206	1.50167	5.232	0.917506	0.00499575	0.675352	-	-	-
XR_003800582.1	17	24	0	0	0	0	84	99	83	251	216	154	41	43	72	81	72	105	1.124	1.686	0	0	0	0	14.62	13.801	8.448	3.644	4.168	3.676	2.91	2.353	4.407	5.588	4.749	7.475	0.936667	0.001	27.7973	3.82933	3.22333	5.93733	-9.87139	0.00510797	0.68598	ncbi_105043082	LOC105043082	uncharacterized LOC105043082%2C transcript variant X3
XR_833281.2	0	0	0	4	8	6	23	26	23	22	23	17	0	0	0	89	77	68	0	0.01	0	0.331	0.54	0.308	0.968	0	0.774	0.798	1.106	1.014	0	0	0	5.591	4.663	4.399	0.00333333	0.393	2.98833	0.972667	0.001	4.88433	6.88142	0.00519921	0.68974	ncbi_105051842	LOC105051842	uncharacterized LOC105051842%2C transcript variant X2
MSTRG.50884.1	1	4	29	0	0	0	61	57	65	43	46	31	17	30	31	68	43	73	0.084	0.356	3.886	0	0	0	5.191	4.364	4.836	0.743	1.054	0.881	0.597	0.812	0.939	3.226	1.967	3.567	1.442	0.001	0.758	0.892667	0.782667	2.92	-10.4939	0.00523355	0.68974	-	-	-
MSTRG.20240.1	100	77	66	135	174	166	856	901	910	7	8	10	16	18	7	122	98	136	1.929	1.577	2.037	2.968	3.117	2.257	10.634	10.904	14.906	0.294	0.445	0.69	1.343	1.165	0.507	3.069	2.376	3.523	1.84767	2.78067	15.9517	0.476333	1.005	2.98933	0.589726	0.00523734	0.68974	-	-	-
MSTRG.17574.1	3	2	5	14	16	18	17	23	24	75	48	62	89	83	78	64	70	69	0.274	0.194	0.731	1.457	1.357	1.159	0	0.427	0.388	0.965	0.815	1.326	1.157	0.832	0.874	3.06	3.227	3.38	0.399667	1.32433	1.42367	1.03533	0.954333	3.22233	1.7284	0.00531719	0.690806	-	-	-
MSTRG.25828.1	70	44	40	98	98	123	12	3	12	50	25	26	27	41	51	218	151	187	1.349	0.9	1.227	2.154	1.752	1.669	0	0	0	3.238	2.127	2.768	1.052	1.231	1.713	2.354	1.572	2.08	1.15867	1.85833	0.183	2.711	1.332	2.002	0.681544	0.00531806	0.690806	-	-	-
XR_002166349.2	103	81	76	131	167	210	37	29	25	23	11	102	21	25	22	152	165	140	13.3	11.062	15.614	19.266	19.907	19.046	0.504	0	0.922	0.448	0.296	3.322	1.001	0.919	0.904	4.673	4.89	4.432	13.3253	19.4063	1.679	1.35533	0.941333	4.665	0.542356	0.00536912	0.690806	ncbi_109506788	LOC109506788	uncharacterized LOC109506788
XR_002163951.2	587	729	579	169	243	255	15	26	17	62	34	42	76	89	81	821	419	498	13.633	17.968	21.51	4.474	5.244	4.17	0.296	0.216	1.224	2.196	1.597	2.447	4.798	4.332	4.411	9.839	4.847	6.154	17.7037	4.62933	2.73567	2.08	4.51367	6.94667	-1.93517	0.00538079	0.690806	ncbi_109505509	LOC109505509	uncharacterized LOC109505509%2C transcript variant X13
MSTRG.40122.1	2	1	4	12	12	18	2651	2437	2733	251	306	116	112	124	96	144	101	97	0.296	0.216	1.224	2.42	2.037	2.276	16.731	12.743	18.593	6.9	11.156	5.247	2.927	2.499	2.164	3.286	2.222	2.279	0.578667	2.24433	22.4437	7.76767	2.53	2.59567	1.95548	0.00543759	0.692792	MSTRG.40122	--	--
XR_830130.3	130	131	114	159	319	302	100	77	104	13	11	7	18	31	24	49	31	53	7.599	8.087	10.63	10.552	17.306	12.437	2.025	2.657	1.811	1.342	1.505	1.188	1.449	1.923	1.666	3.165	1.93	3.526	8.772	13.4317	4.29867	1.345	1.67933	2.87367	0.614661	0.00546414	0.692792	ncbi_105034315	LOC105034315	uncharacterized LOC105034315%2C transcript variant X2
XR_002166238.2	0	0	4	9	18	16	61	49	37	858	692	426	449	568	470	77	73	60	0	0	0.551	1.017	1.68	1.123	1.084	0.951	1.39	8.984	9.606	7.336	85.216	83.11	76.931	2.835	2.591	2.275	0.183667	1.27333	2.34467	8.642	81.7523	2.567	2.79345	0.00556603	0.697121	ncbi_105055418	LOC105055418	uncharacterized LOC105055418%2C transcript variant X7
XR_003800087.1	0	0	0	12	0	18	355	277	264	52	42	56	44	37	29	59	50	62	0	0	0	0.559	0	0.525	2.531	3.001	2.221	2.06	2.173	3.603	2.745	1.779	1.56	2.293	1.874	2.482	0.001	0.361333	4.26733	2.612	2.028	2.21633	8.49719	0.00556659	0.697121	ncbi_105040163	LOC105040163	uncharacterized LOC105040163%2C transcript variant X3
MSTRG.53030.1	14	18	24	4	1	2	1495	1517	1512	0	0	7	26	16	11	66	57	60	1.614	2.234	4.531	0.555	0.11	0.166	10.229	11.047	11.016	0	0	0.532	0.849	0.4	0.308	2.817	2.346	2.638	2.793	0.277	15.1407	0.177333	0.519	2.60033	-3.33386	0.00581333	0.720304	-	-	-
MSTRG.50187.1	11	40	28	6	0	3	570	504	558	24	23	17	0	0	0	443	428	447	2.049	7.691	7.955	1.2	0	0.333	46.755	40.068	39.297	1.519	1.93	1.77	0	0	0	5.325	4.965	5.541	5.89833	0.511	7.55633	1.73967	0.001	5.277	-3.52891	0.00582227	0.720304	MSTRG.50187	--	--
XR_834500.3	1133	1002	482	1413	1897	2040	19	21	9	17	6	13	13	21	35	302	310	280	169.353	159.016	115.213	240.727	263.376	214.95	0.052	0.11	0.083	0.72	0.337	0.905	0.549	0.683	1.274	8.023	7.94	7.661	147.861	239.684	0.649667	0.654	0.835333	7.87467	0.696897	0.00585929	0.720516	ncbi_105060900	LOC105060900	uncharacterized LOC105060900
MSTRG.17666.1	47	39	21	7	8	7	39	45	30	8	6	13	67	88	102	203	197	200	1.886	1.662	1.349	0.32	0.298	0.198	0.04	0.099	0.405	0.793	0.789	2.12	3.663	3.709	4.809	4.823	4.513	4.907	1.63233	0.272	0.39	1.234	4.06033	4.74767	-2.58526	0.00609562	0.744525	MSTRG.17666	--	--
XR_002163188.2	24	0	15	0	0	0	248	188	193	215	146	121	20	43	43	151	118	118	0.551	0	0.56	0	0	0	2.026	1.063	1.812	3.618	3.257	3.349	1.421	2.355	2.634	4.484	3.378	3.609	0.370333	0.001	2.71	3.408	2.13667	3.82367	-8.53268	0.00612748	0.744525	ncbi_105060270	LOC105060270	uncharacterized LOC105060270%2C transcript variant X2
MSTRG.12168.1	0	0	1	12	9	3	26	34	38	75	61	65	1	0	0	60	61	77	0	0	0.072	0.612	0.374	0.095	0.432	0.209	0.44	1.881	2.04	2.693	0.142	0	0	2.73	2.676	3.608	0.024	0.360333	0.993333	2.20467	0.0473333	3.00467	3.90823	0.00631502	0.762772	ncbi_105044297	--	--
MSTRG.1049.2	14	4	21	30	60	42	228	214	215	333	263	164	52	70	34	77	93	52	0.856	0.24	2.082	2.133	3.477	1.822	33.648	39.906	25.497	4.485	4.706	3.633	0.868	0.896	0.487	2.686	3.128	1.868	1.05933	2.47733	57.6017	4.27467	0.750333	2.56067	1.22563	0.00643353	0.772515	-	-	-
XR_003800215.1	0	24	0	61	69	76	69	36	56	25	18	4	34	24	59	233	252	226	0	0.283	0	0.758	0.696	0.583	0.431	0.463	0.913	0.604	0.576	0.159	3.428	1.865	5.13	11.538	12.031	11.526	0.0943333	0.679	1.10767	0.446333	3.47433	11.6983	2.84757	0.00672511	0.798392	ncbi_105040760	LOC105040760	uncharacterized LOC105040760%2C transcript variant X8
XR_003802272.1	17	14	14	24	40	60	40	51	46	15	25	6	133	372	277	68	65	56	1.084	0.951	1.39	1.684	2.334	2.625	0.303	0.345	0.519	0.815	1.817	0.581	1.904	4.1	3.413	9.309	8.579	7.896	1.14167	2.21433	0.763	1.071	3.139	8.59467	0.955731	0.0067496	0.798392	ncbi_114912607	LOC114912607	uncharacterized LOC114912607
MSTRG.40745.1	136	152	75	179	239	348	27	18	23	42	31	64	81	121	75	376	328	361	2.531	3.001	2.221	3.796	4.127	4.555	0.079	0.335	0.883	1.406	1.376	3.524	1.996	2.315	1.601	4.234	3.562	4.188	2.58433	4.15933	1.37533	2.102	1.97067	3.99467	0.68656	0.00680224	0.798392	MSTRG.40745	--	--
MSTRG.2919.2	15	49	45	10	3	0	16	15	7	945	811	551	70	84	75	68	61	79	1.813	6.467	8.908	1.369	0.308	0	3.769	5.29	26.85	12.46	14.185	11.947	7.435	6.849	6.843	2.671	2.31	3.196	5.72933	0.559	1.04067	12.864	7.04233	2.72567	-3.35745	0.00683558	0.798392	-	-	-
MSTRG.52835.1	183	150	160	238	304	332	28	25	20	75	29	43	202	313	258	210	285	237	2.845	2.472	3.973	4.203	4.383	3.634	0.147	0.104	0.677	2.078	1.048	1.933	4.557	5.446	5.022	2.504	3.279	2.917	3.09667	4.07333	0.923333	1.68633	5.00833	2.9	0.395494	0.00684459	0.798392	-	-	-
XR_002164239.2	14	5	5	0	0	0	175	192	236	238	223	173	57	74	108	55	56	47	1.16	0.44	0.663	0	0	0	16.735	17.399	12.375	4.786	5.945	5.722	3.385	3.388	5.531	4.711	4.587	4.128	0.754333	0.001	27.378	5.48433	4.10133	4.47533	-9.55906	0.00699051	0.810779	ncbi_109505645	LOC109505645	uncharacterized LOC109505645%2C transcript variant X1
MSTRG.18756.1	5	11	7	0	0	0	18	21	23	78	77	81	148	242	216	813	773	769	0.436	1.035	1.027	0	0	0	0.533	0.22	0.572	1.611	2.109	2.752	3.396	4.289	4.274	6.727	6.167	6.557	0.832667	0.001	1.89033	2.15733	3.98633	6.48367	-9.7016	0.00707855	0.816353	MSTRG.18756	--	--
MSTRG.17468.1	3	9	12	0	0	0	100	74	78	9	8	17	1321	1668	1457	297	238	226	0.335	1.066	2.141	0	0	0	0.489	0.328	0.761	0.387	0.456	1.203	9.414	9.163	8.953	4.57	3.533	3.576	1.18067	0.001	0.831	0.682	9.17667	3.893	-10.2054	0.00711951	0.816411	MSTRG.17468	--	--
MSTRG.54104.1	32	15	21	33	64	84	196	180	218	13	11	9	26	45	35	203	177	142	2.098	1.044	2.203	2.466	3.897	3.882	4.332	3.397	3.822	0.757	0.849	0.862	2.362	3.152	2.742	5.018	4.218	3.615	1.78167	3.415	6.18533	0.822667	2.752	4.28367	0.938658	0.00716163	0.816411	-	-	-
XR_833619.3	7	6	3	17	19	23	5	9	10	73	44	49	181	227	201	124	155	112	0.604	0.55	0.414	1.673	1.524	1.4	0	0	0	3.406	2.722	3.761	3.351	3.232	3.213	5.606	6.756	5.215	0.522667	1.53233	0.296333	3.29633	3.26533	5.859	1.55177	0.00719904	0.816411	ncbi_105054612	LOC105054612	uncharacterized LOC105054612
MSTRG.30845.1	11	0	0	56	11	34	8	12	21	74	82	55	144	167	145	64	95	80	0.278	0	0	1.593	0.257	0.589	0.181	0.193	0.29	3.179	4.671	3.886	4.111	3.692	3.577	2.357	3.373	3.035	0.0926667	0.813	1.92467	3.912	3.79333	2.92167	3.13313	0.00751156	0.84285	MSTRG.30845	--	--
MSTRG.9986.1	31	62	71	20	11	6	2454	2273	2112	5	6	7	59	99	75	34	29	41	2.111	4.479	7.672	1.576	0.717	0.295	321.268	380.066	255.898	0.257	0.409	0.592	0.943	1.22	1.034	2.371	1.95	2.945	4.754	0.862667	494.62	0.419333	1.06567	2.422	-2.46227	0.00751476	0.84285	-	-	-
XR_834022.2	208	140	96	206	308	422	14	32	17	56	23	31	1	1	0	42	45	44	26.478	18.927	19.555	29.89	36.415	37.873	0.274	0.194	0.731	3.123	1.701	2.844	0.119	0.091	0	2.833	2.926	3.056	21.6533	34.726	1.48567	2.556	0.07	2.93833	0.681427	0.0075653	0.843882	ncbi_105057709	LOC105057709	uncharacterized LOC105057709
XR_003798475.1	62	101	45	136	134	156	142	123	137	617	453	289	16	17	12	55	47	45	1.906	3.302	2.199	4.757	3.82	3.38	2.134	2.493	2.106	8.924	8.687	6.875	3.296	2.662	2.14	3.167	2.609	2.668	2.469	3.98567	3.67467	8.162	2.69933	2.81467	0.690894	0.00761657	0.844984	ncbi_114912699	LOC114912699	uncharacterized LOC114912699
MSTRG.37493.1	2	4	21	0	0	0	16	53	67	80	49	61	26	40	68	126	125	124	0.219	0.466	3.685	0	0	0	0.187	0	0.482	0.942	0.767	1.183	2.015	2.349	4.516	4.869	4.672	4.946	1.45667	0.001	0.651333	0.964	2.96	4.829	-10.5085	0.00770451	0.846757	MSTRG.37493	--	--
MSTRG.10212.1	16	21	22	5	0	0	7	5	11	53	38	34	84	100	88	136	105	109	3.293	4.524	7.195	1.159	0	0	0	0	0	1.815	1.738	1.943	2.208	2.026	1.995	2.68	1.995	2.212	5.004	0.386333	0.565667	1.832	2.07633	2.29567	-3.69516	0.00771552	0.846757	MSTRG.10212	--	--
MSTRG.4363.1	5	8	18	1	0	0	28	29	20	0	2	0	54	56	30	88	95	51	0.468	0.787	2.623	0.121	0	0	0.531	0.46	0.771	0	0.037	0	1.138	0.905	0.538	9.352	9.719	5.623	1.29267	0.0403333	1.62233	0.0123333	0.860333	8.23133	-5.00223	0.00786614	0.856563	MSTRG.4363	--	--
MSTRG.7266.1	5	5	13	0	0	0	82	75	64	0	0	2	19	29	28	68	54	45	1.204	1.274	5.011	0	0	0	4.115	2.819	3.389	0	0	0.274	0.781	0.919	0.993	3.327	2.547	2.268	2.49633	0.001	6.42433	0.0913333	0.897667	2.714	-11.2856	0.00788878	0.856563	-	-	-
XR_003800147.1	13	23	0	0	0	0	37	24	38	32	9	14	0	4	0	225	270	188	0.491	0.907	0	0	0	0	0.477	0.072	1.526	0.613	0.229	0.441	0	0.1	0	10.931	12.625	9.391	0.466	0.001	1.73233	0.427667	0.0333333	10.9823	-8.86419	0.00807355	0.871986	ncbi_105040485	LOC105040485	uncharacterized LOC105040485%2C transcript variant X2
MSTRG.7415.5	56	47	5	87	123	147	22	26	30	9	7	6	1163	1627	1463	67	83	72	5.31	4.799	0.713	9.489	10.932	9.928	0.19	0.173	0.043	1.911	1.971	2.095	21.957	23.682	23.821	0.89	1.062	0.985	3.60733	10.1163	0.545333	1.99233	23.1533	0.979	1.48768	0.00816245	0.876948	-	-	-
XR_002164628.2	0	0	5	14	26	8	7	20	18	7	16	19	400	243	288	45	64	53	0	0	0.573	1.12	1.704	0.422	0	0.278	0.362	0.528	1.682	2.431	3.466	1.621	2.154	2.941	4.032	3.567	0.191	1.082	1.229	1.547	2.41367	3.51333	2.50206	0.00823754	0.880382	ncbi_105043082	LOC105043082	uncharacterized LOC105043082%2C transcript variant X5
XR_833280.3	26	15	18	5	0	0	92	73	56	28	26	15	22	57	58	184	178	163	1.579	0.959	1.75	0.347	0	0	0.505	0.742	0.559	0.857	1.055	0.755	1.785	3.639	4.143	2.79	2.602	2.546	1.42933	0.115667	1.09967	0.889	3.189	2.646	-3.6273	0.00832343	0.881827	ncbi_105051842	LOC105051842	uncharacterized LOC105051842%2C transcript variant X1
XR_003800161.1	5	2	3	23	8	17	21	27	23	393	260	191	41	35	37	296	258	327	0.533	0.22	0.572	3.078	0.906	1.421	0.404	0.122	0.461	3.464	3.04	2.769	2.035	1.339	1.584	22.413	18.856	25.58	0.441667	1.80167	1.054	3.091	1.65267	22.283	2.0283	0.00839417	0.881827	ncbi_109505678	LOC109505678	uncharacterized LOC109505678%2C transcript variant X5
XR_003800160.1	42	40	20	59	67	108	620	558	612	18	35	18	241	273	216	25	20	39	3.942	4.018	3.074	6.34	5.851	7.142	4.566	4.715	4.62	0.722	1.83	1.16	21.983	19.244	16.999	0.885	0.682	1.422	3.678	6.44433	6.43733	1.23733	19.4087	0.996333	0.80911	0.0084252	0.881827	ncbi_109505678	LOC109505678	uncharacterized LOC109505678%2C transcript variant X4
MSTRG.28603.1	6	10	36	3	0	0	56	52	40	2	1	5	28	44	27	52	28	46	0.633	1.12	6.077	0.361	0	0	0.893	1.072	1.078	0.194	0.129	0.798	1.959	2.373	1.629	3.025	1.57	2.756	2.61	0.120333	1.938	0.373667	1.987	2.45033	-4.43894	0.00844557	0.881827	-	-	-
MSTRG.39339.2	4	12	28	0	0	2	199	181	177	135	118	68	419	604	494	114	89	98	0.19	0.602	2.109	0	0	0.066	13.3	11.062	15.614	2.833	3.283	2.347	7.712	8.571	7.841	2.184	1.644	1.934	0.967	0.022	18.419	2.821	8.04133	1.92067	-5.45794	0.00850084	0.881827	-	-	-
MSTRG.37434.1	22	11	10	40	24	56	5	3	3	0	10	14	41	62	87	1	3	0	1.324	0.703	0.99	2.744	1.342	2.376	2.595	2.283	3.084	0	0.259	0.45	1.126	1.309	2.061	0.067	0.193	0	1.00567	2.154	0.208667	0.236333	1.49867	0.0866667	1.09887	0.00851026	0.881827	MSTRG.37434	--	--
MSTRG.18188.1	32	36	30	52	62	95	196	169	170	103	71	76	29	37	28	31	64	45	0.989	1.181	1.483	1.831	1.779	2.069	1.929	1.577	2.037	2.116	1.934	2.568	0.635	0.625	0.529	1.858	3.697	2.781	1.21767	1.893	2.64967	2.206	0.596333	2.77867	0.636555	0.00858718	0.88512	MSTRG.18188	--	--
MSTRG.18497.1	5	22	18	1	2	0	13	9	22	0	0	0	844	1104	1089	51	38	46	2.173	9.555	11.69	0.516	0.761	0	2.038	2.765	3.351	0	0	0	8.282	8.352	9.217	6.632	4.763	6.114	7.806	0.425667	0.321	0.001	8.617	5.83633	-4.19679	0.00862876	0.88512	MSTRG.18497	--	--
MSTRG.45323.1	6	5	11	0	0	0	3	0	0	602	502	314	164	223	208	51	39	56	1.26	1.115	3.697	0	0	0	1.705	0.698	2.264	18.907	20.903	16.22	6.887	7.229	7.545	2.81	2.071	3.177	2.024	0.001	0.0503333	18.6767	7.22033	2.686	-10.983	0.00868107	0.886033	-	-	-
MSTRG.23220.1	9	6	13	21	27	36	105	92	112	20	11	3	33	68	91	113	121	123	0.181	0.133	0.439	0.502	0.521	0.515	1.072	1.095	0.945	1.665	1.208	0.409	1.78	2.88	4.285	3.549	3.667	3.976	0.251	0.512667	1.73767	1.094	2.98167	3.73067	1.03033	0.00872719	0.886309	-	-	-
MSTRG.28154.2	30	13	37	8	0	1	76	57	69	4961	3973	2586	24	32	31	196	206	162	6.933	3.116	13.614	2.161	0	0.205	3.475	5.648	1.455	25.887	27.486	22.195	1.933	1.987	2.153	2.239	2.268	1.906	7.88767	0.788667	8.747	25.1893	2.02433	2.13767	-3.32211	0.00880565	0.88985	-	-	-
MSTRG.18900.1	53	37	25	7	4	14	10	25	23	0	0	0	22	27	27	60	51	34	2.866	2.12	2.184	0.414	0.21	0.514	0.372	0.294	0.956	0	0	0	1.459	1.38	1.544	3.541	2.902	2.066	2.39	0.379333	1.82233	0.001	1.461	2.83633	-2.65547	0.00899203	0.904209	-	-	-
MSTRG.33086.1	11	18	7	0	1	1	24	47	24	0	0	13	43	57	43	97	122	101	2.425	4.033	2.241	0.078	0.199	0.198	0.123	0.225	0.33	0.011	0	0.794	2.325	2.376	2.005	2.368	2.875	2.541	2.89967	0.158333	0.512333	0.268333	2.23533	2.59467	-4.19485	0.00907746	0.908324	MSTRG.33086	--	--
XR_003798666.1	24	0	11	0	0	0	798	770	899	2	1	11	6	21	5	8532	7980	7218	0.767	0	0.568	0	0	0	3.855	2.724	3.822	0.176	0.117	1.591	0.561	1.492	0.395	22.674	20.443	19.756	0.445	0.001	4.67867	0.628	0.816	20.9577	-8.79766	0.00917351	0.913458	ncbi_105032305	LOC105032305	uncharacterized LOC105032305%2C transcript variant X3
MSTRG.29534.6	26808	18553	15794	27031	36891	46249	76	62	60	95	77	56	72	91	74	695	743	690	327.356	240.607	308.629	376.235	418.397	398.163	1.35	0.989	2.384	4.632	5.028	4.533	2.505	2.436	2.207	9.695	9.992	9.911	292.197	397.598	2.36567	4.731	2.38267	9.866	0.444369	0.00928112	0.915399	-	-	-
MSTRG.46222.1	8	14	12	1	0	1	131	148	132	41	35	25	700	939	827	68	60	33	1.732	3.11	4.222	0.331	0	0.153	2.727	1.973	2.067	1.352	1.53	1.356	16.265	16.821	16.573	2.651	2.255	1.325	3.02133	0.161333	3.65367	1.41267	16.553	2.077	-4.22707	0.00928269	0.915399	ncbi_105034996	--	--
MSTRG.49345.1	12	5	5	0	0	0	14	14	0	195	155	94	15	11	22	0	0	0	3.41	1.376	2.128	0	0	0	1.205	2.027	2.559	2.393	2.521	1.897	1.97	1.114	2.491	0	0	0	2.30467	0.001	0.203333	2.27033	1.85833	0.001	-11.1703	0.00940099	0.921366	ncbi_105035521	--	--
MSTRG.14983.1	389	264	204	410	545	632	497	463	507	5	5	6	19	11	21	54	28	31	6.944	5.013	5.841	8.353	9.047	7.951	5.606	4.968	4.856	0.33	0.437	0.651	1.111	0.496	1.059	2.37	1.185	1.401	5.93267	8.45033	7.291	0.472667	0.888667	1.652	0.510328	0.00947456	0.921366	-	-	-
MSTRG.10798.1	10	32	12	4	0	0	43	55	80	11	16	4	39	48	39	392	472	379	4.634	15.198	8.669	2.128	0	0	1.226	1.663	1.101	0.604	1.166	0.361	1.191	1.13	1.027	6.214	7.206	6.183	9.50033	0.709333	2.65033	0.710333	1.116	6.53433	-3.74344	0.00957309	0.921366	MSTRG.10798	--	--
MSTRG.31204.1	6	8	7	0	0	0	818	772	773	272	194	117	27	25	33	179	211	172	1.152	1.631	2.181	0	0	0	27.517	25.288	26.903	2.962	2.793	2.096	2.503	1.761	2.587	5.404	6.142	5.348	1.65467	0.001	35.27	2.617	2.28367	5.63133	-10.6923	0.0096003	0.921366	MSTRG.31204	--	--
MSTRG.20115.1	34	11	12	2	1	4	39	31	23	21	14	19	89	98	95	150	111	142	5.944	2.042	3.357	0.399	0.162	0.493	1.435	0.92	1.508	0.785	0.694	1.168	1.679	1.425	1.546	3.3	2.357	3.209	3.781	0.351333	3.06433	0.882333	1.55	2.95533	-3.42786	0.00966771	0.921366	-	-	-
MSTRG.50216.1	90	72	81	114	160	174	116	103	105	47	32	14	72	88	89	238	214	209	1.403	1.192	2.021	2.026	2.317	1.913	1.76	1.225	2.477	2.019	1.823	0.989	1.87	1.762	1.994	2.915	2.527	2.637	1.53867	2.08533	2.52633	1.61033	1.87533	2.693	0.438597	0.00971833	0.921366	MSTRG.50216	--	--
MSTRG.36215.1	3	5	15	0	0	0	349	364	393	177	106	97	69	99	70	40	49	37	0.255	0.425	2.004	0	0	0	8.411	7.686	8.013	3.736	2.965	3.359	1.637	1.81	1.432	1.994	2.354	1.899	0.894667	0.001	11.1357	3.35333	1.62633	2.08233	-9.80521	0.00972907	0.921366	-	-	-
MSTRG.37952.1	13	14	15	3	0	0	118	105	105	27	23	16	603	746	724	503	502	412	2.308	2.673	4.261	0.607	0	0	1.73	1.078	2.088	1.943	2.158	1.832	10.119	9.649	10.483	14.034	13.512	11.845	3.08067	0.202333	2.35533	1.97767	10.0837	13.1303	-3.92844	0.00976432	0.921366	ncbi_105033032	--	--
MSTRG.29224.1	4	11	14	0	0	1	9	6	6	13	17	6	17	16	20	135	99	90	0.664	1.733	3.319	0	0	0.108	0	0	0	0.742	1.323	0.579	4.217	3.06	4.278	2.768	1.962	1.909	1.90533	0.036	0.284333	0.881333	3.85167	2.213	-5.7259	0.00982	0.921366	ncbi_105057768	--	--
MSTRG.42375.1	389	284	248	429	546	635	61	28	25	3	1	3	159	153	185	40	41	43	5.658	4.387	5.772	7.112	7.376	6.512	0.688	0.864	0.901	0.557	0.2	0.818	2.289	1.695	2.289	5.167	5.106	5.721	5.27233	7	1.81833	0.525	2.091	5.33133	0.408913	0.0098493	0.921366	MSTRG.42375	--	--
MSTRG.22437.1	6	1	19	0	0	0	92	58	85	33	36	20	54	97	88	356	310	283	0.738	0.131	3.741	0	0	0	1.058	1.074	1.648	3.118	4.506	3.074	5.651	7.789	7.976	3.455	2.9	2.828	1.53667	0.001	1.90133	3.566	7.13867	3.061	-10.5856	0.00988014	0.921366	-	-	-
MSTRG.53545.1	20	33	69	15	1	2	29	28	20	0	0	1	0	31	5	43	31	54	8.492	15.003	47.224	7.553	0.398	0.692	1.483	0.875	0.527	0	0	0.117	0	0.758	0.127	2.888	2.007	3.735	23.573	2.881	3.25633	0.039	0.295	2.87667	-3.03249	0.00988484	0.921366	-	-	-
MSTRG.53772.1	77	55	53	85	139	143	42	23	34	88	74	44	48	68	63	240	225	169	5.041	3.808	5.519	6.348	8.459	6.575	0.142	0.136	0.251	1.719	1.898	1.394	2.164	2.363	2.449	4.192	3.783	3.033	4.78933	7.12733	0.361	1.67033	2.32533	3.66933	0.573538	0.00995703	0.921612	-	-	-
MSTRG.30640.1	8	8	5	0	0	0	136	123	147	0	2	0	212	345	320	146	172	137	1.917	2.036	1.764	0	0	0	0.874	1.215	2.043	0	0.149	0	2.378	2.985	3.096	4.686	5.322	4.529	1.90567	0.001	1.69067	0.0496667	2.81967	4.84567	-10.8961	0.00997777	0.921612	ncbi_105058724	--	--
XR_002164607.2	0	13	20	0	0	0	27	19	24	176	209	120	226	313	316	16	37	22	0	0.258	0.592	0	0	0	0.15	0.371	0.559	3.282	5.163	3.686	3.06	3.267	3.691	1.272	2.835	1.801	0.283333	0.001	0.899	4.04367	3.33933	1.96933	-8.14636	0.0102055	0.932291	ncbi_105043820	LOC105043820	uncharacterized LOC105043820%2C transcript variant X12
MSTRG.19285.1	1	0	0	3	5	14	33	18	11	184	124	99	0	0	0	88	90	77	0.171	0	0	0.584	0.794	1.687	0.09	0.288	0.217	6.983	6.251	6.145	0	0	0	5.089	5.018	4.586	0.057	1.02167	0.714333	6.45967	0.001	4.89767	4.16382	0.0102076	0.932291	ncbi_105049834	--	--
MSTRG.15759.2	24	37	42	14	3	4	19	21	27	383	252	199	29	42	55	160	206	193	3.833	6.097	10.469	2.567	0.438	0.438	0.468	0.745	1.123	4.081	3.553	3.49	2.723	3.006	4.448	6.612	8.207	8.214	6.79967	1.14767	2.01867	3.708	3.39233	7.67767	-2.56676	0.0102304	0.932291	-	-	-
MSTRG.4354.1	6	5	10	0	0	0	33	41	3	7	7	0	15	18	13	78	85	70	0.971	0.86	2.59	0	0	0	3.126	5.006	4.936	0.431	0.562	0	4.136	3.827	3.092	1.43	1.503	1.322	1.47367	0.001	0.646333	0.331	3.685	1.41833	-10.5252	0.0102779	0.932456	-	-	-
MSTRG.22890.2	34	32	33	72	41	97	42	37	38	0	0	0	60	28	19	338	278	277	1.058	1.074	1.648	2.568	1.211	2.147	1.778	0.053	0.223	0	0	0	1.147	0.409	0.306	12.604	9.994	10.638	1.26	1.97533	3.1	0.001	0.620667	11.0787	0.648672	0.0104536	0.944202	-	-	-
MSTRG.5359.1	4	3	16	0	0	0	24	18	17	3	0	2	156	161	150	40	45	42	0.632	0.518	3.931	0	0	0	0.283	0.376	0	0.108	0	0.161	7.528	6.001	6.251	1.886	2.046	2.04	1.69367	0.001	1.07033	0.0896667	6.59333	1.99067	-10.7259	0.0105868	0.952015	MSTRG.5359	--	--
MSTRG.6539.1	6	16	15	2	0	0	1121	1046	1141	13	0	9	1288	1728	1523	122	132	108	0.711	2.065	2.835	0.27	0	0	101.66	106.949	90.771	0.634	0	0.712	212.603	219.9	216.811	5.76	6.008	5.251	1.87033	0.09	135.519	0.448667	216.438	5.673	-4.37723	0.0106479	0.952149	-	-	-
XR_830162.3	0	7	0	15	20	20	0	0	0	19	7	7	41	36	42	166	195	160	0	0.874	0	1.905	2.085	1.622	0.635	0.025	0.282	2.569	1.255	1.557	1.938	1.312	1.713	2.546	2.884	2.528	0.291333	1.87067	0.001	1.79367	1.65433	2.65267	2.68281	0.0106815	0.952149	ncbi_105034501	LOC105034501	anaphase-promoting complex subunit 13%2C transcript variant X2
MSTRG.19464.3	79	54	37	81	121	157	66	50	53	0	6	0	10	5	4	0	0	0	2.727	1.973	2.067	3.186	3.893	3.83	0	0.365	1.223	0	0.191	0	0.511	0.197	0.176	0	0	0	2.25567	3.63633	1.04167	0.0636667	0.294667	0.001	0.688931	0.0107312	0.952418	-	-	-
MSTRG.10711.1	1	2	1	11	5	14	44	49	46	12	9	6	17	29	24	11	24	40	0.041	0.087	0.066	0.513	0.19	0.404	2.789	1.75	2.84	1.838	1.828	1.512	0.785	1.032	0.956	0.222	0.473	0.85	0.0646667	0.369	4.53433	1.726	0.924333	0.515	2.51253	0.0107837	0.952937	ncbi_105042994	--	--
XR_830421.3	2	1	1	8	10	10	24	47	31	46	52	16	191	194	198	204	226	201	0.432	0.282	0.424	2.519	2.429	1.84	42.191	66.174	35.052	2.387	3.577	1.365	1.859	1.456	1.662	6.283	6.704	6.38	0.379333	2.26267	8.22933	2.443	1.659	6.45567	2.57649	0.0109409	0.962646	ncbi_105036002	LOC105036002	uncharacterized LOC105036002
XR_003799801.1	0	25	28	38	116	102	95	81	81	5	4	6	106	90	121	323	331	301	0	0.406	0.671	0.656	1.646	1.101	1.781	1.021	1.482	0.182	0.193	0.358	8.81	5.81	8.738	3.01	2.977	2.889	0.359	1.13433	2.35	0.244333	7.786	2.95867	1.65979	0.0109879	0.962646	ncbi_105038473	LOC105038473	uncharacterized LOC105038473%2C transcript variant X5
MSTRG.51344.1	10	29	33	7	1	3	23	10	19	264	219	159	122	184	183	409	455	314	1.755	5.479	9.197	1.468	0.163	0.371	0	0.345	0.312	3.954	4.349	3.917	3.093	3.601	4.001	6.127	6.572	4.839	5.477	0.667333	0.864	4.07333	3.565	5.846	-3.03691	0.0110728	0.965933	-	-	-
MSTRG.52984.3	33	4	3	45	36	83	33	25	53	24	21	3	107	110	127	307	319	200	1.869	0.254	0.297	2.914	1.886	3.363	1.505	1.394	1.266	0.967	1.103	0.178	4.133	3.276	4.231	4.55	4.563	3.057	0.806667	2.721	3.07733	0.749333	3.88	4.05667	1.75409	0.0112641	0.972925	-	-	-
MSTRG.54236.1	7	19	17	3	0	0	104	87	115	0	0	0	36	37	42	312	296	334	1.538	4.319	5.833	0.747	0	0	5.839	4.658	6.978	0	0	0	1.462	1.159	1.471	3.273	2.994	3.607	3.89667	0.249	8.253	0.001	1.364	3.29133	-3.96802	0.0113347	0.972925	-	-	-
MSTRG.54733.1	48	46	22	63	89	97	79	103	90	0	0	0	275	333	287	258	273	224	1.815	1.847	1.331	2.716	3.126	2.586	9.343	16.051	9.234	0	0	0	8.815	8.229	7.934	4.075	4.147	3.631	1.66433	2.80933	19.2547	0.001	8.326	3.951	0.755283	0.0114769	0.972925	-	-	-
MSTRG.24640.1	10	25	12	3	0	2	58	57	52	158	128	55	86	107	125	1288	1212	1201	3.22	8.402	6.064	1.002	0	0.426	1.391	1.194	1.798	2.775	2.987	1.598	2.099	2.014	2.631	20.204	18.328	19.402	5.89533	0.476	2.29633	2.45333	2.248	19.3113	-3.63054	0.011548	0.972925	ncbi_105054096	--	--
MSTRG.3811.1	1	15	8	0	0	0	21474	22416	19790	707	542	356	13	8	13	79	44	47	0.264	4.201	3.566	0	0	0	2394.93	2408.9	1642.26	13.846	14.07	11.467	3.513	1.666	3.029	2.844	1.527	1.742	2.677	0.001	3072.84	13.1277	2.736	2.03767	-11.3864	0.0118436	0.972925	-	-	-
MSTRG.20908.1	6	5	17	1	0	0	13	24	7	14	25	12	225	307	250	374	366	337	0.763	0.676	3.458	0.145	0	0	0	0	0.551	0.795	1.883	1.121	3.086	3.246	2.957	10.66	10.063	9.888	1.63233	0.0483333	1.108	1.26633	3.09633	10.2037	-5.07777	0.0118589	0.972925	MSTRG.20908	--	--
MSTRG.1841.1	51	24	38	74	74	80	180	183	168	286	117	111	16	12	5	102	106	87	1.929	0.964	2.3	3.19	2.599	2.133	2.09	1.506	1.881	3.719	2.007	2.372	1.159	0.68	0.337	4.605	4.636	4.065	1.731	2.64067	2.547	2.69933	0.725333	4.43533	0.609296	0.0123023	0.972925	-	-	-
MSTRG.48002.1	0	0	2	6	5	17	122	115	146	4	2	1	155	273	188	17	25	17	0	0	0.426	0.802	0.611	1.486	3.835	2.448	2.661	0.561	0.372	0.231	5.434	7.353	5.667	1.449	2.054	1.492	0.142	0.966333	4.79167	0.388	6.15133	1.665	2.76663	0.0123761	0.972925	MSTRG.48002	--	--
XR_833250.2	36	15	6	3	0	3	35	30	28	52	40	11	41	12	40	114	108	91	1.898	0.847	0.528	0.19	0	0.118	0.836	1.109	1.486	4.336	4.412	1.554	5.253	1.175	4.473	2.49	2.274	2.047	1.091	0.102667	2.215	3.434	3.63367	2.27033	-3.40961	0.0125174	0.972925	ncbi_105051666	LOC105051666	uncharacterized LOC105051666%2C transcript variant X1
MSTRG.18141.1	6	22	15	3	0	0	275	232	159	167	149	93	78	107	98	490	450	373	2.07	8.216	8.249	1.314	0	0	1.446	3.98	4.06	4.122	4.874	3.757	1.582	1.68	1.721	4.142	3.66	3.242	6.17833	0.438	3.99667	4.251	1.661	3.68133	-3.81821	0.0127089	0.972925	MSTRG.18141	--	--
MSTRG.26719.1	112	76	63	114	151	220	128	129	107	14	13	8	35	32	25	31	30	39	2.09	1.506	1.881	2.424	2.617	2.894	5.31	4.799	0.713	1.731	2.131	1.627	11.1	7.963	7.011	1.801	1.68	2.333	1.82567	2.645	8.93267	1.82967	8.69133	1.938	0.534844	0.013011	0.972925	-	-	-
MSTRG.36137.1	14	26	50	10	0	2	139	131	111	35	15	18	27	38	33	60	63	57	2.779	5.395	15.697	2.279	0	0.326	1.072	0.731	1.389	1.924	1.093	1.628	1.204	1.284	1.245	2.695	2.728	2.637	7.957	0.868333	1.37533	1.54833	1.24433	2.68667	-3.1959	0.0130516	0.972925	MSTRG.36137	--	--
MSTRG.38485.1	18	11	18	1	1	4	0	0	0	37	35	22	91	94	78	105	129	119	1.659	1.076	2.654	0.105	0.086	0.26	1.328	0.423	1.238	2.728	3.46	2.698	37.752	30.064	27.907	3.454	4.091	4.032	1.79633	0.150333	0.001	2.962	31.9077	3.859	-3.57882	0.0130554	0.972925	-	-	-
MSTRG.41477.2	79	31	37	83	93	143	16	7	11	100	90	63	14	18	11	32	51	46	4.062	1.683	3.019	4.864	4.448	5.177	0	0.203	0.611	1.593	1.901	1.651	0.98	0.972	0.664	2.757	4.237	4.082	2.92133	4.82967	1.659	1.715	0.872	3.692	0.725297	0.0131107	0.972925	-	-	-
MSTRG.37600.1	8	11	12	1	0	1	108	87	28	3	2	7	16	11	22	55	47	40	1.162	1.697	2.789	0.166	0	0.102	1.102	0.54	0.586	0.202	0.179	0.777	1.119	0.593	1.327	2.014	1.686	1.532	1.88267	0.0893333	1.65467	0.386	1.013	1.744	-4.39744	0.0131132	0.972925	ncbi_105032901	--	--
MSTRG.26393.1	36	32	13	49	59	78	37	54	28	50	52	64	334	501	441	0	0	0	14.62	13.801	8.448	22.682	22.254	22.332	0.894	0.863	0	0.799	1.11	1.682	11.234	12.972	12.779	0	0	0	12.2897	22.4227	2.08133	1.197	12.3283	0.001	0.867512	0.0132964	0.972925	-	-	-
MSTRG.12455.1	2	1	0	9	8	9	12	22	32	43	36	55	14	38	36	46	75	51	0.208	0.11	0	1.066	0.772	0.66	0.127	0.101	0.456	0.439	0.488	0.924	1.101	2.304	2.442	2.661	4.231	3.05	0.106	0.832667	0.541667	0.617	1.949	3.314	2.97367	0.0133538	0.972925	MSTRG.12455	--	--
MSTRG.19863.1	12	18	16	4	0	0	91	67	65	39	19	5	91	154	102	188	210	217	1.708	2.753	3.582	0.66	0	0	3.585	4.025	5.015	3.661	2.364	0.772	5.694	7.431	5.506	2.65	2.853	3.15	2.681	0.22	5.97167	2.26567	6.21033	2.88433	-3.6072	0.0134522	0.972925	MSTRG.19863	--	--
MSTRG.14151.1	2	10	9	0	0	0	324	279	297	0	0	0	84	118	101	80	63	84	0.258	1.231	1.59	0	0	0	2.845	2.472	3.973	0	0	0	2.499	2.707	2.592	1.771	1.345	1.916	1.02633	0.001	3.58567	0.001	2.59933	1.67733	-10.0033	0.0134747	0.972925	ncbi_105045985	--	--
MSTRG.19805.2	0	16	14	0	0	0	366	368	335	95	61	51	31	33	23	25	72	45	0	1.797	2.367	0	0	0	25.65	26.466	22.176	1.25	1.06	1.107	1.302	1.068	0.833	1.736	4.838	3.27	1.388	0.001	33.403	1.139	1.06767	3.28133	-10.4388	0.0135891	0.972925	-	-	-
MSTRG.28814.1	72	92	74	8	29	24	6	4	8	12	7	6	26	26	29	102	120	78	2.038	2.765	3.351	0.258	0.762	0.479	0	0	0	1.504	1.163	1.237	1.423	1.097	1.369	2.229	2.529	1.756	2.718	0.499667	0.572667	1.30133	1.29633	2.17133	-2.44351	0.0136549	0.972925	-	-	-
MSTRG.6622.1	21	24	29	9	1	4	61	66	50	2	1	0	0	0	3	30	41	44	3.807	4.58	8.318	1.779	0.198	0.546	0.605	0.619	0.825	0.112	0.074	0	0	0	0.195	1.744	2.298	2.634	5.56833	0.841	1.01967	0.062	0.065	2.22533	-2.72707	0.0138681	0.972925	MSTRG.6622	--	--
MSTRG.8716.1	6	8	22	2	0	0	5	5	8	28	12	15	45	77	55	1496	1630	1550	0.778	1.101	4.564	0.296	0	0	0	0	0	0.482	0.274	0.425	1.838	2.424	1.937	205.165	215.51	218.925	2.14767	0.0986667	0.516667	0.393667	2.06633	213.2	-4.44406	0.0139223	0.972925	MSTRG.8716	--	--
XR_003800376.1	0	0	0	0	32	0	0	0	0	113	109	53	40	34	31	115	139	108	0	0	0	0	0.855	0	2.016	0.278	0.645	2.02	2.584	1.559	3.493	2.293	2.318	2.207	2.572	2.135	0.001	0.285	0.001	2.05433	2.70133	2.30467	8.15482	0.0139774	0.972925	ncbi_105041909	LOC105041909	uncharacterized LOC105041909%2C transcript variant X6
MSTRG.4762.1	8	8	15	1	0	1	5	12	9	0	0	1	16	12	12	133	158	130	0.604	0.576	1.725	0.092	0	0.055	0	0	0.186	0	0	0.449	0.876	0.507	0.567	1.795	2.056	1.807	0.968333	0.049	0.783	0.149667	0.65	1.886	-4.30465	0.0140488	0.972925	-	-	-
MSTRG.10202.1	96	91	101	152	148	169	78	48	59	425	378	275	92	117	70	202	209	211	1.495	1.505	2.518	2.699	2.141	1.856	2.115	1.946	1.466	63.388	74.747	67.462	3.484	3.422	2.278	1.633	1.629	1.757	1.83933	2.232	3.34133	68.5323	3.06133	1.673	0.279154	0.0140753	0.972925	MSTRG.10202	--	--
MSTRG.5621.1	9	16	10	2	0	1	38	34	64	6	10	21	2	2	5	3	7	14	2.362	4.358	3.885	0.629	0	0.188	2.046	1.845	1.571	0.302	0.667	1.737	0.224	0.173	0.482	1.253	2.558	5.302	3.535	0.272333	3.52633	0.902	0.293	3.03767	-3.69826	0.0142815	0.972925	ncbi_105039157	--	--
XR_832881.3	11	19	0	0	0	0	32	31	9	14	16	15	141	281	223	167	187	183	0.22	0.415	0	0	0	0	0.558	0.602	0.555	1.026	1.555	1.809	1.796	2.763	2.448	5.818	6.299	6.592	0.211667	0.001	1.635	1.46333	2.33567	6.23633	-7.72565	0.0143616	0.972925	ncbi_105049734	LOC105049734	uncharacterized LOC105049734%2C transcript variant X1
MSTRG.21279.1	282	228	133	312	352	514	71	72	70	0	0	0	39	25	31	32	30	22	29.701	25.596	22.45	37.544	34.477	38.211	0.989	1.181	1.483	0	0	0	2.125	1.055	1.454	1.969	1.78	1.394	25.9157	36.744	1.692	0.001	1.54467	1.71433	0.503684	0.0144187	0.972925	MSTRG.21279	--	--
MSTRG.21784.1	22	19	37	7	6	2	392	317	431	18	10	8	46	53	48	36	35	52	1.524	1.446	4.211	0.531	0.421	0.115	2.834	2.849	3.428	0.559	0.437	0.419	2.828	2.512	2.545	1.64	1.537	2.44	2.39367	0.355667	3.70333	0.471667	2.62833	1.87233	-2.75062	0.014437	0.972925	-	-	-
MSTRG.37378.1	13	17	27	5	0	3	75	60	58	32	51	29	41	62	47	58	37	46	0.929	1.291	3.088	0.398	0	0.151	2.341	1.255	1.431	0.805	1.705	1.192	9.24	10.773	9.136	4.896	2.997	3.993	1.76933	0.183	3.01333	1.234	9.71633	3.962	-3.27329	0.0144959	0.972925	MSTRG.37378	--	--
XR_003800159.1	24	9	9	23	42	50	292	163	164	0	81	124	35	55	42	104	134	89	2.094	0.86	1.292	2.255	3.341	3.024	0.872	0.968	0.373	0	1.244	2.37	1.714	2.076	1.773	2.727	3.387	2.403	1.41533	2.87333	1.34333	1.20467	1.85433	2.839	1.02158	0.0146503	0.972925	ncbi_109505678	LOC109505678	uncharacterized LOC109505678%2C transcript variant X2
MSTRG.15376.1	211	205	114	262	285	394	95	52	114	0	0	2	2	4	7	18	24	12	25.65	26.466	22.176	36.303	32.178	33.767	3.332	3.681	2.083	0	0	0.181	0.086	0.165	0.358	1.398	1.797	0.96	24.764	34.0827	5.495	0.0603333	0.203	1.385	0.460794	0.0146768	0.972925	-	-	-
MSTRG.51029.1	8	4	14	1	0	0	606	588	627	29	22	31	45	46	39	6	13	16	0.937	0.497	2.623	0.133	0	0	4.287	2.84	3.927	0.69	0.694	1.213	1.622	1.278	1.212	0.218	0.456	0.599	1.35233	0.0443333	4.69067	0.865667	1.37067	0.424333	-4.93092	0.0147372	0.972925	MSTRG.51029	--	--
MSTRG.39777.1	6	28	56	8	0	0	46	39	41	5	8	0	12	12	8	78	80	65	0.203	0.934	2.848	0.292	0	0	0.712	0.63	1.013	0.137	0.274	0	0.588	0.453	0.338	2.108	2.085	1.809	1.32833	0.0973333	1.28067	0.137	0.459667	2.00067	-3.77054	0.0149129	0.972925	-	-	-
MSTRG.11099.1	7	24	12	3	1	0	11	9	13	91	70	48	23	25	33	104	116	158	2.773	9.889	7.484	1.212	0.529	0	0.208	0.11	0	8.293	8.462	7.101	2.385	1.999	2.952	4.298	4.621	6.724	6.71533	0.580333	0.882333	7.952	2.44533	5.21433	-3.53251	0.0149129	0.972925	MSTRG.11099	--	--
MSTRG.45098.1	7	11	23	3	0	0	29	33	24	33	18	10	26	17	20	95	120	113	0.422	0.704	2.219	0.206	0	0	3.62	3.296	4.027	0.904	0.671	0.445	0.222	0.112	0.147	4.802	5.848	5.883	1.115	0.0686667	0.687333	0.673333	0.160333	5.511	-4.02129	0.0150895	0.972925	MSTRG.45098	--	--
MSTRG.6609.1	1	12	17	1	0	0	22	22	16	879	657	436	0	0	0	41	32	33	0.089	1.131	2.415	0.101	0	0	2.223	1.012	0	9.868	9.778	8.048	0	0	0	1.228	0.924	1.018	1.21167	0.0336667	4.89233	9.23133	0.001	1.05667	-5.16953	0.015265	0.972925	MSTRG.6609	--	--
MSTRG.54836.1	186	168	126	67	58	66	80	57	66	16	14	11	21	27	16	101	88	84	7.756	7.44	8.408	3.185	2.246	1.94	10.456	8.916	10.748	0.517	0.6	0.584	3.516	3.485	2.31	2.36	1.982	2.021	7.868	2.457	1.987	0.567	3.10367	2.121	-1.6791	0.0153422	0.972925	-	-	-
MSTRG.32542.1	7	4	8	0	0	0	102	103	68	3	5	6	130	198	186	1	1	2	0.815	0.498	1.491	0	0	0	1.332	1.414	1.043	0.546	1.107	1.673	3.518	4.13	4.34	0.065	0.035	0.151	0.934667	0.001	1.98533	1.10867	3.996	0.0836667	-9.86831	0.0153739	0.972925	MSTRG.32542	--	--
XR_002163858.1	0	5	0	4	14	28	40	32	37	6	0	13	53	67	88	150	114	123	0	0.283	0	0.241	0.651	0.968	0.761	0.657	0.609	0.172	0	0.604	1.222	1.191	1.75	2.373	1.743	2.004	0.0943333	0.62	1.33133	0.258667	1.38767	2.04	2.71643	0.01543	0.972925	ncbi_105038326	LOC105038326	uncharacterized LOC105038326%2C transcript variant X1
MSTRG.8815.3	105	91	63	30	29	32	39	18	42	0	9	16	0	1	0	512	528	478	5.691	5.252	5.46	1.871	1.449	1.224	4.298	5.087	5.532	0	0.571	1.273	0	0.093	0	5.143	5.108	4.943	5.46767	1.51467	0.790667	0.614667	0.031	5.06467	-1.85192	0.0155662	0.972925	-	-	-
MSTRG.39622.1	204	194	144	259	256	378	40	41	71	414	237	166	0	3	7	0	0	0	2.206	2.228	2.492	3.192	2.571	2.882	1.322	1.273	1.294	24.583	18.64	16.241	0	0.075	0.206	0	0	0	2.30867	2.88167	2.23633	19.8213	0.0936667	0.001	0.319844	0.0156867	0.972925	-	-	-
XR_003801670.1	0	0	0	0	0	37	23	28	35	215	191	157	36	41	35	0	0	8	0	0	0	0	0	0.599	1.279	2.166	0.989	15.456	18.17	18.572	2.503	2.236	2.144	0	0	0.554	0.001	0.199667	3.62267	17.3993	2.29433	0.184667	7.64145	0.0157613	0.972925	ncbi_105050702	LOC105050702	uncharacterized LOC105050702%2C transcript variant X4
XR_002165754.2	0	0	0	0	3	20	45	71	46	0	1	7	118	128	142	39	25	20	0	0	0	0	0.24	1.281	1.151	1.075	1.694	0	0.077	0.67	1.622	1.357	1.684	1.544	0.954	0.816	0.001	0.507	1.92133	0.249	1.55433	1.10467	8.98584	0.0158984	0.972925	ncbi_109506437	LOC109506437	uncharacterized LOC109506437%2C transcript variant X1
MSTRG.42319.1	4	6	16	1	0	0	0	0	0	46	33	55	102	148	176	51	65	70	0.322	0.615	2.305	0.144	0	0	0.084	0.356	3.886	2.447	2.336	4.786	3.707	4.146	5.516	4.357	5.351	6.156	1.08067	0.048	0.001	3.18967	4.45633	5.288	-4.49274	0.0159027	0.972925	MSTRG.42319	--	--
MSTRG.9372.1	1499	1075	1041	1524	2075	2315	22	37	37	8	9	8	490	655	524	0	0	0	16.731	12.743	18.593	19.388	21.51	18.217	0.858	0.332	1.187	0.367	0.548	0.604	3.746	3.86	3.455	0	0	0	16.0223	19.705	1.57167	0.506333	3.687	0.001	0.298477	0.0159208	0.972925	MSTRG.9372	--	--
XR_003802342.1	54	7	24	53	94	91	15	7	23	25	25	11	58	81	76	177	140	135	0.86	0.124	0.612	0.964	1.381	1.019	0.11	0.078	0.236	2.539	3.298	1.824	1.857	2	2.105	3.149	2.401	2.473	0.532	1.12133	0.426	2.55367	1.98733	2.67433	1.07572	0.0159768	0.972925	ncbi_105055926	LOC105055926	uncharacterized LOC105055926%2C transcript variant X3
MSTRG.13295.1	224	212	169	234	381	446	64	70	64	42	34	46	155	181	217	44	55	62	2.834	2.849	3.428	3.367	4.469	3.971	2.266	2.567	4.231	2	2.147	3.603	2.469	2.222	2.981	2.688	3.24	3.901	3.037	3.93567	3.848	2.58333	2.55733	3.27633	0.373961	0.0161015	0.972925	MSTRG.13295	--	--
MSTRG.45777.1	7	3	29	2	0	0	123	85	116	8	0	8	0	0	0	53	36	63	0.567	0.267	3.741	0.187	0	0	1.108	1.025	1.086	0.294	0	0.472	0	0	0	2.407	1.576	2.947	1.525	0.0623333	1.486	0.255333	0.001	2.31	-4.61266	0.0161214	0.972925	-	-	-
MSTRG.52144.1	6	15	19	3	0	0	26	29	14	0	0	0	1083	1488	1407	135	109	122	0.531	1.41	2.691	0.303	0	0	0.508	0.97	0.65	0	0	0	9.653	10.224	10.815	3.592	2.784	3.33	1.544	0.101	1.79733	0.001	10.2307	3.23533	-3.93425	0.016133	0.972925	MSTRG.52144	--	--
MSTRG.40234.1	25	21	34	42	50	77	4	22	39	18	45	56	0	0	0	0	5	10	0.643	0.574	1.4	1.232	1.195	1.397	0.389	0.401	0.987	0.154	0.521	0.804	0	0	0	0	0.879	1.807	0.872333	1.27467	1.55933	0.493	0.001	0.895333	0.547169	0.0161386	0.972925	MSTRG.40234	--	--
MSTRG.49350.1	16	10	66	8	2	5	58	75	77	50	34	49	3	4	10	27	23	34	1.602	1.135	10.856	0.943	0.19	0.363	1.764	1.57	2.365	2.172	1.958	3.501	0.123	0.126	0.354	1.805	1.483	2.341	4.531	0.498667	2.58133	2.54367	0.201	1.87633	-3.18368	0.0162064	0.972925	MSTRG.49350	--	--
MSTRG.14972.1	10	16	20	3	2	2	19	18	14	1	1	5	61	75	76	22	9	19	2.602	4.329	8.205	0.891	0.423	0.387	0	0.874	0	0.124	0.126	0.922	2.378	2.254	2.555	0.594	0.228	0.525	5.04533	0.567	1.495	0.390667	2.39567	0.449	-3.15353	0.0163542	0.972925	-	-	-
XR_003801352.1	0	0	0	38	0	0	13	12	14	0	6	13	118	156	110	40	35	71	0	0	0	0.55	0	0	0.271	0.072	0	0	0.668	1.796	2.154	2.195	1.731	1.649	1.391	3.015	0.001	0.183333	0.680333	0.821333	2.02667	2.01833	7.51833	0.0165469	0.972925	ncbi_114914367	LOC114914367	uncharacterized LOC114914367%2C transcript variant X2
XR_833993.2	13	10	12	19	28	42	15	26	22	116	82	93	22	38	48	113	130	78	0.483	0.395	0.714	0.805	0.967	1.101	0.604	0.55	0.414	3.522	3.3	4.644	2.088	2.78	3.928	9.944	11.001	7.033	0.530667	0.957667	1.40433	3.822	2.932	9.326	0.851718	0.0166201	0.972925	ncbi_105057489	LOC105057489	uncharacterized LOC105057489
MSTRG.46841.1	5	14	22	3	0	0	44	31	29	464	347	252	44	67	68	319	390	221	0.282	0.835	1.98	0.191	0	0	0.527	0.814	0.92	4.469	4.43	3.997	4.85	5.707	6.512	1.875	2.214	1.338	1.03233	0.0636667	1.277	4.29867	5.68967	1.809	-4.01923	0.0166473	0.972925	MSTRG.46841	--	--
MSTRG.54578.1	6	0	3	6	22	21	22	34	31	18	22	15	95	255	145	210	214	232	0.968	0	0.774	1.103	3.296	2.388	2.475	1.705	1.873	1.309	2.121	1.794	2.261	4.657	2.972	3.285	3.229	3.727	0.580667	2.26233	0.375333	1.74133	3.29667	3.41367	1.96203	0.016688	0.972925	-	-	-
MSTRG.17788.1	11	13	9	28	24	28	923	824	1029	74	66	43	16	25	17	75	108	94	0.688	0.864	0.901	1.997	1.395	1.235	8.622	6.187	9.49	1.341	1.586	1.282	0.7	0.844	0.642	3.887	5.385	5.032	0.817667	1.54233	9.32633	1.403	0.728667	4.768	0.91553	0.0166882	0.972925	-	-	-
MSTRG.36489.1	11	16	16	30	31	37	0	3	2	0	0	0	5	10	5	158	153	151	0.789	1.219	1.837	2.454	2.066	1.872	1.344	2.141	2.919	0	0	0	0.663	1.022	0.572	5.992	5.581	5.89	1.28167	2.13067	0.125	0.001	0.752333	5.821	0.733284	0.0167015	0.972925	MSTRG.36489	--	--
XR_830754.3	12	21	8	21	42	45	16	8	9	0	0	0	20	23	36	0	0	0	0.848	1.576	0.904	1.691	2.756	2.242	0	0.251	0	0	0	0	0.928	0.823	1.44	0	0	0	1.10933	2.22967	0.664333	0.001	1.06367	0.001	1.00714	0.0167388	0.972925	ncbi_105038585	LOC105038585	uncharacterized LOC105038585
MSTRG.48952.1	34	15	17	29	65	65	125	138	149	230	184	121	80	159	145	645	719	659	1.129	0.529	0.903	1.097	2.004	1.521	3.746	3.653	4.737	2.303	2.443	2.002	1.923	2.966	3.015	9.633	10.34	10.124	0.853667	1.54067	4.87833	2.24933	2.63467	10.0323	0.85181	0.0167873	0.972925	MSTRG.48952	--	--
MSTRG.30570.1	14	14	20	1	4	0	613	514	560	140	133	86	79	86	115	74	56	49	3.417	3.611	7.908	0.202	0.946	0	6.036	6.116	6.729	2.008	2.529	2.029	2.092	1.762	2.618	3.726	2.718	2.541	4.97867	0.382667	7.197	2.18867	2.15733	2.995	-3.7016	0.0168244	0.972925	MSTRG.30570	--	--
MSTRG.21090.1	20	55	26	14	3	2	188	131	163	20	11	22	0	0	0	1	1	9	4.025	11.848	8.406	3.122	0.57	0.216	8.001	9.188	6.175	1.001	0.73	1.811	0	0	0	0.091	0.088	0.847	8.093	1.30267	11.0587	1.18067	0.001	0.342	-2.63521	0.0169549	0.972925	ncbi_105051220	--	--
XR_003801408.1	0	0	0	15	6	0	4	10	7	10	22	23	50	72	53	170	199	178	0	0	0	0.48	0.146	0	1.886	1.662	1.349	0.813	2.372	3.076	1.333	1.479	1.218	2.253	2.542	2.429	0.001	0.208667	0.218	2.087	1.34333	2.408	7.70506	0.0171445	0.972925	ncbi_105049177	LOC105049177	uncharacterized LOC105049177%2C transcript variant X5
MSTRG.1292.1	14	21	19	5	2	3	36	36	38	206	168	120	19	26	22	13	25	10	1.344	2.141	2.919	0.547	0.178	0.203	0.665	0.919	0.287	5.997	6.477	5.722	1.759	1.855	1.756	1.277	2.302	0.968	2.13467	0.309333	1.379	6.06533	1.79	1.51567	-2.78678	0.017234	0.972925	ncbi_105048083	--	--
MSTRG.34916.1	1	5	25	1	0	0	733	658	873	41	23	13	210	270	246	0	0	0	0.1	0.533	4.013	0.114	0	0	10.39	6.24	10.823	0.689	0.503	0.366	2.453	2.431	2.478	0	0	0	1.54867	0.038	10.806	0.519333	2.454	0.001	-5.34888	0.0172738	0.972925	ncbi_105061462	--	--
MSTRG.51835.1	17	31	57	13	0	1	107	120	132	412	329	181	0	6	25	42	54	45	1.557	3.126	8.582	1.382	0	0.069	1.422	1.747	1.982	17.171	18.176	12.411	0	0.215	1.001	0.729	0.911	0.814	4.42167	0.483667	2.07933	15.9193	0.405333	0.818	-3.19251	0.0174112	0.972925	MSTRG.51835	--	--
MSTRG.2385.1	6	5	3	13	13	22	0	0	0	34	21	19	24	44	37	13	12	55	0.797	0.705	0.638	1.968	1.604	2.06	0.936	0.421	2.747	2.035	1.646	1.92	1.094	1.547	1.455	0.645	0.544	2.77	0.713333	1.87733	0.001	1.867	1.36533	1.31967	1.39604	0.0175325	0.972925	ncbi_105055097	--	--
XR_003798929.1	33	33	19	50	55	64	246	236	277	8	4	0	66	110	75	62	83	52	0.371	0.396	0.351	0.645	0.578	0.515	3.178	2.903	2.549	0.408	0.313	0	2.083	2.676	2.041	0.865	1.112	0.74	0.372667	0.579333	3.75567	0.240333	2.26667	0.905667	0.636508	0.0176348	0.972925	ncbi_114912924	LOC114912924	uncharacterized LOC114912924%2C transcript variant X2
MSTRG.48748.1	34	55	21	78	62	85	112	102	101	0	0	0	1	0	3	87	81	94	9.343	16.051	9.234	24.431	15.824	16.467	1.349	0.9	1.227	0	0	0	0.294	0	0.794	3.258	2.924	3.626	11.5427	18.9073	1.55567	0.001	0.362667	3.26933	0.711969	0.0177885	0.972925	MSTRG.48748	--	--
MSTRG.40052.2	72	51	57	100	97	109	312	310	217	18	7	20	275	398	371	886	836	853	1.744	1.306	2.204	2.759	2.181	1.861	8.519	8.527	5.143	1.746	0.901	3.126	27.964	31.202	32.537	5.543	5.042	5.496	1.75133	2.267	10.5957	1.92433	30.5677	5.36033	0.372331	0.0178214	0.972925	-	-	-
MSTRG.5988.1	3	13	9	0	0	1	26	17	22	0	7	10	1040	1454	1378	95	113	83	0.437	2.011	2.098	0	0	0.103	0.323	0.245	0.59	0	0.323	0.586	6.409	6.91	7.325	4.983	5.715	4.484	1.51533	0.0343333	0.768333	0.303	6.88133	5.06067	-5.46388	0.0178828	0.972925	ncbi_105039454	--	--
MSTRG.33405.4	100	71	58	122	130	143	34	16	41	0	12	19	8	16	6	26	22	18	3.047	2.296	2.807	4.233	3.671	3.066	0.856	0	0.306	0	0.626	1.191	0.47	0.725	0.304	0.517	0.421	0.368	2.71667	3.65667	1.26167	0.605667	0.499667	0.435333	0.428692	0.0179236	0.972925	-	-	-
MSTRG.39316.1	4	9	22	1	1	1	141	132	125	42	39	34	0	0	0	74	67	73	0.498	1.336	4.946	0.209	0.186	0.1	9.224	5.666	4.932	0.906	1.105	1.207	0	0	0	2.364	2.054	2.388	2.26	0.165	10.1667	1.07267	0.001	2.26867	-3.77578	0.0179679	0.972925	MSTRG.39316	--	--
MSTRG.32797.1	6	5	2	12	12	24	75	78	81	217	177	130	3	0	1	13	15	42	0.475	0.42	0.253	1.082	0.882	1.339	1.822	1.4	2.171	2.716	2.937	2.676	0.288	0	0.083	1.138	1.266	3.786	0.382667	1.101	2.33367	2.77633	0.123667	2.06333	1.52465	0.0180046	0.972925	-	-	-
MSTRG.39718.1	3	9	3	8	29	20	157	157	183	5	5	1	31	29	29	0	0	0	0.048	0.152	0.076	0.145	0.427	0.224	3.854	2.355	4.324	0.447	0.593	0.147	0.756	0.545	0.61	0	0	0	0.092	0.265333	4.26367	0.395667	0.637	0.001	1.5281	0.0180219	0.972925	MSTRG.39718	--	--
MSTRG.8058.1	10	13	21	4	0	0	14	26	15	65	62	63	139	204	165	0	0	0	1.07	1.588	3.693	0.513	0	0	2.838	3.232	2.947	2.43	3.073	3.874	5.144	5.833	5.265	0	0	0	2.117	0.171	0.560333	3.12567	5.414	0.001	-3.62995	0.018083	0.972925	-	-	-
MSTRG.12196.1	106	96	56	121	169	178	9	13	0	17	28	10	0	0	0	659	565	476	1.949	1.876	1.652	2.536	2.881	2.303	0	0	0	1.051	2.295	1.017	0	0	0	4.962	4.101	3.687	1.82567	2.57333	0.643	1.45433	0.001	4.25	0.495215	0.0181477	0.972925	ncbi_105044324	--	--
XR_832030.3	19	0	9	0	0	0	120	106	116	9	10	12	21	31	28	31	41	39	1.239	0	0.939	0	0	0	1.595	1.819	1.399	0.248	0.366	0.545	1.806	2.056	2.077	1.64	2.092	2.126	0.726	0.001	2.18467	0.386333	1.97967	1.95267	-9.50383	0.0181775	0.972925	ncbi_105045257	LOC105045257	uncharacterized LOC105045257%2C transcript variant X2
XR_002164008.1	25	33	4	46	68	59	217	253	234	1	1	1	77	144	104	55	54	62	1.984	2.789	0.457	4.243	5.042	3.319	8.254	7.79	9.22	0.187	0.247	0.307	3.83	5.522	4.461	3.098	2.936	3.603	1.74333	4.20133	9.75067	0.247	4.60433	3.21233	1.269	0.0182018	0.972925	ncbi_105035436	LOC105035436	uncharacterized LOC105035436%2C transcript variant X1
MSTRG.33566.1	9	12	24	4	0	0	121	99	127	10	2	2	12	29	27	807	737	802	0.897	1.266	3.984	0.433	0	0	1.314	1.55	1.634	0.739	0.196	0.243	1.073	2.095	2.137	10.486	9.242	10.737	2.049	0.144333	1.86067	0.392667	1.76833	10.155	-3.82744	0.0182277	0.972925	ncbi_105060813	--	--
MSTRG.37660.1	21	39	39	12	4	0	65	47	45	845	573	470	0	12	15	27	16	16	1.245	2.452	3.657	0.832	0.208	0	0.582	0.571	1.074	12.119	10.888	11.079	0	0.876	1.209	2.025	1.115	1.189	2.45133	0.346667	0.976	11.362	0.695	1.443	-2.82195	0.0182562	0.972925	MSTRG.37660	--	--
MSTRG.30589.1	4	11	9	1	0	0	130	151	182	21	28	19	35	66	64	21	20	32	0.483	1.411	1.739	0.138	0	0	2.076	1.791	2.872	0.141	0.249	0.209	1.139	1.655	1.796	4.328	3.973	6.792	1.211	0.046	2.58067	0.199667	1.53	5.031	-4.71842	0.0183026	0.972925	MSTRG.30589	--	--
XR_830287.3	11	7	7	22	23	21	10	8	7	154	132	71	48	96	74	461	459	370	1.435	0.92	1.508	3.27	2.753	1.912	3.223	5.069	10.409	2.367	2.693	1.793	1.716	2.645	2.281	4.868	4.673	4.024	1.28767	2.645	0.801667	2.28433	2.214	4.52167	1.03851	0.0184415	0.972925	ncbi_105035087	LOC105035087	uncharacterized LOC105035087
MSTRG.32077.1	24	44	34	12	0	7	7777	7143	7711	68	6	46	8	9	12	209	262	194	5.744	11.211	13.179	3.45	0	1.245	184.659	177.139	263.737	1.279	0.153	1.438	0.453	0.37	0.552	31.211	37.696	29.804	10.0447	1.565	209.294	0.956667	0.458333	32.9037	-2.6822	0.0184605	0.972925	-	-	-
MSTRG.47299.1	4	2	14	0	0	0	17	14	22	4	8	0	10	16	11	361	374	364	0.565	0.3	3.163	0	0	0	0.599	0.58	0.258	0.187	0.549	0	1.081	1.352	1.015	56.925	56.856	59.113	1.34267	0.001	1.35667	0.245333	1.14933	57.6313	-10.3909	0.0186068	0.972925	MSTRG.47299	--	--
MSTRG.33352.1	7	4	7	0	0	0	4	4	4	17	15	5	0	0	0	12	25	19	1.145	0.695	1.833	0	0	0	6.259	0.628	2.444	1.148	1.377	0.563	0	0	0	0.549	1.065	0.845	1.22433	0.001	0.286333	1.02933	0.001	0.819667	-10.2578	0.0186554	0.972925	-	-	-
MSTRG.51434.1	9	19	22	3	1	4	86	63	88	33	86	0	439	548	526	1	2	4	0.847	1.899	3.359	0.314	0.087	0.265	1.929	0.964	2.3	0.493	1.71	0	3.973	3.826	4.109	0.061	0.119	0.254	2.035	0.222	2.302	0.734333	3.96933	0.144667	-3.1964	0.0188294	0.972925	-	-	-
MSTRG.52310.1	4	3	12	0	0	0	9	4	13	1	0	1	14	8	4	166	217	133	0.518	0.392	2.444	0	0	0	0	0.409	0	0.141	0	0.232	1.894	0.834	0.467	4.869	6.141	4.014	1.118	0.001	1.28633	0.124333	1.065	5.008	-10.1267	0.0188298	0.972925	-	-	-
XR_002164329.2	13	19	9	28	25	47	3	3	1	10	9	14	33	25	23	0	0	0	0.695	1.101	0.767	1.731	1.295	1.809	5.944	2.042	3.357	0.443	0.509	0.99	7.833	4.575	4.708	0	0	0	0.854333	1.61167	0.313333	0.647333	5.70533	0.001	0.915682	0.0188738	0.972925	ncbi_105040533	LOC105040533	uncharacterized LOC105040533
MSTRG.9402.1	49	91	78	38	15	15	145	149	144	24	21	12	131	223	217	337	362	321	9.744	19.254	24.866	8.573	2.764	2.099	1.574	0.962	3.306	1.032	1.198	0.849	7.569	9.889	10.778	4.438	4.596	4.349	17.9547	4.47867	2.052	1.02633	9.412	4.461	-2.00322	0.0190436	0.972925	-	-	-
MSTRG.18900.2	61	86	39	18	20	20	77	61	56	135	141	83	25	33	18	30	6	13	4.406	6.63	4.489	1.512	1.337	1.047	1.28	1.578	1.916	6.118	8.46	6.178	2.133	2.17	1.324	0.472	0.085	0.22	5.175	1.29867	2.05433	6.91867	1.87567	0.259	-1.99453	0.0192009	0.972925	-	-	-
MSTRG.17318.1	6	25	9	2	0	2	65	50	30	7	11	3	0	16	10	42	34	38	1.418	6.309	3.419	0.541	0	0.334	0.99	0.665	0	1.019	2.124	0.718	0	1.417	1.008	4.546	3.528	4.316	3.71533	0.291667	1.68333	1.287	0.808333	4.13	-3.6711	0.0192241	0.972925	ncbi_105048335	--	--
MSTRG.28639.1	54	71	79	73	139	193	195	197	213	0	0	0	10	0	0	60	65	92	0.874	1.215	2.043	1.345	2.086	2.202	11.338	14.221	10.948	0	0	0	1.589	0	0	2.439	2.548	3.852	1.37733	1.87767	15.214	0.001	0.529667	2.94633	0.447063	0.0193292	0.972925	MSTRG.28639	--	--
MSTRG.36428.1	17	38	33	11	0	4	61	70	111	32	37	22	4	0	0	13	18	25	5.176	12.506	16.715	3.829	0	0.88	0.502	0.326	0.729	1.856	2.846	2.099	0.348	0	0	1.461	1.951	2.894	11.4657	1.56967	0.667	2.267	0.116	2.102	-2.86879	0.019361	0.972925	ncbi_105032483	--	--
MSTRG.40855.1	1	2	20	0	0	0	19	43	49	498	359	256	22	17	30	5	6	30	0.16	0.34	5.126	0	0	0	0.713	1.2	1.087	13.144	12.576	11.13	2.144	1.277	2.522	0.702	0.79	4.208	1.87533	0.001	1.69567	12.2833	1.981	1.9	-10.8729	0.0194042	0.972925	MSTRG.40855	--	--
MSTRG.20421.1	1	4	7	19	13	15	34	46	50	18	9	6	6	15	4	0	0	0	0.079	0.335	0.883	1.708	0.952	0.834	1.857	2.774	3.993	0.552	0.374	0.313	0.757	1.459	0.435	0	0	0	0.432333	1.16467	4.03467	0.413	0.883667	0.001	1.4297	0.0194682	0.972925	-	-	-
MSTRG.23545.1	0	11	24	1	0	0	42	56	17	0	0	0	11	15	0	356	354	348	0	1.127	3.706	0.11	0	0	0.672	0	1.425	0	0	0	1.183	1.252	0	30.077	28.834	30.28	1.611	0.0366667	1.47367	0.001	0.811667	29.7303	-5.45734	0.0197533	0.972925	-	-	-
MSTRG.33861.1	6	17	22	3	2	0	41	54	54	25	18	23	10	35	26	22	25	72	0.693	1.966	3.908	0.381	0.204	0	2.743	2.353	3.714	0.975	0.931	1.476	0.637	1.719	1.428	3.693	4.027	12.44	2.189	0.195	4.05233	1.12733	1.26133	6.72	-3.48873	0.0198638	0.972925	ncbi_105060985	--	--
MSTRG.26414.1	15	11	9	24	31	28	136	160	117	83	70	74	16	32	16	29	30	30	1.682	1.396	1.6	3.142	3.278	2.262	9.393	9.805	20.304	2.543	2.843	3.729	5.191	8.004	4.477	2.194	2.205	2.382	1.55933	2.894	13.2293	3.03833	5.89067	2.26033	0.892136	0.0199734	0.972925	-	-	-
MSTRG.27924.1	1141	1271	568	1428	1584	2200	152	164	165	0	0	27	17	14	18	17	24	14	321.268	380.066	255.898	458.263	414.218	436.697	1.495	1.505	2.518	0	0	0.834	1.241	0.811	1.13	2.189	2.979	1.856	319.077	436.393	1.92833	0.278	1.06067	2.34133	0.451721	0.0200044	0.972925	-	-	-
XR_003800445.1	0	2	2	6	10	11	113	121	124	10	10	4	28	31	39	237	159	197	0	0.278	0.362	0.719	0.957	0.814	10.784	9.665	7.135	1.641	2.176	1.08	1.668	1.424	2.004	9.798	6.324	8.379	0.213333	0.83	12.879	1.63233	1.69867	8.167	1.96	0.0200363	0.972925	ncbi_109505641	LOC109505641	uncharacterized LOC109505641
MSTRG.17553.1	106	112	103	142	166	214	32	27	34	205	219	113	83	107	96	10	8	34	7.903	8.868	12.289	12.068	11.495	11.249	1.034	0.755	0.517	1.327	1.884	1.203	3.868	3.844	3.858	0.943	0.788	3.391	9.68667	11.604	1.54533	1.47133	3.85667	1.70733	0.26055	0.0200763	0.972925	-	-	-
MSTRG.35974.1	1	10	9	0	0	0	16	13	18	3	6	5	3	1	0	60	79	52	0.236	2.506	3.398	0	0	0	0.514	0.683	0.681	0.267	0.708	0.732	0.222	0.057	0	1.627	2.065	1.452	2.04667	0.001	1.55367	0.569	0.093	1.71467	-10.9991	0.020151	0.972925	MSTRG.35974	--	--
MSTRG.10027.1	98	74	82	117	134	172	1321	1915	2768	13	0	0	63	83	99	27	37	42	8.791	7.091	11.817	11.986	11.232	10.888	4.869	8.805	6.04	0.268	0	0	3.833	3.893	5.195	1.196	1.581	1.917	9.233	11.3687	8.037	0.0893333	4.307	1.56467	0.300192	0.0201956	0.972925	-	-	-
MSTRG.37586.1	7	19	26	5	0	0	638	581	759	93	78	61	103	117	136	72	68	49	0.896	2.583	5.326	0.73	0	0	4.064	4.428	5.334	1.766	1.954	1.914	2.205	1.931	2.511	2.443	2.224	1.712	2.935	0.243333	4.88933	1.878	2.21567	2.12633	-3.59235	0.0202785	0.972925	MSTRG.37586	--	--
MSTRG.34413.1	94	136	243	88	28	20	37	23	26	13	4	2	1	0	0	231	224	219	7.444	11.471	30.753	7.948	2.069	1.117	0.932	0.566	0.959	0.431	0.176	0.109	0.132	0	0	4.9	4.593	4.801	16.556	3.71133	1.467	0.238667	0.044	4.76467	-2.15734	0.0203075	0.972925	MSTRG.34413	--	--
MSTRG.10256.1	13	17	23	5	2	3	330	361	299	14	16	13	1	1	2	791	794	694	1.083	1.54	3.183	0.484	0.158	0.18	6.339	5.001	5.571	0.539	0.817	0.823	0.15	0.119	0.256	5.555	5.381	5.024	1.93533	0.274	6.64733	0.726333	0.175	5.32	-2.82033	0.0203081	0.972925	-	-	-
MSTRG.37632.1	1	11	8	0	0	0	109	90	94	0	0	0	3	0	9	110	96	214	0.161	1.288	1.418	0	0	0	2.286	2.036	2.006	0	0	0	0.263	0	0.679	12.773	10.802	25.69	0.955667	0.001	2.774	0.001	0.314	16.4217	-9.90036	0.0203518	0.972925	MSTRG.37632	--	--
MSTRG.5786.3	121	60	67	109	159	198	4	3	4	0	0	0	0	0	0	414	436	413	2.026	1.063	1.812	2.079	2.488	2.342	3.021	2.344	4.276	0	0	0	0	0	0	64.758	65.749	66.532	1.63367	2.303	0.328	0.001	0.001	65.6797	0.495401	0.0204545	0.972925	-	-	-
MSTRG.8232.1	344	322	230	353	522	624	223	191	211	17	4	16	8	9	22	3	5	13	4.543	4.516	4.86	5.313	6.402	5.81	7.599	8.087	10.63	0.939	0.293	1.454	0.179	0.161	0.441	0.398	0.632	1.784	4.63967	5.84167	9.37267	0.895333	0.260333	0.938	0.332359	0.0206337	0.972925	-	-	-
XR_003799709.1	0	0	0	0	0	33	44	24	25	17	2	9	22	18	24	3	2	5	0	0	0	0	0	0.585	0.441	0.047	1.342	1.074	0.168	0.935	2.425	1.534	2.307	0.359	0.243	0.717	0.001	0.195	1.04867	0.725667	2.08867	0.439667	7.60733	0.0207824	0.972925	ncbi_109505502	LOC109505502	uncharacterized LOC109505502%2C transcript variant X4
XR_834401.3	255	220	207	60	80	122	84	78	105	23	11	1	27	54	49	212	191	188	6.999	6.412	9.119	1.878	2.045	2.361	2.049	2.114	2.805	0.694	0.43	0.072	1.636	2.523	2.561	10.039	8.72	9.169	7.51	2.09467	2.78367	0.398667	2.24	9.30933	-1.84209	0.0207966	0.972925	ncbi_105060275	LOC105060275	uncharacterized LOC105060275
XR_003801172.1	0	13	13	0	0	0	65	66	71	15	1	17	81	65	130	225	206	196	0	0.304	0.454	0	0	0	2.528	2.753	3.541	1.892	0.167	3.528	1.268	0.779	1.752	4.531	4	4.065	0.252667	0.001	3.63	1.86233	1.26633	4.19867	-7.98109	0.0208236	0.972925	ncbi_105047343	LOC105047343	uncharacterized LOC105047343%2C transcript variant X5
MSTRG.20784.1	8	7	18	2	0	1	38	42	26	40	28	31	288	389	293	1748	1817	1714	0.967	0.885	3.425	0.276	0	0.085	1.01	1.463	0.298	1.539	1.428	1.962	14.473	15.086	12.698	21.575	21.621	21.785	1.759	0.120333	2.069	1.643	14.0857	21.6603	-3.86965	0.0208932	0.972925	MSTRG.20784	--	--
MSTRG.1964.2	279	213	144	276	386	430	275	240	232	333	244	131	81	129	108	4	6	10	6.792	5.516	5.628	7.661	8.742	7.397	4.198	3.986	3.754	5.058	4.92	3.27	2.695	3.309	3.099	0.909	1.335	2.324	5.97867	7.93333	4.733	4.416	3.03433	1.52267	0.408103	0.0209052	0.972925	-	-	-
MSTRG.15369.1	182	177	110	171	287	410	378	359	264	5	6	0	3	14	2	34	64	28	2.183	2.259	2.114	2.336	3.201	3.466	2.324	0.893	1.072	0.191	0.259	0	0.203	0.709	0.135	1.615	2.931	1.37	2.18533	3.001	2.15267	0.15	0.349	1.972	0.45759	0.0209918	0.972925	MSTRG.15369	--	--
MSTRG.9650.1	11	8	10	20	20	33	10	11	8	19	6	5	65	96	89	31	19	14	0.764	0.59	1.112	1.584	1.291	1.616	0.041	0.087	0.066	0.834	0.349	0.361	1.061	1.214	1.255	1.505	0.89	0.7	0.822	1.497	0.305333	0.514667	1.17667	1.03167	0.864864	0.0210521	0.972925	MSTRG.9650	--	--
MSTRG.54438.1	83	74	47	93	118	156	12	14	9	158	149	92	97	103	160	1	2	8	4.011	3.798	3.635	5.123	5.297	5.316	0	0	0.573	2.85	3.567	2.733	1.734	1.416	2.471	0.148	0.288	1.18	3.81467	5.24533	0.66	3.05	1.87367	0.538667	0.459477	0.0211411	0.972925	-	-	-
XR_003800023.1	45	0	0	0	0	0	8	10	10	0	1	0	46	41	68	1	0	3	0.724	0	0	0	0	0	0.27	0.287	0.864	0	0.15	0	2.446	1.686	3.141	0.132	0	0.464	0.241333	0.001	1.94767	0.05	2.42433	0.198667	-7.91488	0.0211847	0.972925	ncbi_105058953	LOC105058953	uncharacterized LOC105058953%2C transcript variant X7
MSTRG.12671.1	28	23	23	31	51	74	86	21	14	227	230	107	13	8	9	7	12	39	0.632	0.551	0.831	0.798	1.069	1.178	0	0.258	0.592	6.079	8.162	4.71	2.921	1.412	1.712	0.862	1.441	5.133	0.671333	1.015	0.559	6.317	2.015	2.47867	0.596379	0.0212321	0.972925	MSTRG.12671	--	--
MSTRG.29739.7	50298	76029	21074	11302	13185	23828	38	25	47	3	9	7	74	98	95	0	0	0	7918.27	12711.3	5308.86	2028.12	1927.81	2644.63	1.299	1.169	1.763	0.169	0.673	0.65	2.93	2.991	3.244	0	0	0	8646.13	2200.19	2.12533	0.497333	3.055	0.001	-1.97443	0.0212631	0.972925	-	-	-
MSTRG.22927.1	20	23	47	13	2	4	12	37	26	5	1	6	7	0	3	71	72	67	3.381	4.238	13.031	2.579	0.32	0.438	1.064	0.331	0.442	0.724	0.192	1.429	0.306	0	0.113	5.179	5.063	5.033	6.88333	1.11233	1.57167	0.781667	0.139667	5.09167	-2.62952	0.0214312	0.972925	-	-	-
MSTRG.52915.1	7	15	15	3	0	1	357	263	331	119	93	67	4	1	1	0	0	0	0.551	1.24	1.837	0.271	0	0.056	5.568	5.625	5.919	4.651	4.819	4.307	0.432	0.083	0.093	0	0	0	1.20933	0.109	6.447	4.59233	0.202667	0.001	-3.47181	0.0214355	0.972925	MSTRG.52915	--	--
MSTRG.54158.1	11	5	7	16	20	28	84	78	79	4	4	11	11	2	12	6	6	9	0.432	0.209	0.44	0.717	0.73	0.776	1.815	1.847	1.331	0.373	0.495	1.687	2.277	0.319	2.117	0.703	0.681	1.077	0.360333	0.741	2.34233	0.851667	1.571	0.820333	1.04014	0.0214715	0.972925	-	-	-
MSTRG.23219.1	21	16	18	45	27	42	49	69	97	4	5	1	17	31	31	35	25	34	2.952	2.388	4.048	7.209	3.525	4.162	6.999	6.412	9.119	0.244	0.405	0.1	1.382	1.933	2.163	1.814	1.249	1.815	3.12933	4.96533	1.52867	0.249667	1.826	1.626	0.666035	0.0214908	0.972925	-	-	-
MSTRG.54051.1	36	16	14	39	49	58	479	491	518	193	79	59	154	204	189	359	398	464	2.469	1.166	1.537	3.049	3.122	2.805	4.543	4.516	4.86	1.915	1.038	0.97	2.92	2.985	3.101	3.908	4.175	5.203	1.724	2.992	5.05567	1.30767	3.002	4.42867	0.79535	0.0215039	0.972925	-	-	-
MSTRG.35634.1	4	12	7	1	0	0	0	0	0	58	24	0	13	29	20	227	137	117	1.014	3.231	2.84	0.306	0	0	0.636	0.482	0.259	1.457	0.789	0	0.693	1.192	0.92	3.851	2.233	2.032	2.36167	0.102	0.001	0.748667	0.935	2.70533	-4.53316	0.0216246	0.972925	MSTRG.35634	--	--
MSTRG.23827.5	474	410	289	528	609	718	155	153	136	44	24	15	228	319	274	64	49	39	27.517	25.288	26.903	34.93	32.871	29.423	2.68	2.792	2.458	3.027	2.201	1.707	4.119	4.441	4.254	2.603	1.922	1.634	26.5693	32.408	3.23067	2.31167	4.27133	2.053	0.286588	0.0216372	0.972925	-	-	-
MSTRG.49676.1	0	5	22	0	0	0	18	8	13	0	0	0	232	280	245	0	1	0	0	0.67	4.444	0	0	0	8.668	10.883	8.224	0	0	0	4.078	3.791	3.716	0	0.056	0	1.70467	0.001	1.51733	0.001	3.86167	0.0186667	-10.7353	0.0216946	0.972925	MSTRG.49676	--	--
XR_833236.2	13	18	2	19	35	50	93	75	100	16	23	21	64	105	85	37	17	39	1.01	1.463	0.298	1.662	2.509	2.677	2.527	2.047	1.85	0.511	0.976	1.079	2.368	2.995	2.712	5.147	2.28	5.587	0.923667	2.28267	2.95033	0.855333	2.69167	4.338	1.30528	0.0217373	0.972925	ncbi_105051442	LOC105051442	uncharacterized LOC105051442%2C transcript variant X3
MSTRG.24893.2	14	14	35	5	0	5	5256	4411	5241	0	0	0	88	82	94	2	1	8	2.316	2.396	9.332	0.862	0	0.599	15.755	13.124	16.653	0	0	0	2.305	1.656	2.124	0.215	0.103	0.862	4.68133	0.487	16.1277	0.001	2.02833	0.393333	-3.26493	0.0217896	0.972925	ncbi_105053887	--	--
MSTRG.40665.1	10	12	13	3	0	0	115	95	112	3	4	1	4780	6381	5913	26	29	35	1.036	1.295	2.263	0.389	0	0	9.53	4.479	14.661	0.289	0.507	0.208	31.739	32.665	33.861	2.105	2.264	2.919	1.53133	0.129667	10.9	0.334667	32.755	2.42933	-3.56191	0.0218157	0.972925	MSTRG.40665	--	--
MSTRG.53703.1	343	186	167	326	396	482	64	31	57	0	0	0	5	0	0	24	4	16	5.138	2.959	3.99	5.559	5.5	5.085	1.795	1.497	1.949	0	0	0	0.173	0	0	0.566	0.082	0.383	4.029	5.38133	2.496	0.001	0.0576667	0.343667	0.417542	0.0219791	0.972925	-	-	-
MSTRG.41516.1	12	36	33	11	2	1	9	19	10	22	10	11	11	4	11	0	0	0	1.375	4.439	6.096	1.382	0.213	0.081	0.809	1.718	0.647	2.64	1.596	2.113	0.662	0.186	0.571	0	0	0	3.97	0.558667	3.96567	2.11633	0.473	0.001	-2.82908	0.0220317	0.972925	MSTRG.41516	--	--
MSTRG.3441.1	3	10	20	2	0	0	34779	30597	36616	3185	2387	1599	11	9	11	0	0	0	0.34	1.164	3.718	0.26	0	0	327.356	240.607	308.629	28.538	28.356	23.565	0.593	0.374	0.511	0	0	0	1.74067	0.0866667	320.194	26.8197	0.492667	0.001	-4.32802	0.0221794	0.972925	MSTRG.3441	--	--
MSTRG.20700.1	13	20	40	9	0	2	160	129	152	10	4	14	0	0	0	17	31	16	0.673	1.1	3.313	0.531	0	0.073	7.296	10.361	9.43	0.563	0.299	1.296	0	0	0	0.453	0.788	0.435	1.69533	0.201333	10.366	0.719333	0.001	0.558667	-3.07391	0.0222656	0.972925	MSTRG.20700	--	--
MSTRG.51132.1	6	15	11	2	0	1	17	18	14	158	127	67	11	21	20	43	32	28	0.439	1.14	1.279	0.173	0	0.05	0.137	0.34	0.22	4.512	4.809	3.147	0.444	0.652	0.696	4.769	3.417	3.198	0.952667	0.0743333	0.576667	4.156	0.597333	3.79467	-3.67989	0.0223014	0.972925	-	-	-
MSTRG.23695.1	6	5	6	14	10	31	8	5	2	3	5	1	3	3	3	230	200	155	0.531	0.46	0.771	1.319	0.774	1.795	0	0	0	0.254	0.562	0.139	0.194	0.15	0.168	3.043	2.551	2.112	0.587333	1.296	0.489667	0.318333	0.170667	2.56867	1.14181	0.0223564	0.972925	-	-	-
MSTRG.8839.1	7	7	28	3	1	1	50	67	53	12	0	0	1810	2454	2151	221	258	212	0.586	0.595	3.541	0.287	0.074	0.056	1.181	2.08	0	0.277	0.015	0	520.6	544.179	533.577	4.151	4.672	4.101	1.574	0.139	2.78967	0.0973333	532.785	4.308	-3.50128	0.0225094	0.972925	MSTRG.8839	--	--
XR_003798628.1	4	4	0	18	10	11	3341	3297	3165	12	0	0	66	58	45	1	4	22	0.162	0.148	0	0.762	0.348	0.292	522.741	473.207	430.28	0.223	0	0	3.103	2.102	1.825	0.227	0.68	3.979	0.103333	0.467333	541.66	0.0743333	2.34333	1.62867	2.17715	0.0226606	0.972925	ncbi_105032164	LOC105032164	uncharacterized LOC105032164%2C transcript variant X2
MSTRG.49218.1	11	7	26	4	0	1	21	38	3	16	16	13	0	0	0	89	99	98	1.74	1.261	6.917	0.669	0	0.143	11.145	18.047	29.669	0.822	1.089	1.098	0	0	0	2.69	2.885	3.051	3.306	0.270667	3.41833	1.003	0.001	2.87533	-3.6105	0.0227196	0.972925	MSTRG.49218	--	--
MSTRG.51742.1	5	9	8	1	0	0	25	47	29	0	0	3	2	2	4	522	461	464	0.802	1.534	2.054	0.187	0	0	0.789	1.219	1.837	0	0	0.3	0.275	0.212	0.474	6.028	5.137	5.522	1.46333	0.0623333	1.87033	0.1	0.320333	5.56233	-4.55311	0.0227356	0.972925	MSTRG.51742	--	--
MSTRG.2967.1	2	6	10	0	0	0	32	61	8	28	31	22	0	8	16	336	256	269	0.363	1.193	2.878	0	0	0	6.758	14.191	25.31	1.19	1.746	1.538	0	0.201	0.451	3.077	2.26	2.537	1.478	0.001	2.903	1.49133	0.217333	2.62467	-10.5294	0.022862	0.972925	-	-	-
XR_003801374.1	0	0	0	0	26	0	27	5	18	155	86	103	33	39	23	15	21	12	0	0	0	0	0.447	0	0.506	0	0.384	2.564	1.878	2.793	2.566	2.351	1.569	3.367	4.545	2.774	0.001	0.149	0.908	2.41167	2.162	3.562	7.21917	0.0229938	0.972925	ncbi_105049028	LOC105049028	uncharacterized LOC105049028%2C transcript variant X3
MSTRG.34456.1	3	8	12	0	0	1	51	43	44	0	0	0	0	0	1	0	0	0	0.303	0.889	1.939	0	0	0.071	2.987	2.318	3.86	0	0	0	0	0	0.086	0	0	0	1.04367	0.0236667	4.07	0.001	0.0286667	0.001	-5.46266	0.0229979	0.972925	MSTRG.34456	--	--
MSTRG.50471.1	5	7	10	1	0	0	93	96	72	0	0	0	22	20	36	13	23	20	0.92	1.395	3.005	0.214	0	0	2.645	2.42	2.878	0	0	0	1.258	0.881	1.775	2.978	5.08	4.719	1.77333	0.0713333	3.20567	0.001	1.30467	4.259	-4.63574	0.0230272	0.972925	MSTRG.50471	--	--
MSTRG.41271.1	8	9	12	2	0	0	0	4	4	0	0	0	65	45	75	158	188	181	0.618	0.748	1.474	0.175	0	0	2.538	1.363	2.213	0	0	0	1.904	1.026	1.907	6.345	7.252	7.481	0.946667	0.0583333	0.168333	0.001	1.61233	7.026	-4.02046	0.023215	0.972925	MSTRG.41271	--	--
MSTRG.38609.1	97	141	144	80	15	20	1	2	0	44	36	25	24	20	52	32	41	127	23.753	36.701	56.469	22.358	3.419	3.46	0.541	0.766	4.04	0.763	0.828	0.713	2.912	1.823	5.38	2.643	3.238	10.727	38.9743	9.74567	0.0696667	0.768	3.37167	5.536	-1.99969	0.0232644	0.972925	-	-	-
MSTRG.44683.2	0	13	12	0	0	0	0	0	0	8	0	3	1	1	2	699	751	656	0.038	1.645	2.148	0	0	0	0	0.431	0.764	0.332	0	0.238	0.118	0.091	0.204	5.011	5.194	4.845	1.277	0.001	0.001	0.19	0.137667	5.01667	-10.3185	0.0233431	0.972925	-	-	-
MSTRG.41428.1	5	8	26	3	0	0	4	0	0	2	0	4	23	15	26	28	55	51	0.519	0.881	4.315	0.355	0	0	1.355	1.241	6.811	0.211	0	0.694	1.324	0.666	1.291	1.386	2.624	2.599	1.905	0.118333	0.133	0.301667	1.09367	2.203	-4.00886	0.0234476	0.972925	MSTRG.41428	--	--
MSTRG.36197.2	25	22	45	6	0	11	513	448	487	0	5	0	25	55	41	167	238	318	0.217	0.207	0.639	0.061	0	0.067	5.407	5.079	5.087	0	0.338	0	1.722	2.902	2.392	1.318	1.808	2.584	0.354333	0.0426667	5.78467	0.112667	2.33867	1.90333	-3.05393	0.0234983	0.972925	-	-	-
MSTRG.620.1	14	4	15	2	0	1	7	5	19	0	0	0	1	0	0	442	465	411	2.125	0.644	3.743	0.346	0	0.107	0.053	0.164	0.41	0	0	0	0.104	0	0	5.979	6.065	5.731	2.17067	0.151	0.710667	0.001	0.0346667	5.925	-3.84552	0.0235532	0.972925	ncbi_105039080	--	--
MSTRG.9798.1	1	8	10	0	0	0	4047	3719	3851	0	0	4	23	19	19	93	58	67	0.188	1.453	2.94	0	0	0	586.542	605.687	474.07	0	0	0.408	2.029	1.292	1.445	8.045	4.844	5.991	1.527	0.001	637.23	0.136	1.58867	6.29333	-10.5765	0.023556	0.972925	ncbi_105042481	--	--
MSTRG.27628.3	363	347	253	401	495	623	15	18	7	9	11	8	7	9	0	4	2	5	6.036	6.116	6.729	7.599	7.63	7.29	6.643	13.802	35.91	0.279	0.452	0.408	0.335	0.356	0	0.561	0.271	0.679	6.29367	7.50633	2.76733	0.379667	0.230333	0.503667	0.254208	0.0237202	0.972925	-	-	-
MSTRG.54373.1	4	1	0	9	6	17	111	104	105	2	9	0	0	4	0	410	369	268	0.271	0.072	0	0.696	0.378	0.813	2.26	2.195	2.52	0.061	0.3	0	0	0.551	0	6.062	5.255	4.07	0.114333	0.629	2.69767	0.120333	0.183667	5.129	2.45981	0.0237851	0.972925	-	-	-
XR_834021.3	3	0	0	7	6	14	0	1	0	0	0	0	23	30	33	17	9	9	0.613	0	0	1.631	1.139	2.018	0.557	0.507	1.911	0	0	0	2.493	2.507	3.085	2.109	1.076	1.15	0.204333	1.596	0.0206667	0.001	2.695	1.445	2.96546	0.0237894	0.972925	ncbi_105057706	LOC105057706	uncharacterized LOC105057706
XR_003799992.1	26	41	0	0	3	0	29	40	46	1465	1132	695	18717	25504	20904	4	8	27	0.736	1.259	0	0	0.083	0	2.565	1.54	2.32	27.335	28.013	21.345	3588.64	3769.9	3456.61	0.4	0.771	2.781	0.665	0.0276667	3.30933	25.5643	3605.05	1.31733	-4.58713	0.0237999	0.972925	ncbi_109505509	LOC109505509	uncharacterized LOC109505509%2C transcript variant X4
XR_003801707.1	39	11	0	49	71	81	1010	1134	1036	2	0	0	6	7	8	126	126	107	1.698	0.5	0	2.41	2.88	2.49	123.895	154.056	94.31	0.09	0	0	0.632	0.569	0.727	2.836	2.734	2.48	0.732667	2.59333	149.305	0.03	0.642667	2.68333	1.82358	0.023959	0.972925	ncbi_105050913	LOC105050913	uncharacterized LOC105050913%2C transcript variant X1
MSTRG.19711.1	4	8	10	1	0	0	314	256	240	157	86	67	12	3	3	9	24	28	0.624	1.439	2.505	0.205	0	0	5.081	4.718	5.662	3.527	2.563	2.464	2.5	0.482	0.539	0.794	2.041	2.544	1.52267	0.0683333	5.52833	2.85133	1.17367	1.793	-4.47787	0.0240051	0.972925	ncbi_105050125	--	--
MSTRG.26346.1	22	32	50	15	0	2	426	452	437	39	30	5	0	0	0	9	15	10	4.358	6.878	16.184	3.379	0	0.296	41.97	45.076	36.332	5.022	5.147	0.966	0	0	0	0.718	1.179	0.859	9.14	1.225	47.2397	3.71167	0.001	0.918667	-2.89941	0.0240311	0.972925	-	-	-
MSTRG.44750.1	19	15	28	8	0	1	63	72	50	14	12	20	118	130	129	182	201	163	2.221	1.887	5.216	1.106	0	0.082	1.345	1.518	1.525	0.373	0.428	0.875	4.189	3.534	3.94	3.261	3.472	3.008	3.108	0.396	1.88667	0.558667	3.88767	3.247	-2.97241	0.0240591	0.972925	MSTRG.44750	--	--
MSTRG.1327.1	24	25	24	34	44	68	21	19	33	97	64	50	4	0	2	0	0	1	0.456	0.504	0.729	0.736	0.776	0.91	0.668	0	0.547	3.713	3.248	3.148	0.236	0	0.102	0	0	0.227	0.563	0.807333	0.956333	3.36967	0.112667	0.0756667	0.52003	0.0242222	0.972925	ncbi_105047872	--	--
MSTRG.40854.1	9	7	20	3	0	0	59	68	71	47	38	23	0	20	3	19	19	27	1.084	0.895	3.855	0.412	0	0	1.476	1.567	1.678	2.271	2.434	1.828	0	1.097	0.176	2.246	2.165	3.287	1.94467	0.137333	1.981	2.17767	0.424333	2.566	-3.82377	0.0242405	0.972925	MSTRG.40854	--	--
MSTRG.24770.1	91	80	96	94	161	229	15	12	6	0	0	5	28	91	70	2	3	9	2.94	2.737	4.977	3.463	4.837	5.225	3.144	4.209	10.958	0	0	2.251	0.737	1.846	1.588	0.503	0.634	2.135	3.55133	4.50833	0.923333	0.750333	1.39033	1.09067	0.344233	0.0243528	0.972925	-	-	-
MSTRG.19140.1	19513	15438	11906	5026	6875	7460	52	66	71	0	0	2	139	152	148	2524	2235	2116	126.835	106.57	123.838	37.237	41.505	34.186	0.814	0.569	0.889	0	0	0.225	4.33	3.65	3.976	23.91	20.412	20.644	119.081	37.6427	0.966667	0.075	3.98533	21.6553	-1.6615	0.0244097	0.972925	-	-	-
MSTRG.13837.1	1	2	18	0	0	0	0	5	5	28	32	19	1	0	0	78	90	71	0.127	0.269	3.646	0	0	0	1.16	2.051	1.66	1.344	2.053	1.549	0.073	0	0	2.309	2.569	2.165	1.34733	0.001	0.150667	1.64867	0.0243333	2.34767	-10.3959	0.0244158	0.972925	-	-	-
MSTRG.38178.1	21	31	45	14	0	2	0	7	0	8	2	0	9	10	23	3	5	9	3.475	5.403	11.902	2.602	0	0.256	2.459	1.784	2.376	0.943	0.329	0	1.717	1.474	3.689	0.205	0.33	0.634	6.92667	0.952667	0.176	0.424	2.29333	0.389667	-2.86212	0.0244176	0.972925	MSTRG.38178	--	--
MSTRG.6432.1	4	11	7	1	0	0	17	27	27	1746	1340	1024	0	0	0	0	0	4	0.817	2.439	2.126	0.243	0	0	0.717	0.611	1.001	18.242	18.562	17.59	0	0	0	0	0	0.153	1.794	0.081	0.152667	18.1313	0.001	0.051	-4.46911	0.024521	0.972925	ncbi_105039866	--	--
MSTRG.53473.1	6	3	14	1	0	0	26	25	16	58	57	43	0	0	0	1	3	4	0.438	0.232	1.634	0.083	0	0	0.391	0.415	0.194	1.596	2.052	1.938	0	0	0	0.087	0.254	0.363	0.768	0.0276667	0.750333	1.862	0.001	0.234667	-4.79489	0.0245656	0.972925	-	-	-
MSTRG.52412.1	9	13	12	3	0	0	20	32	41	56	48	45	36	66	43	48	41	155	0.831	1.278	1.773	0.328	0	0	1.447	1.491	0.981	1.586	1.803	2.097	0.941	1.346	0.988	5.899	4.873	19.566	1.294	0.109333	2.35733	1.82867	1.09167	10.1127	-3.56503	0.0248134	0.972925	-	-	-
MSTRG.15009.1	3	5	9	0	0	0	0	9	2	3	1	9	231	342	279	29	28	65	0.66	1.169	3.17	0	0	0	1.054	2.035	9.822	0.241	0.111	1.241	12.241	13.963	12.739	2.175	2.001	5.029	1.66633	0.001	0.328333	0.531	12.981	3.06833	-10.7025	0.0248186	0.972925	ncbi_105046683	--	--
MSTRG.40853.1	3	5	9	0	0	0	1	1	0	1	6	4	434	557	563	130	139	106	0.29	0.513	1.391	0	0	0	1.152	1.43	4.344	0.081	0.641	0.53	4.32	4.277	4.839	4.162	4.296	3.494	0.731333	0.001	0.0876667	0.417333	4.47867	3.984	-9.51439	0.0248186	0.972925	MSTRG.40853	--	--
MSTRG.24063.1	1	18	2	0	0	0	15	2	6	0	10	0	1	0	2	42	73	27	0.171	3.273	0.548	0	0	0	2.866	2.12	2.184	0	0.329	0	0.421	0	0.522	3.235	5.491	2.161	1.33067	0.001	0.310333	0.109667	0.314333	3.629	-10.3779	0.0248466	0.972925	MSTRG.24063	--	--
XR_002164330.2	0	5	3	11	15	12	625	648	651	0	0	3	1	0	0	308	283	298	0	0.427	0.388	1.067	1.177	0.72	144.049	136.13	88.12	0	0	0.374	0.059	0	0	13.573	12.015	13.524	0.271667	0.988	153.992	0.124667	0.0196667	13.0373	1.86267	0.0248741	0.972925	ncbi_109505678	LOC109505678	uncharacterized LOC109505678%2C transcript variant X1
MSTRG.38509.2	6	27	19	0	4	2	14	18	23	0	0	2	8	6	8	31	37	40	0.438	2.093	2.23	0	0.261	0.106	0.606	0.322	1.454	0	0	0.422	0.688	0.398	0.593	2.233	2.586	2.937	1.587	0.122333	1.433	0.140667	0.559667	2.58533	-3.69741	0.0249196	0.972925	-	-	-
XR_003798659.1	17	0	1	32	23	35	18	21	21	3	4	3	0	0	0	1	0	2	1.778	0.053	0.223	3.768	2.205	2.531	6.988	7.703	3.463	0.125	0.186	0.17	0	0	0	0.133	0	0.391	0.684667	2.83467	1.14067	0.160333	0.001	0.174667	2.04971	0.0249293	0.972925	ncbi_114912795	LOC114912795	uncharacterized LOC114912795
MSTRG.24894.2	29	37	63	18	0	7	426	392	424	0	0	0	58	64	93	0	0	0	3.144	4.209	10.958	2.192	0	0.514	3.849	3.114	4.184	0	0	0	2.446	2.081	3.383	0	0	0	6.10367	0.902	3.9	0.001	2.63667	0.001	-2.75848	0.0249417	0.972925	-	-	-
XR_003801687.1	0	0	0	32	0	0	91	91	92	0	1	1	138	92	118	8	6	54	0	0	0	1.599	0	0	3.69	3.653	4.859	0	0.147	0.178	2.908	1.492	2.136	0.974	0.633	6.417	0.001	0.533	4.567	0.108333	2.17867	2.67467	9.05799	0.0249494	0.972925	ncbi_105050802	LOC105050802	uncharacterized LOC105050802%2C transcript variant X4
MSTRG.53065.1	19	18	33	8	2	6	179	130	134	0	5	24	5	13	8	82	69	101	2.333	2.325	6.566	1.126	0.229	0.523	4.247	4.371	3.924	0	0.545	3.242	0.325	0.652	0.449	1.124	0.911	1.416	3.74133	0.626	4.97333	1.26233	0.475333	1.15033	-2.57932	0.0250076	0.972925	-	-	-
MSTRG.2873.1	2	6	3	12	11	17	34	29	17	1	0	0	0	0	0	0	0	2	0.09	0.288	0.217	0.618	0.462	0.542	0.693	1.381	0.693	0.163	0	0	0	0	0	0	0	0.089	0.198333	0.540667	1.77567	0.0543333	0.001	0.0296667	1.44681	0.0250562	0.972925	MSTRG.2873	--	--
MSTRG.44068.1	12	20	24	7	0	1	487	408	419	11	12	0	60	76	75	108	121	73	0.727	1.288	2.327	0.484	0	0.043	3.169	2.849	3.111	0.42	0.607	0	4.63	4.521	4.991	3.419	3.703	2.399	1.44733	0.175667	3.29133	0.342333	4.714	3.17367	-3.04248	0.0251859	0.972925	MSTRG.44068	--	--
MSTRG.7958.1	4	18	15	3	0	0	84	66	73	81	64	42	0	1	0	0	0	2	1.722	7.849	9.401	1.355	0	0	1.128	1.171	1.436	26.407	27.663	22.521	0	0.066	0	0	0	0.096	6.324	0.451667	1.468	25.5303	0.022	0.032	-3.80751	0.0251898	0.972925	-	-	-
XR_833967.3	0	0	0	0	25	0	162	152	206	18	14	20	35	47	42	0	0	0	0	0	0	0	0.565	0	7.903	8.868	12.289	1.78	1.836	3.253	2.041	2.113	2.112	0	0	0	0.001	0.188333	9.98067	2.28967	2.08867	0.001	7.55714	0.0251911	0.972925	ncbi_105057286	LOC105057286	uncharacterized LOC105057286%2C transcript variant X4
MSTRG.34300.1	4	2	19	1	0	0	11	31	99	29	40	0	30	11	6	17	23	87	0.475	0.252	3.61	0.135	0	0	0.251	0.527	0.396	3.473	6.287	0	1.839	0.495	0.332	2.113	2.748	11.254	1.44567	0.045	0.677333	3.25333	0.888667	5.37167	-5.00567	0.0252361	0.972925	MSTRG.34300	--	--
MSTRG.9632.3	211	201	140	230	317	344	0	9	0	22	11	15	153	258	237	4	4	25	5.568	5.625	5.919	6.926	7.778	6.413	1.324	1.378	1.235	1.417	0.939	1.589	3.433	4.464	4.587	0.821	0.784	4.934	5.704	7.039	0.122667	1.315	4.16133	2.17967	0.303397	0.0252488	0.972925	-	-	-
XR_833765.3	14	10	7	19	24	33	11	33	21	0	10	6	2	0	0	32	34	56	0.59	0.448	0.472	0.913	0.94	0.981	0.278	0	0	0	0.904	0.686	0.425	0	0	4.746	4.895	8.59	0.503333	0.944667	0.415333	0.53	0.141667	6.077	0.908291	0.0252551	0.972925	ncbi_105055870	LOC105055870	uncharacterized LOC105055870
MSTRG.34471.1	5	21	18	4	1	1	12	18	7	1	0	3	19	36	22	0	0	1	0.352	1.551	2.025	0.321	0.065	0.05	1.765	2.079	10.8	0.102	0	0.374	2.284	3.26	2.286	0	0	0.236	1.30933	0.145333	0.658667	0.158667	2.61	0.0786667	-3.17139	0.0253044	0.972925	MSTRG.34471	--	--
XR_834260.3	7	0	3	11	16	18	4	4	6	1000	598	586	5	0	4	83	51	101	0.506	0	0.384	0.887	1.069	0.907	3.614	2.326	3.68	24.108	19.108	23.238	0.762	0	0.555	8.218	4.875	10.294	0.296667	0.954333	0.395	22.1513	0.439	7.79567	1.68565	0.0253112	0.972925	ncbi_105059259	LOC105059259	uncharacterized LOC105059259%2C transcript variant X2
MSTRG.45633.1	7	27	35	8	1	0	11	0	4	0	0	0	21	14	21	93	138	93	1.315	5.159	10.119	1.654	0.168	0	0	0	0	0	0	0	1.066	0.542	0.931	1.388	1.97	1.425	5.531	0.607333	0.0846667	0.001	0.846333	1.59433	-3.18698	0.0255394	0.972925	MSTRG.45633	--	--
MSTRG.1530.1	33	20	21	5	8	4	0	1	0	19	34	14	9	10	10	0	1	7	3.614	2.326	3.68	0.624	0.814	0.309	0	1.127	3.706	0.349	0.838	0.432	2.439	2.089	2.449	0	0.246	1.385	3.20667	0.582333	0.025	0.539667	2.32567	0.543667	-2.46116	0.0255684	0.972925	-	-	-
XR_002164933.2	26	14	8	0	3	3	66	99	61	0	0	5	20	39	25	6	4	32	1.838	1.082	0.896	0	0.212	0.148	10.631	14.066	14.665	0	0	0.884	1.093	1.644	1.179	0.474	0.343	2.737	1.272	0.12	15.6143	0.294667	1.30533	1.18467	-3.40599	0.0256026	0.972925	ncbi_109505999	LOC109505999	uncharacterized LOC109505999%2C transcript variant X2
MSTRG.35373.1	4	5	20	1	0	1	19	10	12	735	486	369	0	0	7	16	23	24	0.411	0.494	3.365	0.128	0	0.073	3.646	4.075	3.582	19.341	16.961	15.954	0	0	0.235	1.337	1.853	2.066	1.42333	0.067	0.670667	17.4187	0.0783333	1.752	-4.40897	0.0256438	0.972925	MSTRG.35373	--	--
MSTRG.50433.1	11	13	1	1	0	0	6	8	4	4	16	63	0	0	13	206	191	161	2.14	2.482	0.31	0.259	0	0	0.124	0	0	0.317	1.864	8.972	0	0	0.608	4.944	4.414	3.982	1.644	0.0863333	0.571667	3.71767	0.202667	4.44667	-4.25115	0.0258418	0.972925	MSTRG.50433	--	--
XR_002163213.2	38	18	13	66	50	36	877	757	910	5	3	1	1	0	0	97	94	368	1.102	0.54	0.586	2.183	1.355	0.744	14.693	14.558	12.327	0.367	0.292	0.121	0.091	0	0	10.859	10.197	42.363	0.742667	1.42733	15.5857	0.26	0.0303333	21.1397	0.942536	0.0258625	0.972925	ncbi_105038288	LOC105038288	uncharacterized LOC105038288%2C transcript variant X10
MSTRG.53810.2	0	13	11	0	0	0	171	137	170	31	25	23	7	5	10	68	63	65	0	3.021	3.734	0	0	0	2.027	2.54	2.661	1.658	1.772	2.023	0.53	0.292	0.653	3.355	2.996	3.303	2.25167	0.001	2.60133	1.81767	0.491667	3.218	-11.1368	0.0262603	0.972925	-	-	-
MSTRG.19145.1	7	0	8	24	17	18	3	1	2	619	474	335	1	0	3	0	2	6	0.504	0	0.922	1.969	1.137	0.914	0.797	1.923	1.391	4.406	4.479	3.919	0.136	0	0.351	0	0.324	1.06	0.475333	1.34	0.111333	4.268	0.162333	0.461333	1.49522	0.0263724	0.972925	MSTRG.19145	--	--
MSTRG.9683.1	9	13	13	3	1	0	27	47	27	13	18	4	45	44	36	0	0	0	1.823	2.711	4.095	0.693	0.188	0	0.166	0.177	0.395	1.158	2.153	0.673	2.488	1.875	1.716	0	0	0	2.87633	0.293667	0.323	1.328	2.02633	0.001	-3.29198	0.0265	0.972925	MSTRG.9683	--	--
XR_003802589.1	0	9	15	0	0	0	120	95	97	54	29	53	24	77	28	9	6	38	0	0.543	1.459	0	0	0	3.667	4.029	4.747	1.043	0.727	1.663	2.686	6.61	2.739	1.099	0.69	5.053	0.667333	0.001	1.01933	1.14433	4.01167	2.28067	-9.38226	0.0266032	0.972925	ncbi_105057656	LOC105057656	uncharacterized LOC105057656%2C transcript variant X1
MSTRG.44238.1	38	69	58	26	0	4	0	3	1	280	220	139	70	87	79	333	558	300	11.13	21.163	26.984	8.684	0	0.854	1.222	1.062	3.734	2.802	2.92	2.284	2.547	2.44	2.479	13.915	22.437	12.916	19.759	3.17933	0.115667	2.66867	2.48867	16.4227	-2.63571	0.0266954	0.972925	MSTRG.44238	--	--
MSTRG.35710.1	15	18	40	10	2	3	33	24	35	11	0	0	16	20	16	37	29	15	2.536	3.352	11.063	1.984	0.321	0.386	1.443	0.438	0.66	1.059	0	0	1.11	1.069	0.957	1.419	1.072	0.593	5.65033	0.897	1.62367	0.353	1.04533	1.028	-2.65516	0.0267068	0.972925	MSTRG.35710	--	--
MSTRG.3619.1	17	36	39	13	2	7	0	0	0	334	232	182	0	0	0	0	0	0	2.444	5.437	8.769	2.096	0.264	0.719	0.781	0.711	0.449	4.64	4.279	4.169	0	0	0	0	0	0	5.55	1.02633	0.001	4.36267	0.001	0.001	-2.43499	0.0267361	0.972925	MSTRG.3619	--	--
MSTRG.39417.1	16	8	10	3	0	0	21	18	12	21	47	29	454	665	600	33	33	22	3.376	1.723	3.373	0.75	0	0	0.153	0.121	0.549	1.291	3.819	2.887	8.287	9.348	9.444	2.208	2.129	1.516	2.824	0.25	0.498333	2.66567	9.02633	1.951	-3.49774	0.0267439	0.972925	MSTRG.39417	--	--
MSTRG.29969.1	16	33	17	8	0	0	237	306	429	11	2	6	0	0	4	2	4	10	3.883	8.163	6.541	2.065	0	0	8.865	10.944	8.341	1.651	0.398	1.481	0	0	0.43	0.241	0.521	1.189	6.19567	0.688333	10.956	1.17667	0.143333	0.650333	-3.17008	0.026797	0.972925	-	-	-
XR_003800213.1	0	0	0	31	0	0	78	91	130	0	0	0	7	4	8	7	15	10	0	0	0	0.427	0	0	1.649	1.372	1.554	0	0	0	0.886	0.42	0.886	0.244	0.506	0.355	0.001	0.142333	1.85867	0.001	0.730667	0.368333	7.15313	0.0268554	0.972925	ncbi_105040760	LOC105040760	uncharacterized LOC105040760%2C transcript variant X6
MSTRG.38927.2	8	10	32	5	0	0	13	10	23	0	0	0	76	96	87	0	0	5	0.597	0.829	4.085	0.45	0	0	0.281	0	0	0	0	0	1.225	1.204	1.209	0	0	0.929	1.837	0.15	0.392	0.001	1.21267	0.309667	-3.61432	0.026923	0.972925	-	-	-
MSTRG.43326.1	7	29	23	4	4	3	281	287	216	12	7	19	50	64	67	25	49	30	1.891	8.414	10.056	1.253	1.021	0.558	9.548	16.06	7.943	0.613	0.474	1.597	3.124	3.068	3.612	2.487	4.7	3.074	6.787	0.944	13.9233	0.894667	3.268	3.42033	-2.84592	0.0271153	0.972925	MSTRG.43326	--	--
MSTRG.21229.1	13	24	46	12	1	1	84	80	73	53	26	50	1	2	0	9	25	22	0.497	0.974	2.814	0.523	0.036	0.027	1.366	0.862	1.674	1.875	1.219	2.909	0.165	0.194	0	0.582	1.495	1.418	1.42833	0.195333	1.48933	2.001	0.119667	1.165	-2.87032	0.0273009	0.972925	MSTRG.21229	--	--
MSTRG.23681.1	192	143	98	174	257	315	2	4	0	9	0	1	35	37	24	4	4	8	2.501	1.973	2.038	2.584	3.111	2.893	0.697	0.987	3.47	0.97	0	0.175	1.245	1	0.747	0.733	0.652	1.554	2.17067	2.86267	0.119333	0.381667	0.997333	0.979667	0.399221	0.0273367	0.972925	-	-	-
MSTRG.12227.1	5	16	16	3	1	0	393	348	320	0	1	0	0	0	0	38	27	119	1.55	5.269	7.77	1.06	0.288	0	12.274	7.984	12.845	0	0.344	0	0	0	0	2.015	1.398	6.488	4.863	0.449333	11.569	0.114667	0.001	3.30033	-3.43599	0.027343	0.972925	-	-	-
MSTRG.542.3	51	49	43	62	88	97	17	17	15	33	33	30	7	25	18	9	5	12	2.049	2.114	2.805	2.848	3.283	2.746	0.027	0.143	0.388	0.697	0.927	1.056	0.535	1.39	1.12	0.518	0.277	0.689	2.32267	2.959	0.339667	0.893333	1.015	0.494667	0.349328	0.0273729	0.972925	-	-	-
MSTRG.20953.1	18	9	19	5	0	0	0	0	0	9	10	5	9	1	1	0	1	6	1.686	0.895	2.847	0.534	0	0	0	0.601	0.47	1.501	2.185	1.462	1.511	0.136	0.171	0	0.023	0.148	1.80933	0.178	0.001	1.716	0.606	0.057	-3.34551	0.0274833	0.972925	-	-	-
MSTRG.44978.1	1	8	9	0	0	0	115	75	81	17	20	8	96	128	115	8	13	74	0.103	0.877	1.487	0	0	0	1.656	1.499	2.994	0.949	1.48	0.734	3.016	3.11	3.102	1.303	1.984	12.174	0.822333	0.001	2.12967	1.05433	3.076	5.15367	-9.68358	0.0275358	0.972925	MSTRG.44978	--	--
XR_003801394.1	0	0	0	0	6	11	1	0	0	24	17	21	259	336	318	38	45	33	0	0	0	0	0.254	0.367	1.443	4.254	2.771	0.923	0.867	1.328	4.113	4.106	4.341	1.827	2.086	1.634	0.001	0.207	0.0426667	1.03933	4.18667	1.849	7.69349	0.0275572	0.972925	ncbi_114914368	LOC114914368	uncharacterized LOC114914368%2C transcript variant X2
MSTRG.27871.1	0	4	21	0	0	0	0	0	0	13	3	6	0	0	0	3	1	12	0	0.521	4.123	0	0	0	0.742	0.591	3.857	2.534	0.775	1.924	0	0	0	0.761	0.22	2.757	1.548	0.001	0.001	1.74433	0.001	1.246	-10.5962	0.0276494	0.972925	-	-	-
XR_003799599.1	0	0	0	0	24	0	5	5	0	19	24	14	10	20	20	1	3	19	0	0	0	0	2.327	0.002	1.579	0.959	1.75	0.692	1.159	0.839	0.495	0.764	0.854	0.145	0.404	2.882	0.001	0.776333	0.158333	0.896667	0.704333	1.14367	9.60053	0.0276673	0.972925	ncbi_114913684	LOC114913684	uncharacterized LOC114913684
MSTRG.54679.1	4	6	6	0	0	0	115	113	79	57	34	15	458	883	785	52	51	171	1.456	2.403	3.963	0	0	0	1.744	1.306	2.204	3.905	3.145	1.685	3.86	5.741	5.706	7.124	6.755	24.293	2.60733	0.001	1.91067	2.91167	5.10233	12.724	-11.3484	0.0277852	0.972925	-	-	-
MSTRG.18876.1	2	5	10	0	0	0	192	154	195	105	79	66	0	0	34	65	78	90	0.327	0.867	2.613	0	0	0	2.157	1.705	3.077	3.845	3.836	3.975	0	0	0.705	2.278	2.635	3.248	1.269	0.001	2.32433	3.88533	0.235	2.72033	-10.3095	0.0278144	0.972925	ncbi_105049556	--	--
MSTRG.18396.5	271	241	250	282	410	515	64	45	38	66	48	38	16	11	11	45	36	38	2.405	2.273	3.543	2.856	3.376	3.22	0.419	0.539	0.401	1.23	1.186	1.165	1.125	0.596	0.667	1.519	1.171	1.321	2.74033	3.15067	0.639667	1.19367	0.796	1.337	0.201306	0.0279814	0.972925	-	-	-
MSTRG.4877.1	6	6	4	0	0	0	19	24	33	19	15	12	0	0	0	1	0	8	1.213	1.353	1.446	0	0	0	0.215	0.232	0.414	1.938	1.999	1.961	0	0	0	0.067	0	0.553	1.33733	0.001	0.423667	1.966	0.001	0.206667	-10.3851	0.0280215	0.972925	MSTRG.4877	--	--
MSTRG.46347.1	94	186	204	102	16	24	4	0	4	23	17	12	10	0	0	2	2	20	17.55	37.02	61.044	21.739	2.766	3.104	1.58	2.13	1.287	1.76	1.724	1.51	0.115	0	0	0.114	0.106	1.107	38.538	9.203	0.149667	1.66467	0.0383333	0.442333	-2.06611	0.028023	0.972925	-	-	-
MSTRG.38287.1	5	16	22	4	1	0	67	50	57	1202	983	749	3	0	0	42	46	31	0.508	1.675	3.531	0.467	0.092	0	1.39	2.072	2.02	17.834	19.336	18.278	0.263	0	0	5.018	5.298	3.814	1.90467	0.186333	2.19967	18.4827	0.0876667	4.71	-3.35358	0.0280938	0.972925	-	-	-
XR_003800739.1	33	18	8	33	66	41	15	5	14	68	42	26	83	103	72	0	0	0	1.86	1.071	0.745	2.122	3.521	1.651	0.086	0	0	3.131	2.547	2	1.58	1.514	1.182	0	0	0	1.22533	2.43133	0.138333	2.55933	1.42533	0.001	0.988573	0.0281195	0.972925	ncbi_109504766	LOC109504766	uncharacterized LOC109504766%2C transcript variant X2
MSTRG.10477.1	8	13	31	5	2	0	5	14	14	0	0	0	0	0	0	40	52	166	0.841	1.418	5.237	0.606	0.195	0	0.238	0.084	0.381	0	0	0	0	0	0	3.934	4.946	17.005	2.49867	0.267	0.679667	0.001	0.001	8.62833	-3.22625	0.0282154	0.972925	MSTRG.10477	--	--
MSTRG.47696.1	1	6	11	0	0	0	71	64	78	53	46	25	36	97	83	0	0	2	0.192	1.226	3.387	0	0	0	1.541	2.079	2.532	1.355	1.559	1.051	1.013	2.094	2.011	0	0	0.182	1.60167	0.001	2.281	1.32167	1.706	0.0606667	-10.6454	0.0282888	0.972925	ncbi_105035239	--	--
MSTRG.49112.1	55	42	41	72	82	78	0	7	2	0	1	1	25	82	47	5	8	26	5.839	4.658	6.978	8.64	7.992	5.789	0.375	0.464	0.6	0	0.121	0.15	1.446	3.621	2.312	0.356	0.563	1.868	5.825	7.47367	0.049	0.0903333	2.45967	0.929	0.359558	0.0283682	0.972925	ncbi_105035464	--	--
XR_002165272.2	23	3	0	0	0	0	9	32	0	0	12	0	0	0	0	31	26	24	1.145	0.162	0	0	0	0	2.144	0.761	1.834	0	4.232	0	0	0	0	0.628	0.508	0.5	0.435667	0.001	0.115	1.41067	0.001	0.545333	-8.76708	0.0283825	0.972925	ncbi_109506187	LOC109506187	uncharacterized LOC109506187%2C transcript variant X2
MSTRG.47903.1	12	14	20	5	2	1	30	23	24	0	12	0	299	380	367	0	0	5	1.853	2.28	5.152	0.89	0.292	0.114	0.797	0.703	0.522	0	0.856	0	56.292	55.155	59.589	0	0	0.356	3.095	0.432	1.19867	0.285333	57.012	0.118667	-2.84084	0.0284767	0.972925	MSTRG.47903	--	--
XR_002165801.1	9	10	7	21	18	24	94	78	73	0	0	2	8	4	15	87	77	59	1.197	1.4	1.521	3.211	2.205	2.239	2.143	2.486	1.43	0	0	0.15	0.544	0.21	0.88	2.026	1.738	1.405	1.37267	2.55167	2.731	0.05	0.544667	1.723	0.894459	0.0285686	0.972925	ncbi_105055354	LOC105055354	uncharacterized LOC105055354
MSTRG.42805.1	13	21	21	7	0	2	7	8	8	20	13	9	323	396	376	236	221	219	2.657	4.517	6.677	1.558	0	0.271	0.053	0	0.169	0.924	0.796	0.684	4.169	3.939	4.19	3.776	3.409	3.603	4.617	0.609667	0.312667	0.801333	4.09933	3.596	-2.92086	0.0286064	0.972925	MSTRG.42805	--	--
MSTRG.35274.1	118	114	68	28	28	53	268	248	300	0	0	4	22	35	9	112	134	134	3.108	3.188	2.866	0.841	0.685	0.984	3.123	3.067	4.213	0	0	0.284	2.426	2.904	0.861	2.911	3.361	3.602	3.054	0.836667	3.43067	0.0946667	2.06367	3.29133	-1.86798	0.028633	0.972925	ncbi_105031965	--	--
MSTRG.40307.2	7	3	21	2	0	0	5	14	3	10	7	8	5	1	17	476	444	423	0.65	0.353	3.157	0.217	0	0	1.019	1.562	4.708	0.688	0.638	0.905	0.687	0.158	2.068	6.208	5.582	5.681	1.38667	0.0723333	0.321333	0.743667	0.971	5.82367	-4.26082	0.028891	0.972925	-	-	-
MSTRG.22911.1	5	6	34	3	0	2	0	0	0	15	16	3	0	0	0	508	427	456	0.794	0.934	8.593	0.543	0	0.224	0	0.583	3.686	0.308	0.444	0.115	0	0	0	6.557	5.313	6.062	3.44033	0.255667	0.001	0.289	0.001	5.97733	-3.75021	0.0289109	0.972925	-	-	-
XR_003799430.1	13	12	0	27	36	26	142	131	130	0	0	0	0	0	0	123	228	253	0.894	0.863	0	2.092	2.255	1.228	1.954	1.101	1.565	0	0	0	0	0	0	1.308	2.33	2.757	0.585667	1.85833	1.83067	0.001	0.001	2.13167	1.66586	0.0289427	0.972925	ncbi_105036104	LOC105036104	uncharacterized LOC105036104%2C transcript variant X1
MSTRG.16447.1	2	4	11	0	0	0	32	30	26	32	26	19	15	12	6	29	13	65	0.239	0.665	2.813	0	0	0	1.597	1.583	1.193	1.62	1.758	1.571	1.206	0.744	0.416	0.327	0.141	0.754	1.239	0.001	2.40633	1.64967	0.788667	0.407333	-10.275	0.0290985	0.972925	-	-	-
MSTRG.38632.1	1	5	12	0	0	0	49	32	33	120	56	68	64	102	76	197	149	463	0.287	1.523	5.507	0	0	0	3.886	2.138	3.371	5.898	3.652	5.501	1.709	2.1	1.75	20.454	14.926	49.435	2.439	0.001	0.683333	5.017	1.853	28.2717	-11.2521	0.0291538	0.972925	-	-	-
XR_003800994.1	24	27	9	4	0	6	212	188	186	8	5	3	2	0	2	0	0	0	0.814	0.973	0.484	0.148	0	0.134	5.089	4.231	4.651	1.387	1.149	0.855	0.436	0	0.328	0	0	0	0.757	0.094	5.14933	1.13033	0.254667	0.001	-3.00956	0.0291923	0.972925	ncbi_105046361	LOC105046361	uncharacterized LOC105046361%2C transcript variant X1
XR_833353.2	4	4	8	15	11	23	18	12	10	0	1	0	2	0	0	10	8	24	0.495	0.525	1.511	2.21	1.273	2.033	0.484	0.679	0.943	0	0.059	0	0.193	0	0	0.411	0.349	1.068	0.843667	1.83867	1.496	0.0196667	0.0643333	0.609333	1.12391	0.029306	0.972925	ncbi_105052324	LOC105052324	NADH dehydrogenase [ubiquinone] 1 alpha subcomplex subunit 1%2C transcript variant X2
MSTRG.34271.1	2	11	4	0	0	0	6	9	8	27	23	20	4391	6610	5492	22	18	56	0.2	1.293	0.716	0	0	0	0.072	0	0.232	0.648	0.732	0.789	14.044	16.299	15.15	4.239	3.286	10.99	0.736333	0.001	0.43	0.723	15.1643	6.17167	-9.52422	0.0293825	0.972925	ncbi_105061204	--	--
MSTRG.45990.1	16	11	5	21	25	33	55	57	38	0	3	0	199	249	228	36	31	75	1.034	0.755	0.517	1.547	1.501	1.504	1.336	1.84	3.176	0	0.306	0	15.014	14.476	14.837	2.709	2.297	5.909	0.768667	1.51733	2.38267	0.102	14.7757	3.63833	0.981108	0.029443	0.972925	MSTRG.45990	--	--
MSTRG.39929.1	6	3	7	0	0	0	156	98	135	12	13	9	32	3	26	366	163	302	0.628	0.325	1.062	0	0	0	1.479	1.63	2.249	0.435	0.604	0.508	2.208	0.16	1.568	2.633	1.128	2.242	0.671667	0.001	1.84467	0.515667	1.312	2.001	-9.3916	0.0294484	0.972925	MSTRG.39929	--	--
MSTRG.34937.1	18	34	47	16	2	5	0	0	0	1	0	7	87	128	131	10	5	10	0.895	1.826	3.832	0.922	0.094	0.181	0.173	1.652	2.766	0.256	0	3.045	1.606	1.822	2.086	1.243	0.609	1.304	2.18433	0.399	0.001	1.10033	1.838	1.052	-2.45273	0.0294968	0.972925	MSTRG.34937	--	--
MSTRG.50589.1	19	18	58	12	1	7	31	32	25	0	1	2	0	0	0	28	19	37	3.205	3.242	15.936	2.293	0.159	0.87	0.492	1.276	1.443	0	0.124	0.308	0	0	0	2.016	1.319	2.743	7.461	1.10733	1.51133	0.144	0.001	2.026	-2.75228	0.0295297	0.972925	MSTRG.50589	--	--
MSTRG.14803.1	3	9	9	1	0	0	1201	972	1114	0	0	0	0	19	7	9	11	88	0.245	0.786	1.177	0.093	0	0	61.763	54.279	62.087	0	0	0	0	0.477	0.194	1.048	1.146	10.052	0.736	0.031	60.7667	0.001	0.223667	4.082	-4.56937	0.0295829	0.972925	ncbi_105046402	--	--
MSTRG.21040.1	2	4	1	9	6	17	543	434	577	300	250	159	12	17	9	303	310	346	0.809	1.718	0.647	4.148	2.253	4.846	6.767	6.371	7.679	4.478	4.943	3.898	1.207	1.318	0.781	4.452	4.389	5.238	1.058	3.749	7.024	4.43967	1.102	4.693	1.82517	0.0296366	0.972925	-	-	-
MSTRG.12006.3	323	255	188	79	108	119	16	23	28	107	78	65	31	17	35	15	24	9	5.191	4.364	4.836	1.452	1.607	1.351	0.82	0.774	1.458	3.494	3.39	3.463	3.139	1.292	2.975	1.636	2.524	1.011	4.797	1.47	1.577	3.449	2.46867	1.72367	-1.70632	0.0297018	0.972925	-	-	-
MSTRG.30147.1	3	8	10	1	0	0	0	3	0	4	4	11	13	32	23	0	0	1	0.301	0.853	1.607	0.119	0	0	1.109	0.472	0.667	0.326	0.433	1.476	0.713	1.353	1.088	0	0	0.057	0.920333	0.0396667	0.0423333	0.745	1.05133	0.019	-4.53616	0.0297146	0.972925	MSTRG.30147	--	--
MSTRG.32478.1	3	32	17	5	0	1	3	4	0	60	36	24	2	0	2	0	1	0	0.521	5.747	4.575	0.958	0	0.119	2.779	1.947	1.707	1.277	1.016	0.84	0.171	0	0.148	0	0.128	0	3.61433	0.359	0.218333	1.04433	0.106333	0.0426667	-3.33167	0.0297483	0.972925	ncbi_105060114	--	--
XR_833963.2	0	2	0	4	6	11	16	19	16	0	0	0	222	291	249	1	1	9	0	0.459	0	1.108	1.203	1.723	0.122	0.43	0.13	0	0	0	4.233	4.269	4.098	0.173	0.167	1.644	0.153	1.34467	0.531667	0.001	4.2	0.661333	3.13565	0.0297595	0.972925	ncbi_105057268	LOC105057268	uncharacterized LOC105057268
MSTRG.52389.1	3	8	5	0	0	0	44	35	41	18	17	12	13	12	8	211	194	138	1.152	3.173	3.146	0	0	0	0.246	0.391	0.459	0.733	0.903	0.801	2.052	1.46	1.089	2.979	2.64	2.006	2.49033	0.001	0.453667	0.812333	1.53367	2.54167	-11.2821	0.0298615	0.972925	ncbi_105036605	--	--
MSTRG.5331.1	3	17	3	0	0	1	36	29	30	69	59	57	2	1	2	140	147	127	0.83	5.728	1.363	0	0	0.23	2.427	5.155	2.118	1.924	2.181	2.614	0.085	0.033	0.085	2.389	2.419	2.232	2.64033	0.0766667	5.37933	2.23967	0.0676667	2.34667	-5.10598	0.0299117	0.972925	MSTRG.5331	--	--
MSTRG.32940.1	6	18	10	2	0	2	0	6	0	0	8	3	7	2	6	0	0	0	1.737	5.482	4.517	0.66	0	0.408	0.281	8.137	7.477	0	3.19	1.484	0.718	0.158	0.531	0	0	0	3.912	0.356	0.31	1.558	0.469	0.001	-3.45796	0.0299787	0.972925	MSTRG.32940	--	--
XR_830575.3	18	27	17	6	3	6	103	138	134	14	6	8	8	2	10	7	12	75	1.513	2.41	2.286	0.575	0.234	0.356	0.734	3.325	0.676	4.544	2.582	4.271	1.24	0.239	1.337	0.752	1.327	8.687	2.06967	0.388333	2.475	3.799	0.938667	3.58867	-2.41403	0.0300353	0.972925	ncbi_105037426	LOC105037426	uncharacterized LOC105037426
MSTRG.7439.1	5	9	4	21	15	15	3	4	0	14	25	24	1	0	0	1	1	17	0.508	0.97	0.65	2.43	1.414	1.074	0.513	0.409	4.516	0.554	1.326	1.601	0.103	0	0	0.224	0.216	3.829	0.709333	1.63933	0.114667	1.16033	0.0343333	1.423	1.20857	0.0301485	0.972925	-	-	-
MSTRG.15862.1	29	30	82	21	9	9	26	23	23	5	0	7	14	0	3	41	27	46	4.057	4.425	18.281	3.399	1.199	0.917	0.575	0.349	0.197	0.352	0	0.866	1.739	0	0.322	0.923	0.586	1.066	8.921	1.83833	0.759333	0.406	0.687	0.858333	-2.27881	0.0301577	0.972925	MSTRG.15862	--	--
MSTRG.30605.1	4	5	3	11	11	17	12	7	11	5	4	0	4	9	5	0	0	1	0.514	0.683	0.681	1.612	1.313	1.541	0.072	0	0.435	0.215	0.214	0	0.534	0.927	0.576	0	0	0.047	0.626	1.48867	0.420667	0.143	0.679	0.0156667	1.24979	0.0303686	0.972925	-	-	-
XR_831164.1	0	15	8	0	0	0	19	15	21	44	29	15	9	5	40	10	4	35	0	0.601	0.47	0	0	0	0.181	0.038	0.173	1.68	1.468	0.942	0.783	0.328	3.058	1.396	0.599	5.21	0.357	0.001	0.255333	1.36333	1.38967	2.40167	-8.47978	0.0303899	0.972925	ncbi_105040543	LOC105040543	uncharacterized LOC105040543%2C transcript variant X4
MSTRG.10013.2	34	38	103	30	5	11	11	12	9	0	0	2	46	44	42	2	4	15	4.875	5.768	23.444	4.931	0.666	1.071	0	0.59	0	0	0	0.199	1.24	0.91	0.97	0.233	0.448	1.806	11.3623	2.22267	0.938667	0.0663333	1.04	0.829	-2.3539	0.0304373	0.972925	MSTRG.10013	--	--
XR_832564.3	11	12	0	0	0	0	318	242	290	3	2	10	0	32	21	35	44	56	0.777	0.874	0	0	0	0	2.206	2.228	2.492	0.595	0.55	3.312	0	0.946	0.706	3.24	3.933	5.331	0.550333	0.001	2.35967	1.48567	0.550667	4.168	-9.10416	0.030469	0.972925	ncbi_105048072	LOC105048072	uncharacterized LOC105048072%2C transcript variant X2
MSTRG.52791.2	5	22	27	4	0	4	1	0	0	88	62	66	15	0	6	55	50	40	0.337	1.621	3.06	0.351	0	0.179	2.476	0.701	1.057	2.516	2.35	3.104	0.699	0	0.23	6.482	5.681	4.855	1.67267	0.176667	0.0413333	2.65667	0.309667	5.67267	-3.24305	0.0307028	0.972925	-	-	-
MSTRG.24897.1	3	5	20	1	0	1	358	542	436	48	34	44	5	0	8	7	2	31	0.508	0.936	5.225	0.187	0	0.157	16.898	14.196	17.686	1.143	1.071	1.72	0.337	0	0.428	0.706	0.169	3.21	2.223	0.114667	4.41933	1.31133	0.255	1.36167	-4.27699	0.0307451	0.972925	MSTRG.24897	--	--
XR_002165861.2	0	16	7	0	0	0	14	12	11	0	0	21	4	1	0	80	83	77	0	0.974	0.586	0	0	0	2.443	3.061	4.21	0	0	0.425	0.308	0.048	0.019	2.591	2.592	2.569	0.52	0.001	0.594667	0.141667	0.125	2.584	-9.02237	0.0310018	0.972925	ncbi_105039180	LOC105039180	uncharacterized LOC105039180%2C transcript variant X15
MSTRG.17069.1	238	180	118	242	241	419	327	254	301	20	24	14	0	41	9	22	18	51	4.689	3.772	3.706	5.431	4.405	5.817	2.914	2.878	2.838	0.707	1.103	0.774	0	0.539	0.131	4.582	3.614	11.011	4.05567	5.21767	3.052	0.861333	0.223333	6.40233	0.363466	0.0310151	0.972925	ncbi_105048107	--	--
MSTRG.24326.1	63	70	49	77	95	138	7	9	1	122	132	73	0	0	0	207	242	179	1.314	1.55	1.634	1.834	1.838	2.024	4.209	13.265	11.895	1.77	2.539	1.742	0	0	0	3.729	4.203	3.321	1.49933	1.89867	1.31233	2.017	0.001	3.751	0.340665	0.0310164	0.972925	MSTRG.24326	--	--
MSTRG.19687.1	4	3	9	0	0	0	0	1	0	702	642	423	30	0	10	20	10	52	0.662	0.5	2.295	0	0	0	0.483	1.411	1.739	5.645	6.844	5.594	3.258	0	0.912	3.915	1.897	10.628	1.15233	0.001	0.0313333	6.02767	1.39	5.48	-10.1703	0.0310275	0.972925	-	-	-
MSTRG.16396.1	638	632	356	653	904	1067	2	4	9	51	42	33	55	78	47	16	41	41	101.66	106.949	90.771	118.599	133.785	119.864	0.171	0	0	1.332	1.454	1.417	6.356	6.954	4.687	1.084	2.677	2.86	99.7933	124.083	0.665	1.401	5.999	2.207	0.314286	0.0310281	0.972925	MSTRG.16396	--	--
MSTRG.20720.3	11	10	5	24	21	19	204	218	210	5	4	4	9	0	11	77	78	76	2.207	2.144	1.65	5.595	3.984	2.719	32.254	28.688	27.146	0.389	0.398	0.494	0.793	0	0.82	26.54	25.919	26.978	2.00033	4.09933	7.68467	0.427	0.537667	26.479	1.03515	0.0310636	0.972925	-	-	-
MSTRG.43692.1	11	10	23	5	1	1	406	304	354	8	4	9	0	0	0	8	6	73	0.926	0.832	3.043	0.504	0.076	0.058	3.305	2.632	3.743	0.506	0.335	0.936	0	0	0	0.402	0.297	3.64	1.60033	0.212667	3.23033	0.592333	0.001	1.44633	-2.91171	0.0311352	0.972925	MSTRG.43692	--	--
MSTRG.42383.1	175	113	138	186	229	249	496	421	524	0	0	0	267	305	336	0	0	0	2.679	1.837	3.381	3.246	3.256	2.688	5.658	4.387	5.772	0	0	0	2.712	2.389	2.948	0	0	0	2.63233	3.06333	5.388	0.001	2.683	0.001	0.21876	0.0311753	0.972925	MSTRG.42383	--	--
MSTRG.34828.1	5	9	6	1	0	0	25	21	28	141	119	48	40	43	68	0	0	6	0.688	1.315	1.321	0.157	0	0	1.058	1.043	1.1	5.821	6.52	3.25	1.761	1.459	2.581	0	0	1.677	1.108	0.0523333	1.66367	5.197	1.93367	0.559	-4.40408	0.0312252	0.972925	MSTRG.34828	--	--
XR_003800234.1	0	0	0	29	0	0	57	41	31	17	6	10	153	186	165	583	616	529	0	0	0	0.384	0	0	6.882	6.813	9.347	1.568	0.734	1.517	2.876	2.694	2.677	8.218	8.375	7.682	0.001	0.128	1.82067	1.273	2.749	8.09167	7	0.0312711	0.972925	ncbi_105040805	LOC105040805	uncharacterized LOC105040805%2C transcript variant X4
MSTRG.24579.1	9	13	10	3	0	0	18	26	19	10	8	11	33	42	40	9	13	60	1.213	1.861	2.157	0.461	0	0	0.119	0.126	0.759	0.676	0.717	1.223	1.993	1.942	2.083	1.931	2.628	12.798	1.74367	0.153667	0.481	0.872	2.006	5.78567	-3.50425	0.0312831	0.972925	MSTRG.24579	--	--
MSTRG.40054.1	71	179	203	88	5	8	4	7	2	0	41	24	32	0	0	8	7	22	13.831	36.918	63.296	19.611	0.874	1.163	0	0	0	0	1.337	0.987	0.823	0	0	0.494	0.393	1.413	38.015	7.216	1.20367	0.774667	0.274333	0.766667	-2.3973	0.0316682	0.972925	MSTRG.40054	--	--
MSTRG.13845.1	1	13	9	0	0	1	0	0	5	42	14	21	28	21	37	0	3	14	0.202	2.962	2.944	0	0	0.107	0.436	0.431	0.591	4.746	2.098	3.903	4.026	2.328	4.589	0	0.299	1.486	2.036	0.0356667	0.0316667	3.58233	3.64767	0.595	-5.83502	0.0317796	0.972925	-	-	-
MSTRG.15855.1	15	39	69	20	3	2	228	205	229	122	126	84	0	9	9	8	8	12	1.286	3.492	9.229	1.857	0.227	0.136	2.679	1.837	3.381	2.431	3.32	2.753	0	0.217	0.231	1.224	1.18	1.891	4.669	0.74	2.605	2.83467	0.149333	1.43167	-2.65752	0.0319253	0.972925	ncbi_105046981	--	--
MSTRG.6234.3	55	67	106	43	18	16	882	906	823	80	75	56	59	59	55	0	0	0	4.675	6.053	14.274	4.104	1.378	0.966	37.503	32.851	37.849	1.871	2.325	2.154	2.807	2.164	2.256	0	0	0.029	8.334	2.14933	36.1113	2.11667	2.409	0.00966667	-1.95512	0.0319667	0.972925	-	-	-
MSTRG.8997.2	3	5	13	1	0	0	57	119	127	2	2	7	3	1	2	68	55	298	0.319	0.535	2.268	0.127	0	0	5.019	4.433	5.933	0.201	0.267	1.159	0.208	0.05	0.113	14.096	10.968	63.342	1.04067	0.0423333	1.19967	0.542333	0.123667	29.4687	-4.61957	0.0322522	0.972925	-	-	-
MSTRG.31831.1	2	6	8	0	0	0	347	341	374	10	0	0	24	34	39	0	0	0	0.299	0.952	1.914	0	0	0	4.945	4.407	5.98	0.126	0	0	1.772	1.935	2.483	0	0	0	1.055	0.001	4.99033	0.042	2.06333	0.001	-10.043	0.0322603	0.972925	ncbi_105059622	--	--
MSTRG.41640.1	28	88	48	30	6	5	40	36	36	10	0	0	285	406	326	74	92	111	5.896	19.373	15.807	7.12	1.089	0.694	4.44	5.13	2.846	0.357	0	0	35.392	38.87	34.914	5.129	6.162	7.956	13.692	2.96767	6.31067	0.119	36.392	6.41567	-2.20593	0.0323995	0.972925	MSTRG.41640	--	--
MSTRG.41700.1	6	10	4	0	1	0	97	85	92	0	0	1	5	0	3	0	0	1	0.647	1.153	0.69	0	0.1	0	1.009	0.799	1.185	0	0	0.245	0.334	0	0.173	0	0	0.267	0.83	0.0333333	1.076	0.0816667	0.169	0.089	-4.63807	0.0324124	0.972925	MSTRG.41700	--	--
MSTRG.22707.1	1	3	14	0	0	0	4501	4286	4660	7	1	4	0	0	0	3	27	7	0.119	0.378	2.66	0	0	0	11.773	9.268	10.89	0.96	0.182	0.903	0	0	0	0.061	0.495	0.147	1.05233	0.001	10.8267	0.681667	0.001	0.234333	-10.0394	0.0324412	0.972925	MSTRG.22707	--	--
MSTRG.36905.1	7	2	7	0	0	0	31	52	57	0	1	16	3	1	1	137	98	125	2.648	0.944	4.214	0	0	0	0.743	0.419	0.743	0	0.212	4.206	1.013	0.293	0.283	2.805	1.924	2.632	2.602	0.001	0.839667	1.47267	0.529667	2.45367	-11.3454	0.0324979	0.972925	MSTRG.36905	--	--
MSTRG.12046.1	10	33	16	8	1	1	5	8	0	60	40	17	205	278	267	0	1	5	0.673	2.341	1.756	0.644	0.063	0.047	1.004	1.069	3.27	1.925	1.702	0.897	2.963	3.101	3.332	0	0.087	0.422	1.59	0.251333	0.197	1.508	3.132	0.169667	-2.66135	0.0325136	0.972925	MSTRG.12046	--	--
MSTRG.40062.1	1	36	22	5	0	0	8	22	0	380	287	161	80	161	145	169	204	186	0.281	8.137	7.477	1.149	0	0	3.936	8.207	13.205	10.26	10.263	7.143	1.276	1.98	1.995	3.12	3.631	3.537	5.29833	0.383	1.24533	9.222	1.75033	3.42933	-3.79012	0.0325814	0.972925	MSTRG.40062	--	--
MSTRG.15554.1	63	73	55	79	93	154	40	52	62	92	88	52	45	66	42	3	13	46	1.422	1.747	1.982	2.039	1.946	2.446	1.153	1.185	1.072	0.793	0.995	0.728	1.706	1.931	1.369	0.406	2.054	7.58	1.717	2.14367	1.478	0.838667	1.66867	3.34667	0.320191	0.0327168	0.972925	MSTRG.15554	--	--
MSTRG.52413.1	10	17	23	6	0	0	0	0	1	24	29	8	0	0	29	0	0	1	0.844	1.532	3.108	0.577	0	0	0.375	1.707	6.483	2.616	4.123	1.455	0	0	0.662	0	0	0.149	1.828	0.192333	0.0793333	2.73133	0.220667	0.0496667	-3.24859	0.0328002	0.972925	ncbi_105036635	--	--
MSTRG.6419.1	45	40	28	45	74	89	60	49	47	202	139	113	14	10	14	0	0	0	3.543	3.343	3.511	4.001	5.387	4.894	2.462	3.091	7.522	3.716	3.386	3.423	0.84	0.462	0.724	0	0	0	3.46567	4.76067	4.48	3.50833	0.675333	0.001	0.458031	0.0328124	0.972925	MSTRG.6419	--	--
MSTRG.40580.2	3	3	16	1	0	0	52	66	52	7	10	2	7	9	7	49	46	161	0.39	0.424	3.314	0.151	0	0	1.994	3.326	3.414	1.517	2.873	0.713	1.714	1.699	1.478	4.742	4.256	15.928	1.376	0.0503333	3.318	1.701	1.63033	8.30867	-4.77282	0.0329235	0.972925	-	-	-
MSTRG.42020.1	3	3	16	1	0	0	12	9	25	55	62	28	1	1	3	97	107	96	0.413	0.438	3.479	0.157	0	0	0.239	0.036	0.328	2.796	4.212	2.392	0.099	0.075	0.257	3.589	3.831	3.648	1.44333	0.0523333	0.406333	3.13333	0.143667	3.68933	-4.78553	0.0329235	0.972925	MSTRG.42020	--	--
MSTRG.13618.1	6	17	5	2	0	0	68	80	40	27	18	25	5	10	20	2	38	15	0.698	2.107	1.004	0.273	0	0	0.7	1.076	2.328	1.993	1.762	3.036	0.457	0.78	1.761	0.265	6.231	2.549	1.26967	0.091	1.38967	2.26367	0.999333	3.015	-3.80244	0.0329986	0.972925	MSTRG.13618	--	--
XR_830690.2	310	293	178	296	421	567	0	5	0	40	47	19	4	1	1	78	72	53	24.806	24.899	22.792	26.997	31.288	31.987	0.665	0.373	0.525	1.271	1.98	0.993	0.612	0.119	0.137	3.654	3.251	2.557	24.1657	30.0907	0.039	1.41467	0.289333	3.154	0.316357	0.0330262	0.972925	ncbi_105038243	LOC105038243	uncharacterized LOC105038243
MSTRG.22134.1	28	40	75	26	6	6	30271	29693	24071	231	133	141	46	49	46	0	0	1	3.934	5.954	17.12	4.275	0.806	0.641	1997.83	2209.16	1086.27	1.575	1.2	1.577	5.318	4.367	4.586	0	0	0.104	9.00267	1.90733	2150.83	1.45067	4.757	0.0346667	-2.2388	0.0332161	0.972925	MSTRG.22134	--	--
MSTRG.41745.1	9	1	7	0	0	0	122	129	132	9	4	3	855	1111	1028	0	0	3	1.203	0.142	1.483	0	0	0	2.216	1.83	2.64	0.426	0.258	0.264	20.297	20.339	21.059	0	0	0.372	0.942667	0.001	2.31433	0.316	20.565	0.124	-9.8806	0.0332694	0.972925	MSTRG.41745	--	--
MSTRG.8506.1	5	14	6	1	0	1	27	6	33	5	4	2	0	0	0	5	0	0	1.443	4.254	2.771	0.25	0	0.203	0.927	0.689	0.415	0.304	0.294	0.206	0	0	0	0.534	0	0	2.82267	0.151	1.43533	0.268	0.001	0.178	-4.22444	0.0333105	0.972925	-	-	-
MSTRG.27191.1	11	18	26	7	1	3	8	11	0	0	0	0	125	202	146	133	101	118	1.334	2.315	5.038	0.966	0.112	0.256	1.063	0.859	1.457	0	0	0	2.928	3.644	2.95	4.052	2.966	3.702	2.89567	0.444667	0.165	0.001	3.174	3.57333	-2.7031	0.0333495	0.972925	-	-	-
MSTRG.6930.1	294	298	191	91	120	112	97	164	25	194	189	118	10	3	14	19	24	89	4.8	5.164	4.989	1.693	1.824	1.285	19.829	40.966	63.781	53.142	68.626	53.196	1.813	0.419	2.19	1.291	1.549	6.084	4.98433	1.60067	9.71533	58.3213	1.474	2.97467	-1.63873	0.0334829	0.972925	-	-	-
MSTRG.2762.1	42	68	105	43	5	9	155	175	155	4	10	2	0	0	0	134	135	132	3.93	6.69	15.629	4.597	0.424	0.586	3.263	2.063	3.032	0.302	1.016	0.241	0	0	0	2.273	2.201	2.307	8.74967	1.869	3.01467	0.519667	0.001	2.26033	-2.22696	0.033635	0.972925	-	-	-
MSTRG.35298.1	10	21	23	7	1	0	4	12	5	10	12	23	37	25	31	1	6	18	0.937	2.163	3.586	0.818	0.092	0	0.129	0.137	0	0.828	1.256	3.044	2.973	1.52	2.156	0.132	0.766	2.288	2.22867	0.303333	0.698	1.70933	2.21633	1.062	-2.8772	0.0337474	0.972925	ncbi_105031972	--	--
MSTRG.47085.1	0	8	14	0	0	0	10	14	4	0	1	0	2	1	4	9	20	108	0	0.932	2.535	0	0	0	0	0	0.356	0	0.125	0	0.274	0.106	0.472	0.862	1.796	10.578	1.15567	0.001	0.399333	0.0416667	0.284	4.412	-10.1745	0.0338334	0.972925	MSTRG.47085	--	--
MSTRG.47298.1	4	5	11	1	0	0	21	14	16	36	68	18	2	1	4	0	0	1	0.637	0.875	3.21	0.217	0	0	0.549	1.341	0.239	1.626	4.065	1.327	0.219	0.081	0.364	0	0	0.103	1.574	0.0723333	1.63133	2.33933	0.221333	0.0343333	-4.44363	0.0338371	0.972925	MSTRG.47298	--	--
MSTRG.27142.1	1	6	16	1	0	0	11	20	4	1	0	2	590	891	711	16	33	16	0.147	0.934	3.754	0.167	0	0	3.485	4.194	20.629	0.048	0	0.121	4.443	5.173	4.617	0.456	0.907	0.47	1.61167	0.0556667	1.30767	0.0563333	4.74433	0.611	-4.8556	0.0338486	0.972925	MSTRG.27142	--	--
MSTRG.39504.1	5	4	11	1	0	0	3	6	0	17	13	6	0	0	0	4	2	14	0.566	0.477	1.881	0.128	0	0	1.138	1.965	8.653	1.754	1.779	1.018	0	0	0	0.177	0.099	0.634	0.974667	0.0426667	0.315333	1.517	0.001	0.303333	-4.51373	0.0338968	0.972925	MSTRG.39504	--	--
MSTRG.47961.1	6	7	16	2	0	1	217	336	47	0	0	2	31	23	28	56	53	73	0.528	0.674	2.319	0.183	0	0.065	46.528	104.343	188.351	0	0	0.465	1.517	0.868	1.182	1.589	1.45	2.134	1.17367	0.0826667	25.6643	0.155	1.189	1.72433	-3.82757	0.0340088	0.972925	MSTRG.47961	--	--
MSTRG.2403.2	348	308	204	348	469	526	0	0	0	167	123	115	0	9	8	0	0	0	5.407	5.079	5.087	6.163	6.779	5.771	0.6	0.255	2.037	4.088	3.992	4.63	0	0.727	0.701	0	0	0	5.191	6.23767	0.001	4.23667	0.476	0.001	0.264994	0.0341246	0.972925	-	-	-
MSTRG.49330.1	5	1	11	0	0	0	32	41	36	1002	751	519	36	73	49	134	153	1472	0.757	0.161	2.581	0	0	0	2.952	2.388	4.048	14.923	14.834	12.722	2.03	3.173	2.383	11.569	12.791	131.206	1.16633	0.001	3.94633	14.1597	2.52867	51.8553	-10.1878	0.034187	0.972925	MSTRG.49330	--	--
MSTRG.22577.1	7	11	42	7	0	1	33	44	28	0	0	20	0	0	0	0	0	0	0.405	0.675	3.884	0.461	0	0.041	1.662	0.776	4.097	0	0	0.298	0	0	0	0	0	0	1.65467	0.167333	2.65233	0.0993333	0.001	0.001	-3.30574	0.0342067	0.972925	-	-	-
XR_003801382.1	21	0	0	111	77	170	0	4	0	125	101	54	35	55	60	8	11	39	0.304	0	0	1.861	1.045	1.758	1.049	0.588	2.293	3.842	4.116	2.719	3.073	3.722	4.543	0.515	0.718	2.692	0.101333	1.55467	0.073	3.559	3.77933	1.30833	3.93942	0.0342084	0.972925	ncbi_105049028	LOC105049028	uncharacterized LOC105049028%2C transcript variant X11
MSTRG.1602.2	95	74	70	113	102	164	14	15	16	10	0	2	201	218	224	183	197	147	2.216	1.83	2.64	3.014	2.226	2.713	2.685	2.546	3.146	1.182	0	0.373	29.677	24.815	28.524	2.746	2.857	2.267	2.22867	2.651	0.555333	0.518333	27.672	2.62333	0.250356	0.0343185	0.972925	-	-	-
MSTRG.16321.1	12	0	16	0	0	1	10414	11772	9026	9	7	8	0	0	1	92	91	67	2.115	0	4.567	0	0	0.11	729.085	890.905	532.579	1.228	1.278	1.812	0	0	0.095	5.466	5.193	4.077	2.22733	0.0366667	803.228	1.43933	0.0316667	4.912	-5.9247	0.03434	0.972925	ncbi_105047374	--	--
XR_003801866.1	21	6	6	21	26	38	118	113	139	1404	1007	744	0	0	0	0	0	0	1.443	0.438	0.66	1.644	1.659	1.84	2.989	2.616	3.154	182.123	173.184	158.737	0	0	0	0	0	0	0.847	1.71433	3.12767	171.348	0.001	0.001	1.01721	0.0343426	0.972925	ncbi_114914521	LOC114914521	uncharacterized LOC114914521
MSTRG.29307.2	113	70	25	110	124	189	37	27	33	61	55	21	5	3	5	0	0	0	3.819	2.498	1.336	4.249	3.889	4.51	1.324	0.703	0.99	1.656	1.994	0.94	0.197	0.089	0.173	0	0	0	2.551	4.216	1.49833	1.53	0.153	0.001	0.724812	0.0343637	0.972925	MSTRG.29307	--	--
MSTRG.2444.1	3	7	10	1	0	0	0	2	0	18	8	6	1	0	0	0	0	0	0.353	0.82	1.885	0.134	0	0	0.496	0.451	1.929	0.851	0.502	0.467	0.165	0	0	0	0	0	1.01933	0.0446667	0.037	0.606667	0.055	0.001	-4.51228	0.0343798	0.972925	-	-	-
MSTRG.8636.2	0	19	4	0	0	0	7	7	6	4	3	1	102	146	74	42	47	127	0.061	4.801	1.488	0	0	0	0	0.459	0	0.397	0.395	0.163	2.667	2.947	1.661	6.849	7.322	21.365	2.11667	0.001	1.13733	0.318333	2.425	11.8453	-11.0476	0.0344094	0.972925	-	-	-
MSTRG.48521.1	5	8	17	2	1	0	40	40	40	87	58	48	0	0	0	14	12	67	0.709	1.284	4.167	0.41	0.097	0	0.576	1.659	1.788	4.16	3.677	3.775	0	0	0	0.482	0.415	2.383	2.05333	0.169	1.61	3.87067	0.001	1.09333	-3.60287	0.0344702	0.972925	MSTRG.48521	--	--
XR_002164398.2	12	10	0	0	0	0	67	85	49	8	7	2	12	31	24	5	6	49	0.496	0.459	0	0	0	0	6.726	7.464	3.93	0.776	0.9	0.319	1.437	2.862	2.478	0.491	0.552	4.58	0.318333	0.001	8.494	0.665	2.259	1.87433	-8.31439	0.034522	0.972925	ncbi_105040163	LOC105040163	uncharacterized LOC105040163%2C transcript variant X10
XR_002165851.1	12	10	0	0	0	0	288	446	148	5	6	3	61	89	68	85	88	79	1.007	0.859	0	0	0	0	67.75	70.736	244.132	1.474	2.344	1.454	1.463	1.653	1.417	1.886	1.882	1.805	0.622	0.001	31.1657	1.75733	1.511	1.85767	-9.28077	0.034522	0.972925	ncbi_105054711	LOC105054711	uncharacterized LOC105054711%2C transcript variant X3
MSTRG.53302.1	6	4	5	0	0	0	0	0	0	18	15	4	11	12	10	15	7	97	2.341	1.851	3.494	0	0	0	0.445	0.232	0	2.066	2.282	0.755	4.543	3.821	3.562	2.317	1.05	15.323	2.562	0.001	0.001	1.701	3.97533	6.23	-11.3231	0.0346483	0.972925	-	-	-
MSTRG.42998.1	16	16	31	7	5	2	36	51	57	0	0	0	0	0	0	0	0	3	1.174	1.289	3.756	0.642	0.335	0.107	1.767	3.03	3.078	0	0	0	0	0	0	0.067	0	0.497	2.073	0.361333	3.082	0.001	0.001	0.188	-2.52032	0.0347103	0.972925	MSTRG.42998	--	--
MSTRG.38268.1	9	7	17	3	0	1	13	13	7	4	1	9	1	5	6	306	336	337	1.474	1.293	4.554	0.623	0	0.12	0.251	0	0.08	0.664	0.22	2.456	0.086	0.331	0.444	4.423	4.682	5.017	2.44033	0.247667	0.425667	1.11333	0.287	4.70733	-3.30061	0.0348289	0.972925	-	-	-
MSTRG.44403.1	21	33	62	18	0	4	0	0	1	6	0	10	30	12	32	0	0	6	1.453	2.45	6.943	1.457	0	0.203	0.389	0.684	1.726	0.293	0	0.802	3.99	1.198	3.596	0	0	0.63	3.61533	0.553333	0.023	0.365	2.928	0.21	-2.70791	0.0349164	0.972925	-	-	-
XR_002166148.2	0	0	0	0	8	7	58	49	55	0	5	7	64	133	123	0	0	0	0	0	0	0	0.785	0.534	5.928	5.097	7.171	0	1.224	2.126	1.151	1.843	1.911	0	0	0	0.001	0.439667	1.46867	1.11667	1.635	0.001	8.78027	0.0349389	0.972925	ncbi_105058454	LOC105058454	uncharacterized LOC105058454%2C transcript variant X2
MSTRG.50970.1	38	65	101	39	2	6	11	18	4	0	5	7	207	247	239	1	0	1	4.812	8.644	20.251	5.548	0.184	0.527	8.492	15.003	47.224	0	0.178	0.325	2.613	2.405	2.606	0.075	0	0.098	11.2357	2.08633	3.589	0.167667	2.54133	0.0576667	-2.42904	0.0349789	0.972925	MSTRG.50970	--	--
XR_832723.3	1	7	3	17	11	12	653	655	693	0	0	5	50	36	73	0	1	5	0.05	0.374	0.242	0.975	0.514	0.426	26.232	19.255	27.216	0	0	1.205	1.584	0.89	2.012	0	0.063	0.366	0.222	0.638333	23.7807	0.401667	1.49533	0.143	1.52375	0.0350483	0.972925	ncbi_105049026	LOC105049026	uncharacterized LOC105049026
MSTRG.31006.1	13	15	22	7	1	1	3	4	0	3	5	16	2	0	1	0	0	0	1.235	1.532	3.409	0.789	0.088	0.098	1.431	1.31	3.884	0.384	0.849	3.372	0.283	0	0.131	0	0	0	2.05867	0.325	0.205333	1.535	0.138	0.001	-2.6632	0.0351211	0.972925	-	-	-
XR_831511.3	692	558	387	664	871	989	1197	1172	1387	9	5	22	1658	2346	2268	43	36	0	63.362	54.232	56.776	69.302	74.059	63.863	6.049	4.678	6.448	0.908	0.669	3.652	18.904	20.622	22.302	1.19	0.964	0	58.1233	69.0747	5.55533	1.743	20.6093	0.718	0.249039	0.0351828	0.972925	ncbi_105042384	LOC105042384	uncharacterized LOC105042384
MSTRG.46075.1	10	5	30	4	0	2	1	1	0	6	7	22	4	4	4	23	28	250	0.49	0.26	2.354	0.224	0	0.069	0.182	2.433	5.187	0.277	0.429	1.673	0.447	0.353	0.385	3.892	4.461	42.733	1.03467	0.0976667	0.0926667	0.793	0.395	17.0287	-3.40516	0.0352298	0.972925	MSTRG.46075	--	--
MSTRG.17463.1	4	7	4	0	0	0	899	924	641	3	5	8	2	0	0	9	9	23	1.429	2.928	2.173	0	0	0	9.199	6.078	7.844	0.231	0.511	1.014	0.163	0	0	1.554	1.469	4.114	2.17667	0.001	8.03067	0.585333	0.0543333	2.379	-11.0879	0.0354053	0.972925	ncbi_105048486	--	--
MSTRG.42794.1	4	1	12	0	0	0	100	77	92	3	0	10	40	69	72	319	335	262	0.438	0.12	2.103	0	0	0	0.929	0.643	0.969	0.161	0	0.879	1.399	1.833	2.163	3.414	3.456	2.888	0.887	0.001	0.929667	0.346667	1.79833	3.25267	-9.79279	0.0354789	0.972925	MSTRG.42794	--	--
MSTRG.44605.1	9	10	18	4	0	0	586	585	575	18	25	0	1	16	29	6	3	26	0.754	0.889	2.412	0.382	0	0	27.157	27.221	22.431	0.182	0.333	0	0.053	0.664	1.382	0.634	0.306	2.815	1.35167	0.127333	27.104	0.171667	0.699667	1.25167	-3.40806	0.0358818	0.972925	MSTRG.44605	--	--
MSTRG.49573.1	8	24	21	6	0	3	76	61	66	10	7	8	9	7	6	0	0	9	1.524	4.628	6.244	1.155	0	0.387	3.746	3.748	3.752	0.825	0.766	1.086	1.095	0.708	0.687	0	0	1.775	4.132	0.514	0.937	0.892333	0.83	0.591667	-3.007	0.036191	0.972925	MSTRG.49573	--	--
MSTRG.3200.1	3	8	14	1	0	1	14	18	9	0	0	0	126	165	165	55	38	42	0.572	1.701	4.641	0.236	0	0.146	4.121	2.841	10.422	0	0	0	22.674	22.885	25.571	5.309	3.536	4.175	2.30467	0.127333	1.047	0.001	23.71	4.34	-4.17788	0.0362093	0.972925	MSTRG.3200	--	--
MSTRG.51693.1	29	50	40	22	1	3	1	4	1	122	78	61	40	44	54	3	0	9	5.876	10.825	13.059	5.023	0.188	0.429	0.434	1.249	8.415	10.298	8.726	8.5	1.8	1.527	2.096	0.239	0	0.855	9.92	1.88	0.226	9.17467	1.80767	0.364667	-2.39961	0.0363322	0.972925	MSTRG.51693	--	--
MSTRG.9551.1	33	84	87	40	3	6	637	592	640	210	169	84	3	8	5	781	762	721	10.354	27.818	43.313	14.355	0.867	1.316	137.671	155.245	94.344	4.202	4.477	2.767	0.39	0.801	0.56	11.943	11.234	11.355	27.1617	5.51267	146.023	3.81533	0.583667	11.5107	-2.30075	0.0363538	0.972925	ncbi_105042264	--	--
MSTRG.11003.2	75	74	102	109	106	209	0	0	0	50	68	95	23	30	34	0	0	0	9.393	9.805	20.304	15.537	12.277	18.342	0.206	0.271	0	1.158	2.094	3.606	1.288	1.295	1.642	0	0	0	13.1673	15.3853	0.001	2.286	1.40833	0.001	0.224593	0.0364526	0.972925	-	-	-
MSTRG.44043.1	3	2	17	1	0	0	151	131	147	0	0	0	369	509	527	34	55	25	0.904	0.644	7.481	0.327	0	0	1.949	1.876	1.652	0	0	0	7.486	7.948	9.207	2.891	4.509	2.19	3.00967	0.109	2.03067	0.001	8.21367	3.19667	-4.7872	0.0366711	0.972925	MSTRG.44043	--	--
MSTRG.54313.1	2	0	1	4	2	19	34	30	26	33	27	23	16	23	18	4	1	7	0.224	0	0.217	0.407	0.144	1.238	1.402	2.843	0.612	2.27	2.463	2.603	1.304	1.446	1.266	0.251	0.068	0.517	0.147	0.596333	2.94433	2.44533	1.33867	0.278667	2.0203	0.0366902	0.972925	-	-	-
MSTRG.51073.1	1	1	17	0	0	0	45	57	24	971	669	470	3	3	5	26	27	44	0.103	0.091	2.325	0	0	0	0.233	0.538	0.557	7.488	6.84	5.962	0.159	0.139	0.27	1.502	1.504	2.619	0.839667	0.001	0.561333	6.76333	0.189333	1.875	-9.71367	0.0367077	0.972925	-	-	-
MSTRG.43201.1	7	13	17	4	0	0	4	3	0	8	2	2	83	88	46	0	5	6	1.703	3.238	6.256	1.148	0	0	1.495	2.844	4.671	0.571	0.184	0.256	2.104	1.706	0.992	0	0.46	0.565	3.73233	0.382667	0.296333	0.337	1.60067	0.341667	-3.28592	0.0368828	0.972925	-	-	-
MSTRG.39234.1	5	5	9	1	0	0	60	85	20	1	2	5	0	0	1	1462	1739	1348	0.79	0.953	2.515	0.237	0	0	25.47	58.959	88.455	0.104	0.276	0.856	0	0	0.1	7.131	8.177	6.771	1.41933	0.079	13.4293	0.412	0.0333333	7.35967	-4.16722	0.0369945	0.972925	ncbi_105033447	--	--
MSTRG.17734.1	28	28	51	18	1	7	18	14	19	183	144	119	1	0	0	16	13	15	3.945	4.125	11.44	2.916	0.134	0.697	0.188	0.266	0.251	2.833	2.956	3.03	0.125	0	0	2.218	1.737	2.141	6.50333	1.249	0.411	2.93967	0.0416667	2.032	-2.38041	0.0371029	0.972925	ncbi_105048643	--	--
MSTRG.4026.1	3	12	19	3	0	0	17	15	31	141	121	106	1	0	0	4	6	16	0.724	2.746	6.621	0.679	0	0	1.197	1.4	1.521	2.766	3.138	3.414	0.233	0	0	0.228	0.31	0.968	3.36367	0.226333	2.149	3.106	0.0776667	0.502	-3.89351	0.0371577	0.972925	MSTRG.4026	--	--
MSTRG.50898.1	11	6	56	8	0	0	109	54	137	47	30	16	0	0	0	531	569	530	2.14	1.294	17.428	1.721	0	0	0	0.406	0.671	0.994	0.841	0.556	0	0	0	8.044	8.319	8.27	6.954	0.573667	1.17467	0.797	0.001	8.211	-3.59956	0.037223	0.972925	MSTRG.50898	--	--
MSTRG.52276.1	7	13	7	14	27	25	60	46	5	28	22	35	6	9	12	0	0	6	0.744	1.468	1.191	1.697	2.667	1.874	0.856	0.24	2.082	0.398	0.425	0.827	1.032	1.194	1.78	0	0	0.203	1.13433	2.07933	1.739	0.55	1.33533	0.0676667	0.874276	0.0372947	0.972925	-	-	-
MSTRG.27565.1	1	3	13	0	0	0	1	0	1	0	0	1	398	545	553	832	810	973	0.186	0.592	3.865	0	0	0	1.003	1.065	4.815	0	0	0.352	6.183	6.528	7.409	5.47	5.14	6.594	1.54767	0.001	0.0853333	0.117333	6.70667	5.73467	-10.5959	0.0373238	0.972925	-	-	-
MSTRG.9987.2	3	8	4	0	0	0	6	2	6	0	0	0	1	0	0	605	645	630	0.626	2.181	1.657	0	0	0	0	0	0.273	0	0	0	0.084	0	0	4.432	4.555	4.753	1.488	0.001	0.573	0.001	0.028	4.58	-10.5392	0.0373391	0.972925	-	-	-
MSTRG.28114.1	7	8	4	1	0	0	7	9	6	0	0	0	20	49	39	6	0	7	0.764	0.945	0.786	0.133	0	0	2.851	3.234	4.156	0	0	0	1.044	1.972	1.756	0.531	0	0.621	0.831667	0.0443333	0.588333	0.001	1.59067	0.384	-4.22954	0.0373671	0.972925	-	-	-
MSTRG.6890.1	8	20	10	4	1	1	227	258	202	13	16	27	2	8	6	0	0	3	0.961	2.471	1.822	0.456	0.106	0.08	47.961	72.921	44.722	1.231	1.97	4.118	0.493	1.522	1.277	0	0	0.271	1.75133	0.214	60.9563	2.43967	1.09733	0.0903333	-3.03277	0.0377194	0.972925	-	-	-
MSTRG.39305.2	6	0	22	1	0	0	331	331	272	160	86	70	0	0	1	21	14	80	0.365	0	2.27	0.089	0	0	21.086	27.262	13.692	6.248	4.43	4.48	0	0	0.134	2.547	1.597	9.788	0.878333	0.0296667	24.442	5.05267	0.0446667	4.644	-4.88785	0.0377278	0.972925	-	-	-
MSTRG.1562.1	37	95	65	40	5	9	34	17	24	0	1	2	21	35	39	9	8	27	9.746	26.895	27.421	12.161	1.232	1.769	1.069	2.757	1.955	0	0.162	0.429	4.198	5.394	6.724	1.998	1.824	6.24	21.354	5.054	2.93067	0.197	5.43867	3.354	-2.07901	0.0380864	0.972925	-	-	-
XR_003801609.1	0	0	0	13	0	4	184	191	193	0	0	3	0	22	0	0	0	1	0	0	0	2.343	0	0.406	2.203	2.668	2.857	0	0	0.306	0	0.531	0	0	0	0.066	0.001	0.916333	2.51	0.102	0.177	0.022	9.83973	0.0381675	0.972925	ncbi_114914427	LOC114914427	uncharacterized LOC114914427%2C transcript variant X2
MSTRG.42787.1	7	6	27	4	0	0	64	85	67	15	2	0	2	0	0	279	227	310	0.817	0.74	4.917	0.576	0	0	0.519	0.58	0.902	0.431	0.095	0	0.26	0	0	3.625	2.844	4.148	2.158	0.192	0.671667	0.175333	0.0866667	3.539	-3.49052	0.0381863	0.972925	ncbi_105034406	--	--
MSTRG.47528.1	3	2	27	2	0	0	3371	5895	955	14	10	0	2	9	16	14	18	81	0.216	0.153	3.113	0.201	0	0	363.841	806.679	1746.25	1.029	0.958	0	0.132	0.386	0.743	1.309	1.622	7.817	1.16067	0.067	228.966	0.662333	0.420333	3.58267	-4.11465	0.0383571	0.972925	MSTRG.47528	--	--
MSTRG.2674.1	4	3	13	1	0	0	6	0	24	0	1	7	7	0	1	4	4	10	0.742	0.591	3.857	0.211	0	0	0.118	0.212	0	0	0.408	4.057	0.723	0	0.061	0.526	0.504	1.49	1.73	0.0703333	0.604333	1.48833	0.261333	0.84	-4.62042	0.0383979	0.972925	MSTRG.2674	--	--
XR_002165923.2	11	13	26	6	1	3	1	1	0	1	0	0	6	0	4	0	0	1	0.482	0.605	1.823	0.3	0.041	0.093	0.677	1.079	2.168	0.087	0	0	0.684	0	0.395	0	0	0.077	0.97	0.144667	0.0576667	0.029	0.359667	0.0256667	-2.74525	0.0384672	0.972925	ncbi_109506548	LOC109506548	uncharacterized LOC109506548
MSTRG.46826.1	4	5	10	1	0	0	5	7	2	20	15	28	290	438	318	1	1	14	0.69	0.916	2.761	0.197	0	0	1.513	2.41	2.286	2.161	2.148	4.975	3.686	4.285	3.487	0.128	0.115	1.781	1.45567	0.0656667	0.302333	3.09467	3.81933	0.674667	-4.47037	0.0386518	0.972925	MSTRG.46826	--	--
MSTRG.51306.1	660	446	454	616	830	879	53	45	85	8	4	2	124	198	155	0	0	0	8.622	6.187	9.49	9.172	10.07	8.095	1.678	1.238	0.763	0.407	0.27	0.167	16.247	20.002	17.594	0	0	0	8.09967	9.11233	1.74533	0.281333	17.9477	0.001	0.169958	0.038669	0.972925	-	-	-
XR_833075.3	50	59	26	72	58	119	119	123	172	0	7	3	37	2	19	3	2	27	2.469	3.093	2.056	4.02	2.672	4.146	5.235	3.857	4.83	0	0.216	0.119	8.025	0.345	3.562	0.765	0.483	6.643	2.53933	3.61267	5.032	0.111667	3.97733	2.63033	0.508614	0.0387118	0.972925	ncbi_105050726	LOC105050726	uncharacterized LOC105050726%2C transcript variant X2
MSTRG.27627.2	135	80	78	170	131	156	3	12	1	0	0	0	33	40	32	3	5	24	3.263	2.063	3.032	4.682	2.94	2.66	1.374	3.764	9.168	0	0	0	4.486	4.209	3.769	0.181	0.278	1.34	2.786	3.42733	0.593667	0.001	4.15467	0.599667	0.298891	0.0388412	0.972925	-	-	-
MSTRG.41548.1	14	16	16	6	2	1	2	1	7	0	0	0	0	0	1	6	6	35	3.625	4.231	6.501	1.774	0.472	0.188	0	0.01	0	0	0	0	0	0	0.108	1.004	0.943	6.341	4.78567	0.811333	0.184667	0.001	0.036	2.76267	-2.56035	0.0389404	0.972925	MSTRG.41548	--	--
MSTRG.39014.1	14	6	17	4	0	0	62	48	53	0	1	0	12	5	0	0	0	0	0.743	0.362	1.513	0.248	0	0	1.007	0.481	1.032	0	0.242	0	0.798	0.251	0	0	0	0	0.872667	0.0826667	0.996	0.0806667	0.349667	0.001	-3.40005	0.0389545	0.972925	MSTRG.39014	--	--
MSTRG.31320.1	216	201	132	224	284	337	16	29	26	5	0	8	40	29	22	2	5	9	2.914	2.878	2.838	3.437	3.552	3.207	1.237	0.912	0.758	0.531	0	1.204	3.565	1.993	1.691	0.213	0.504	0.999	2.87667	3.39867	1.67167	0.578333	2.41633	0.572	0.240571	0.0390249	0.972925	MSTRG.31320	--	--
XR_003802224.1	9	5	4	15	22	12	161	172	194	14	8	21	145	175	117	50	32	48	0.519	0.287	0.376	0.94	1.1	0.477	2.734	2.127	2.238	0.618	0.5	1.54	2.618	2.44	1.829	2.427	1.503	2.414	0.394	0.839	2.57033	0.886	2.29567	2.11467	1.09048	0.0391065	0.972925	ncbi_114914685	LOC114914685	uncharacterized LOC114914685%2C transcript variant X2
XR_003800669.1	0	0	0	0	0	25	10	17	22	0	5	11	14	19	13	57	44	29	0	0	0	0	0	1.2	1.236	3.282	0.989	0	1.479	4.255	2.177	2.278	1.743	2.539	1.903	1.335	0.001	0.4	3.916	1.91133	2.066	1.92567	8.64386	0.0391353	0.972925	ncbi_105043761	LOC105043761	uncharacterized LOC105043761%2C transcript variant X1
MSTRG.33158.1	4	12	12	2	0	1	46	94	70	5	3	8	10	11	7	0	0	0	0.36	1.167	1.717	0.206	0	0.067	1.449	0.899	2.678	0.457	0.401	1.357	0.357	0.322	0.234	0	0	0	1.08133	0.091	1.74667	0.738333	0.304333	0.001	-3.5708	0.0391993	0.972925	ncbi_105060617	--	--
MSTRG.14724.1	1	2	21	1	0	0	730	733	710	36	24	24	153	225	202	0	0	4	0.083	0.176	2.781	0.094	0	0	64.768	100.693	58.531	1.945	1.682	2.115	6.867	7.785	7.819	0	0	0.782	1.01333	0.0313333	80.1253	1.914	7.49033	0.260667	-5.01527	0.0392047	0.972925	MSTRG.14724	--	--
MSTRG.45328.1	2	6	12	1	0	0	1	0	3	13	24	9	5	15	15	81	64	61	0.265	0.765	2.532	0.165	0	0	0.873	3.378	6.9	1.72	4.209	1.958	0.462	1.068	1.195	1.748	1.332	1.356	1.18733	0.055	0.191333	2.629	0.908333	1.47867	-4.43215	0.0392155	0.972925	MSTRG.45328	--	--
MSTRG.6564.1	4	10	2	15	16	17	0	20	0	175	106	62	9	29	5	0	0	0	1.236	3.282	0.989	5.284	4.592	3.704	0	0.001	0	1.972	1.59	1.158	1.13	2.72	0.516	0	0	0	1.83567	4.52667	0.0516667	1.57333	1.45533	0.001	1.30214	0.0392766	0.972925	MSTRG.6564	--	--
MSTRG.45099.1	7	16	52	9	0	0	51	36	40	0	0	3	7	3	6	0	0	1	0.333	0.809	3.963	0.489	0	0	0.838	1.109	1.065	0	0	0.604	1.519	0.5	1.118	0	0	0.072	1.70167	0.163	1.22567	0.201333	1.04567	0.024	-3.384	0.0392848	0.972925	MSTRG.45099	--	--
MSTRG.39502.1	6	4	14	1	0	1	5870	5796	6122	0	0	1	210	297	268	15	21	77	0.489	0.341	1.784	0.096	0	0.057	316.126	298.673	223.651	0	0	0.291	7.214	7.858	7.934	0.565	0.775	2.977	0.871333	0.051	299.499	0.097	7.66867	1.439	-4.09466	0.0393295	0.972925	-	-	-
MSTRG.33405.3	129	136	77	140	196	214	154	177	166	9	0	0	0	0	0	13	9	62	5.506	6.121	5.272	6.768	7.736	6.428	2.546	2.059	3.196	0.378	0	0	0	0	0	4.293	2.833	21.392	5.633	6.97733	2.505	0.126	0.001	9.506	0.308772	0.0393662	0.972925	-	-	-
MSTRG.24492.1	96	78	83	99	150	157	0	1	0	512	292	257	83	134	126	0	0	2	2.076	1.791	2.872	2.44	3.013	2.394	0.188	0.403	1.352	5.197	3.927	4.284	1.139	1.414	1.489	0	0	0.104	2.24633	2.61567	0.016	4.46933	1.34733	0.0346667	0.219607	0.0393871	0.972925	MSTRG.24492	--	--
MSTRG.25307.1	3	7	9	1	0	0	26	27	12	7	11	0	10	0	0	33	29	230	0.428	1.061	2.056	0.163	0	0	0.184	0.239	0.065	0.298	0.584	0	0.563	0	0	5.156	4.258	36.49	1.18167	0.0543333	0.340333	0.294	0.187667	15.3013	-4.44284	0.0394008	0.972925	MSTRG.25307	--	--
MSTRG.27967.1	1	5	10	0	0	0	0	3	0	84	67	52	3	0	0	0	0	0	0.21	1.115	3.361	0	0	0	1.134	4.06	4.473	7.21	7.62	7.318	0.445	0	0	0	0	0	1.562	0.001	0.179667	7.38267	0.148333	0.001	-10.6092	0.0395533	0.972925	MSTRG.27967	--	--
MSTRG.39571.1	8	4	14	2	0	0	43	18	26	35	0	0	0	0	0	0	0	2	1.061	0.594	2.971	0.302	0	0	0	0.569	0.501	0.813	0	0	0	0	0	0	0	0.049	1.542	0.100667	0.586	0.271	0.001	0.0163333	-3.93714	0.0396865	0.972925	MSTRG.39571	--	--
MSTRG.17957.1	23	86	92	37	7	12	14	3	15	40	50	36	5	7	7	21	26	30	3.763	15.246	24.603	7.061	1.081	1.407	0	0.215	0.399	0.547	0.907	0.81	1.875	2.024	2.264	2.937	3.505	4.321	14.5373	3.183	0.475333	0.754667	2.05433	3.58767	-2.1913	0.0396889	0.972925	MSTRG.17957	--	--
MSTRG.50874.1	6	4	9	11	20	20	12	21	4	127	87	61	2	0	1	6	12	35	0.572	0.405	1.373	1.195	1.77	1.344	5.876	10.825	13.059	5.498	4.956	4.331	0.11	0	0.083	0.383	0.705	2.168	0.783333	1.43633	1.92567	4.92833	0.0643333	1.08533	0.874692	0.039719	0.972925	ncbi_105035897	--	--
MSTRG.24384.1	2	2	18	0	1	0	2	1	1	1	0	0	11801	12247	10672	2	0	9	0.257	0.273	3.703	0	0.119	0	0.611	0.505	2.064	0.171	0	0	1206.52	965.384	941.034	0.397	0	1.897	1.411	0.0396667	0.0693333	0.057	1037.65	0.764667	-5.15265	0.0399031	0.972925	ncbi_105054280	--	--
MSTRG.14344.1	24	27	46	18	2	3	67	47	68	22	15	8	0	0	0	6	1	9	1.603	1.934	4.958	1.419	0.125	0.143	4.489	3.011	4.125	2.306	2.084	1.379	0	0	0	0.37	0.059	0.529	2.83167	0.562333	0.921667	1.923	0.001	0.319333	-2.33215	0.0399388	0.972925	MSTRG.14344	--	--
MSTRG.54290.1	0	5	3	9	18	8	391	340	413	0	0	0	2	0	0	0	0	6	0	0.345	0.312	0.666	1.085	0.366	6.915	5.781	8.475	0	0	0	0.207	0	0	0	0	0.435	0.219	0.705667	6.59533	0.001	0.069	0.145	1.68806	0.0399713	0.972925	-	-	-
MSTRG.7236.1	6	3	25	2	1	1	0	0	0	0	0	0	462	636	494	74	122	89	0.581	0.308	3.873	0.221	0.09	0.068	0	0.888	0.334	0	0	0	6.865	7.285	6.33	2.615	4.157	3.24	1.58733	0.126333	0.001	0.001	6.82667	3.33733	-3.6513	0.0400788	0.972925	-	-	-
MSTRG.29566.1	2	6	3	10	12	14	2	2	1	0	0	0	2	13	9	2	5	13	0.049	0.157	0.118	0.281	0.275	0.243	1.61	4.491	10.703	0	0	0	0.189	0.938	0.741	0.434	1.105	2.942	0.108	0.266333	0.439	0.001	0.622667	1.49367	1.3022	0.0401254	0.972925	MSTRG.29566	--	--
XR_833861.3	116	137	70	116	199	236	14	11	6	0	0	0	1	0	0	23	31	37	11.338	14.221	10.948	12.924	18.065	16.263	2.739	7.898	8.292	0	0	0	0.094	0	0	2.516	3.262	4.169	12.169	15.7507	1.09433	0.001	0.0313333	3.31567	0.372202	0.0402672	0.972925	ncbi_105056526	LOC105056526	uncharacterized LOC105056526
MSTRG.10491.1	315	240	214	319	354	456	54	97	23	48	49	0	94	133	115	339	385	284	3.849	3.114	4.184	4.442	4.016	3.927	13.831	36.918	63.296	1.797	2.419	0	1.223	1.334	1.29	3.111	3.406	2.684	3.71567	4.12833	8.67033	1.40533	1.28233	3.067	0.151938	0.0402987	0.972925	MSTRG.10491	--	--
MSTRG.17752.1	32	17	20	37	36	58	87	69	61	11	9	13	1	0	4	29	26	20	0.743	0.419	0.743	0.979	0.776	0.949	2.24	2.585	2.493	1.362	1.478	2.648	0.091	0	0.313	1.975	1.707	1.403	0.635	0.901333	2.709	1.82933	0.134667	1.695	0.505304	0.0403918	0.972925	-	-	-
MSTRG.3367.1	5	10	1	0	0	0	0	0	0	52	29	39	0	0	0	0	0	4	1.009	2.169	0.341	0	0	0	1.459	0.465	0.467	2.374	1.76	2.929	0	0	0	0	0	0.6	1.173	0.001	0.001	2.35433	0.001	0.2	-10.196	0.0404729	0.972925	MSTRG.3367	--	--
XR_003801502.1	6	15	0	0	0	0	0	0	0	70	71	52	302	343	341	124	98	90	0.298	0.725	0	0	0	0	0.133	0.621	0.511	0.993	1.332	1.205	13.452	11.8	13.128	3.428	2.612	2.562	0.341	0.001	0.001	1.17667	12.7933	2.86733	-8.41363	0.0405125	0.972925	ncbi_105049699	LOC105049699	uncharacterized LOC105049699%2C transcript variant X3
MSTRG.51404.1	7	23	19	6	0	2	43	39	26	13	15	10	38	48	44	9	3	36	0.529	1.845	2.297	0.517	0	0.107	0.749	0.328	2.115	1.445	2.21	1.828	1.729	1.666	1.723	0.661	0.233	2.822	1.557	0.208	1.22033	1.82767	1.706	1.23867	-2.90411	0.0405458	0.972925	MSTRG.51404	--	--
MSTRG.46728.1	24	48	82	29	6	4	42	11	16	40	39	37	13	19	0	1	1	16	6.643	13.802	35.91	9.077	1.419	0.745	0.744	1.468	1.191	3.85	4.936	5.807	0.529	0.604	0	0.245	0.205	3.193	18.785	3.747	1.865	4.86433	0.377667	1.21433	-2.32577	0.0405985	0.972925	MSTRG.46728	--	--
MSTRG.44587.1	2	4	9	0	0	0	88	100	78	0	0	1	6	0	3	0	0	2	0.307	0.591	2.054	0	0	0	6.163	5.183	7.015	0	0	0.142	1.329	0	0.601	0	0	0.352	0.984	0.001	6.42233	0.0473333	0.643333	0.117333	-9.94251	0.0406449	0.972925	MSTRG.44587	--	--
MSTRG.18660.1	8	8	11	2	1	0	345	339	305	429	320	198	2	0	0	124	135	100	1.859	1.974	4.09	0.53	0.216	0	53.938	52.81	55.232	3.724	3.683	2.827	0.349	0	0	3.305	3.484	2.75	2.641	0.248667	52.9847	3.41133	0.116333	3.17967	-3.4088	0.0408582	0.972925	ncbi_105049245	--	--
MSTRG.45368.1	14	35	29	11	0	0	1	1	1	9	5	12	53	55	46	0	0	0	4.56	12.213	14.958	4.01	0	0	0.658	1.381	3.227	1	0.737	2.193	2.908	2.326	2.176	0	0	0	10.577	1.33667	0.105	1.31	2.47	0.001	-2.98422	0.0408836	0.972925	MSTRG.45368	--	--
MSTRG.10956.1	4	1	17	1	0	0	3045	2906	3169	0	1	14	70	55	54	28	36	112	0.309	0.083	2.102	0.092	0	0	41.181	36.285	40.173	0	0.21	3.641	4.546	2.753	3.031	1.821	2.217	7.415	0.831333	0.0306667	37.826	1.28367	3.44333	3.81767	-4.76068	0.0408892	0.972925	-	-	-
MSTRG.38433.1	3	1	3	6	6	18	1	1	0	939	697	455	245	268	208	8	9	17	0.238	0.084	0.381	0.543	0.443	1.008	0.455	0.851	3.098	5.557	5.468	4.429	6.428	5.44	4.706	0.888	0.963	1.943	0.234333	0.664667	0.0603333	5.15133	5.52467	1.26467	1.50407	0.0409558	0.972925	ncbi_105033147	--	--
MSTRG.30117.1	3	17	9	2	0	1	25	32	23	2	0	3	0	11	4	3	3	13	0.313	1.83	1.504	0.238	0	0.074	2.065	1.645	0.62	0.318	0	0.784	0	0.811	0.33	0.253	0.234	1.038	1.21567	0.104	2.65767	0.367333	0.380333	0.508333	-3.54709	0.0409988	0.972925	-	-	-
MSTRG.3718.1	10	41	24	11	0	2	44	33	55	0	0	0	1	0	0	1	2	1	2.748	12.323	10.927	3.471	0	0.396	0.899	1.003	0.873	0	0	0	0.146	0	0	0.136	0.265	0.142	8.666	1.289	1.15033	0.001	0.0486667	0.181	-2.74911	0.0410367	0.972925	MSTRG.3718	--	--
MSTRG.33270.1	5	8	12	2	0	0	31	18	63	0	2	6	7	15	2	0	0	0	0.651	1.197	2.577	0.283	0	0	2.607	2.106	3.349	0	0.32	1.007	1.168	1.929	0.288	0	0	0	1.475	0.0943333	3.44833	0.442333	1.12833	0.001	-3.9668	0.0411415	0.972925	MSTRG.33270	--	--
MSTRG.51070.1	8	4	29	2	1	3	172	152	178	4	4	2	23	46	36	76	80	56	2.115	1.105	11.63	0.682	0.234	0.499	1.441	1.287	1.994	0.42	0.557	0.345	0.508	0.783	0.685	4.596	4.664	3.488	4.95	0.471667	1.47567	0.440667	0.658667	4.24933	-3.39159	0.0411958	0.972925	MSTRG.51070	--	--
MSTRG.17959.1	64	69	35	73	83	138	0	0	0	0	0	3	101	57	0	1232	1237	1129	1.595	1.819	1.399	2.065	1.921	2.415	0.322	0.342	3.607	0	0	0.308	1.169	0.505	0.002	13.603	13.176	12.844	1.60433	2.13367	0.001	0.102667	0.558667	13.2077	0.411361	0.0412109	0.972925	ncbi_109506082	--	--
MSTRG.32744.1	1421	1206	928	1372	1665	2183	1	0	0	0	0	1	86	126	118	2	2	3	21.611	19.478	22.584	23.783	23.518	23.406	0.406	0.993	2.576	0	0	0.148	2.883	3.256	3.411	0.221	0.213	0.341	21.2243	23.569	0.0336667	0.0493333	3.18333	0.258333	0.151171	0.0412287	0.972925	ncbi_105060342	--	--
MSTRG.52315.1	10	9	17	1	2	3	0	0	0	0	1	3	0	0	0	171	177	149	0.609	0.599	1.662	0.069	0.113	0.131	0.163	0.173	4.687	0	0.069	0.255	0	0	0	3.325	3.316	2.983	0.956667	0.104333	0.001	0.108	0.001	3.208	-3.19682	0.0412525	0.972925	MSTRG.52315	--	--
MSTRG.36273.1	8	5	12	2	0	0	383	360	436	85	55	38	19	14	28	17	16	18	2.341	1.488	5.423	0.65	0	0	4.7	4.996	5.215	5.155	4.422	3.79	2.534	1.464	3.201	1.305	1.184	1.423	3.084	0.216667	4.79833	4.45567	2.39967	1.304	-3.83125	0.0413035	0.972925	MSTRG.36273	--	--
MSTRG.3919.1	5	29	18	6	2	1	6	4	0	126	92	104	0	0	0	0	0	0	1.41	8.516	7.902	1.763	0.539	0.203	2.506	2.868	1.918	3.507	3.381	4.762	0	0	0	0	0	0	5.94267	0.835	0.322	3.88333	0.001	0.001	-2.83126	0.041342	0.972925	MSTRG.3919	--	--
XR_003801098.1	0	0	0	0	20	0	81	100	29	78	38	38	0	0	0	27	24	161	0	0	0	0	0.451	0	24.841	29.716	111.51	4.631	2.991	3.711	0	0	0	1.45	1.235	8.995	0.001	0.150333	12.0957	3.77767	0.001	3.89333	7.23202	0.0413891	0.972925	ncbi_105043842	LOC105043842	uncharacterized LOC105043842%2C transcript variant X12
MSTRG.46993.1	5	7	20	3	0	0	0	0	0	22	36	19	0	0	0	11	8	52	0.706	1.038	4.371	0.477	0	0	0.815	0.192	0.579	1.999	4.394	2.856	0	0	0	1.082	0.794	5.287	2.03833	0.159	0.001	3.083	0.001	2.38767	-3.68029	0.0413964	0.972925	MSTRG.46993	--	--
MSTRG.40892.1	616	575	323	628	804	894	6	26	8	10	10	2	78	99	96	1	0	2	14.693	14.558	12.327	17.068	17.797	15.018	1.582	0.157	1.734	0.475	0.629	0.156	1.374	1.345	1.459	0.156	0	0.244	13.8593	16.6277	0.193	0.42	1.39267	0.133333	0.262728	0.0415811	0.972925	MSTRG.40892	--	--
MSTRG.37433.1	3	13	10	2	0	0	332	307	353	21	13	14	26	30	15	26	18	25	0.537	2.521	2.78	0.408	0	0	3.061	2.864	3.692	1.458	1.197	1.599	1.05	0.923	0.518	3.155	2.106	3.124	1.946	0.136	3.002	1.418	0.830333	2.795	-3.83883	0.0418127	0.972925	MSTRG.37433	--	--
MSTRG.41718.1	71	123	132	67	7	29	3	1	0	1	0	0	0	0	0	4	3	24	12.422	22.67	36.775	13.35	1.066	3.495	0.979	1.04	5.149	0.049	0	0	0	0	0	0.6	0.429	3.765	23.9557	5.97033	0.141333	0.0163333	0.001	1.598	-2.00448	0.0419295	0.972925	MSTRG.41718	--	--
XR_003799780.1	1	0	0	1	8	5	104	196	29	1	14	77	139	164	134	14	10	13	0.162	0	0	0.193	1.085	0.498	35.823	32.181	143.508	0.176	3.221	21.85	4.016	3.65	3.349	0.57	0.392	0.545	0.054	0.592	15.1877	8.41567	3.67167	0.502333	3.45457	0.0421803	0.972925	ncbi_105038281	LOC105038281	uncharacterized LOC105038281%2C transcript variant X2
MSTRG.47399.1	10	31	32	10	0	0	71	68	48	43	33	25	333	580	368	5	0	21	0.951	3.122	4.844	1.125	0	0	3.942	4.018	3.074	4.376	4.452	4.185	4.365	5.854	4.16	0.545	0.008	2.491	2.97233	0.375	4.49567	4.33767	4.793	1.01467	-2.98663	0.0422566	0.972925	MSTRG.47399	--	--
MSTRG.52706.1	15	17	37	10	3	4	56	52	66	0	0	18	8	2	11	1	1	3	3.084	3.737	12.218	2.445	0.583	0.59	2.8	3.563	2.619	0	0	4.027	1.225	0.205	1.427	0.13	0.121	0.399	6.34633	1.206	3.574	1.34233	0.952333	0.216667	-2.39569	0.0423109	0.972925	-	-	-
MSTRG.12394.1	47	29	30	45	68	73	3	3	7	0	0	18	0	0	0	0	0	1	2.327	1.525	2.376	2.539	3.127	2.548	0	0	0.321	0	0	0.857	0	0	0	0	0	0.125	2.076	2.738	0.673667	0.285667	0.001	0.0416667	0.399316	0.0423231	0.972925	-	-	-
MSTRG.40052.1	68	54	40	43	117	152	35	49	45	0	0	0	11	7	2	60	57	73	1.649	1.372	1.554	1.182	2.61	2.576	2.098	1.044	2.203	0	0	0	3.381	1.659	0.53	5.751	5.235	7.192	1.525	2.12267	2.18033	0.001	1.85667	6.05933	0.477069	0.0423586	0.972925	MSTRG.40052	--	--
MSTRG.14472.1	12	24	20	7	3	0	6	0	5	218	128	150	0	0	1	0	1	7	2.57	5.323	6.639	1.586	0.548	0	0	0	0	2.726	2.122	3.085	0	0	0.132	0	0.122	0.82	4.844	0.711333	0.123	2.64433	0.044	0.314	-2.7676	0.0424175	0.972925	ncbi_105045734	--	--
MSTRG.8059.1	4	11	10	2	0	0	16	31	9	531	378	162	1	0	0	11	23	63	0.506	1.438	2.017	0.302	0	0	0.273	0.44	0.257	5.468	5.159	2.744	0.176	0	0	1.38	2.712	8.04	1.32033	0.100667	0.646	4.457	0.0586667	4.044	-3.71324	0.0427275	0.972925	-	-	-
MSTRG.44718.1	11	8	31	6	0	2	0	0	0	8	4	7	9	3	1	19	8	26	0.57	0.448	2.583	0.382	0	0.083	0.138	0.91	2.301	0.702	0.458	0.971	1.177	0.302	0.113	1.453	0.595	2.096	1.20033	0.155	0.001	0.710333	0.530667	1.38133	-2.95309	0.0427741	0.972925	MSTRG.44718	--	--
MSTRG.49987.1	19	21	41	14	1	1	78	0	46	0	2	0	1	0	0	0	0	4	1.59	1.823	5.457	1.287	0.078	0.06	0	0	0	0	0.512	0	0.161	0	0	0	0	0.15	2.95667	0.475	0.722	0.170667	0.0536667	0.05	-2.63797	0.0427965	0.972925	MSTRG.49987	--	--
MSTRG.40626.2	4	3	18	1	0	1	0	0	0	73	62	42	0	0	0	0	0	0	0.352	0.276	2.552	0.107	0	0.075	0.922	1.354	1.591	1.512	1.701	1.437	0	0	0	0	0	0	1.06	0.0606667	0.001	1.55	0.001	0.001	-4.12702	0.0428649	0.972925	-	-	-
MSTRG.6717.1	15	23	24	9	3	4	11	3	15	32	0	0	25	35	36	45	53	40	1.775	2.955	4.785	1.255	0.341	0.379	0.378	0.201	0.151	0.692	0	0	3.164	3.5	3.97	8.426	9.568	7.714	3.17167	0.658333	0.703	0.230667	3.54467	8.56933	-2.26835	0.0428754	0.972925	MSTRG.6717	--	--
MSTRG.7578.1	2	14	4	1	0	0	3	2	11	0	1	5	327	429	393	5	9	13	0.493	3.725	1.563	0.291	0	0	0	0.349	0.526	0	0.103	0.637	3.955	3.999	4.096	0.292	0.507	0.782	1.927	0.097	1.363	0.246667	4.01667	0.527	-4.31223	0.0429365	0.972925	-	-	-
XR_003800242.1	0	0	0	0	47	57	163	95	123	1	4	8	66	100	78	8	14	64	0	0	0	0	0.529	0.493	11.732	12.641	12.267	0.236	1.315	3.088	1.092	1.275	1.113	0.719	1.144	5.805	0.001	0.340667	12.8017	1.54633	1.16	2.556	8.41222	0.0429442	0.972925	ncbi_105040805	LOC105040805	uncharacterized LOC105040805%2C transcript variant X13
MSTRG.16599.1	24	22	28	38	45	47	197	193	195	38	25	17	6	0	0	146	186	157	0.582	0.571	1.074	1.04	1.023	0.805	3.556	2.969	3.829	0.863	0.753	0.635	0.641	0	0	15.951	19.52	17.641	0.742333	0.956	3.36367	0.750333	0.213667	17.704	0.364943	0.0429501	0.972925	-	-	-
MSTRG.17994.1	42	27	66	24	8	11	3	24	12	0	0	0	0	0	0	0	0	0	4.121	2.841	10.422	2.701	0.729	0.733	0.55	0.386	0	0	0	0	0	0	0	0	0	0	5.79467	1.38767	1.12733	0.001	0.001	0.001	-2.06206	0.0430786	0.972925	MSTRG.17994	--	--
MSTRG.47060.1	4	4	6	0	0	0	3	7	10	0	36	0	8	5	11	26	10	51	0.633	0.674	1.829	0	0	0	0	0	0.329	0	1.314	0	0.84	0.405	0.996	2.268	0.84	4.564	1.04533	0.001	0.354667	0.438	0.747	2.55733	-10.0297	0.0431368	0.972925	ncbi_105035135	--	--
MSTRG.8977.1	4	4	6	0	0	0	1539	1292	1497	0	3	14	1	0	1	0	0	2	0.407	0.358	0.916	0	0	0	9.389	7.709	9.663	0	0.677	3.918	0.205	0	0.178	0	0	0.215	0.560333	0.001	8.41367	1.53167	0.127667	0.0716667	-9.13014	0.0431368	0.972925	MSTRG.8977	--	--
MSTRG.7997.1	15	21	20	8	1	4	3	3	0	8	0	9	46	58	51	21	22	74	4.134	6.059	8.649	2.532	0.256	0.777	0.489	0.778	3.779	0.703	0	1.335	1.246	1.211	1.192	2.347	2.354	8.521	6.28067	1.18833	0.124667	0.679333	1.21633	4.40733	-2.40198	0.0431947	0.972925	ncbi_105041114	--	--
MSTRG.32692.1	32	11	23	8	5	1	57	49	34	1	0	0	5	16	4	0	0	4	3.839	1.402	4.416	1.094	0.557	0.085	1.703	2.843	0.597	0.169	0	0	0.29	0.687	0.211	0	0	0.313	3.219	0.578667	2.788	0.0563333	0.396	0.104333	-2.47581	0.0432302	0.972925	ncbi_105060294	--	--
MSTRG.42960.1	22	41	74	26	2	3	176	137	190	23	34	33	0	5	10	0	0	0	3.946	7.747	20.829	5.229	0.327	0.429	2.264	2.404	2.385	0.999	1.978	2.412	0	0.321	0.718	0	0	0	10.8407	1.995	2.37933	1.79633	0.346333	0.001	-2.44199	0.0432838	0.972925	-	-	-
MSTRG.13689.1	6	4	4	0	0	0	200	191	225	3	6	4	15	5	9	16	23	90	1.851	1.221	1.978	0.151	0	0	5.056	3.817	4.176	0.165	0.419	0.355	3.454	0.946	1.73	2.363	3.251	13.472	1.68333	0.0503333	4.558	0.313	2.04333	6.362	-5.06366	0.0435363	0.972925	MSTRG.13689	--	--
MSTRG.53880.1	1	1	1	7	5	6	496	859	174	4	3	4	99	164	166	5	4	78	0.187	0.199	0.299	1.491	0.868	0.791	43.57	66.319	235.991	0.246	0.244	0.404	2.601	3.307	3.751	0.738	0.627	12.293	0.228333	1.05	26.3703	0.298	3.21967	4.55267	2.20118	0.0435485	0.972925	-	-	-
MSTRG.34286.2	95	93	54	103	116	176	15	0	0	6	5	11	5	0	11	164	217	165	2.68	2.792	2.458	3.308	3.044	3.506	0	0	0	0.578	0.638	1.743	0.355	0.001	0.637	4.641	5.9	4.816	2.64333	3.286	0.150667	0.986333	0.331	5.119	0.313974	0.0435953	0.972925	-	-	-
MSTRG.10766.1	9	14	30	7	0	2	4	12	1	0	35	0	0	0	0	7	13	12	2.295	4.035	12.812	2.05	0	0.416	3.584	6.143	9.99	0	0.46	0	0	0	0	0.755	1.352	1.333	6.38067	0.822	1.019	0.153333	0.001	1.14667	-2.9565	0.0435966	0.972925	-	-	-
MSTRG.18287.1	5	6	14	2	0	0	17	16	25	10	10	31	101	161	163	8	2	12	0.395	0.497	1.744	0.175	0	0	0.375	0.341	1.113	0.596	0.79	3.039	5.014	6.19	6.985	0.458	0.09	0.65	0.878667	0.0583333	0.799667	1.475	6.063	0.399333	-3.91292	0.043618	0.972925	-	-	-
MSTRG.2104.2	325	275	199	316	386	495	264	228	263	3	2	7	2	0	8	2	0	9	3.169	2.849	3.111	3.516	3.493	3.405	3.117	3.654	2.834	0.557	0.492	2.137	0.116	0	0.435	0.48	0	2.087	3.043	3.47133	3.30467	1.062	0.183667	0.855667	0.189996	0.043753	0.972925	-	-	-
MSTRG.17735.1	15	19	27	9	2	0	1	8	0	0	0	1	0	1	0	0	0	1	2.067	2.738	5.881	1.433	0.242	0	0.595	0.958	2.13	0	0	0.081	0	0.125	0	0	0	0.096	3.562	0.558333	0.134	0.027	0.0416667	0.032	-2.67349	0.0438987	0.972925	MSTRG.17735	--	--
MSTRG.38771.1	37	41	18	51	50	73	14	15	7	3	2	7	29	16	27	658	700	622	2.44	2.871	1.899	3.833	3.062	3.393	2.291	2.298	4.278	0.281	0.248	1.077	0.73	0.302	0.573	8.129	8.338	7.914	2.40333	3.42933	0.587667	0.535333	0.535	8.127	0.512891	0.0439009	0.972925	MSTRG.38771	--	--
MSTRG.47759.3	17	35	16	6	0	8	384	317	395	0	0	6	1	0	0	66	37	69	3.361	7.192	5.05	1.387	0	1.128	5.138	2.959	3.99	0	0	0.663	0.085	0	0	6.061	3.226	6.528	5.201	0.838333	4.21433	0.221	0.0283333	5.27167	-2.63319	0.0440412	0.972925	-	-	-
MSTRG.40053.1	6	12	4	15	23	18	99	99	93	10	7	4	27	18	32	5	1	25	0.755	1.682	0.913	2.255	2.773	1.681	5.041	3.808	5.519	1.24	1.151	0.816	0.966	0.497	0.988	0.448	0.091	2.391	1.11667	2.23633	4.893	1.069	0.817	0.976667	1.00194	0.0440545	0.972925	-	-	-
MSTRG.40812.1	3	12	1	0	0	0	72	92	76	8	10	6	3	0	0	6	2	2	0.908	4.085	0.717	0	0	0	2.57	1.526	1.875	0.536	0.888	0.661	0.614	0	0	0.73	0.267	0.277	1.90333	0.001	2.34033	0.695	0.204667	0.424667	-10.8943	0.0440617	0.972925	MSTRG.40812	--	--
MSTRG.54560.1	5	7	23	3	1	1	52	72	58	0	0	0	0	0	1	18	25	66	0.334	0.488	2.314	0.235	0.059	0.045	1.136	0.449	1.069	0	0	0	0	0	0.078	3.346	4.502	12.848	1.04533	0.113	1.04433	0.001	0.026	6.89867	-3.20957	0.0440829	0.972925	-	-	-
MSTRG.42099.1	6	14	41	7	0	3	299	291	339	26	0	9	1	0	0	155	137	130	0.901	2.07	9.432	1.193	0	0.262	5.607	5.067	4.68	0.616	0	0.371	0.18	0	0	4.011	3.418	3.465	4.13433	0.485	5.25633	0.329	0.06	3.63133	-3.0916	0.0440948	0.972925	MSTRG.42099	--	--
MSTRG.9398.1	4	12	17	3	1	0	6	19	1	0	0	31	105	114	126	227	225	160	0.778	2.426	5.252	0.674	0.181	0	1.624	4.028	10.212	0	0	2.335	2.157	1.805	2.232	4.949	4.73	3.592	2.81867	0.285	0.789333	0.778333	2.06467	4.42367	-3.30598	0.0441127	0.972925	ncbi_105042322	--	--
XR_003800189.1	0	0	0	0	6	8	40	25	23	1	0	18	27	33	28	36	42	125	0	0	0	0	0.346	0.343	2.525	2.663	4.707	0.148	0	4.38	1.649	1.554	1.475	2.074	2.347	7.492	0.001	0.229667	3.92633	1.50933	1.55933	3.971	7.8434	0.0441485	0.972925	ncbi_105040624	LOC105040624	uncharacterized LOC105040624%2C transcript variant X3
MSTRG.6925.1	18	63	37	21	1	5	1	0	0	0	2	5	9	6	0	27	23	76	5.878	21.554	19.062	7.868	0.21	1.094	1.069	0	3.634	0	0.324	1.012	0.841	0.432	0	1.783	1.456	5.147	15.498	3.05733	0.0333333	0.445333	0.424333	2.79533	-2.34174	0.0441919	0.972925	-	-	-
MSTRG.30786.1	14	31	25	12	1	2	4	4	3	0	0	0	10	7	6	239	256	242	2.372	5.417	6.473	2.242	0.152	0.232	3.726	5.684	5.402	0	0	0	1.004	0.542	0.519	7.959	8.202	8.292	4.754	0.875333	0.672333	0.001	0.688333	8.151	-2.44124	0.0442842	0.972925	-	-	-
MSTRG.20591.1	124	109	101	133	167	198	66	43	52	114	95	77	67	40	86	0	0	2	2.744	2.562	3.577	3.355	3.433	3.089	0.903	1.66	0.667	1.232	1.361	1.368	0.802	0.374	0.889	0	0	0.254	2.961	3.29233	1.43333	1.32033	0.688333	0.0846667	0.153026	0.0443183	0.972925	MSTRG.20591	--	--
XR_003800750.1	6	7	5	13	14	19	1	0	0	60	39	53	3	0	2	33	30	21	0.479	0.594	0.639	1.184	1.039	1.07	0.282	1.495	2.027	1.937	1.692	2.829	0.397	0	0.228	2.491	2.183	1.632	0.570667	1.09767	0.05	2.15267	0.208333	2.102	0.94372	0.044353	0.972925	ncbi_114914117	LOC114914117	uncharacterized LOC114914117
XR_833860.2	8	17	11	2	3	1	200	157	182	75	108	41	4	0	2	0	2	9	1.052	2.374	2.315	0.3	0.366	0.093	8.565	7.338	8.56	0.885	1.692	0.802	1.249	0	0.489	0	0.099	0.495	1.91367	0.253	2.203	1.12633	0.579333	0.198	-2.91913	0.0446578	0.972925	ncbi_105056525	LOC105056525	uncharacterized LOC105056525
MSTRG.4352.1	9	8	10	13	24	25	438	447	428	118	111	91	24	7	23	6	7	11	0.82	0.774	1.458	1.351	2.032	1.606	6.792	6.795	7.981	3.978	4.953	5.024	1.663	0.374	1.382	0.22	0.248	0.416	1.01733	1.663	6.609	4.65167	1.13967	0.294667	0.708996	0.0446905	0.972925	MSTRG.4352	--	--
XR_003802450.1	0	0	31	0	0	0	5	6	6	79	45	60	3	0	2	0	0	1	0	0	3.376	0	0	0	0	0	1.396	0.752	0.559	0.939	0.167	0	0.096	0	0	0.094	1.12533	0.001	1.61533	0.75	0.0876667	0.0313333	-10.1361	0.0446908	0.972925	ncbi_105057041	LOC105057041	uncharacterized LOC105057041%2C transcript variant X1
MSTRG.21151.1	2	2	17	1	0	0	127	181	185	0	0	1	42	38	28	36	16	72	0.343	0.364	4.667	0.196	0	0	2.744	2.562	3.577	0	0	0.257	1.354	0.944	0.778	2.06	0.896	4.268	1.79133	0.0653333	2.815	0.0856667	1.02533	2.408	-4.77707	0.04471	0.972925	ncbi_105051231	--	--
MSTRG.26208.1	49	54	21	46	80	112	3	4	3	0	0	5	0	0	0	0	2	0	2.143	2.486	1.43	2.297	3.224	3.417	1.926	1.423	1.34	0	0	0.756	0	0	0	0	0.212	0	2.01967	2.97933	0.215667	0.252	0.001	0.0706667	0.560872	0.0447185	0.972925	MSTRG.26208	--	--
MSTRG.21605.1	1	9	10	1	0	0	9	10	2	9	4	13	6	7	8	0	0	1	0.173	1.652	2.766	0.197	0	0	0.156	0.166	0.25	0.359	0.196	0.86	1.17	1.052	1.345	0	0	0.11	1.53033	0.0656667	0.839333	0.471667	1.189	0.0366667	-4.54254	0.0448834	0.972925	MSTRG.21605	--	--
MSTRG.15048.1	3	4	7	0	0	0	4	14	4	3	1	9	0	2	0	0	0	2	0.471	0.668	1.773	0	0	0	0.963	1.609	5.726	0.398	0.255	1.994	0	0.093	0	0	0	0.515	0.970667	0.001	0.399333	0.882333	0.031	0.171667	-9.92283	0.0448982	0.972925	-	-	-
MSTRG.36476.1	3	4	7	0	0	0	7	13	12	13	7	0	0	0	0	90	79	90	0.178	0.251	0.669	0	0	0	4.055	2.65	3.119	1.709	1.15	0	0	0	0	3.484	2.949	3.589	0.366	0.001	0.637	0.953	0.001	3.34067	-8.5157	0.0448982	0.972925	MSTRG.36476	--	--
MSTRG.13575.1	10	22	5	4	0	0	211	295	205	0	3	9	5	0	3	0	0	0	0.645	1.462	0.459	0.275	0	0	26.478	18.927	19.555	0	0.731	2.862	0.502	0	0.26	0	0	0	0.855333	0.0916667	23.3063	1.19767	0.254	0.001	-3.22202	0.0450705	0.972925	MSTRG.13575	--	--
MSTRG.41166.1	11	7	11	3	0	0	16	23	6	32	36	45	0	0	0	25	21	220	1.793	1.212	2.864	0.557	0	0	5.257	3.487	14.385	1.587	2.367	3.67	0	0	0	2.655	2.188	24.088	1.95633	0.185667	1.48367	2.54133	0.001	9.64367	-3.39737	0.0451143	0.972925	MSTRG.41166	--	--
MSTRG.37750.1	2	3	15	1	0	0	0	1	0	0	0	3	18	47	29	2	2	19	0.272	0.433	3.264	0.155	0	0	0	0.67	4.444	0	0	0.504	0.616	1.264	0.884	0.255	0.279	2.489	1.323	0.0516667	0.033	0.168	0.921333	1.00767	-4.67844	0.0453425	0.972925	MSTRG.37750	--	--
MSTRG.17339.1	46	124	25	26	9	23	873	834	910	0	0	0	1	0	1	141	147	120	20.396	58.361	17.737	13.14	3.706	7.19	4.457	3.995	4.195	0	0	0	0.259	0	0.223	3.496	3.514	3.064	32.1647	8.012	4.059	0.001	0.160667	3.358	-2.00524	0.0453655	0.972925	MSTRG.17339	--	--
MSTRG.4195.1	7	24	30	9	1	2	1	2	1	0	0	0	10	14	19	44	44	31	0.808	2.762	5.183	1.085	0.101	0.166	0.695	0.738	2.225	0	0	0	1.46	1.576	2.393	4.975	4.796	3.61	2.91767	0.450667	0.0896667	0.001	1.80967	4.46033	-2.69468	0.0454611	0.972925	-	-	-
MSTRG.262.1	24	56	47	21	0	7	0	1	0	0	0	0	15	27	8	632	619	513	6.651	16.783	21.149	6.876	0	1.382	0.34	0.722	2.176	0	0	0	1.792	2.486	0.824	5.373	5.073	4.492	14.861	2.75267	0.0296667	0.001	1.70067	4.97933	-2.43263	0.0455439	0.972925	ncbi_105055106	--	--
MSTRG.2703.1	1	7	12	1	0	0	0	0	0	26	19	26	264	37	169	1	0	2	0.137	1.02	2.634	0.156	0	0	0.179	3.224	0	0.966	0.936	1.589	25.954	2.825	14.327	0.258	0	0.661	1.26367	0.052	0.001	1.16367	14.3687	0.306333	-4.60296	0.0457246	0.972925	MSTRG.2703	--	--
MSTRG.48817.1	1	7	12	1	0	0	233	190	245	7	5	15	0	0	0	0	0	0	0.154	1.069	2.921	0.189	0	0	23.815	15.462	24.561	1.264	1.245	4.503	0	0	0	0	0	0	1.38133	0.063	20.7547	2.33733	0.001	0.001	-4.45457	0.0457246	0.972925	MSTRG.48817	--	--
MSTRG.44708.1	1	6	8	0	0	0	668	606	627	0	0	0	326	435	348	0	0	2	0.274	1.313	2.598	0	0	0	10.471	9.429	10.889	0	0	0	69.359	71.512	63.956	0	0	0.326	1.395	0.001	9.607	0.001	68.2757	0.108667	-10.446	0.045773	0.972925	MSTRG.44708	--	--
MSTRG.13829.1	18	26	52	17	1	1	1	2	0	0	0	1	1	0	0	0	0	0	1.019	1.562	4.708	1.096	0.053	0.04	0.443	0.627	1.771	0	0	0.393	0.167	0	0	0	0	0	2.42967	0.396333	0.0566667	0.131	0.0556667	0.001	-2.61597	0.0459762	0.972925	-	-	-
MSTRG.27108.1	149	155	111	159	244	228	18	14	8	8	5	13	0	0	0	14	5	42	2.524	2.789	3.009	3.07	3.839	2.723	1.877	1.735	9.946	1.294	1.084	3.348	0	0	0	2.878	1.061	8.865	2.774	3.21067	0.707333	1.90867	0.001	4.268	0.210905	0.0461321	0.972925	ncbi_105056057	--	--
MSTRG.26433.1	199	177	581	212	27	48	198	192	215	6	1	3	7	4	0	0	8	14	29.404	27.751	137.685	35.726	3.667	5.012	2.524	2.789	3.009	0.917	0.203	0.754	0.454	0.215	0	0	0.416	0.806	64.9467	14.8017	2.63633	0.624667	0.223	0.407333	-2.1335	0.0461519	0.972925	-	-	-
MSTRG.43511.1	7	6	17	3	0	0	143	113	80	2	2	2	0	0	1	244	297	292	0.496	0.451	1.929	0.242	0	0	2.163	1.503	1.529	0.303	0.401	0.435	0	0	0.052	5.509	6.465	6.79	0.958667	0.0806667	1.98533	0.379667	0.0173333	6.25467	-3.57098	0.0461567	0.972925	-	-	-
MSTRG.23476.1	3	7	3	17	10	12	7	10	11	1	1	10	6	0	3	21129	22697	18047	0.137	0.34	0.22	0.887	0.425	0.387	0.197	1.044	0	0.097	0.151	1.325	1.055	0	0.386	3365.82	3485.69	2960.8	0.232333	0.566333	1.42033	0.524333	0.480333	3270.77	1.28546	0.0463552	0.972925	-	-	-
MSTRG.29739.10	7284	8381	3325	8551	7672	15619	21	67	9	5	3	16	8	0	0	8	7	13	729.085	890.905	532.579	975.488	713.201	1102.1	4.216	17.484	38.115	0.571	0.437	2.894	0.998	0	0	0.534	0.451	0.894	717.523	930.264	3.77767	1.30067	0.332667	0.626333	0.374615	0.0465466	0.972925	-	-	-
MSTRG.28627.1	3	11	25	3	1	2	13	7	11	1	0	2	41	44	28	5	10	21	0.446	1.735	5.932	0.508	0.138	0.209	3.526	3.745	4.603	0.127	0	0.449	1.153	0.954	0.679	0.764	1.572	3.614	2.70433	0.285	0.737333	0.192	0.928667	1.98333	-3.24624	0.0465978	0.972925	-	-	-
MSTRG.33162.1	2	2	8	12	12	15	5	4	2	0	24	13	14	0	9	0	0	0	0.326	0.492	2.611	2.762	2.26	2.153	2.112	2.243	1.859	0	0.521	0.35	1.344	0	0.719	0	0	0	1.143	2.39167	0.297333	0.290333	0.687667	0.001	1.06519	0.0466719	0.972925	ncbi_109504815	--	--
MSTRG.11603.2	0	0	0	0	0	23	123	120	131	2	1	2	22	24	20	20	29	63	0	0	0	0	0	0.372	5.268	5.295	8.461	0.051	0.034	0.084	1.02	0.858	0.799	2.493	3.543	8.052	0.001	0.124	5.735	0.0563333	0.892333	4.696	6.9542	0.0467731	0.972925	-	-	-
MSTRG.28816.1	35	29	26	14	8	7	36	42	44	0	0	1	2	0	0	99	59	54	2.595	2.283	3.084	1.183	0.551	0.366	2.578	1.917	1.513	0	0	0.28	0.154	0	0	2.444	1.404	1.363	2.654	0.7	2.70067	0.0933333	0.0513333	1.737	-1.92274	0.0467999	0.972925	-	-	-
MSTRG.47434.1	6	4	22	3	0	0	10	14	16	1	2	7	0	0	0	0	0	1	0.593	0.409	3.793	0.369	0	0	0.632	0.385	0.329	0.205	0.657	2.38	0	0	0	0	0	0.097	1.59833	0.123	0.926	1.08067	0.001	0.0323333	-3.69984	0.0468501	0.972925	ncbi_105035202	--	--
MSTRG.48617.1	2	1	13	0	0	0	26	17	20	0	0	0	2	0	14	7	4	30	0.259	0.152	2.588	0	0	0	1.104	0.781	1.177	0	0	0	0.579	0	3.494	0.683	0.405	3.213	0.999667	0.001	1.485	0.001	1.35767	1.43367	-9.9653	0.0468953	0.972925	ncbi_105035384	--	--
MSTRG.53972.2	324	262	245	128	44	170	5	10	3	0	0	0	28	49	31	11	17	11	4.118	3.535	4.984	1.852	0.516	1.524	0.951	3.122	4.844	0	0	0	3.626	4.892	3.462	1.728	2.574	1.779	4.21233	1.29733	0.444667	0.001	3.99333	2.027	-1.69907	0.0469261	0.972925	-	-	-
MSTRG.42023.1	76	49	62	70	106	130	0	0	0	0	0	4	0	0	0	190	226	223	1.072	0.731	1.389	1.128	1.382	1.289	1.023	1.558	4.443	0	0	0.319	0	0	0	5.527	6.337	6.671	1.064	1.26633	0.001	0.106333	0.001	6.17833	0.251159	0.0469343	0.972925	MSTRG.42023	--	--
MSTRG.40221.1	5	3	2	10	12	10	0	0	0	120	90	84	0	0	0	6	4	38	0.75	0.506	0.597	1.746	1.706	1.035	0	1.942	1.562	1.375	1.367	1.583	0	0	0	0.301	0.173	1.936	0.617667	1.49567	0.001	1.44167	0.001	0.803333	1.27589	0.0470366	0.972925	-	-	-
MSTRG.50386.1	1	1	15	0	0	0	1210	1100	911	0	0	17	0	0	0	0	1	1	0.079	0.077	1.732	0	0	0	17.89	15.359	27.71	0	0	1.85	0	0	0	0	0.065	0.074	0.629333	0.001	16.8307	0.616667	0.001	0.0463333	-9.29768	0.0470821	0.972925	MSTRG.50386	--	--
MSTRG.1461.1	51	74	140	58	9	12	137	126	123	0	0	0	6	1	5	0	0	0	7.539	11.7	33.295	9.784	1.287	1.268	2.102	1.329	2.052	0	0	0	1.065	0.137	0.766	0	0	0	17.5113	4.113	1.84467	0.001	0.656	0.001	-2.09003	0.0472551	0.972925	MSTRG.1461	--	--
MSTRG.25987.2	2	5	7	0	0	0	109	96	132	1	3	5	15	38	18	0	1	2	0.305	0.749	1.442	0	0	0	34.606	27.963	13.844	0.104	0.415	0.857	1.717	3.354	1.777	0	0.086	0.185	0.832	0.001	32.6163	0.458667	2.28267	0.0903333	-9.70044	0.0473934	0.972925	-	-	-
MSTRG.48542.1	68	81	187	74	12	17	59	39	45	174	159	122	17	19	11	274	302	287	14.053	17.689	61.526	17.423	2.215	2.493	2.81	1.711	1.876	2.572	3.119	2.972	2.546	2.194	1.421	3.529	3.755	3.805	31.0893	7.377	2.73133	2.88767	2.05367	3.69633	-2.07531	0.0475204	0.972925	MSTRG.48542	--	--
MSTRG.24421.1	2	7	5	0	0	0	2	11	1	4	6	2	3	3	2	11	20	65	0.611	1.842	2.039	0	0	0	2.067	2.738	5.881	0.26	0.506	0.212	0.217	0.167	0.124	1.437	2.467	8.65	1.49733	0.001	0.490667	0.326	0.169333	4.18467	-10.5482	0.0475448	0.972925	MSTRG.24421	--	--
MSTRG.42930.1	4	12	9	1	1	1	0	0	0	0	5	5	11	10	11	38	41	419	0.898	2.95	3.185	0.261	0.208	0.158	0.498	0.794	0.797	0	0.124	0.157	0.512	0.359	0.442	6.534	6.906	74.95	2.34433	0.209	0.001	0.0936667	0.437667	29.4633	-3.4876	0.0476903	0.972925	MSTRG.42930	--	--
MSTRG.33295.1	18	20	42	14	3	3	131	123	126	0	1	0	23	0	0	0	0	0	3.724	4.56	14.129	3.502	0.612	0.454	2.531	1.812	2.359	0	0.305	0	0.597	0	0	0	0	0	7.471	1.52267	2.26633	0.101667	0.199	0.001	-2.2947	0.0476948	0.972925	MSTRG.33295	--	--
MSTRG.11385.1	11	14	26	7	1	3	161	175	191	0	1	0	23	2	12	68	65	60	1.471	2.106	5.789	1.139	0.128	0.32	2.475	3.904	4.601	0	0.335	0	3.762	0.257	1.722	6.758	6.159	6.148	3.122	0.529	3.25767	0.111667	1.91367	6.355	-2.56113	0.0477312	0.972925	-	-	-
MSTRG.2483.1	19	18	12	21	39	37	0	0	0	0	1	25	51	69	36	472	538	483	0.883	0.888	0.892	1.112	1.682	1.212	0.869	0.462	1.06	0	0.138	4.279	1.613	1.701	0.994	6.231	6.851	6.57	0.887667	1.33533	0.001	1.47233	1.436	6.55067	0.58911	0.0477548	0.972925	MSTRG.2483	--	--
XR_831037.3	0	0	0	5	0	10	73	83	89	0	0	22	5	13	0	66	64	73	0	0	0	0.618	0	0.814	0.932	0.983	1.897	0	0	5.137	0.583	1.169	0	1.01	0.947	1.142	0.001	0.477333	1.14067	1.71233	0.584	1.033	8.89885	0.0479351	0.972925	ncbi_105040003	LOC105040003	uncharacterized LOC105040003
MSTRG.23417.2	174	174	102	153	229	363	55	52	72	0	6	6	24	16	16	0	0	0	8.448	9.002	7.911	8.502	10.353	12.452	1.423	1.989	2.123	0	0.619	0.807	1.069	0.556	0.606	0	0	0	8.45367	10.4357	1.90367	0.475333	0.743667	0.001	0.303874	0.0479825	0.972925	-	-	-
MSTRG.15540.1	30	50	53	28	4	4	0	1	0	0	31	0	2	0	2	0	2	16	5.3	9.332	14.883	5.657	0.652	0.495	0	0.199	3.9	0	0.528	0	0.238	0	0.201	0	0.415	3.49	9.83833	2.268	0.0243333	0.176	0.146333	1.30167	-2.11699	0.048086	0.972925	MSTRG.15540	--	--
MSTRG.8950.1	48	74	114	51	7	16	33	38	25	10	8	17	5	7	7	29	11	56	7.106	11.478	26.828	8.525	0.983	1.634	0.375	1.561	3.986	0.595	0.631	1.664	0.926	1	1.119	1.975	0.716	3.884	15.1373	3.714	2.15533	0.963333	1.015	2.19167	-2.02707	0.0481013	0.972925	-	-	-
MSTRG.47155.1	2	13	4	1	0	0	178	151	161	0	0	5	7	0	3	22	32	27	0.352	2.424	1.033	0.218	0	0	1.561	1.645	1.338	0	0	1.45	0.788	0	0.304	4.339	6.084	5.484	1.26967	0.0726667	1.57	0.483333	0.364	5.30233	-4.12701	0.048209	0.972925	MSTRG.47155	--	--
MSTRG.39975.1	7	2	5	0	0	0	0	1	0	6	0	2	7	0	2	91	136	139	0.637	0.194	0.761	0	0	0	1.322	1.966	2.963	0.302	0	0.166	0.533	0	0.149	3.739	5.407	5.895	0.530667	0.001	0.069	0.156	0.227333	5.01367	-9.05166	0.0482379	0.972925	MSTRG.39975	--	--
MSTRG.36579.1	111	77	64	108	118	169	23	22	38	24	24	18	160	190	195	13	15	174	5.235	3.857	4.83	5.806	5.169	5.619	0.695	1.101	0.767	1.123	1.489	1.386	3.617	3.312	3.802	2.207	2.447	31.031	4.64067	5.53133	1.174	1.33267	3.577	11.895	0.253295	0.0483122	0.972925	ncbi_105032544	--	--
MSTRG.33023.1	12	11	8	18	26	22	36	30	43	16	19	13	0	0	0	0	0	0	1.058	1.043	1.1	1.8	2.121	1.329	0.683	0.864	0.572	1.76	2.673	2.315	0	0	0	0	0	0	1.067	1.75	0.912	2.24933	0.001	0.001	0.713795	0.0483678	0.972925	MSTRG.33023	--	--
MSTRG.19859.1	5	1	14	1	0	0	199	346	109	27	0	0	7	7	0	0	0	0	0.775	0.165	3.473	0.177	0	0	41.284	56.526	204.397	1.379	0	0	1.503	1.133	0	0	0	0	1.471	0.059	24.22	0.459667	0.878667	0.001	-4.63994	0.0484529	0.972925	-	-	-
MSTRG.7955.1	7	5	2	0	0	0	68	166	33	27	0	0	2	3	6	7	3	34	2.676	2.196	1.314	0	0	0	14.417	13.404	71.417	0.998	0	0	0.684	0.791	1.771	1.276	0.559	6.699	2.062	0.001	7.06667	0.332667	1.082	2.84467	-11.0098	0.0484707	0.972925	-	-	-
MSTRG.43754.1	134	108	305	120	34	28	10	8	20	1279	1037	701	3	0	0	33	21	26	19.375	16.641	70.742	19.88	4.639	2.877	0.415	0.882	1.108	6.194	6.658	5.585	0.392	0	0	2.358	1.448	1.914	35.586	9.132	1.35733	6.14567	0.130667	1.90667	-1.96231	0.0484989	0.972925	MSTRG.43754	--	--
MSTRG.43138.1	8	21	11	5	0	0	42	32	31	1153	814	626	69	121	95	0	0	4	2.8	7.341	5.998	1.908	0	0	0.573	0.846	0.612	12.091	11.317	10.797	2.878	3.865	3.409	0	0	0.68	5.37967	0.636	0.857333	11.4017	3.384	0.226667	-3.08042	0.0486571	0.972925	-	-	-
MSTRG.22926.1	59	74	164	63	17	17	3	9	9	0	2	22	3	0	1	0	0	0	11.382	15.262	50.959	13.965	3.094	2.32	0.432	0.282	0.424	0	0.263	3.593	0.498	0	0.166	0	0	0	25.8677	6.45967	1.46833	1.28533	0.221333	0.001	-2.00162	0.0487188	0.972925	-	-	-
MSTRG.51502.1	24	35	50	54	53	86	15	24	16	8	10	7	9	29	0	2	0	9	0.7	1.076	2.328	1.785	1.42	1.749	0.773	1.095	1.964	0.632	1.048	0.91	0.183	0.471	0	0.232	0	1.082	1.368	1.65133	1.823	0.863333	0.218	0.438	0.271563	0.0487329	0.972925	MSTRG.51502	--	--
MSTRG.14035.1	289	177	189	243	358	397	7	9	18	15	12	7	20	84	0	0	0	0	12.274	7.984	12.845	11.764	14.122	11.887	0.455	0.097	0	1.291	1.369	0.991	0.477	1.53	0	0	0	0	11.0343	12.591	0.598333	1.217	0.669	0.001	0.190393	0.0487781	0.972925	-	-	-
MSTRG.46346.1	154	224	267	154	24	53	3	16	1	3	2	11	38	70	93	3	6	19	26.464	40.865	73.309	30.068	3.854	6.402	2.002	10.872	14.134	0.313	0.276	1.886	1.433	2.027	3.032	0.141	0.273	0.93	46.8793	13.4413	1.309	0.825	2.164	0.448	-1.80228	0.0488974	0.972925	-	-	-
MSTRG.12352.1	62	52	34	65	69	114	40	59	67	5	3	1	0	0	0	8	3	26	2.286	2.036	2.006	2.732	2.363	2.964	2.493	1.745	1.541	0.969	0.771	0.319	0	0	0	0.445	0.168	1.538	2.10933	2.68633	2.42833	0.686333	0.001	0.717	0.348851	0.0490759	0.972925	MSTRG.12352	--	--
MSTRG.16640.1	0	2	3	4	10	11	0	7	0	9	3	15	15	21	9	0	2	5	0	0.334	0.754	0.717	1.46	1.219	0.859	3.414	6.098	1.006	0.445	2.758	0.755	0.797	0.376	0	0.188	0.501	0.362667	1.132	0.319333	1.403	0.642667	0.229667	1.64216	0.0490883	0.972925	MSTRG.16640	--	--
MSTRG.18734.1	37	52	99	32	12	22	2	10	1	0	0	0	69	68	84	6	7	35	3.296	4.958	14.106	3.235	0.97	1.359	0.646	2.511	9.102	0	0	0	1.997	1.517	2.097	0.796	0.831	4.425	7.45333	1.85467	0.440667	0.001	1.87033	2.01733	-2.00673	0.0491338	0.972925	MSTRG.18734	--	--
MSTRG.5935.1	165	142	83	150	192	288	17	13	8	2	0	10	59	94	100	1	0	8	3.178	2.903	2.549	3.292	3.429	3.911	0.232	0.492	1.298	0.556	0	4.482	6.366	7.788	9.259	0.149	0	1.105	2.87667	3.544	1.12667	1.67933	7.80433	0.418	0.300981	0.0492205	0.972925	MSTRG.5935	--	--
XR_003802690.1	192	226	106	194	304	350	96	128	101	7	6	7	2	0	0	1	0	7	35.385	44.234	31.261	40.753	52.036	45.476	12.106	10.47	8.392	0.304	0.346	0.5	0.231	0	0	0.074	0	0.537	36.96	46.0883	11.6597	0.383333	0.077	0.203667	0.318437	0.0493548	0.972925	ncbi_114914837	LOC114914837	uncharacterized LOC114914837
MSTRG.32747.2	43	60	47	65	76	98	0	1	1	8	3	6	9	0	4	0	0	3	1.386	2.021	2.404	2.367	2.259	2.208	0.584	0.126	4.437	0.943	0.469	1.163	2.864	0	1.126	0	0	0.443	1.937	2.278	0.0606667	0.858333	1.33	0.147667	0.233944	0.0493647	0.972925	-	-	-
MSTRG.14685.1	6	6	5	0	0	1	4	6	3	343	277	190	10	0	7	20	51	49	1.041	1.106	1.388	0	0	0.122	0.929	1.291	3.088	4.272	4.576	3.888	1.052	0	0.663	0.526	1.304	1.333	1.17833	0.0406667	0.239	4.24533	0.571667	1.05433	-4.85676	0.0494865	0.972925	-	-	-
MSTRG.16997.5	0	0	0	0	8	5	2	2	0	11	18	0	0	0	0	464	539	506	0	0	0	0	0.276	0.132	0.724	2.746	6.621	0.249	0.544	0	0	0	0	3.741	4.192	4.203	0.001	0.136	0.236333	0.264333	0.001	4.04533	7.08746	0.0494919	0.972925	-	-	-
MSTRG.29107.1	2	8	8	1	0	0	11	24	22	0	1	24	0	0	1	0	0	0	0.296	1.256	1.892	0.168	0	0	1.081	1.436	1.272	0	0.116	3.454	0	0	0.118	0	0	0	1.148	0.056	1.993	1.19	0.0393333	0.001	-4.35755	0.0495597	0.972925	-	-	-
MSTRG.11206.1	0	2	10	11	17	20	13	5	19	0	0	1	39	29	43	22	29	18	0	0.062	0.463	0.363	0.457	0.408	0.503	0.403	0.711	0	0	0.356	8.721	4.942	8.229	5.93	7.536	4.997	0.175	0.409333	0.964333	0.118667	7.29733	6.15433	1.22592	0.0496248	0.972925	MSTRG.11206	--	--
MSTRG.3227.1	9	22	38	11	2	1	19	34	6	6	4	18	1	0	1	12	14	47	0.762	1.906	4.98	1.027	0.152	0.058	7.231	16.288	21.894	0.326	0.298	1.585	0.087	0	0.075	1.075	1.235	4.423	2.54933	0.412333	3.28767	0.736333	0.054	2.24433	-2.62824	0.049675	0.972925	MSTRG.3227	--	--
MSTRG.11565.1	166	86	90	38	42	57	0	0	0	34	33	17	30	9	18	23	27	20	3.886	2.138	3.371	1.014	0.913	0.941	0	3.094	0.999	1.395	1.795	1.147	5.865	1.318	2.917	2.507	2.799	2.162	3.13167	0.956	0.001	1.44567	3.36667	2.48933	-1.71185	0.0498778	0.972925	-	-	-
MSTRG.49103.2	43	61	130	46	9	21	2	8	1	0	0	0	0	18	0	2	0	9	2.068	3.087	9.896	2.48	0.414	0.699	1.524	4.628	6.244	0	0	0	0	0.22	0	0.728	0	3.374	5.017	1.19767	0.548333	0.001	0.0733333	1.36733	-2.0666	0.0499133	0.972925	ncbi_105035461	--	--
MSTRG.38329.1	5	5	7	1	0	0	7	13	1	8	0	0	13	0	9	0	0	0	0.796	0.788	1.767	0.182	0	0	0.497	0.974	2.814	0.169	0	0	0.472	0	0.282	0	0	0	1.117	0.0606667	0.206333	0.0563333	0.251333	0.001	-4.20258	0.0499466	0.972925	MSTRG.38329	--	--
MSTRG.40360.1	22	40	51	18	0	8	53	42	39	28	37	26	15	4	3	0	0	3	1.584	3.09	6.025	1.478	0	0.414	0.891	0.83	0.676	1.344	2.355	2.053	1.173	0.249	0.212	0	0	0.111	3.56633	0.630667	0.991333	1.91733	0.544667	0.037	-2.49949	0.049949	0.972925	-	-	-
XR_002166301.1	9	7	2	0	1	0	0	0	0	12	17	4	1	0	0	42	20	46	1.231	0.989	0.482	0	0.124	0	0	0.295	0.167	3.059	5.746	1.677	0.397	0	0	2.748	1.233	3.078	0.900667	0.0413333	0.001	3.494	0.132333	2.353	-4.44562	0.0499734	0.972925	ncbi_105059995	LOC105059995	uncharacterized LOC105059995
MSTRG.1826.1	2	14	23	4	0	0	39	42	36	10	10	7	169	257	196	19	7	15	0.304	2.245	5.549	0.778	0	0	1.034	1.053	1.379	0.688	0.912	0.792	10.092	11.791	10.092	0.866	0.305	0.697	2.69933	0.259333	1.29633	0.797333	10.6583	0.622667	-3.37972	0.0501093	0.972925	-	-	-
MSTRG.52872.1	3	6	16	2	0	0	23	33	30	17	21	36	10	0	1	0	0	1	0.248	0.468	1.983	0.191	0	0	3.991	4.874	1.578	1.023	1.676	3.564	1.148	0	0.099	0	0	0.267	0.899667	0.0636667	5.629	2.08767	0.415667	0.089	-3.82078	0.0501763	0.972925	-	-	-
MSTRG.35430.1	7	11	10	3	0	0	0	0	0	0	9	0	3	0	12	9	16	36	1.329	2.214	2.904	0.68	0	0	0	0	2.599	0	3.663	0	1.172	0	4.043	0.849	1.455	3.497	2.149	0.226667	0.001	1.221	1.73833	1.93367	-3.24502	0.0502283	0.972925	MSTRG.35430	--	--
MSTRG.30106.1	1	3	11	0	0	0	13	22	25	0	9	0	36	57	43	8	7	24	0.118	0.282	1.745	0	0	0	2.958	3.913	3.259	0	0.424	0	4.554	5.577	4.643	0.362	0.277	1.056	0.715	0.001	0.751667	0.141333	4.92467	0.565	-9.4818	0.0502538	0.972925	ncbi_105058178	--	--
MSTRG.31644.1	20	27	24	13	2	1	687	569	715	0	5	2	2	4	4	0	0	1	3.971	5.667	7.575	2.98	0.374	0.143	5.043	5.385	5.17	0	0.322	0.15	0.191	0.295	0.33	0	0	0.173	5.73767	1.16567	4.904	0.157333	0.272	0.0576667	-2.29931	0.0503429	0.972925	MSTRG.31644	--	--
MSTRG.493.1	12	15	35	9	0	3	50	59	54	609	425	304	4	0	1	180	188	164	0.508	0.674	2.37	0.434	0	0.089	2.963	2.845	3.227	4.765	4.411	3.911	0.304	0	0.065	4.889	4.936	4.594	1.184	0.174333	3.282	4.36233	0.123	4.80633	-2.76375	0.0503801	0.972925	MSTRG.493	--	--
MSTRG.34103.1	165	265	281	158	74	61	29	19	7	32	10	13	4	0	1	0	0	2	42.306	71.928	115.067	46.144	17.459	10.921	0.133	0.085	0.555	0.843	0.349	0.545	0.331	0	0.071	0	0	0.13	76.4337	24.8413	0.374	0.579	0.134	0.0433333	-1.62147	0.0504901	0.972925	-	-	-
MSTRG.44739.1	523	348	324	474	565	699	156	151	182	10	0	0	0	0	0	43	56	324	3.855	2.724	3.822	3.983	3.868	3.633	4.435	3.534	5.036	0.261	0	0	0	0	0	5.335	6.63	41.063	3.467	3.828	4.10333	0.087	0.001	17.676	0.142903	0.0504964	0.972925	MSTRG.44739	--	--
MSTRG.36201.1	23	13	13	25	27	45	1	0	0	0	1	1	0	0	0	0	3	3	2.565	1.54	2.32	3.178	2.797	3.538	0.083	0.176	2.781	0	0.15	0.186	0	0	0	0	0.399	0.509	2.14167	3.171	0.0206667	0.112	0.001	0.302667	0.566204	0.0505642	0.972925	-	-	-
MSTRG.40414.1	4	6	7	1	0	0	213	199	215	0	0	0	0	0	0	1	4	5	0.38	0.579	0.952	0.103	0	0	4.166	3.884	3.566	0	0	0	0	0	0	0.093	0.358	0.479	0.637	0.0343333	3.90467	0.001	0.001	0.31	-4.21361	0.0505685	0.972925	MSTRG.40414	--	--
MSTRG.7401.1	94	101	56	107	132	153	29	42	3	2	4	1	5	31	18	1	0	3	4.162	4.726	3.957	5.4	5.437	4.777	0.679	0.747	3.663	0.453	1.166	0.373	0.577	2.76	1.792	0.191	0	0.546	4.28167	5.20467	0.297	0.664	1.70967	0.245667	0.281633	0.0507589	0.972925	-	-	-
MSTRG.35743.1	2	3	9	0	0	0	16	37	15	144	116	71	12	0	5	0	0	1	0.404	0.62	2.434	0	0	0	4.346	10.496	30.144	1.55	1.656	1.257	3.189	0	1.002	0	0	0.068	1.15267	0.001	2.85433	1.48767	1.397	0.0226667	-10.1708	0.0508946	0.972925	ncbi_109504891	--	--
MSTRG.13251.1	4	2	1	10	6	11	3	6	12	12	2	4	108	144	147	155	149	150	0.378	0.201	0.151	1.076	0.526	0.732	0	0	0.738	0.927	0.256	0.559	1.835	1.886	2.154	11.827	11.003	11.837	0.243333	0.778	0.659667	0.580667	1.95833	11.5557	1.67684	0.0510027	0.972925	-	-	-
MSTRG.49062.1	49	76	129	55	3	8	82	43	91	0	4	6	44	49	53	6	4	3	3.104	5.12	13.073	4.007	0.15	0.337	1.238	2.006	2.033	0	0.49	0.876	1.301	1.124	1.36	0.543	0.349	0.28	7.099	1.498	1.806	0.455333	1.26167	0.390667	-2.24458	0.0510345	0.972925	MSTRG.49062	--	--
MSTRG.34727.1	18	23	32	11	6	2	15	43	9	5	4	7	21	44	33	5	1	9	1.193	1.679	3.468	0.849	0.377	0.096	2.733	3.611	11.927	0.678	0.72	1.562	3.706	6.069	5.092	0.833	0.155	1.397	2.11333	0.440667	1.22467	0.986667	4.95567	0.795	-2.26176	0.0510461	0.972925	MSTRG.34727	--	--
XR_003801375.1	0	0	29	0	0	0	6	21	8	0	0	0	55	49	53	47	34	118	0	0	0.664	0	0	0	2.878	3.774	13.234	0	0	0	2.194	1.507	1.824	6.633	4.638	17.189	0.221333	0.001	1.13667	0.001	1.84167	9.48667	-7.79008	0.0511646	0.972925	ncbi_105049028	LOC105049028	uncharacterized LOC105049028%2C transcript variant X4
MSTRG.46000.1	18	18	54	16	1	3	0	9	5	0	1	23	0	0	0	26	29	57	1.177	1.195	5.598	1.195	0.06	0.139	0.584	2.666	1.576	0	0.121	3.458	0	0	0	4.397	4.698	9.784	2.65667	0.464667	0.221667	1.193	0.001	6.293	-2.51535	0.0512639	0.972925	MSTRG.46000	--	--
XR_003800219.1	0	0	0	0	0	22	36	40	28	33	41	41	13	18	10	11	3	33	0	0.001	0	0	0	0.155	0.809	1.932	1.941	0.57	0.962	1.169	0.845	0.895	0.558	1.348	0.364	4.072	0.000333333	0.0516667	1.80067	0.900333	0.766	1.928	7.27612	0.0513382	0.972925	ncbi_105040760	LOC105040760	uncharacterized LOC105040760%2C transcript variant X12
MSTRG.51511.1	43	24	62	26	5	7	47	88	29	276	222	120	2	1	3	78	68	91	4.907	2.917	11.371	3.483	0.512	0.569	7.494	7.407	48.944	12.951	13.785	9.216	0.366	0.141	0.474	2.449	2.069	2.956	6.39833	1.52133	4.122	11.984	0.327	2.49133	-2.07236	0.0514414	0.972925	-	-	-
MSTRG.29453.1	22	13	14	36	20	40	16	37	13	0	1	0	185	233	229	37	12	11	2.789	1.75	2.84	5.202	2.355	3.575	20.396	58.361	17.737	0	0.286	0	10.186	9.858	10.825	3.21	1.004	0.983	2.45967	3.71067	7.55033	0.0953333	10.2897	1.73233	0.593216	0.0514881	0.972925	MSTRG.29453	--	--
MSTRG.50852.1	5	4	8	1	0	0	1	0	0	0	2	0	1	0	0	24	27	150	0.738	0.627	1.889	0.168	0	0	0.127	0.406	3.876	0	0.101	0	0.168	0	0	4.515	4.899	28.926	1.08467	0.056	0.032	0.0336667	0.056	12.78	-4.27568	0.0514893	0.972925	MSTRG.50852	--	--
MSTRG.54176.1	19	29	70	22	1	2	157	160	225	30	15	10	14	10	13	239	177	269	0.737	1.194	4.343	0.972	0.036	0.055	2.221	2.124	2.646	3.063	2.04	1.676	1.012	0.557	0.81	5.062	3.604	5.861	2.09133	0.354333	2.19967	2.25967	0.793	4.84233	-2.56124	0.0516015	0.972925	-	-	-
MSTRG.49066.1	2	18	20	4	1	1	0	5	1	16	0	2	58	22	28	24	49	28	0.166	1.594	2.598	0.38	0.073	0.057	0.264	1.816	2.838	0.617	0	0.118	11.592	3.324	4.795	1.863	3.712	2.307	1.45267	0.17	0.141667	0.245	6.57033	2.62733	-3.0951	0.0517037	0.972925	ncbi_105035458	--	--
MSTRG.48022.1	4	10	22	4	0	0	9	11	8	22	15	33	4	0	5	0	0	0	0.459	1.114	3.637	0.483	0	0	1.497	1.59	3.778	0.747	0.675	1.842	0.275	0	0.282	0	0	0	1.73667	0.161	0.414667	1.088	0.185667	0.001	-3.43119	0.0517244	0.972925	MSTRG.48022	--	--
MSTRG.10776.1	2	5	11	1	0	0	1	2	0	0	2	3	39	64	52	82	53	71	0.194	0.516	1.711	0.111	0	0	0.365	3.101	3.212	0	0.174	0.384	1.482	1.875	1.704	2.366	1.486	2.11	0.807	0.037	0.140667	0.186	1.687	1.98733	-4.44697	0.0518304	0.972925	MSTRG.10776	--	--
MSTRG.48140.1	9	9	12	2	2	1	24	12	0	0	0	4	0	1	0	279	191	212	1.6	1.713	3.37	0.408	0.326	0.155	3.34	3.267	4.1	0	0	0.542	0	0.104	0	13.813	9.114	10.829	2.22767	0.296333	0.645333	0.180667	0.0346667	11.252	-2.91024	0.0519838	0.972925	MSTRG.48140	--	--
XR_832396.2	7	6	6	12	16	18	28	25	32	12	4	7	20	38	38	8	16	23	0.879	0.8	1.205	1.717	1.866	1.593	0.742	0.727	2.009	1.993	0.826	1.929	0.813	1.21	1.33	0.773	1.383	2.171	0.961333	1.72533	1.248	1.58267	1.11767	1.44233	0.843766	0.0519888	0.972925	ncbi_105047175	LOC105047175	uncharacterized LOC105047175
MSTRG.20172.1	93	70	273	95	14	18	367	277	357	29	16	16	34	17	31	5	1	16	10.927	8.739	51.006	12.704	1.52	1.509	4.61	3.231	4.819	3.755	2.747	3.408	1.739	0.668	1.385	0.382	0.074	1.29	23.5573	5.24433	3.95033	3.30333	1.264	0.582	-2.16734	0.052161	0.972925	ncbi_105050514	--	--
MSTRG.41048.3	4	10	1	4	26	22	0	5	0	0	0	0	2	0	0	4	2	5	0.549	1.341	0.239	0.572	3.052	1.94	0.754	1.371	4.384	0	0	0	0.326	0	0	0.721	0.306	0.841	0.709667	1.85467	0.175667	0.001	0.108667	0.622667	1.38595	0.052179	0.972925	-	-	-
XR_003798456.1	60	66	37	71	77	118	329	330	314	0	0	0	0	0	0	16	25	30	2.134	2.493	2.106	2.879	2.544	2.959	29.701	25.596	22.45	0	0	0	0	0	0	0.499	0.751	0.963	2.24433	2.794	26.408	0.001	0.001	0.737667	0.316045	0.0522025	0.972925	ncbi_114912694	LOC114912694	uncharacterized LOC114912694
MSTRG.20120.1	1	11	12	1	0	1	10	13	0	8	7	5	7	0	9	0	1	0	0.187	1.678	2.98	0.17	0	0.105	4.1	8.361	14.574	0.254	0.294	0.261	0.311	0	0.342	0	0.088	0	1.615	0.0916667	1.38333	0.269667	0.217667	0.0293333	-4.13899	0.0522039	0.972925	ncbi_105050592	--	--
MSTRG.44825.1	24	33	33	16	0	1	0	4	0	0	0	0	23	15	21	13	13	46	2.58	3.817	5.651	1.996	0	0.076	0.967	0.885	3.425	0	0	0	0.733	0.356	0.561	0.471	0.45	1.774	4.016	0.690667	0.131333	0.001	0.55	0.898333	-2.5397	0.0522192	0.972925	MSTRG.44825	--	--
MSTRG.1072.2	25	32	85	23	0	8	31	32	26	0	0	4	191	250	187	0	0	0	5.153	6.97	27.807	5.426	0	1.148	2.778	3.86	2.616	0	0	0.77	3.626	3.659	3.058	0	0	0	13.31	2.19133	0.792	0.256667	3.44767	0.001	-2.60263	0.0522427	0.972925	-	-	-
XR_003798540.1	0	0	36	0	1	0	86	136	37	2	5	1	83	4	52	38761	35880	30532	0	0	3.259	0	0.044	0	4.828	6.438	24.217	0.221	0.733	0.182	12.842	0.468	6.977	401.72	358.502	325.9	1.08633	0.0146667	2.70533	0.378667	6.76233	362.041	-6.21078	0.0524268	0.972925	ncbi_114912726	LOC114912726	uncharacterized LOC114912726%2C transcript variant X1
MSTRG.44646.1	13	6	23	5	0	2	15	8	20	3	10	17	31	42	34	10	13	113	3.648	1.812	10.663	1.528	0	0.32	0	0.546	0	0.395	1.747	3.685	0.853	0.884	0.815	1.435	1.813	16.766	5.37433	0.616	0.516667	1.94233	0.850667	6.67133	-3.12508	0.0525636	0.972925	ncbi_105034748	--	--
MSTRG.38827.1	7	8	19	4	0	0	1	0	0	1	0	2	6	7	5	1	2	2	1.04	1.264	4.43	0.679	0	0	0.22	0.462	2.635	0.11	0	0.413	0.163	0.147	0.117	0.122	0.236	0.252	2.24467	0.226333	0.0273333	0.174333	0.142333	0.203333	-3.30998	0.0526879	0.972925	MSTRG.38827	--	--
MSTRG.53675.1	34	42	142	39	15	8	162	130	192	5	10	21	21	13	17	57	47	55	2.734	3.632	18.365	3.59	1.151	0.479	2.854	2.541	3.161	0.951	2.423	6.131	2.166	1.034	1.512	4.088	3.27	4.056	8.24367	1.74	2.73233	3.16833	1.57067	3.80467	-2.2442	0.0527384	0.972925	-	-	-
MSTRG.10535.1	3	7	7	1	0	0	5	2	10	0	0	3	3	0	2	0	2	2	0.201	0.518	0.752	0.076	0	0	0	0.31	0.935	0	0.062	1.388	0.377	0	0.235	0	0.269	0.272	0.490333	0.0253333	1.28067	0.483333	0.204	0.180333	-4.27465	0.0527906	0.972925	MSTRG.10535	--	--
MSTRG.17440.3	326	317	206	329	406	505	17	24	15	0	0	4	3	0	0	3	3	4	4.566	4.715	4.62	5.251	5.269	4.977	0.579	0.555	1.192	0	0	0.706	0.624	0	0	0.27	0.24	0.366	4.63367	5.16567	1.088	0.235333	0.208	0.292	0.1568	0.0530229	0.972925	-	-	-
MSTRG.32155.1	2	8	15	2	0	0	5	15	3	0	0	0	18	20	22	58	77	68	0.248	1.068	2.981	0.283	0	0	1.225	2.352	5.359	0	0	0	2.265	1.94	2.388	1.954	2.501	2.36	1.43233	0.0943333	0.483667	0.001	2.19767	2.27167	-3.92446	0.0530849	0.972925	-	-	-
MSTRG.47202.1	4	9	23	4	0	0	60	77	53	0	2	10	0	0	0	0	0	0	0.313	0.755	2.896	0.356	0	0	2.104	2.694	0.991	0	0.695	4.313	0	0	0	0	0	0	1.32133	0.118667	2.572	1.66933	0.001	0.001	-3.47701	0.0531113	0.972925	MSTRG.47202	--	--
MSTRG.40892.2	622	535	371	537	761	991	0	17	0	0	2	10	0	1	1	1	0	4	16.922	15.465	16.154	16.655	19.243	19.026	0	0	0	0	0.394	2.443	0	0.141	0.158	0.13	0	0.538	16.1803	18.308	0.072	0.945667	0.0996667	0.222667	0.178233	0.0531739	0.972925	-	-	-
MSTRG.54657.3	4	4	9	1	0	0	0	17	0	0	2	10	13	36	16	0	0	5	0.446	0.502	1.593	0.176	0	0	0	0	0	0	0.214	1.33	0.752	1.606	0.799	0	0	0.167	0.847	0.0586667	0.155333	0.514667	1.05233	0.0556667	-3.85175	0.053191	0.972925	-	-	-
MSTRG.40361.2	19	20	37	9	8	5	0	0	0	154	161	106	31	8	19	0	0	1	2.573	2.974	8.053	1.4	1.024	0.448	0.441	2.343	0.706	5.005	6.937	5.666	5.989	1.116	3.067	0	0	0.061	4.53333	0.957333	0.001	5.86933	3.39067	0.0203333	-2.24348	0.0532172	0.972925	-	-	-
MSTRG.48622.1	3	10	24	4	0	0	791	760	606	0	0	5	4	1	3	57	76	70	0.349	1.154	4.311	0.569	0	0	64.297	78.571	42.335	0	0	1.143	0.764	0.213	0.63	1.283	1.641	1.618	1.938	0.189667	18.143	0.381	0.535667	1.514	-3.35303	0.0532803	0.972925	MSTRG.48622	--	--
MSTRG.30946.1	110	156	312	135	13	26	0	1	0	0	0	1	18	14	27	173	155	191	26.856	40.412	121.801	37.683	2.906	4.547	1.257	0.954	1.724	0	0	0.267	2.831	1.708	3.534	3.747	3.236	4.26	63.023	15.0453	0.0466667	0.089	2.691	3.74767	-2.06656	0.0532878	0.972925	ncbi_105059037	--	--
XR_003798528.1	8	44	14	41	40	68	22	28	22	65	67	47	3	0	6	0	0	0	0.281	1.586	0.778	1.61	1.287	1.643	1.443	1.615	1.684	1.814	2.479	2.157	0.16	0	0.289	0	0	0	0.881667	1.51333	2.08767	2.15	0.149667	0.001	0.779425	0.0533322	0.972925	ncbi_105060839	LOC105060839	uncharacterized LOC105060839%2C transcript variant X3
MSTRG.41583.1	4	4	5	0	0	0	1	8	2	0	0	4	36	2	16	0	0	6	1.055	1.099	2.498	0	0	0	0.764	0.99	2.567	0	0	0.546	2.624	0.112	1.017	0	0	1.24	1.55067	0.001	0.190667	0.182	1.251	0.413333	-10.5987	0.0533647	0.972925	MSTRG.41583	--	--
XR_832183.3	4	4	5	0	0	0	21	32	30	21	31	41	80	77	87	0	0	1	0.415	0.441	0.831	0	0	0	1.892	2.192	2.409	0.903	1.733	2.821	1.382	1.026	1.296	0	0.01	0.08	0.562333	0.001	2.70467	1.819	1.23467	0.03	-9.13528	0.0533647	0.972925	ncbi_105046058	LOC105046058	uncharacterized LOC105046058
MSTRG.31304.1	6	3	8	1	0	0	13	18	23	58	43	30	10	1	5	0	0	1	0.849	0.474	1.904	0.17	0	0	2.616	1.747	3.427	1.557	1.53	1.324	0.553	0.043	0.238	0	0	0.136	1.07567	0.0566667	0.550333	1.47033	0.278	0.0453333	-4.24659	0.053418	0.972925	MSTRG.31304	--	--
MSTRG.9718.1	7	7	3	1	0	0	120	105	149	0	0	16	15	13	3	228	216	228	2.163	2.321	1.499	0.434	0	0	4.546	5.243	5.401	0	0	0.345	0.515	0.344	0.089	2.833	2.587	2.917	1.99433	0.144667	4.91033	0.115	0.316	2.779	-3.7851	0.0534497	0.972925	-	-	-
MSTRG.52201.1	4	5	4	0	0	0	57	58	59	0	0	4	0	0	20	1558	1730	1319	0.705	0.844	1.128	0	0	0	1.631	1.485	3.729	0	0	0.36	0	0	0.622	42.916	45.953	37.429	0.892333	0.001	2.086	0.12	0.207333	42.0993	-9.80144	0.0534561	0.972925	MSTRG.52201	--	--
MSTRG.16454.1	20	53	37	21	2	7	1	0	0	2	1	6	3	0	4	2	1	7	2.739	7.898	8.292	3.282	0.266	0.68	0.356	4.148	4.497	0.497	0.318	2.169	0.271	0	0.312	0.141	0.073	0.522	6.30967	1.40933	0.089	0.994667	0.194333	0.245333	-2.16255	0.0534609	0.972925	-	-	-
MSTRG.10022.1	4	9	4	1	0	0	28	28	30	41	63	19	12	8	14	18	16	47	0.825	1.971	1.155	0.235	0	0	0.596	0.51	3.129	0.548	1.126	0.426	1.674	0.86	1.685	1.391	1.165	3.772	1.317	0.0783333	1.46633	0.7	1.40633	2.10933	-4.07149	0.0534848	0.972925	-	-	-
MSTRG.38696.1	39	108	80	42	13	27	3	0	0	34	47	24	0	0	0	0	0	1	8.379	24.743	27.614	10.318	2.527	4.09	0.581	0.308	3.873	2.968	5.376	3.406	0	0	0	0	0	0.073	20.2453	5.645	0.0726667	3.91667	0.001	0.0243333	-1.84254	0.0535209	0.972925	ncbi_105033290	--	--
MSTRG.24684.1	17	45	41	18	0	4	35	28	43	35	26	21	0	0	0	2	0	11	3.121	8.726	11.97	3.774	0	0.519	2.121	0.747	2.259	2.536	2.497	2.502	0	0	0	0.29	0	1.661	7.939	1.431	2.03467	2.51167	0.001	0.650333	-2.47193	0.0535319	0.972925	ncbi_105054059	--	--
MSTRG.53808.1	32	35	51	25	4	3	4	14	8	3	2	2	32	8	14	16	15	52	3.459	4.018	8.822	3.08	0.402	0.229	0.26	0.414	0.208	0.762	0.674	0.836	4.994	0.95	1.817	2.817	2.466	9.364	5.433	1.237	0.875667	0.757333	2.587	4.88233	-2.1349	0.05357	0.972925	-	-	-
MSTRG.24406.1	6	8	14	3	0	0	315	345	261	31	7	7	28	35	36	0	0	4	0.533	0.755	1.99	0.304	0	0	6.843	6.491	17.328	1.121	0.323	0.397	1.132	1.091	1.255	0	0	0.385	1.09267	0.101333	7.86333	0.613667	1.15933	0.128333	-3.43067	0.0535777	0.972925	-	-	-
MSTRG.3729.1	1	16	3	1	0	0	0	0	0	13	5	2	0	0	0	19	0	25	0.164	2.79	0.788	0.187	0	0	0	0.245	0	2.174	1.047	0.647	0	0	0	0.201	0	0.275	1.24733	0.0623333	0.001	1.28933	0.001	0.158667	-4.3227	0.0535963	0.972925	-	-	-
MSTRG.52362.1	8	12	23	6	0	1	0	1	0	103	83	91	1	0	0	50	40	217	1.022	1.602	4.404	0.856	0	0.085	0.265	0.765	2.532	1.503	1.598	2.192	0.174	0	0	7.637	5.882	34.169	2.34267	0.313667	0.0356667	1.76433	0.058	15.896	-2.90085	0.0536894	0.972925	-	-	-
MSTRG.51833.1	2	4	12	0	0	1	93	61	74	0	0	1	4	2	5	22	24	12	0.367	0.82	3.437	0.027	0	0.129	13.057	7.034	8.176	0	0	0.277	0.364	0.14	0.413	2.573	2.718	1.44	1.54133	0.052	11.0607	0.0923333	0.305667	2.24367	-4.88952	0.0537694	0.972925	MSTRG.51833	--	--
MSTRG.52917.1	3	9	12	0	0	2	73	77	123	5	0	3	0	0	0	0	0	0	0.564	1.798	3.611	0	0	0.265	2.106	1.733	2.421	0.528	0	0.521	0	0	0	0	0	0	1.991	0.0883333	2.089	0.349667	0.001	0.001	-4.49439	0.0537881	0.972925	-	-	-
MSTRG.52263.1	5	25	11	5	1	1	319	338	342	77	69	56	0	0	0	69	102	82	1.725	8.707	5.901	1.973	0.303	0.23	4.423	4.168	4.241	2.396	2.846	2.866	0	0	0	1.387	1.965	1.685	5.44433	0.835333	4.06267	2.70267	0.001	1.679	-2.70433	0.0538243	0.972925	MSTRG.52263	--	--
MSTRG.12303.1	3	10	23	2	0	3	63	59	33	3	4	2	65	25	53	0	0	3	0.255	0.903	3.131	0.194	0	0.18	2.049	1.732	3.203	0.306	0.541	0.336	9.523	2.781	6.716	0	0	0.211	1.42967	0.124667	2.40667	0.394333	6.34	0.0703333	-3.51953	0.0538855	0.972925	-	-	-
MSTRG.24223.1	25	18	16	30	30	48	348	334	364	1	3	7	0	53	36	0	4	6	1.807	1.381	1.85	2.471	2.014	2.446	2.163	1.963	2.79	0.044	0.173	0.503	0	6.242	4.781	0	0.296	0.437	1.67933	2.31033	2.013	0.24	3.67433	0.244333	0.460212	0.0538993	0.972925	MSTRG.24223	--	--
MSTRG.9409.1	1	0	20	0	0	0	566	540	536	36	38	14	0	17	0	16	14	51	0.117	0	3.742	0	0	0	6.929	5.89	8.013	1.65	2.308	1.055	0	0.2	0	1.609	1.37	5.164	1.28633	0.001	6.14333	1.671	0.0666667	2.71433	-10.329	0.053928	0.972925	-	-	-
MSTRG.53385.1	2748	2672	1388	2544	3343	4522	395	313	363	0	0	0	15	88	48	0	0	0	586.542	605.687	474.07	618.924	662.718	680.472	8.983	9.207	10.334	0	0	0	0.26	1.188	0.723	0	0	0	555.433	654.038	8.638	0.001	0.723667	0.001	0.235762	0.0541067	0.972925	-	-	-
MSTRG.29040.1	12	43	34	15	3	6	1	3	0	8	0	6	2	2	0	0	0	0	0.991	3.708	4.415	1.427	0.227	0.366	0.361	0.867	2.265	0.772	0	1.034	0.508	0.394	0	0	0	0	3.038	0.673333	0.0876667	0.602	0.300667	0.001	-2.17373	0.0542495	0.972925	MSTRG.29040	--	--
MSTRG.9757.1	2	7	16	2	0	0	439	347	381	0	7	1	4	0	0	0	0	0	0.319	1.187	4.087	0.364	0	0	3.421	3.398	3.182	0	3.18	0.564	1.393	0	0	0	0	0	1.86433	0.121333	3.19633	1.248	0.464333	0.001	-3.94161	0.0542903	0.972925	MSTRG.9757	--	--
MSTRG.32123.1	41	72	67	41	5	8	0	5	0	5	0	7	1	0	0	0	0	0	9.77	18.295	25.492	11.104	1.104	1.341	0.519	0.881	4.315	0.64	0	1.473	0.288	0	0	0	0	0	17.8523	4.51633	0.135	0.704333	0.096	0.001	-1.98289	0.054415	0.972925	MSTRG.32123	--	--
XR_832839.2	0	0	0	4	2	4	7	7	0	122	90	55	8	0	3	4	4	50	0.073	0	0	0.651	0.279	0.397	0.814	0.973	0.484	3.004	2.938	2.228	3.02	0	0.836	0.572	0.564	7.298	0.0243333	0.442333	0.12	2.72333	1.28533	2.81133	4.18413	0.05448	0.972925	ncbi_105049635	LOC105049635	uncharacterized LOC105049635%2C transcript variant X1
XR_002164455.2	37	0	19	39	28	134	358	312	305	0	0	0	19	16	34	1	1	3	1.117	0	0.906	1.341	0.787	2.861	6.564	5.837	4.951	0	0	0	3.507	2.277	5.412	0.17	0.156	0.568	0.674333	1.663	5.85467	0.001	3.732	0.298	1.30225	0.054646	0.972925	ncbi_109505720	LOC109505720	uncharacterized LOC109505720%2C transcript variant X2
XR_003800096.1	0	0	4	17	0	23	116	114	152	560	436	294	11	2	7	18	14	48	0	0	0.272	0.74	0	0.625	4.162	4.726	3.957	35.973	37.132	31.063	0.889	0.137	0.494	1.086	0.81	2.937	0.0906667	0.455	4.35467	34.7227	0.506667	1.611	2.32722	0.0547737	0.972925	ncbi_105040163	LOC105040163	uncharacterized LOC105040163%2C transcript variant X17
MSTRG.41514.1	3	4	6	0	0	0	177	126	133	0	26	0	48	74	58	378	355	294	0.491	0.801	1.766	0	0	0	3.592	3.668	3.915	0	2.516	0	10.277	12.103	10.55	4.05	3.671	3.243	1.01933	0.001	3.57667	0.838667	10.9767	3.65467	-9.99341	0.0547844	0.972925	ncbi_105034138	--	--
XR_002165389.2	27	0	17	49	28	63	66	37	63	0	1	1	6	2	5	0	0	2	0.589	0	0.597	1.213	0.574	0.966	3.25	2.816	4.791	0	0.372	0.444	0.487	0.124	0.349	0	0	0.25	0.395333	0.917667	3.642	0.272	0.32	0.0833333	1.2149	0.0548173	0.972925	ncbi_105050880	LOC105050880	uncharacterized LOC105050880%2C transcript variant X2
MSTRG.50786.1	31	36	29	50	51	53	0	0	0	7	8	4	7	0	1	0	0	0	1.28	1.578	1.916	2.353	1.956	1.543	1.055	1.333	0.675	0.311	0.464	0.287	1.022	0	0.127	0	0	0	1.59133	1.95067	0.001	0.354	0.383	0.001	0.293731	0.0548393	0.972925	MSTRG.50786	--	--
MSTRG.44307.1	14	24	25	9	0	5	9	23	3	3	4	10	1	0	3	14	7	51	4.091	7.489	11.903	3.152	0	1.085	4.934	2.483	16.333	0.203	0.359	1.115	0.119	0	0.309	1.445	0.709	5.473	7.82767	1.41233	1.33167	0.559	0.142667	2.54233	-2.4705	0.0548415	0.972925	ncbi_105034700	--	--
MSTRG.9818.1	2	2	10	0	0	0	24	16	12	133	112	94	9	1	8	12	38	11	0.174	0.185	1.437	0	0	0	1.055	0.622	1.501	2.828	3.157	3.288	0.821	0.077	0.618	0.994	3.03	0.957	0.598667	0.001	1.55867	3.091	0.505333	1.66033	-9.22561	0.0549833	0.972925	MSTRG.9818	--	--
MSTRG.12119.1	3	4	2	7	11	11	29	36	8	0	0	49	3	0	2	3	0	4	0.489	0.693	0.522	1.301	1.708	1.264	1.795	2.295	4.777	0	0	1.087	0.162	0	0.087	0.244	0	0.267	0.568	1.42433	0.685	0.362333	0.083	0.170333	1.32632	0.055018	0.972925	MSTRG.12119	--	--
MSTRG.46151.1	0	8	15	1	0	0	0	2	0	13	16	10	0	5	0	0	0	5	0	0.786	2.324	0.11	0	0	0.728	0.258	3.402	0.783	1.237	0.975	0	0.098	0	0	0	1.188	1.03667	0.0366667	0.0633333	0.998333	0.0326667	0.396	-4.82134	0.0550498	0.972925	-	-	-
MSTRG.15513.1	1	5	8	0	0	0	18	23	27	39	26	21	247	341	334	0	0	0	0.161	0.83	2.037	0	0	0	0.847	0.9	1.13	1.963	1.717	1.721	6.595	7.011	7.679	0	0	0	1.00933	0.001	1.23833	1.80033	7.095	0.001	-9.97919	0.0550976	0.972925	MSTRG.15513	--	--
MSTRG.23181.1	4	7	12	2	0	0	81	106	60	0	0	0	27	46	18	0	7	7	0.389	0.684	1.726	0.225	0	0	1.715	1.097	0.492	0	0	0	1.905	2.502	1.095	0	0.595	0.635	0.933	0.075	1.553	0.001	1.834	0.41	-3.63691	0.0551043	0.972925	-	-	-
MSTRG.46891.1	14	41	24	14	1	4	13	8	7	0	0	0	8	6	10	4	6	15	4.209	13.265	11.895	4.787	0.282	0.857	0.181	0.384	0.289	0	0	0	0.574	0.332	0.619	0.646	1.05	2.606	9.78967	1.97533	0.647333	0.001	0.508333	1.434	-2.30916	0.0551951	0.972925	ncbi_105035100	--	--
MSTRG.22297.1	0	17	24	3	0	0	1	2	1	0	0	0	4	0	1	18	6	6	0	1.599	3.402	0.303	0	0	0.618	0.748	1.474	0	0	0	0.49	0	0.106	1.887	0.606	0.648	1.667	0.101	0.0816667	0.001	0.198667	1.047	-4.04483	0.0552163	0.972925	-	-	-
MSTRG.38458.1	7	6	15	3	0	0	0	1	0	0	0	0	0	0	1	32	35	19	0.557	0.507	1.911	0.272	0	0	0.634	0.449	1.354	0	0	0	0	0	0.144	2.332	2.401	1.376	0.991667	0.0906667	0.0276667	0.001	0.048	2.03633	-3.45121	0.0552613	0.972925	MSTRG.38458	--	--
MSTRG.31702.1	8	16	5	0	0	3	10	9	10	128	79	92	7	6	0	577	585	520	2.525	5.526	2.613	0	0	0.785	0.359	2.054	0.703	13.483	11.061	15.914	0.917	0.597	0	7.723	7.553	7.177	3.55467	0.261667	2.59533	13.486	0.504667	7.48433	-3.76391	0.0552742	0.972925	ncbi_105059531	--	--
MSTRG.49347.1	8	3	32	3	1	3	7	5	2	0	0	6	25	23	21	20	42	24	1.037	0.432	7.019	0.507	0.127	0.286	1.931	2.653	6.832	0	0	0.248	4.44	3.16	3.143	0.946	1.868	1.125	2.82933	0.306667	0.537667	0.0826667	3.581	1.313	-3.20572	0.0553284	0.972925	ncbi_105035522	--	--
XR_003800528.1	4	4	7	7	23	12	0	0	0	11	16	4	5	1	3	1	0	4	0.389	0.401	0.987	0.711	1.909	0.76	0.305	0.749	1.442	2.001	3.831	1.188	0.594	0.084	0.287	0.127	0	0.567	0.592333	1.12667	0.001	2.34	0.321667	0.231333	0.92758	0.055415	0.972925	ncbi_105039806	LOC105039806	uncharacterized LOC105039806%2C transcript variant X2
MSTRG.43318.1	17	11	30	9	2	3	2	1	1	2	3	2	0	0	0	12	12	99	0.708	0.504	2.03	0.441	0.08	0.093	0.743	2.586	4.24	0.609	1.211	1.002	0	0	0	1.941	1.865	16.883	1.08067	0.204667	0.212	0.940667	0.001	6.89633	-2.40057	0.0554796	0.972925	MSTRG.43318	--	--
MSTRG.14488.3	385	341	273	354	499	589	0	1	0	705	512	319	0	0	0	17	14	12	6.767	6.371	7.679	7.092	8.148	7.304	0.565	0.3	3.163	12.873	12.395	9.581	0	0	0	1.778	1.411	1.292	6.939	7.51467	0.0366667	11.6163	0.001	1.49367	0.114981	0.0555593	0.972925	-	-	-
MSTRG.22524.1	7	28	9	39	26	33	138	164	301	1	1	12	58	61	76	1	5	20	0.407	1.728	0.837	2.584	1.404	1.352	4.179	4.525	4.774	0.3	0.349	5.695	1.58	1.281	1.786	0.119	0.683	2.926	0.990667	1.78	4.37833	2.11467	1.549	1.24267	0.845406	0.0556633	0.972925	MSTRG.22524	--	--
MSTRG.50282.1	11	15	24	7	0	3	2	10	2	0	4	20	430	626	527	0	0	0	0.959	1.41	3.492	0.715	0	0.217	1.668	1.211	5.451	0	0.565	3.508	7.727	8.675	8.159	0	0	0	1.95367	0.310667	0.35	1.35767	8.187	0.001	-2.65274	0.0556869	0.972925	ncbi_105035722	--	--
MSTRG.30323.1	5	5	13	2	0	0	0	1	0	14	7	6	85	59	52	31	10	46	0.622	0.663	2.534	0.286	0	0	0.394	0.698	2.315	1.404	0.845	0.895	5.567	2.969	2.955	3.761	1.201	5.82	1.273	0.0953333	0.0343333	1.048	3.83033	3.594	-3.73911	0.055887	0.972925	-	-	-
XR_003801631.1	0	28	0	0	0	0	1	2	0	10	3	4	1	0	3	6	4	10	0	1.107	0	0	0	0	0.484	0.797	1.42	2.924	1.163	1.924	0.122	0	0.22	0.548	0.381	1.024	0.369	0.001	0.0686667	2.00367	0.114	0.651	-8.52748	0.0560014	0.972925	ncbi_105050351	LOC105050351	uncharacterized LOC105050351%2C transcript variant X2
MSTRG.4149.1	22	22	15	10	0	1	54	33	43	0	1	1	1	0	0	2	3	11	5.161	5.593	5.562	2.807	0	0.168	1.094	0.581	2.25	0	0.187	0.232	0.42	0	0	0.411	0.606	2.273	5.43867	0.991667	1.30133	0.139667	0.14	1.09667	-2.45533	0.0561016	0.972925	-	-	-
MSTRG.43141.1	6	11	42	8	1	0	35	19	32	0	0	2	140	128	166	0	0	1	1.351	2.511	14.369	1.977	0.196	0	3.266	2.008	4.4	0	0	0.187	2.611	1.835	2.661	0	0	0.046	6.077	0.724333	3.79	0.0623333	2.369	0.0153333	-3.06863	0.0561499	0.972925	-	-	-
MSTRG.44929.1	0	11	7	0	0	0	0	0	0	0	0	0	37	33	38	11	32	0	0	2.401	2.244	0	0	0	0	3.027	0.623	0	0	0	2.474	1.701	2.192	0.325	0.866	0	1.54833	0.001	0.001	0.001	2.12233	0.397	-10.5965	0.0561693	0.972925	MSTRG.44929	--	--
MSTRG.23712.1	15	5	8	15	22	27	84	103	88	58	40	38	30	42	19	3	1	6	1.113	0.42	1.011	1.321	1.553	1.457	6.479	5.745	7.705	1.331	1.231	1.443	0.867	0.936	0.474	0.583	0.187	1.168	0.848	1.44367	6.374	1.335	0.759	0.646	0.767602	0.0562636	0.972925	ncbi_105053363	--	--
MSTRG.40185.1	5	8	1	0	0	0	7	13	11	0	2	7	48	56	51	0	0	1	1.832	2.968	0.656	0	0	0	0.546	0.58	0	0	0.276	1.102	1.772	1.594	1.624	0	0	0.163	1.81867	0.001	1.09367	0.459333	1.66333	0.0543333	-10.8287	0.0563197	0.972925	-	-	-
MSTRG.21432.1	11	17	17	6	0	3	88	121	44	4	5	16	2626	3628	3094	26	32	48	2.052	3.279	5.075	1.276	0	0.395	18.807	33.42	85.762	0.069	0.116	0.423	576.593	614.143	585.898	4.281	5.088	8.227	3.46867	0.557	11.4717	0.202667	592.211	5.86533	-2.63863	0.0563699	0.972925	-	-	-
MSTRG.45731.1	1	4	9	0	0	0	2	0	0	0	0	0	0	0	1	10	12	103	0.141	0.544	1.84	0	0	0	0	1.797	2.367	0	0	0	0	0	0.142	0.739	0.84	7.826	0.841667	0.001	0.0593333	0.001	0.0473333	3.135	-9.71711	0.0564605	0.972925	MSTRG.45731	--	--
MSTRG.40294.1	34	101	95	45	3	19	68	47	75	120	112	71	0	5	0	0	0	1	5.854	18.179	25.772	8.731	0.444	2.237	2.818	2.928	2.353	1.504	1.861	1.464	0	0.133	0	0	0	0.104	16.6017	3.804	2.991	1.60967	0.0443333	0.0346667	-2.12574	0.0564802	0.972925	MSTRG.40294	--	--
MSTRG.50870.1	5	6	0	9	14	16	26	41	38	29	26	13	1221	1435	1238	4	8	38	2.095	3.076	0	4.756	6.017	4.962	2.096	1.411	1.174	1.04	1.236	0.767	7.168	6.494	6.268	0.397	0.656	3.418	1.72367	5.245	2.11267	1.01433	6.64333	1.49033	1.60546	0.0565702	0.972925	MSTRG.50870	--	--
XR_003798964.1	0	0	0	0	7	75	2	2	7	0	2	7	13	4	7	97	128	123	0	0	0	0	0.155	1.315	0	0.202	0	0	0.346	1.501	1.515	0.352	0.689	1.104	1.406	1.442	0.001	0.49	0.542333	0.615667	0.852	1.31733	8.93664	0.0566979	0.972925	ncbi_105033867	LOC105033867	uncharacterized LOC105033867%2C transcript variant X2
MSTRG.47654.1	9	1	3	13	19	9	99	116	104	152	100	50	4	1	15	47	48	138	1.359	0.16	0.725	2.237	2.664	0.958	1.113	1.112	1.262	2.957	2.57	1.609	0.451	0.094	1.598	5.659	5.571	17.111	0.748	1.953	1.114	2.37867	0.714333	9.447	1.38458	0.056812	0.972925	MSTRG.47654	--	--
MSTRG.54725.1	17	31	61	21	2	5	2	0	1	0	0	1	10	75	44	29	36	69	0.635	1.26	3.667	0.906	0.07	0.133	0.423	0.786	0.423	0	0	0.243	0.475	2.672	1.758	2.883	3.359	6.909	1.854	0.369667	0.04	0.081	1.635	4.38367	-2.32634	0.0568283	0.972925	-	-	-
MSTRG.45991.1	9	21	22	8	1	0	39	46	49	2	0	9	0	0	1	57	54	35	1.697	4.021	6.313	1.587	0.209	0	1.155	0.929	1.232	0.03	0	0.279	0	0	0.274	10.63	9.714	6.637	4.01033	0.598667	1.208	0.103	0.0913333	8.99367	-2.7439	0.0569466	0.972925	ncbi_105034973	--	--
MSTRG.44312.1	8	3	10	1	0	1	1	0	0	0	0	3	7	3	10	0	0	5	1.224	0.421	2.474	0.221	0	0.11	0.343	0.364	4.667	0	0	0.799	1.191	0.36	1.371	0	0	1.171	1.373	0.110333	0.043	0.266333	0.974	0.390333	-3.63739	0.0569482	0.972925	ncbi_105034700	--	--
MSTRG.48665.1	3	6	29	4	0	0	33	34	27	0	2	7	3	0	1	6	2	32	0.339	0.676	4.761	0.479	0	0	4.371	4.157	4.572	0	0.785	3.305	0.272	0	0.078	0.414	0.173	2.469	1.92533	0.159667	5.38067	1.36333	0.116667	1.01867	-3.59197	0.0571247	0.972925	MSTRG.48665	--	--
MSTRG.7957.1	2	12	10	2	0	0	49	111	32	3	6	0	40	63	54	0	0	0	0.946	5.139	6.493	1.12	0	0	14.114	11.845	86.897	0.684	1.81	0	1.425	1.731	1.66	0	0	0	4.19267	0.373333	7.523	0.831333	1.60533	0.001	-3.48933	0.0571514	0.972925	-	-	-
XR_832040.3	0	28	10	29	37	58	9	8	8	21	28	26	63	131	129	0	0	3	0	2.384	1.21	2.624	2.731	3.253	0.44	0.653	0.656	4.31	7.581	8.77	1.56	2.499	2.759	0	0	0.223	1.198	2.86933	1.313	6.887	2.27267	0.0743333	1.26009	0.0571785	0.972925	ncbi_105045327	LOC105045327	uncharacterized LOC105045327%2C transcript variant X2
MSTRG.48180.1	22	45	76	29	6	7	6	4	13	59	32	23	1	0	3	0	0	7	2.964	6.376	16.328	4.433	0.751	0.686	0.288	0.204	0.154	1.22	0.877	0.782	0.237	0	0.614	0	0	0.29	8.556	1.95667	0.57	0.959667	0.283667	0.0966667	-2.12854	0.0572154	0.972925	MSTRG.48180	--	--
MSTRG.46353.1	18	10	31	10	1	1	7	10	3	52	41	31	4	0	2	0	0	0	3.256	1.883	9.186	2.155	0.171	0.092	3.56	5.568	13.331	1.921	2.009	1.884	0.414	0	0.179	0	0	0	4.775	0.806	1.23133	1.938	0.197667	0.001	-2.56665	0.0572938	0.972925	MSTRG.46353	--	--
MSTRG.27551.1	9	12	7	3	0	1	81	107	95	36	6	18	1	0	5	0	0	0	3.297	4.87	3.95	1.187	0	0.37	1.171	1.111	0.7	1.567	0.322	1.312	0.077	0	0.334	0	0	0	4.039	0.519	1.13833	1.067	0.137	0.001	-2.96019	0.057414	0.972925	MSTRG.27551	--	--
MSTRG.7117.1	2	5	6	0	0	0	61	57	43	1	8	5	27	34	18	2	2	4	0.241	0.577	1.162	0	0	0	2.046	1.432	1.422	0.176	1.87	1.45	2.662	2.584	1.53	0.136	0.124	0.291	0.66	0.001	1.92433	1.16533	2.25867	0.183667	-9.36632	0.0575823	0.972925	-	-	-
MSTRG.43884.1	7	3	0	8	16	13	45	76	66	63	69	53	3	0	0	2	3	8	2.223	1.012	0	2.896	4.719	2.911	6.001	6.517	4.365	1.208	1.755	1.672	0.28	0	0	0.364	0.515	1.238	1.07833	3.50867	6.58333	1.545	0.0933333	0.705667	1.70212	0.0577338	0.972925	-	-	-
MSTRG.43186.1	2	6	9	1	0	0	7	20	1	2	11	3	1	0	2	11	3	19	0.174	0.54	1.244	0.097	0	0	1.24	1.828	6.755	0.125	0.911	0.26	0.102	0	0.177	0.802	0.228	1.356	0.652667	0.0323333	0.513	0.432	0.093	0.795333	-4.33525	0.0577692	0.972925	MSTRG.43186	--	--
XR_003800177.1	52	32	25	0	9	14	74	99	63	106	66	55	3	6	6	41	89	38	4.055	2.65	3.119	0	0.641	0.754	2.552	2.221	2.811	2.771	2.288	2.365	0.241	0.407	0.482	0.856	1.796	0.827	3.27467	0.465	2.54033	2.47467	0.376667	1.15967	-2.81605	0.0577933	0.972925	ncbi_114913974	LOC114913974	uncharacterized LOC114913974%2C transcript variant X1
MSTRG.47402.1	29	22	68	24	2	4	3	6	0	614	524	345	146	13	64	888	852	802	2.207	1.813	8.283	2.095	0.114	0.215	0.787	1.3	4.315	7.169	8.112	6.626	10.075	0.695	3.846	9.845	9.107	9.156	4.101	0.808	0.219667	7.30233	4.872	9.36933	-2.34355	0.0578783	0.972925	MSTRG.47402	--	--
MSTRG.53430.2	6	9	18	4	0	0	0	0	0	196	63	93	18	0	8	5	6	22	0.736	1.125	3.544	0.571	0	0	0.415	0.441	0.831	3.615	1.543	2.813	1.455	0	0.571	0.386	0.493	1.932	1.80167	0.190333	0.001	2.657	0.675333	0.937	-3.24273	0.0579104	0.972925	-	-	-
MSTRG.37339.1	4	8	30	5	0	1	39	24	19	435	370	426	22	26	25	7	10	34	0.262	0.556	3.14	0.373	0	0.046	1.983	6.486	4.324	37.23	42.043	59.977	2.466	2.238	2.411	0.931	1.219	4.386	1.31933	0.139667	0.979667	46.4167	2.37167	2.17867	-3.23975	0.0579175	0.972925	MSTRG.37339	--	--
MSTRG.29314.1	7	3	3	0	0	0	2	6	2	0	0	2	3163	4309	3606	0	0	1	1.579	0.718	1.083	0	0	0	0.856	4	3.32	0	0	1.011	689.658	724.333	678.09	0	0	0.052	1.12667	0.001	0.381667	0.337	697.36	0.0173333	-10.1378	0.0579512	0.972925	MSTRG.29314	--	--
XR_003801391.1	0	0	0	0	17	0	0	0	0	0	1	3	0	0	0	0	2	6	0	0	0	0	0.257	0	0	0	0.721	0	0.122	0.455	0	0	0	0	0.063	0.203	0.001	0.0856667	0.001	0.192333	0.001	0.0886667	6.42066	0.0579593	0.972925	ncbi_105049028	LOC105049028	uncharacterized LOC105049028%2C transcript variant X20
MSTRG.50255.1	53	72	174	63	2	11	0	0	1	8	2	0	9	0	0	8	6	27	10.016	14.542	52.866	13.576	0.352	1.471	0.405	0.726	1.678	0.538	0.178	0	1.254	0	0	0.95	0.675	3.302	25.808	5.133	0.041	0.238667	0.418	1.64233	-2.32994	0.0579667	0.972925	MSTRG.50255	--	--
MSTRG.3504.1	150	292	301	181	12	23	6	6	6	7	4	10	11	0	6	30	43	34	19.829	40.966	63.781	27.295	1.474	2.17	1.772	1.35	5.078	0.966	0.732	2.269	0.662	0	0.311	3.003	4.171	3.505	41.5253	10.313	0.413667	1.32233	0.324333	3.55967	-2.00953	0.0579859	0.972925	MSTRG.3504	--	--
MSTRG.24447.1	6	9	12	3	0	0	92	98	80	0	0	0	0	0	0	1	1	18	0.677	1.079	2.168	0.386	0	0	2.035	1.835	1.377	0	0	0	0	0	0	0.095	0.097	1.569	1.308	0.128667	1.92833	0.001	0.001	0.587	-3.34565	0.0580689	0.972925	MSTRG.24447	--	--
MSTRG.36182.1	5	7	11	16	16	21	14	34	4	17	35	23	0	16	0	2	2	4	0.843	1.151	2.805	3.023	2.462	2.491	3.801	5.818	21.815	1.363	3.689	2.988	0	0.156	0	0.192	0.221	0.475	1.59967	2.65867	1.96	2.68	0.052	0.296	0.732932	0.0580887	0.972925	-	-	-
MSTRG.50756.1	27	52	47	24	0	4	0	16	0	3	1	7	7	0	3	0	0	0	7.44	15.405	20.937	7.597	0	0.886	0	0	0	1.005	0.444	3.856	1.413	0	0.578	0	0	0	14.594	2.82767	0.633667	1.76833	0.663667	0.001	-2.36769	0.0581843	0.972925	MSTRG.50756	--	--
MSTRG.53000.1	24	28	46	18	0	4	0	16	0	6	15	33	22	18	23	9	6	16	3.465	4.389	10.564	2.943	0	0.396	0	0	0	0.209	0.691	1.886	2.39	1.508	2.155	0.708	0.502	1.392	6.13933	1.113	0.181667	0.928667	2.01767	0.867333	-2.46363	0.0583092	0.972925	-	-	-
MSTRG.35396.1	10	17	17	6	1	3	753	609	830	0	0	5	0	0	1	17	12	72	1.89	3.505	5.195	1.225	0.18	0.358	25.948	18.617	23.86	0	0	0.784	0	0	0.244	2.501	1.724	10.929	3.53	0.587667	21.2243	0.261333	0.0813333	5.05133	-2.5866	0.0583285	0.972925	MSTRG.35396	--	--
MSTRG.49748.1	7	22	30	9	0	2	14	18	12	0	0	45	0	0	0	2	3	54	0.325	1.103	2.233	0.488	0	0.065	0.085	0.315	0.611	0	0	2.009	0	0	0	0.265	0.346	7.301	1.22033	0.184333	0.48	0.669667	0.001	2.63733	-2.72689	0.0583477	0.972925	MSTRG.49748	--	--
MSTRG.34711.1	12	7	16	3	2	2	4	1	6	57	40	55	0	0	0	0	0	3	1.496	0.936	3.285	0.443	0.232	0.201	0	0.441	0	2.538	2.362	4.04	0	0	0	0	0	0.737	1.90567	0.292	1.12467	2.98	0.001	0.245667	-2.70626	0.0584067	0.972925	MSTRG.34711	--	--
MSTRG.22898.1	5	2	10	0	1	0	15	23	22	225	174	145	0	0	0	675	697	750	1.58	0.795	4.953	0	0.286	0	0.764	0.59	1.112	2.149	2.204	2.278	0	0	0	10.634	10.584	12.163	2.44267	0.0953333	1.076	2.21033	0.001	11.127	-4.67933	0.0584151	0.972925	-	-	-
MSTRG.26791.1	0	3	21	1	0	0	17	14	3	8	6	6	46	0	41	1	0	4	0	0.493	5.201	0.176	0	0	3.945	4.125	11.44	2.172	2.143	2.668	1.125	0	0.875	0.07	0	0.264	1.898	0.0586667	1.22	2.32767	0.666667	0.111333	-5.0158	0.0585544	0.972925	ncbi_109506486	--	--
XR_003798904.1	83	79	39	85	95	150	1	4	0	184	128	82	0	0	0	0	0	1	6.861	6.922	5.114	8.039	7.298	8.731	0.296	1.466	2.84	19.465	17.852	14.192	0	0	0.041	0	0	0.139	6.299	8.02267	0.127333	17.1697	0.0136667	0.0463333	0.348959	0.0585564	0.972925	ncbi_105033378	LOC105033378	uncharacterized LOC105033378%2C transcript variant X2
MSTRG.23326.2	31	38	63	24	11	12	15	9	7	0	0	33	0	0	0	0	0	1	6.28	8.335	20.604	5.691	2.021	1.721	0.132	0.514	0.95	0	0	0.487	0	0	0	0	0	0.071	11.7397	3.14433	1.051	0.162333	0.001	0.0236667	-1.90057	0.0585955	0.972925	-	-	-
MSTRG.35823.1	5	6	5	0	0	1	60	135	43	0	1	7	2	1	4	0	0	0	0.946	1.224	1.529	0	0	0.133	5.206	5.441	34.152	0	0.201	1.8	0.197	0.039	0.346	0	0	0	1.233	0.0443333	3.08167	0.667	0.194	0.001	-4.79764	0.0586125	0.972925	MSTRG.35823	--	--
MSTRG.3896.1	45	32	13	43	60	64	1	0	0	0	0	0	0	0	0	0	0	0	1.678	1.238	0.763	1.829	2.045	1.669	0.611	1.168	0.587	0	0	0	0	0	0	0	0	0	1.22633	1.84767	0.0306667	0.001	0.001	0.001	0.591353	0.0586368	0.972925	MSTRG.3896	--	--
MSTRG.29955.1	5	6	5	1	0	0	11	9	12	0	0	0	2	0	1	6	2	17	0.923	1.177	1.613	0.21	0	0	0.233	0.148	0.224	0	0	0	0.115	0	0.05	0.587	0.201	1.805	1.23767	0.07	0.383	0.001	0.055	0.864333	-4.14412	0.0588037	0.972925	MSTRG.29955	--	--
MSTRG.41049.1	202	137	146	84	64	81	1	0	0	140	120	50	0	0	0	1	1	0	4.506	3.246	5.212	2.136	1.326	1.274	0.352	2.39	0.844	1.708	1.951	1.008	0	0	0	0.153	0.148	0	4.32133	1.57867	0.044	1.55567	0.001	0.100333	-1.45277	0.0588117	0.972925	MSTRG.41049	--	--
MSTRG.10610.1	0	2	17	0	0	0	52	30	34	10	5	10	0	0	0	234	236	176	0	0.245	3.133	0	0	0	3.781	1.605	4.18	0.726	0.481	1.194	0	0	0	11.191	10.886	8.651	1.126	0.001	3.68933	0.800333	0.001	10.2427	-10.137	0.0588227	0.972925	MSTRG.10610	--	--
MSTRG.9200.1	26	34	53	24	2	4	7058	7085	6482	485	374	264	0	0	0	0	0	2	0.961	1.328	3.05	0.987	0.052	0.106	130.504	136.016	133.4	7.526	7.695	6.738	0	0	0	0	0	0.135	1.77967	0.381667	119.289	7.31967	0.001	0.045	-2.22122	0.0588231	0.972925	-	-	-
MSTRG.20781.1	26	37	71	25	0	4	0	3	1	2	4	20	1	0	0	0	0	3	5.356	7.93	23.374	5.934	0	0.576	1.745	3.336	0.558	0.226	0.598	3.803	0.129	0	0	0	0	0.209	12.22	2.17	0.182	1.54233	0.043	0.0696667	-2.49348	0.0588374	0.972925	ncbi_105051070	--	--
MSTRG.16477.1	2	7	4	0	0	0	0	0	1	1	4	2	1	0	1	1	2	4	0.369	1.37	1.18	0	0	0	0.477	1.157	0.764	0.182	0.967	0.6	0.129	0	0.111	0.11	0.348	0.745	0.973	0.001	0.0313333	0.583	0.08	0.401	-9.9263	0.0588571	0.972925	ncbi_105047558	--	--
MSTRG.35549.1	21	44	60	26	4	6	0	0	0	181	120	79	419	578	520	0	0	3	0.933	2.084	4.264	1.317	0.152	0.19	0.197	0.145	0.975	2.097	1.843	1.506	4.287	4.56	4.589	0	0	0.233	2.427	0.553	0.001	1.81533	4.47867	0.0776667	-2.13382	0.0588711	0.972925	MSTRG.35549	--	--
MSTRG.16698.1	56	64	119	54	15	12	218	217	210	12	7	2	0	0	0	6	8	35	2.818	3.41	9.635	3.13	0.72	0.413	1.87	1.701	2.057	1.893	1.464	0.519	0	0	0	0.946	1.171	5.739	5.28767	1.421	1.70567	1.292	0.001	2.61867	-1.89572	0.058935	0.972925	-	-	-
MSTRG.38984.1	17	27	50	18	2	5	111	70	98	0	0	0	0	0	0	5	7	18	1.663	2.791	7.903	2.033	0.183	0.346	5.839	5.258	6.75	0	0	0	0	0	0	0.969	1.235	3.616	4.119	0.854	1.58867	0.001	0.001	1.94	-2.26999	0.0590823	0.972925	MSTRG.38984	--	--
XR_003799202.1	5	13	0	0	0	0	393	353	414	5	0	7	38	44	50	0	4	23	0.311	0.859	0	0	0	0	53.566	52.725	46.516	0.212	0	0.506	6.53	5.761	7.409	0	0.276	1.693	0.39	0.001	48.7073	0.239333	6.56667	0.656333	-8.60733	0.0592969	0.972925	ncbi_109505112	LOC109505112	uncharacterized LOC109505112%2C transcript variant X2
MSTRG.7304.1	521	524	334	536	700	719	7	2	8	30	0	39	16	11	16	0	0	1	5.043	5.385	5.17	5.909	6.289	4.905	0.224	0	0.217	0.754	0	1.613	0.975	0.514	0.834	0	0	0.271	5.19933	5.701	0.421	0.789	0.774333	0.0903333	0.132888	0.0595498	0.972925	ncbi_105040568	--	--
MSTRG.36359.1	0	11	11	1	0	0	77	78	54	68	113	54	2	0	2	0	3	11	0	2.878	4.295	0.338	0	0	13.363	23.901	10.753	1.756	3.86	2.306	0.126	0	0.108	0	0.178	0.845	2.391	0.112667	18.868	2.64067	0.078	0.341	-4.40748	0.0596597	0.972925	MSTRG.36359	--	--
MSTRG.41381.1	8	8	16	4	0	0	23	22	19	31	24	9	36	27	39	2	3	52	2.642	2.91	8.377	1.476	0	0	0.45	0.876	1.92	3.8	3.901	1.815	6.826	3.996	6.384	0.139	0.166	3.041	4.643	0.492	1.23267	3.172	5.73533	1.11533	-3.23833	0.0596963	0.972925	MSTRG.41381	--	--
MSTRG.49097.1	2	10	17	2	1	1	58	48	52	32	25	22	0	2	1	0	0	1	0.249	1.321	3.324	0.287	0.116	0.113	8.013	8.083	6.218	1.267	1.302	1.423	0	0.276	0.155	0	0	0.102	1.63133	0.172	8.44533	1.33067	0.143667	0.034	-3.24557	0.0598636	0.972925	MSTRG.49097	--	--
MSTRG.8515.1	29	53	104	39	3	10	1	0	2	0	3	11	8	0	4	17	0	24	4.125	7.886	23.571	6.333	0.399	1.032	0.65	0.353	3.157	0	0.357	1.442	0.725	0	0.262	0.182	0	0.261	11.8607	2.588	0.0836667	0.599667	0.329	0.147667	-2.19628	0.0598698	0.972925	-	-	-
MSTRG.47908.1	4	5	7	1	0	0	2	5	0	0	0	2	141	126	144	0	0	3	0.283	0.398	0.808	0.084	0	0	0.586	0.595	3.541	0	0	0.475	8.036	5.536	7.078	0	0	0.567	0.496333	0.028	0.148667	0.158333	6.88333	0.189	-4.14781	0.0598787	0.972925	MSTRG.47908	--	--
MSTRG.3678.1	8	13	21	5	0	3	0	0	0	0	0	15	5	20	4	28	28	32	1.218	2.05	4.827	0.766	0	0.323	0.268	0	0	0	0	5.106	0.711	2.194	0.491	3.439	3.256	3.966	2.69833	0.363	0.001	1.702	1.132	3.55367	-2.89403	0.0598823	0.972925	-	-	-
XR_003798869.1	22	14	20	26	30	47	926	883	959	21	13	18	15	4	4	125	120	107	1.239	0.828	1.746	1.669	1.552	1.853	27.67	23.156	28.406	1.659	1.398	2.378	3.431	0.725	0.752	6.584	6.093	5.804	1.271	1.69133	23.5717	1.81167	1.636	6.16033	0.412197	0.0599421	0.972925	ncbi_105033792	LOC105033792	uncharacterized LOC105033792%2C transcript variant X1
MSTRG.32076.1	26	28	37	16	0	6	1	3	0	0	0	2	1	0	2	35	19	41	5.52	6.307	12.716	4.03	0	0.909	1.882	3.134	3.078	0	0	0.256	0.225	0	0.405	1.856	0.971	2.239	8.181	1.64633	0.225667	0.0853333	0.21	1.68867	-2.31302	0.059962	0.972925	MSTRG.32076	--	--
MSTRG.53429.1	3	8	25	4	0	0	55	75	44	0	0	6	1	0	1	0	0	0	0.247	0.688	3.022	0.365	0	0	2.327	1.525	2.376	0	0	0.74	0.185	0	0.159	0	0	0	1.319	0.121667	2.21633	0.246667	0.114667	0.001	-3.43844	0.0600016	0.972925	-	-	-
MSTRG.13024.1	2	5	15	1	0	1	54	52	62	0	0	1	0	0	0	213	304	228	0.234	0.668	2.894	0.148	0	0.083	1.398	0.773	1.445	0	0	0.222	0	0	0	2.024	2.779	2.23	1.26533	0.077	1.259	0.074	0.001	2.34433	-4.03852	0.0600962	0.972925	MSTRG.13024	--	--
XR_003801972.1	0	27	0	0	0	0	1	6	5	0	0	7	0	0	0	3	1	10	0	0.552	0	0	0	0	0	0	0.515	0	0	1.043	0	0	0	0.668	0.206	2.249	0.184	0.001	0.931333	0.347667	0.001	1.041	-7.52356	0.0601345	0.972925	ncbi_105051898	LOC105051898	uncharacterized LOC105051898%2C transcript variant X2
MSTRG.6985.1	39	31	52	19	12	15	25	49	7	91	68	50	0	0	0	0	0	4	1.518	1.285	3.198	0.848	0.432	0.41	5.059	7.55	17.34	3.121	3.092	2.821	0	0	0	0	0	0.286	2.00033	0.563333	2.29267	3.01133	0.001	0.0953333	-1.82818	0.0601616	0.972925	MSTRG.6985	--	--
MSTRG.26438.1	22	58	34	22	6	8	174	145	134	0	2	9	20	9	12	0	0	0	1.753	4.881	4.3	2.021	0.444	0.455	2.603	1.735	2.736	0	0.37	1.809	2.135	0.76	1.113	0	0	0	3.64467	0.973333	2.20833	0.726333	1.336	0.001	-1.90478	0.0603063	0.972925	-	-	-
MSTRG.7014.1	169	130	84	36	58	59	14	14	8	0	2	9	14	16	17	0	0	1	9.363	7.623	7.414	2.298	2.96	2.318	0.858	0.152	1.144	0	0.339	1.89	0.792	0.705	0.826	0	0	0.068	8.13333	2.52533	1.32	0.743	0.774333	0.0226667	-1.68737	0.0603588	0.972925	MSTRG.7014	--	--
MSTRG.50706.1	7	4	5	1	0	0	28	0	36	0	0	7	7	1	3	0	0	0	1.168	0.787	1.313	0.188	0	0	0	0	0	0	0	0.82	0.754	0.083	0.279	0	0	0	1.08933	0.0626667	0.193333	0.273333	0.372	0.001	-4.1196	0.0603933	0.972925	MSTRG.50706	--	--
MSTRG.23227.1	7	21	19	7	1	2	3	3	9	0	1	13	5	2	2	0	3	5	1.702	5.285	7.178	1.795	0.294	0.386	0.167	0	0	0	0.141	2.28	0.234	0.073	0.084	0	0.179	0.328	4.72167	0.825	0.410667	0.807	0.130333	0.169	-2.51683	0.0605023	0.972925	-	-	-
MSTRG.6067.1	14	20	36	13	1	1	5	6	0	7	3	1	33	6	10	0	1	1	3.796	5.553	15.36	4.016	0.236	0.186	1.281	1.476	2.953	0.429	0.227	0.146	7.629	1.079	2.042	0	0.052	0.056	8.23633	1.47933	0.244	0.267333	3.58333	0.036	-2.47706	0.0609224	0.972925	-	-	-
MSTRG.25302.1	13	37	36	16	2	5	138	153	124	1	3	7	0	0	0	41	34	42	2.174	6.421	9.302	2.935	0.301	0.571	7.248	6.796	6.953	0.262	1.043	3.174	0	0	0	2.515	2.011	2.653	5.96567	1.269	2.10767	1.493	0.001	2.393	-2.23299	0.0610562	0.972925	-	-	-
MSTRG.25544.1	18	16	8	25	24	33	0	1	0	0	0	1	0	0	18	9	9	29	0.926	0.895	0.649	1.53	1.182	1.211	0.271	2.3	4.332	0	0	0.321	0	0	0.772	0.367	0.346	1.221	0.823333	1.30767	0.0706667	0.107	0.257333	0.644667	0.667446	0.0610685	0.972925	MSTRG.25544	--	--
XR_003799798.1	0	88	19	0	0	0	83	129	30	70	67	30	0	0	18	3	3	11	0	1.357	0.434	0	0	0	13.533	12.069	56.91	1.416	1.81	1.021	0	0	0.637	0.298	0.267	0.988	0.597	0.001	6.40133	1.41567	0.212333	0.517667	-9.22159	0.0611063	0.972925	ncbi_105038473	LOC105038473	uncharacterized LOC105038473%2C transcript variant X1
MSTRG.48802.1	9	28	24	10	0	2	179	151	167	0	2	4	321	442	394	3	2	8	0.596	1.935	2.549	0.772	0	0.093	5.506	6.121	5.272	0	0.788	2.018	4.908	5.216	5.194	1.043	0.491	2.616	1.69333	0.288333	5.432	0.935333	5.106	1.38333	-2.55406	0.061289	0.972925	MSTRG.48802	--	--
MSTRG.21298.1	7	21	17	4	1	5	4	9	0	25	113	66	63	92	82	2	0	2	2.057	6.535	7.981	1.335	0.184	1.119	1.243	1.133	2.546	0.465	2.746	1.993	1.023	1.152	1.149	0.233	0	0.31	5.52433	0.879333	0.233333	1.73467	1.108	0.181	-2.65132	0.0612899	0.972925	-	-	-
MSTRG.10765.1	18	14	25	9	0	0	19	8	25	0	1	2	1	2	0	0	0	0	4.401	3.588	10.023	2.581	0	0	0.722	1.054	0.433	0	0.206	0.51	0.117	0.18	0	0	0	0	6.004	0.860333	1.20567	0.238667	0.099	0.001	-2.80296	0.0613116	0.972925	MSTRG.10765	--	--
MSTRG.15271.1	10	3	22	4	0	0	0	0	0	29	9	5	15	4	9	3449	3264	3068	0.469	0.15	1.653	0.214	0	0	0.249	1.305	3.184	1.095	0.432	0.283	3.524	0.622	1.682	629.196	574.052	576.421	0.757333	0.0713333	0.001	0.603333	1.94267	593.223	-3.40828	0.0613354	0.972925	MSTRG.15271	--	--
MSTRG.50558.1	11	24	30	11	1	4	208	195	188	30	29	26	0	0	1	0	0	3	1.476	3.492	6.433	1.711	0.138	0.344	6.009	6.192	6.017	0.98	1.256	1.397	0	0	0.098	0	0	0.123	3.80033	0.731	1.807	1.211	0.0326667	0.041	-2.37818	0.0613658	0.972925	MSTRG.50558	--	--
MSTRG.27097.1	20	15	35	13	1	3	106	121	110	838	670	493	5	2	3	0	1	2	2.841	2.223	8.104	2.201	0.138	0.316	4.889	5.137	6.526	15.638	16.568	15.128	0.697	0.21	0.352	0	0.1	0.233	4.38933	0.885	4.951	15.778	0.419667	0.111	-2.31025	0.0614241	0.972925	-	-	-
MSTRG.26593.1	23	40	53	24	1	2	1448	1299	1418	3	5	11	8	3	4	0	0	0	2.166	3.964	7.77	2.554	0.086	0.13	8.32	6.811	8.97	0.376	0.774	2.204	1.378	0.457	0.63	0	0	0	4.63333	0.923333	7.00133	1.118	0.821667	0.001	-2.32713	0.061444	0.972925	ncbi_105055627	--	--
XR_003802052.1	28	39	26	40	57	57	53	60	24	0	1	15	1156	1599	1450	9	9	46	1.39	2.072	2.02	2.28	2.614	1.975	1.984	2.789	0.457	0	0.212	3.904	17.176	18.312	18.579	1.299	1.26	6.888	1.82733	2.28967	2.84033	1.372	18.0223	3.149	0.325398	0.0614991	0.972925	ncbi_105051307	LOC105051307	uncharacterized LOC105051307%2C transcript variant X3
MSTRG.3256.1	1	1	0	5	3	7	8	5	2	175	134	90	24	0	0	3	8	31	0.129	0.137	0	0.733	0.358	0.634	2.257	1.504	4.652	3.961	4.042	3.353	2.103	0	0	0.138	0.35	1.461	0.0886667	0.575	0.436667	3.78533	0.701	0.649667	2.6971	0.0615061	0.972925	MSTRG.3256	--	--
MSTRG.122.1	10	16	7	4	1	1	185	154	192	19	15	13	26	0	52	4	2	57	2.111	3.565	2.337	0.955	0.189	0.147	3.365	3.634	4.771	1.791	1.844	2.082	0.268	0	0.458	0.628	0.403	10.599	2.671	0.430333	3.40233	1.90567	0.242	3.87667	-2.63385	0.0615133	0.972925	ncbi_105041825	--	--
MSTRG.3810.1	2	11	4	1	0	0	21	9	24	0	0	0	6	1	2	6	19	11	0.271	1.558	0.97	0.155	0	0	1.081	1.292	1.947	0	0	0	1.107	0.142	0.318	0.685	2.092	1.294	0.933	0.0516667	1.87367	0.001	0.522333	1.357	-4.17457	0.0616107	0.972925	-	-	-
MSTRG.33955.1	9	21	21	8	0	2	1176	1137	970	0	0	0	1	0	4	0	0	5	0.904	2.206	3.36	0.912	0	0.141	29.897	49.585	20.419	0	0	0	0.296	0	0.822	0	0	0.603	2.15667	0.351	35.4153	0.001	0.372667	0.201	-2.61926	0.0616225	0.972925	MSTRG.33955	--	--
MSTRG.44427.1	4	11	7	2	0	0	0	17	10	0	0	0	16	0	2	2	0	0	1.705	4.437	4.558	0.78	0	0	3.833	6.097	10.469	0	0	0	3.311	0	0.357	0.317	0	0	3.56667	0.26	1.09233	0.001	1.22267	0.105667	-3.77799	0.0616598	0.972925	-	-	-
MSTRG.40917.1	14	25	19	8	5	1	0	0	0	0	3	16	19	0	0	0	0	16	0.974	1.859	2.137	0.644	0.328	0.05	0.574	0	0.1	0	0.22	1.385	0.456	0	0	0	0	3.866	1.65667	0.340667	0.001	0.535	0.152	1.28867	-2.28185	0.0616805	0.972925	ncbi_105034002	--	--
MSTRG.4792.1	11	32	47	16	1	5	74	42	51	360	363	180	19	0	0	67	45	32	2.918	9.003	19.666	4.831	0.238	0.922	0.86	0.124	0.612	12.628	16.873	10.363	0.604	0	0	3.246	2.102	1.597	10.529	1.997	0.674333	13.288	0.201333	2.315	-2.39846	0.0617812	0.972925	MSTRG.4792	--	--
MSTRG.38216.1	6	9	29	6	0	1	2	1	0	0	8	0	0	1	0	2	6	5	0.489	0.778	3.779	0.557	0	0.057	0.213	1.139	2.695	0	3.443	0	0	0.298	0	0.284	0.651	0.556	1.682	0.204667	0.082	1.14767	0.0993333	0.497	-3.03883	0.0617907	0.972925	MSTRG.38216	--	--
MSTRG.39383.1	46	108	102	59	4	12	490	471	533	0	8	0	20	11	45	36	45	19	9.818	24.812	35.034	14.604	0.78	1.842	3.919	3.08	4.406	0	0.353	0	1.16	0.482	2.216	9.62	11.537	5.176	23.2213	5.742	3.31733	0.117667	1.286	8.77767	-2.01583	0.0618402	0.972925	MSTRG.39383	--	--
MSTRG.29739.11	0	0	0	34	0	43	25	28	32	9	19	21	1	0	1	0	0	1	0	0	0	5.802	0	4.572	3.893	0.795	1.917	0.575	1.608	2.242	0.255	0	0.233	0	0	0.053	0.001	3.458	3.27833	1.475	0.162667	0.0176667	11.7557	0.0619639	0.972925	-	-	-
MSTRG.52821.1	11	11	33	5	5	0	1417	1293	1427	49	26	28	15	16	14	0	0	0	1.338	1.409	6.093	0.698	0.565	0	18.615	13.16	19.288	2.651	1.865	2.491	2.525	2.076	2.032	0	0	0	2.94667	0.421	14.975	2.33567	2.211	0.001	-2.80719	0.0620755	0.972925	-	-	-
MSTRG.26065.1	8	11	12	4	0	0	4	14	0	5	9	15	15	11	6	0	0	0	0.843	1.295	2.141	0.522	0	0	3.361	7.192	5.05	0.124	0.343	0.697	1.76	0.995	0.607	0	0	0	1.42633	0.174	0.946	0.388	1.12067	0.001	-3.03515	0.062104	0.972925	MSTRG.26065	--	--
XR_003799803.1	0	0	0	21	0	0	73	81	87	1	0	0	218	263	236	10	18	69	0	0	0	0.362	0	0	3.141	2.514	1.603	0.098	0	0	2.297	2.128	2.14	2.554	4.351	18.097	0.001	0.120667	2.825	0.0326667	2.18833	8.334	6.91488	0.0621457	0.972925	ncbi_105038473	LOC105038473	uncharacterized LOC105038473%2C transcript variant X7
MSTRG.44936.1	50	101	183	77	8	8	1	5	1	0	0	0	0	0	0	0	0	1	7.767	16.529	45.126	13.573	1.11	0.905	3.857	3.271	6.191	0	0	0	0	0	0	0	0	0.087	23.1407	5.196	0.519333	0.001	0.001	0.029	-2.15496	0.0621871	0.972925	MSTRG.44936	--	--
MSTRG.26117.1	2	11	8	1	0	1	68	61	75	4	0	2	82	108	84	16	6	83	0.306	1.731	1.841	0.175	0	0.126	4.091	3.067	2.661	0.263	0	0.246	2.016	2.051	1.784	1.82	0.681	10.043	1.29267	0.100333	3.65367	0.169667	1.95033	4.18133	-3.68748	0.0622913	0.972925	-	-	-
MSTRG.27294.1	26	19	23	7	9	3	8	1	7	1	6	10	39	91	54	2	0	2	3.021	2.344	4.276	0.927	0.971	0.246	1.76	2.383	2.975	0.152	1.211	2.504	1.899	3.417	2.268	0.251	0	0.302	3.21367	0.714667	0.345333	1.289	2.528	0.184333	-2.16888	0.0623522	0.972925	MSTRG.27294	--	--
XR_003802265.1	27	0	0	0	0	0	593	571	615	0	0	2	20	0	17	0	0	1	1.599	0	0	0	0	0	6.974	4.816	7.1	0	0	0.451	1.4	0	1.057	0	0.026	0.127	0.533	0.001	5.60733	0.150333	0.819	0.051	-9.05799	0.0623724	0.972925	ncbi_105055281	LOC105055281	uncharacterized LOC105055281%2C transcript variant X2
MSTRG.54108.2	29	122	16	131	86	150	0	2	0	0	0	0	0	14	0	2	0	10	0.734	3.325	0.676	3.832	2.05	2.713	1.502	1.097	1.653	0	0	0	0	0.343	0	0.121	0	0.61	1.57833	2.865	0.103667	0.001	0.114333	0.243667	0.860133	0.0624051	0.972925	-	-	-
MSTRG.51873.1	8	3	2	0	0	0	8	8	1	0	0	0	0	0	0	7	2	23	1.413	0.582	0.561	0	0	0	3.984	5.724	7.244	0	0	0	0	0	0	0.372	0.107	1.332	0.852	0.001	0.999667	0.001	0.001	0.603667	-9.73471	0.0625661	0.972925	MSTRG.51873	--	--
MSTRG.29825.1	3	5	8	1	0	0	74	75	69	2	2	10	2	0	1	0	0	0	0.364	0.577	1.502	0.141	0	0	1.535	1.63	2.603	0.186	0.246	1.528	0.815	0	0.364	0	0	0	0.814333	0.047	1.72033	0.653333	0.393	0.001	-4.11489	0.0625964	0.972925	MSTRG.29825	--	--
MSTRG.15263.1	1	13	1	0	0	0	0	3	6	0	4	5	24	20	19	0	0	0	0.183	2.529	0.293	0	0	0	0	0	0	0	0.676	0.967	1.171	0.765	0.813	0	0	0	1.00167	0.001	0.195667	0.547667	0.916333	0.001	-9.96819	0.0626238	0.972925	MSTRG.15263	--	--
MSTRG.49489.1	7	9	19	4	0	2	0	3	6	9	4	3	0	0	0	0	0	0	0.885	1.253	3.883	0.588	0	0.184	0	0	0	0.863	0.496	0.463	0	0	0	0	0	0	2.007	0.257333	0.152333	0.607333	0.001	0.001	-2.96333	0.0626609	0.972925	MSTRG.49489	--	--
MSTRG.18637.1	25	15	100	25	4	7	71	79	94	11	9	13	12	3	14	15	23	0	2.659	1.687	16.649	2.925	0.397	0.515	1.575	0.797	1.39	1.023	1.11	1.989	0.768	0.168	0.767	1.137	1.734	0	6.99833	1.279	1.293	1.374	0.567667	0.957	-2.452	0.0626984	0.972925	-	-	-
XR_002164161.1	0	1	0	4	7	1	25	19	14	0	0	0	50	69	76	0	0	2	0	0.046	0	0.199	0.283	0.031	1.989	2.148	2.03	0	0	0	2.468	2.643	3.258	0	0	0.112	0.0153333	0.171	0.509	0.001	2.78967	0.0373333	3.47925	0.06272	0.972925	ncbi_105042065	LOC105042065	uncharacterized LOC105042065
XR_833345.3	31	23	25	49	28	58	54	58	50	26	25	21	0	0	0	40	38	28	2.349	1.907	3.109	4.246	1.966	3.157	9.363	7.623	7.414	1.012	1.29	1.344	0	0	0	1.969	1.833	1.415	2.455	3.123	2.294	1.21533	0.001	1.739	0.34721	0.0627217	0.972925	ncbi_105052251	LOC105052251	uncharacterized LOC105052251%2C transcript variant X2
MSTRG.7549.1	23	35	97	31	1	4	19	12	10	405	289	163	2	0	0	391	364	359	3.502	5.622	23.54	5.308	0.141	0.427	1.026	0.779	0.938	39.523	37.384	26.163	0.211	0	0	14.094	12.65	13.328	10.888	1.95867	1.53733	34.3567	0.0703333	13.3573	-2.4748	0.0627248	0.972925	MSTRG.7549	--	--
XR_003801669.1	20	0	29	48	41	57	17	31	3	0	0	0	2	0	0	198	207	165	0.467	0	1.089	1.263	0.885	0.93	0.427	0.623	2.903	0	0	0	0.311	0	0	4.061	4.093	3.485	0.518667	1.026	0.233333	0.001	0.103667	3.87967	0.984151	0.0627952	0.972925	ncbi_105050702	LOC105050702	uncharacterized LOC105050702%2C transcript variant X2
MSTRG.43210.1	155	196	282	157	42	57	1	2	0	37	35	18	62	113	119	412	395	277	21.393	28.768	62.366	24.79	5.415	5.572	1.245	1.948	1.893	1.276	1.574	0.987	3.059	4.337	5.114	15.264	14.126	10.59	37.509	11.9257	0.137	1.279	4.17	13.3267	-1.65317	0.0628557	0.972925	ncbi_105034486	--	--
MSTRG.45932.1	1	2	11	0	0	0	26	44	16	6	5	2	6	3	1	3	1	1	0.199	0.411	2.898	0	0	0	0.628	0.965	2.075	0.389	0.41	0.165	1.512	0.583	0.217	0.135	0.047	0.05	1.16933	0.001	1.38133	0.321333	0.770667	0.0773333	-10.1915	0.0629553	0.972925	MSTRG.45932	--	--
MSTRG.54523.1	15	31	12	25	49	39	19	17	9	30	23	16	37	57	39	6	7	105	0.799	1.754	1.023	1.518	2.424	1.465	7.845	6.661	27.026	1.046	1.067	0.921	1.264	1.501	1.149	0.267	0.346	5.242	1.192	1.80233	2.65633	1.01133	1.30467	1.95167	0.596482	0.06299	0.972925	-	-	-
MSTRG.36772.1	3	15	7	2	0	1	6	17	4	0	0	1	29	69	49	0	0	8	0.683	3.672	2.485	0.519	0	0.161	2.914	1.911	3.84	0	0	0.291	3.579	6.506	5.189	0	0	0.765	2.28	0.226667	0.597333	0.097	5.09133	0.255	-3.33039	0.0630529	0.972925	MSTRG.36772	--	--
XR_830288.3	14	23	13	25	22	52	115	84	107	106	99	44	22	12	7	1	0	4	1.465	2.556	2.177	2.982	2.138	3.837	3.171	3.479	3.803	3.138	3.885	2.142	2.066	0.825	0.567	0.085	0	0.277	2.066	2.98567	3.25033	3.055	1.15267	0.120667	0.531213	0.0631334	0.972925	ncbi_105035118	LOC105035118	uncharacterized LOC105035118
XR_003801796.1	23	21	14	31	44	29	2	4	5	1	12	20	25	15	23	2	5	5	1.322	1.273	1.294	2.016	2.311	1.166	0	0	0.445	0.12	1.984	4.095	0.876	0.405	0.695	0.34	0.728	0.751	1.29633	1.831	0.792	2.06633	0.658667	0.606333	0.498195	0.0631606	0.972925	ncbi_105051442	LOC105051442	uncharacterized LOC105051442%2C transcript variant X1
MSTRG.2024.1	2	11	23	4	0	0	12	15	9	47	28	20	5	5	4	4	5	139	0.249	1.453	4.577	0.567	0	0	1.007	0.458	0	8.246	6.452	5.894	0.625	0.448	0.437	0.605	0.879	24.735	2.093	0.189	1.33133	6.864	0.503333	8.73967	-3.46911	0.0632253	0.972925	MSTRG.2024	--	--
MSTRG.30291.1	9	17	55	12	0	0	10	6	4	0	0	3	17	33	31	2	4	39	1.054	2.035	9.822	1.577	0	0	2.035	3.526	3.427	0	0	0.762	0.826	1.205	1.258	0.362	0.657	7.241	4.30367	0.525667	0.547	0.254	1.09633	2.75333	-3.03335	0.0632418	0.972925	-	-	-
MSTRG.35866.1	39	45	27	20	10	10	1042	1146	822	0	3	6	10	11	4	0	0	0	1.002	1.23	1.118	0.6	0.25	0.18	63.179	113.239	52.969	0	0.215	0.469	1.545	1.31	0.533	0	0	0	1.11667	0.343333	23.2237	0.228	1.12933	0.001	-1.70152	0.0632701	0.972925	MSTRG.35866	--	--
MSTRG.2639.1	12	9	16	0	0	5	348	314	389	397	254	246	156	205	160	8	4	40	2.066	1.637	4.409	0	0	0.607	2.712	1.857	2.824	8.327	7.063	8.494	3.121	3.161	2.76	0.999	0.429	4.935	2.704	0.202333	2.20833	7.96133	3.014	2.121	-3.74029	0.0632738	0.972925	-	-	-
MSTRG.17527.1	0	8	26	2	0	1	0	0	0	5	4	3	0	5	10	0	0	1	0	0.596	2.917	0.16	0	0.049	0.346	1.339	5.115	0.434	0.46	0.428	0	0.673	1.506	0	0	0.12	1.171	0.0696667	0.001	0.440667	0.726333	0.04	-4.07113	0.063367	0.972925	MSTRG.17527	--	--
MSTRG.40278.1	10	14	37	9	2	4	0	0	0	11	10	8	9	0	4	7	5	26	1.139	1.689	6.899	1.242	0.217	0.34	0.636	0.687	2.289	0.623	0.73	0.75	0.935	0	0.359	1.03	0.703	3.878	3.24233	0.599667	0.001	0.701	0.431333	1.87033	-2.4348	0.0634289	0.972925	ncbi_105033904	--	--
MSTRG.4604.2	16	22	21	37	40	27	37	82	17	0	0	5	1	0	1	0	0	0	1.857	2.774	3.993	4.977	4.412	2.239	16.672	16.875	55.065	0	0	0.736	0.137	0	0.118	0	0	0	2.87467	3.876	7.27733	0.245333	0.085	0.001	0.431174	0.0634507	0.972925	-	-	-
MSTRG.43685.1	154	136	107	170	162	225	3	1	4	2	3	4	4	8	1	0	0	2	8.254	7.79	9.22	10.403	8.11	8.513	0	0	0	0.298	0.592	0.979	0.307	0.523	0.064	0	0	0.148	8.42133	9.00867	0.451333	0.623	0.298	0.0493333	0.0972649	0.0636426	0.972925	MSTRG.43685	--	--
MSTRG.31330.1	8	6	44	8	1	2	4	0	0	12	9	15	0	15	0	1	3	2	0.513	0.409	4.516	0.585	0.06	0.09	0.227	0.179	0.073	1.28	1.272	2.631	0	0.199	0	0.166	0.415	0.298	1.81267	0.245	0.0156667	1.72767	0.0663333	0.293	-2.88726	0.0637447	0.972925	-	-	-
MSTRG.26391.1	0	7	10	0	0	0	12	8	3	2	9	15	3	0	2	1	4	13	0	1.689	3.635	0	0	0	1.375	4.439	6.096	0.631	3.592	6.899	0.217	0	0.125	0.062	0.24	0.823	1.77467	0.001	0.674333	3.70733	0.114	0.375	-10.7933	0.0637501	0.972925	MSTRG.26391	--	--
MSTRG.30810.1	49	52	129	52	11	10	35	55	5	45	39	44	14	0	11	0	0	1	4.944	5.539	20.787	5.956	1.02	0.688	7.806	16.341	30.779	2.547	2.926	4.095	1.132	0	0.75	0	0	0.057	10.4233	2.55467	4.121	3.18933	0.627333	0.019	-2.02861	0.0637599	0.972925	MSTRG.30810	--	--
XR_003800744.1	55	48	38	49	75	105	20	19	21	0	0	0	3	0	1	0	0	0	2.645	2.42	2.878	2.694	3.321	3.524	1.113	0.42	1.011	0	0	0	0.376	0	0.108	0	0	0	2.64767	3.17967	1.18733	0.001	0.161333	0.001	0.264154	0.0637888	0.972925	ncbi_105044289	LOC105044289	uncharacterized LOC105044289%2C transcript variant X2
MSTRG.16867.1	3	3	5	15	6	12	9	10	23	0	0	0	5	1	4	0	0	0	0.509	0.675	1.588	3.335	1.076	1.61	1.043	0.831	0.626	0	0	0	0.694	0.1	0.502	0	0	0	0.924	2.007	1.41567	0.001	0.432	0.001	1.11908	0.0638373	0.972925	-	-	-
MSTRG.51792.1	7	11	25	6	0	0	10	0	11	0	0	1	9	0	1	0	0	1	0.662	1.079	3.789	0.709	0	0	1.05	1.088	2.208	0	0	0.268	1.216	0	0.124	0	0	0.085	1.84333	0.236333	0.189	0.0893333	0.446667	0.0283333	-2.96342	0.0639293	0.972925	MSTRG.51792	--	--
MSTRG.42646.1	7	22	31	9	0	0	321	361	228	0	0	1	5	0	1	0	0	13	1.519	5.069	10.919	2.226	0	0	12.417	17.011	8.805	0	0	0.301	0.537	0	0.092	0	0	3.369	5.83567	0.742	13.407	0.100333	0.209667	1.123	-2.97541	0.0640533	0.972925	MSTRG.42646	--	--
XR_003800689.1	0	0	0	14	0	59	0	2	0	0	0	0	5	9	21	0	0	0	0	0	0	0.271	0	0.708	1.184	5.612	2.168	0	0	0	0.366	0.486	1.257	0	0	0	0.001	0.326333	0.147	0.001	0.703	0.001	8.3502	0.0640999	0.972925	ncbi_105043820	LOC105043820	uncharacterized LOC105043820%2C transcript variant X6
MSTRG.33405.5	1	0	0	0	0	24	3	13	3	1	2	7	150	19	151	0	0	2	0.043	0	0	0	0	0.557	2.331	1.206	0.83	0.113	0.291	1.208	11.961	1.181	10.43	0	0	0.309	0.0143333	0.185667	0.305333	0.537333	7.85733	0.103	3.69527	0.064118	0.972925	-	-	-
MSTRG.11180.1	0	5	17	1	0	0	16	21	8	0	0	0	16	4	10	0	0	2	0	0.989	5.064	0.212	0	0	1.518	1.285	3.198	0	0	0	2.562	0.501	1.408	0	0	0.387	2.01767	0.0706667	0.448	0.001	1.49033	0.129	-4.83551	0.0641589	0.972925	ncbi_109505767	--	--
MSTRG.34779.1	406	326	269	386	460	537	161	132	127	0	2	3	3	0	10	6	3	49	5.634	4.802	5.978	6.105	5.919	5.251	2.59	2.172	3.854	0	0.232	0.432	0.211	0	0.661	0.449	0.237	3.881	5.47133	5.75833	2.449	0.221333	0.290667	1.52233	0.0737589	0.0642089	0.972925	-	-	-
XR_003800373.1	0	7	0	0	25	28	8	25	12	0	0	0	1	2	4	1	4	14	0	0.331	0	0	1.095	0.937	1.196	1.771	6.428	0	0	0	0.477	0.497	1.109	0.122	0.425	1.713	0.110333	0.677333	0.589333	0.001	0.694333	0.753333	2.618	0.0643549	0.972925	ncbi_105041909	LOC105041909	uncharacterized LOC105041909%2C transcript variant X3
MSTRG.40577.1	2	16	11	3	0	0	11	17	18	28	30	0	3	3	5	7	14	85	0.365	3.101	3.212	0.624	0	0	4.197	2.557	4.073	1.145	1.617	0	0.1	0.077	0.144	0.457	0.917	6.117	2.226	0.208	0.817	0.920667	0.107	2.497	-3.4198	0.0643669	0.972925	MSTRG.40577	--	--
MSTRG.40536.2	277	100	80	214	335	240	2	2	4	0	0	2	23035	33229	26710	6	24	9	2.324	0.893	1.072	2.047	2.603	1.419	0	0	0	0	0	0.283	2344.89	2607.85	2344.97	0.269	1.036	0.415	1.42967	2.023	0.734667	0.0943333	2432.57	0.573333	0.500818	0.0644889	0.972925	-	-	-
MSTRG.48873.1	7	22	20	6	0	4	71	48	41	0	2	4	2	0	0	0	7	8	1.119	3.837	5.293	1.067	0	0.419	1.108	0.285	1.529	0	0.281	0.615	0.194	0	0	0	0.916	1.163	3.41633	0.495333	1.044	0.298667	0.0646667	0.693	-2.78598	0.0646705	0.972925	MSTRG.48873	--	--
MSTRG.6865.1	10	17	25	8	2	0	12	0	0	3	3	11	22	9	4	17	7	45	1.849	3.377	7.638	1.739	0.349	0	0	0	0	0.226	0.299	1.36	1.752	0.562	0.301	3.287	1.331	9.167	4.288	0.696	0.0936667	0.628333	0.871667	4.595	-2.62315	0.0648085	0.972925	MSTRG.6865	--	--
XR_003801766.1	34	45	32	40	73	70	12	0	0	22	7	5	2	0	3	2	4	15	1.423	1.989	2.123	1.903	2.791	2.033	0	0	0	0.612	0.269	0.247	0.354	0	0.37	0.105	0.202	0.793	1.845	2.24233	0.148667	0.376	0.241333	0.366667	0.28138	0.0649312	0.972925	ncbi_105051055	LOC105051055	uncharacterized LOC105051055%2C transcript variant X2
MSTRG.39121.1	7	4	18	3	0	1	39	38	34	246	204	111	0	0	0	0	0	1	0.541	0.328	2.227	0.264	0	0.055	1.942	2.063	2.461	28.544	31.382	21.184	0	0	0	0	0	0.065	1.032	0.106333	2.30833	27.0367	0.001	0.0216667	-3.27878	0.0650306	0.972925	MSTRG.39121	--	--
MSTRG.47552.1	2	12	3	1	0	0	84	109	28	0	5	5	18	3	4	44	30	176	0.677	4.033	1.519	0.361	0	0	10.911	12.809	54.31	0	0.447	0.556	0.711	0.091	0.136	7.324	4.814	30.126	2.07633	0.120333	5.99567	0.334333	0.312667	14.088	-4.10893	0.0650446	0.972925	-	-	-
MSTRG.28183.2	4	14	27	6	0	0	206	159	183	5	10	9	0	0	0	1794	2114	1640	0.299	1.247	3.563	0.571	0	0	3.684	2.578	3.572	0.69	1.94	2.276	0	0	0	428.706	486.887	403.618	1.703	0.190333	3.05067	1.63533	0.001	439.737	-3.16148	0.0650817	0.972925	-	-	-
MSTRG.38840.1	5800	5692	3705	5562	6738	8991	2	1	0	0	4	14	78	69	62	1	0	7	130.504	136.016	133.4	142.648	140.811	142.627	2.885	1.211	2.274	0	0.465	1.774	0.803	0.551	0.554	0.127	0	0.927	133.307	142.029	0.182	0.746333	0.636	0.351333	0.0914332	0.0651225	0.972925	MSTRG.38840	--	--
MSTRG.29010.1	49	48	46	55	77	87	741	674	669	28	42	34	5	2	9	122	117	95	2.197	2.286	3.3	2.811	3.207	2.75	16.922	15.465	16.154	2.166	4.213	4.287	0.66	0.204	1.025	3.393	3.141	2.717	2.59433	2.92267	14.571	3.55533	0.629667	3.08367	0.171921	0.0651304	0.972925	MSTRG.29010	--	--
MSTRG.24902.1	2	2	9	0	0	0	0	0	0	12	5	3	10	9	6	0	1	1	0.241	0.255	1.774	0	0	0	0.504	0.71	0.635	3.195	1.622	1.331	0.708	0.491	0.366	0	0.075	0.08	0.756667	0.001	0.001	2.04933	0.521667	0.0516667	-9.56351	0.0651565	0.972925	ncbi_105053877	--	--
MSTRG.19852.1	80	166	194	109	18	26	39	82	14	0	0	0	21	13	14	2	4	12	8.213	18.05	31.831	12.706	1.716	1.856	6.196	11.294	41.381	0	0	0	3.418	1.631	1.965	0.266	0.471	1.556	19.3647	5.426	4.22533	0.001	2.338	0.764333	-1.83547	0.0651741	0.972925	-	-	-
MSTRG.24899.1	5	4	13	2	0	0	25	31	25	0	0	0	0	1	0	5	3	5	0.823	0.599	3.145	0.345	0	0	7.125	5.588	7.468	0	0	0	0	0.127	0	0.551	0.348	0.67	1.52233	0.115	8.027	0.001	0.0423333	0.523	-3.72658	0.0652412	0.972925	-	-	-
XR_003801170.1	0	0	0	0	16	0	0	0	0	30	49	13	25	3	12	0	0	0	0	0	0	0	0.307	0	0.285	0.66	1.621	2.682	5.816	1.892	1.154	0.106	0.476	0	0	0	0.001	0.102333	0.001	3.46333	0.578667	0.001	6.67713	0.0653616	0.972925	ncbi_105047343	LOC105047343	uncharacterized LOC105047343%2C transcript variant X3
MSTRG.18555.1	4	6	6	6	21	15	4	14	4	537	352	293	80	84	75	1	2	7	0.468	0.745	1.123	0.8	2.28	1.236	3.082	1.825	11.963	3.226	2.804	2.895	1.12	0.915	0.914	0.098	0.166	0.542	0.778667	1.43867	0.888333	2.975	0.983	0.268667	0.885655	0.0653938	0.972925	-	-	-
MSTRG.21080.2	0	14	32	48	28	71	119	99	102	1	7	9	0	0	69	0	0	1	0	0.365	1.223	1.305	0.63	1.196	2.177	1.768	3.406	0.094	0.869	1.421	0	0	1.931	0	0	0.082	0.529333	1.04367	2.104	0.794667	0.643667	0.0273333	0.979413	0.0654022	0.972925	-	-	-
MSTRG.9814.2	0	85	49	91	161	174	327	311	326	0	2	0	1	0	0	2	1	7	0	1.72	1.504	1.985	2.841	2.331	13.331	10.292	10.104	0	0.411	0	0.109	0	0	0.35	0.169	1.323	1.07467	2.38567	10.868	0.137	0.0363333	0.614	1.1505	0.065488	0.972925	-	-	-
MSTRG.15659.1	9	18	33	10	1	3	0	0	0	0	20	0	0	0	0	0	0	1	0.503	1.031	2.764	0.603	0.049	0.112	0.322	0.162	0	0	0.539	0	0	0	0	0	0	0.089	1.43267	0.254667	0.001	0.179667	0.001	0.0296667	-2.49202	0.0655336	0.972925	MSTRG.15659	--	--
MSTRG.15965.1	9	11	31	8	0	1	0	0	0	8	3	0	10	0	3	0	0	1	0.497	0.645	2.739	0.504	0	0.039	0.557	0.263	0	0.423	0.21	0	2.287	0	0.592	0	0	0.118	1.29367	0.181	0.001	0.211	0.959667	0.0393333	-2.8374	0.0655378	0.972925	MSTRG.15965	--	--
MSTRG.48621.1	112	108	76	127	123	176	0	5	17	6	13	0	2	0	2	5	3	74	3.592	3.668	3.915	4.632	3.645	3.965	1.972	2.635	1.908	0.099	0.308	0	0.261	0	0.192	0.418	0.268	6.67	3.725	4.08067	0.311667	0.135667	0.151	2.452	0.131564	0.065593	0.972925	MSTRG.48621	--	--
MSTRG.51043.1	6	4	12	0	0	2	35	83	28	3	2	1	3	1	2	67	53	61	0.555	0.401	1.783	0	0	0.13	1.117	0	0.906	1.086	0.842	0.663	0.325	0.083	0.186	2.648	2.019	2.483	0.913	0.0433333	1.14533	0.863667	0.198	2.38333	-4.39707	0.0655979	0.972925	-	-	-
MSTRG.40099.1	6	12	10	2	1	2	1	0	0	24	12	14	3	3	7	0	0	0	1.782	3.462	4.504	0.667	0.26	0.395	0.103	0.877	1.487	0.394	0.261	0.378	0.814	0.615	1.586	0	0	0	3.24933	0.440667	0.0256667	0.344333	1.005	0.001	-2.88238	0.0657057	0.972925	MSTRG.40099	--	--
MSTRG.35074.5	22	18	23	0	3	10	0	0	0	0	3	10	2	1	4	171	166	126	2.351	2.054	3.912	0	0.28	0.748	0	1.357	0.434	0	0.99	4.094	0.401	0.166	0.79	5.315	4.975	4.034	2.77233	0.342667	0.001	1.69467	0.452333	4.77467	-3.01622	0.0657171	0.972925	-	-	-
MSTRG.6573.1	0	2	16	0	0	0	0	0	0	0	0	0	37	47	46	6	1	18	0	0.314	3.784	0	0	0	0.236	0.138	0	0	0	0	2.593	2.539	2.78	1.06	0.187	3.311	1.366	0.001	0.001	0.001	2.63733	1.51933	-10.4157	0.0658382	0.972925	MSTRG.6573	--	--
XR_003802005.1	3	0	8	15	18	7	11	12	1	0	0	0	5	5	20	0	0	0	0.235	0	0.888	1.205	1.189	0.354	3.192	15.697	10.452	0	0	0	0.707	0.545	2.439	0	0	0	0.374333	0.916	1.744	0.001	1.23033	0.001	1.29102	0.0658781	0.972925	ncbi_105051666	LOC105051666	uncharacterized LOC105051666%2C transcript variant X3
MSTRG.22863.1	27	60	47	30	3	3	73	115	30	12	13	10	0	0	1	1	0	3	5.434	12.849	14.98	6.841	0.561	0.429	26.509	27.588	102.49	1.653	2.374	2.265	0	0	0.053	0.058	0	0.18	11.0877	2.61033	13.0073	2.09733	0.0176667	0.0793333	-2.08665	0.0658936	0.972925	MSTRG.22863	--	--
XR_002164585.1	248	224	235	254	333	388	0	0	0	1	4	10	24	44	24	111	44	179	7.168	6.883	10.881	8.376	8.955	7.914	0	0.826	3.734	0.175	0.951	2.958	0.9	1.272	0.776	1.662	0.633	2.757	8.31067	8.415	0.001	1.36133	0.982667	1.684	0.0179991	0.0659317	0.972925	ncbi_105044139	LOC105044139	uncharacterized LOC105044139%2C transcript variant X1
MSTRG.2861.1	10	16	17	4	0	5	0	0	9	3	1	6	3	10	7	993	929	936	1.765	2.999	4.801	0.805	0	0.622	0	0	0	0.365	0.161	1.202	0.126	0.37	0.298	4.962	4.475	4.817	3.18833	0.475667	0.0823333	0.576	0.264667	4.75133	-2.74478	0.0659497	0.972925	MSTRG.2861	--	--
XR_002164459.1	1	7	5	0	0	0	51	60	10	0	0	2	0	0	0	10	6	90	0.154	0.827	0.909	0	0	0	0.939	1.873	5.338	0	0	0.134	0	0	0	1.113	0.646	10.31	0.63	0.001	0.592333	0.0446667	0.001	4.023	-9.29921	0.0659659	0.972925	ncbi_109505722	LOC109505722	uncharacterized LOC109505722
MSTRG.46577.1	12	28	40	13	0	0	58	68	81	6	8	16	68	41	52	10	7	29	2.803	6.855	14.927	3.401	0	0	2.197	2.286	3.3	0.36	0.682	1.613	3.022	1.4	1.998	1.803	1.222	5.421	8.195	1.13367	2.39233	0.885	2.14	2.81533	-2.85375	0.0660381	0.972925	MSTRG.46577	--	--
XR_003802586.1	0	12	5	0	0	0	1	1	0	0	0	0	20	11	18	764	663	689	0	0.295	0.167	0	0	0	1.053	0.404	1.98	0	0	0	0.867	0.367	0.673	7.948	6.649	7.382	0.154	0.001	0.0766667	0.001	0.635667	7.32633	-7.26679	0.0660883	0.972925	ncbi_105057286	LOC105057286	uncharacterized LOC105057286%2C transcript variant X11
MSTRG.5703.1	3	4	16	2	0	0	0	0	0	2	2	7	5	0	6	11	7	52	0.499	0.687	3.756	0.335	0	0	0.58	0	1.857	0.506	0.598	2.736	0.368	0	0.349	0.943	0.586	4.742	1.64733	0.111667	0.001	1.28	0.239	2.09033	-3.88286	0.0661271	0.972925	MSTRG.5703	--	--
MSTRG.51460.1	2	9	15	2	1	0	15	15	8	0	0	4	2	0	2	5	2	9	0.137	0.653	1.639	0.156	0.063	0	0.797	0.705	0.638	0	0	1.879	0.156	0	0.126	0.376	0.153	0.714	0.809667	0.073	1.29433	0.626333	0.094	0.414333	-3.47136	0.066198	0.972925	-	-	-
MSTRG.37758.1	4	4	17	2	0	1	27	15	43	26	27	19	0	0	0	18	25	34	0.316	0.335	2.147	0.189	0	0.056	1.219	1.022	1.334	9.254	12.741	11.123	0	0	0	2.974	3.903	5.833	0.932667	0.0816667	1.40367	11.0393	0.001	4.23667	-3.51354	0.0664024	0.972925	ncbi_105032961	--	--
XR_003800239.1	103	1	49	124	112	200	1847	1602	1884	6	0	8	5	1	1	0	0	0	1.17	0.011	0.898	1.604	1.178	1.606	7.546	5.771	7.697	1.425	0	2.806	1.078	0.166	0.186	0	0	0	0.693	1.46267	6.11133	1.41033	0.476667	0.001	1.07767	0.0664806	0.972925	ncbi_105040805	LOC105040805	uncharacterized LOC105040805%2C transcript variant X10
MSTRG.42266.1	5	15	17	5	0	0	4	11	5	3	0	0	33	43	26	6	4	19	0.6	1.84	3.176	0.701	0	0	2.841	2.223	8.104	0.087	0	0	3.731	3.734	2.514	0.824	0.523	2.501	1.872	0.233667	0.758	0.029	3.32633	1.28267	-3.00206	0.0664988	0.972925	MSTRG.42266	--	--
MSTRG.25036.1	2	3	2	10	7	7	29	15	10	0	0	0	1	0	4	0	4	6	0.44	0.653	0.656	2.351	1.341	1.02	1.354	1.598	0.722	0	0	0	0.382	0	1.009	0	0.638	1.082	0.583	1.57067	2.07067	0.001	0.463667	0.573333	1.42981	0.0665117	0.972925	MSTRG.25036	--	--
MSTRG.18077.1	77	215	191	113	5	21	0	4	0	3	1	6	18	0	0	4	6	13	12.422	36.953	49.494	20.89	0.684	2.436	0.567	3.508	3.022	0.742	0.346	2.578	0.317	0	0	0.344	0.48	1.162	32.9563	8.00333	0.178667	1.222	0.105667	0.662	-2.04188	0.0665504	0.972925	MSTRG.18077	--	--
MSTRG.37510.1	3	16	23	5	0	2	233	216	221	17	12	18	2	2	4	3	0	18	0.263	1.505	3.17	0.51	0	0.129	29.904	22.812	23.113	0.944	0.853	1.604	0.225	0.173	0.387	0.419	0	2.639	1.646	0.213	24.5363	1.13367	0.261667	1.01933	-2.95004	0.0665966	0.972925	-	-	-
XR_834328.3	37	27	16	45	38	54	33	10	32	3	1	12	11	0	56	0	0	2	6.973	5.404	4.825	9.667	6.651	7.175	3.575	2.458	3.247	0.231	0.113	1.679	0.191	0	0.842	0	0	0.101	5.734	7.831	0.67	0.674333	0.344333	0.0336667	0.449655	0.0666128	0.972925	ncbi_105059794	LOC105059794	uncharacterized LOC105059794
MSTRG.53033.1	1	9	17	2	0	1	1358	1263	1330	4	5	4	304	465	474	401	369	352	0.327	2.975	8.888	0.728	0.106	0.217	10.638	8.115	11.749	0.469	0.778	0.772	24.849	29.304	33.415	4.634	4.111	4.19	4.06333	0.350333	8.67067	0.673	29.1893	4.31167	-3.53586	0.0668885	0.972925	-	-	-
MSTRG.3023.2	11	6	0	0	0	0	1	6	0	0	0	0	94	149	153	29	17	68	1.077	0.595	0	0	0	0	0.776	1.098	2.206	0	0	0	2.187	2.673	3.071	5.697	3.167	14.017	0.557333	0.001	0.156333	0.001	2.64367	7.627	-9.1224	0.0669485	0.972925	-	-	-
MSTRG.50250.1	279	590	707	381	14	36	36	70	64	18	4	23	94	121	116	7	10	29	46.528	104.343	188.351	72.299	2.166	4.236	0.677	1.196	1.059	1.434	0.423	3.074	5.603	5.56	5.963	0.617	0.874	2.736	113.074	26.2337	1.00433	1.64367	5.70867	1.409	-2.10778	0.067048	0.972925	MSTRG.50250	--	--
XR_003799906.1	26	0	0	0	0	0	60	72	67	3	0	19	0	0	2	0	0	1	0.895	0	0	0	0	0	2.752	1.846	2.936	1.029	0	10.977	0	0	0.585	0	0	0.055	0.298333	0.001	2.474	4.002	0.195	0.0183333	-8.22078	0.0670543	0.972925	ncbi_105039310	LOC105039310	uncharacterized LOC105039310%2C transcript variant X5
MSTRG.11641.1	12760	12085	5468	11794	13592	20975	0	0	0	0	0	4	15	4	3	10	26	76	2394.93	2408.9	1642.26	2523.14	2369.38	2775.5	0.68	0.329	2.425	0	0	0.817	1.884	0.396	0.315	1.587	3.831	12.047	2148.69	2556.01	0.001	0.272333	0.865	5.82167	0.250432	0.0670919	0.972925	MSTRG.11641	--	--
MSTRG.26570.1	11	31	32	13	0	3	119	198	31	0	1	10	1	0	0	3	7	5	0.648	1.914	3.015	0.872	0	0.125	24.063	61.444	111.926	0	0.123	1.35	0.17	0	0	0.231	0.514	0.4	1.859	0.332333	16.9047	0.491	0.0566667	0.381667	-2.48382	0.0672144	0.972925	-	-	-
MSTRG.41575.1	22	33	64	17	13	10	42	58	19	0	7	9	165	240	197	33	37	44	1.419	2.225	6.495	1.244	0.771	0.425	9.089	6.878	42.34	0	1.212	1.934	2.006	2.249	2.065	1.686	1.822	2.315	3.37967	0.813333	4.184	1.04867	2.10667	1.941	-2.05496	0.0672367	0.972925	-	-	-
MSTRG.26249.1	9	5	12	3	0	0	72	59	84	4	10	23	60	72	72	27	33	208	0.635	0.382	1.355	0.241	0	0	1.386	2.021	2.404	0.739	2.356	6.734	16.612	15.181	17.066	1.818	2.142	14.405	0.790667	0.0803333	1.774	3.27633	16.2863	6.12167	-3.299	0.0673691	0.972925	MSTRG.26249	--	--
MSTRG.28310.2	0	21	9	2	0	0	6	1	0	0	1	5	0	0	65	0	1	2	0	4.277	2.645	0.365	0	0	1.042	1.352	3.889	0	0.17	1.054	0	0	0.747	0	0.073	0.154	2.30733	0.121667	0.203333	0.408	0.249	0.0756667	-4.24522	0.067422	0.972925	-	-	-
MSTRG.33756.4	0	21	9	2	0	0	0	2	0	224	219	121	0	0	0	762	711	647	0	7.085	4.492	0.754	0	0	0.255	0.425	2.004	5.642	7.314	5.013	0	0	0	7.572	6.814	6.619	3.859	0.251333	0.0446667	5.98967	0.001	7.00167	-3.94055	0.067422	0.972925	-	-	-
MSTRG.33740.1	0	7	14	0	0	1	0	1	0	0	1	5	0	0	0	116	141	126	0	0.455	1.346	0	0	0.043	0.66	1.169	3.17	0.031	0.367	3.095	0	0	0	1.174	1.376	1.313	0.600333	0.0143333	0.0573333	1.16433	0.001	1.28767	-5.38832	0.0674409	0.972925	-	-	-
MSTRG.36349.1	4	1	8	0	0	0	279	311	304	37	63	25	16	15	30	0	6	14	1.131	0.386	3.514	0	0	0	4.436	3.421	4.395	1.813	4.092	2.017	2.596	1.933	4.323	0	0.587	1.597	1.677	0.001	3.669	2.64067	2.95067	0.728	-10.7117	0.0675762	0.972925	MSTRG.36349	--	--
MSTRG.47614.1	4	1	8	0	0	0	13	17	17	0	0	14	10	8	5	0	0	2	0.34	0.09	1.088	0	0	0	0.797	1.209	0.547	0	0	5.141	1.319	0.813	0.569	0	0	0.204	0.506	0.001	1.38	1.71367	0.900333	0.068	-8.98299	0.0675762	0.972925	MSTRG.47614	--	--
MSTRG.49346.1	3	4	5	0	0	0	0	3	0	0	0	14	2	0	0	0	0	5	0.823	1.246	2.769	0	0	0	0.89	0.84	1.13	0	0	3.353	0.299	0	0	0	0	0.126	1.61267	0.001	0.0773333	1.11767	0.0996667	0.042	-10.6552	0.0675948	0.972925	MSTRG.49346	--	--
MSTRG.40277.1	18	30	45	19	2	1	6	7	5	0	0	14	11	0	10	93	91	72	2.816	4.833	11.039	3.294	0.291	0.129	3.504	8.263	15.015	0	0	0.895	1.362	0	1.036	4.684	4.421	3.736	6.22933	1.238	1.388	0.298333	0.799333	4.28033	-2.33107	0.0676869	0.972925	MSTRG.40277	--	--
MSTRG.7981.1	3	5	4	0	0	0	33	43	19	10	0	0	88	162	96	5	3	7	0.492	0.866	1.043	0	0	0	0	0.437	0.714	0.979	0	0	2.06	2.938	1.951	0.752	0.499	1.077	0.800333	0.001	0.485333	0.326333	2.31633	0.776	-9.64446	0.0677148	0.972925	-	-	-
MSTRG.12230.1	8	7	10	20	10	26	3	11	1	3	5	4	0	0	0	0	0	0	1.049	0.975	2.098	2.989	1.218	2.403	0.503	1.031	2.764	0.283	0.625	0.62	0	0	0	0	0	0	1.374	2.20333	0.207667	0.509333	0.001	0.001	0.681306	0.0677707	0.972925	MSTRG.12230	--	--
MSTRG.51470.1	6	5	8	1	0	1	7	12	2	19	29	12	4	6	5	3	1	24	0.716	0.639	1.54	0.197	0	0.085	2.536	3.352	11.063	0.841	1.701	0.873	0.952	1.046	1.05	0.49	0.192	4.005	0.965	0.094	0.959	1.13833	1.016	1.56233	-3.3598	0.0677965	0.972925	MSTRG.51470	--	--
MSTRG.17200.1	4	3	5	0	0	0	0	9	2	21	29	10	0	0	0	0	1	0	0.355	0.283	0.73	0	0	0	0.614	1.221	6.447	3.727	6.949	2.833	0	0	0	0	0.088	0	0.456	0.001	0.290667	4.503	0.001	0.0293333	-8.83289	0.0678122	0.972925	MSTRG.17200	--	--
MSTRG.41628.1	4	3	5	0	0	0	8	7	8	4	2	2	1	0	1	0	0	7	0.476	0.379	0.952	0	0	0	0.03	0.064	0.192	0.758	0.504	0.625	0.166	0	0.143	0	0	0.202	0.602333	0.001	0.177667	0.629	0.103	0.0673333	-9.23442	0.0678122	0.972925	ncbi_105034150	--	--
XR_003801548.1	12	0	5	0	0	0	19	28	15	1	3	3	6	0	1	8	8	13	1.079	0	0.655	0	0	0	4.917	4.351	5.245	0.268	1.009	1.326	0.709	0	0.103	1.07	1.032	1.726	0.578	0.001	6.53833	0.867667	0.270667	1.276	-9.17493	0.0678968	0.972925	ncbi_105049668	LOC105049668	uncharacterized LOC105049668%2C transcript variant X15
MSTRG.28263.1	92	85	230	97	6	16	24	31	11	248	221	138	0	0	0	0	0	0	24.203	23.673	97.151	29.078	1.47	2.884	4.461	7.964	39.067	3.517	4.155	3.213	0	0	0	0	0	0	48.3423	11.144	3.14767	3.62833	0.001	0.001	-2.11702	0.0680487	0.972925	-	-	-
MSTRG.6869.1	4	5	3	0	0	0	0	0	0	0	0	1	180	12	98	0	0	10	0.663	0.955	0.855	0	0	0	0.321	0.511	2.054	0	0	0.52	10.516	0.526	4.92	0	0	1.751	0.824333	0.001	0.001	0.173333	5.32067	0.583667	-9.68708	0.0680535	0.972925	MSTRG.6869	--	--
XR_002166065.2	14	27	13	21	57	29	0	1	2	4	5	3	73	89	85	4	0	13	0.251	0.527	0.396	0.448	0.978	0.383	0.8	0.334	0.266	0.46	0.762	0.567	1.334	1.254	1.34	0.514	0	1.759	0.391333	0.603	0.045	0.596333	1.30933	0.757667	0.62376	0.0680816	0.972925	ncbi_105058953	LOC105058953	uncharacterized LOC105058953%2C transcript variant X9
MSTRG.28086.1	5	11	23	4	0	3	0	0	0	2183	1507	1020	6	1	2	1	1	27	0.569	1.364	4.18	0.519	0	0.242	0	0	0.778	493.42	451.606	379.176	0.339	0.044	0.101	0.179	0.166	4.655	2.03767	0.253667	0.001	441.401	0.161333	1.66667	-3.00591	0.068088	0.972925	MSTRG.28086	--	--
MSTRG.29113.1	3	7	12	0	0	2	0	4	5	0	0	0	869	1170	1145	7007	7590	6357	0.406	0.993	2.576	0	0	0.187	0	0	0	0	0	0	11.56	11.995	13.126	38.656	40.368	36.119	1.325	0.0623333	0.16	0.001	12.227	38.381	-4.40984	0.068253	0.972925	-	-	-
XR_003798334.1	0	0	0	20	0	0	19	17	12	6	3	2	217	315	253	0	0	2	0	0	0	0.47	0	0	4.057	4.425	18.281	0.927	0.614	0.508	3.775	4.225	3.796	0	0	0.227	0.001	0.156667	1.696	0.683	3.932	0.0756667	7.29155	0.0684323	0.972925	ncbi_109506211	LOC109506211	uncharacterized LOC109506211%2C transcript variant X1
MSTRG.52409.1	1	8	15	2	0	0	27	54	21	0	0	0	2	6	1	9	0	22	0.074	0.631	1.784	0.169	0	0	7.645	5.393	46.256	0	0	0	0.412	0.953	0.245	0.534	0	1.354	0.829667	0.0563333	3.794	0.001	0.536667	0.629333	-3.88047	0.0686651	0.972925	-	-	-
MSTRG.48304.1	46	52	151	55	2	6	16	10	9	9	9	5	35	46	52	0	0	0	4.173	5.093	22.083	5.763	0.177	0.391	0	0.301	0	0.942	1.264	0.798	0.598	0.606	0.766	0	0	0	10.4497	2.11033	0.268333	1.00133	0.656667	0.001	-2.30791	0.0687248	0.972925	MSTRG.48304	--	--
MSTRG.37239.1	102	106	148	89	24	31	0	4	0	0	5	10	0	0	0	0	0	0	21.699	24.045	50.364	21.619	4.83	4.674	1.214	0.909	4.935	0	1.431	3.205	0	0	0	0	0	0	32.036	10.3743	0.178333	1.54533	0.001	0.001	-1.62668	0.0688277	0.972925	ncbi_105032775	--	--
MSTRG.37186.4	14	12	7	16	17	37	15	28	5	2	1	2	1	0	1	0	0	1	1.505	1.394	1.266	1.921	1.701	2.794	5.83	5.219	17.07	0.288	0.191	0.473	0.133	0	0.149	0	0	0.145	1.38833	2.13867	2.03067	0.317333	0.094	0.0483333	0.623358	0.0688866	0.972925	-	-	-
MSTRG.41122.1	3	11	19	4	0	0	1	5	0	0	19	0	0	0	1	0	0	14	0.353	1.375	3.665	0.536	0	0	0.327	0.579	1.657	0	0.332	0	0	0	0.099	0	0	1.138	1.79767	0.178667	0.0826667	0.110667	0.033	0.379333	-3.33078	0.0689391	0.972925	MSTRG.41122	--	--
XR_833243.3	40	41	34	49	54	75	6	10	7	0	1	2	6	0	8	5	1	7	2	2.177	2.72	2.792	2.507	2.643	2.677	6.88	11.093	0	0.171	0.425	1.077	0	1.269	0.372	0.074	0.488	2.299	2.64733	1.21133	0.198667	0.782	0.311333	0.203533	0.0690244	0.972925	ncbi_105051531	LOC105051531	uncharacterized LOC105051531
MSTRG.42962.1	42	117	76	53	3	14	38	37	35	0	0	2	0	0	2	0	0	0	14.646	43.657	42.484	21.392	1.061	3.421	1.997	1.866	2.684	0	0	0.223	0	0	0.248	0	0	0	33.5957	8.62467	2.25833	0.0743333	0.0826667	0.001	-1.96173	0.0692315	0.972925	MSTRG.42962	--	--
MSTRG.48595.1	0	3	19	1	0	0	7	18	4	19	11	19	0	0	0	0	0	0	0	0.399	3.807	0.143	0	0	3.381	4.238	13.031	1.942	1.49	3.194	0	0	0	0	0	0	1.402	0.0476667	1.273	2.20867	0.001	0.001	-4.87836	0.0693699	0.972925	MSTRG.48595	--	--
MSTRG.47842.1	122	69	296	112	12	30	122	49	165	0	0	0	27	19	12	79	58	116	11.481	6.887	44.726	12.055	1.043	1.985	3.565	0.965	1.514	0	0	0	0.492	0.256	0.181	17.174	12.189	25.851	21.0313	5.02767	2.49	0.001	0.309667	18.4047	-2.06458	0.0695393	0.972925	MSTRG.47842	--	--
MSTRG.3199.1	2	2	13	1	0	0	43	33	51	462	293	268	0	0	0	6	9	105	0.406	0.436	4.169	0.231	0	0	0.936	1.027	0.699	15.752	13.245	15.029	0	0	0	0.405	0.563	6.928	1.67033	0.077	1.01833	14.6753	0.001	2.632	-4.43913	0.0695619	0.972925	MSTRG.3199	--	--
MSTRG.6068.1	2	4	10	1	0	0	0	0	0	0	0	0	4	3	6	1	4	7	0.276	0.657	2.278	0.157	0	0	0.476	0.379	0.952	0	0	0	1.229	0.679	1.515	0.095	0.366	0.724	1.07033	0.0523333	0.001	0.001	1.141	0.395	-4.35419	0.0697097	0.972925	-	-	-
MSTRG.52264.1	3	6	3	0	0	0	17	15	15	0	0	0	141	153	126	15	13	42	0.481	1.002	0.77	0	0	0	3.406	1.623	3.163	0	0	0	4.795	4.01	3.709	2.356	2.021	7.021	0.751	0.001	0.630667	0.001	4.17133	3.79933	-9.55267	0.069737	0.972925	MSTRG.52264	--	--
MSTRG.3699.1	0	3	14	0	0	0	101	82	91	141	64	49	214	277	254	0	0	3	0	0.557	3.705	0	0	0	12.928	10.708	6.651	28.696	17.183	16.58	5.816	5.804	5.953	0	0	0.925	1.42067	0.001	11.345	20.8197	5.85767	0.308333	-10.4724	0.0697888	0.972925	MSTRG.3699	--	--
XR_002164992.2	17	20	13	11	44	49	1	1	2	0	0	8	14	3	13	0	0	9	0.893	1.072	1.078	0.624	2.082	1.771	0.698	2.107	1.004	0	0	2.221	2.151	0.371	1.696	0	0	0.501	1.01433	1.49233	0.128	0.740333	1.406	0.167	0.557038	0.069854	0.972925	ncbi_105049210	LOC105049210	uncharacterized LOC105049210%2C transcript variant X2
MSTRG.11455.1	46	20	27	42	54	61	19	21	27	3	5	19	4	1	4	0	0	1	1.843	0.851	1.731	1.918	2.009	1.723	0.559	0.606	0.709	0.684	1.623	7.724	0.597	0.115	0.515	0	0	0.097	1.475	1.88333	0.734667	3.34367	0.409	0.0323333	0.352573	0.070037	0.972925	MSTRG.11455	--	--
MSTRG.38907.1	12	6	8	2	0	2	5	7	3	0	0	0	24	40	25	0	0	0	1.213	0.609	1.294	0.23	0	0.143	2.69	1.299	5.094	0	0	0	0.997	1.282	0.896	0	0	0	1.03867	0.124333	0.503667	0.001	1.05833	0.001	-3.06245	0.0700503	0.972925	-	-	-
XR_831828.3	94	80	45	94	110	130	1	0	0	2	2	10	0	0	1	7	6	49	11.655	10.522	8.897	13.282	12.701	11.39	1.152	3.173	3.146	0.586	0.676	3.828	0	0	0.07	0.547	0.464	3.996	10.358	12.4577	0.112333	1.69667	0.0233333	1.669	0.266288	0.0701248	0.972925	ncbi_105044048	LOC105044048	uncharacterized LOC105044048
MSTRG.15550.1	44	33	113	43	5	6	6	5	1	24	12	17	2	1	1	1	0	4	2.966	2.361	12.192	3.291	0.329	0.287	0	0	0.327	0.932	0.633	1.097	0.475	0.183	0.205	0.164	0	0.626	5.83967	1.30233	0.567	0.887333	0.287667	0.263333	-2.16479	0.0701255	0.972925	-	-	-
XR_003800169.1	89	91	58	133	90	121	71	109	31	1	6	10	32	4	11	91	151	108	11.732	12.641	12.267	19.907	10.947	11.225	7.444	11.471	30.753	0.044	0.344	0.66	2.991	0.288	0.887	1.87	2.988	2.285	12.2133	14.0263	4.28433	0.349333	1.38867	2.381	0.199681	0.0702535	0.972925	ncbi_105055418	LOC105055418	uncharacterized LOC105055418%2C transcript variant X8
MSTRG.20378.1	7	7	23	5	0	0	0	1	0	13	4	0	9	0	5	2	3	15	0.979	1.04	5.149	0.797	0	0	0.192	1.226	3.387	1.071	0.494	0	0.506	0	0.242	0.207	0.364	2.14	2.38933	0.265667	0.05	0.521667	0.249333	0.903667	-3.16892	0.0703006	0.972925	ncbi_105050715	--	--
MSTRG.44406.1	6	3	3	0	0	0	4	7	0	64	52	23	4	0	8	65	69	100	0.463	0.246	0.376	0	0	0	0.151	0	0	1.792	1.931	1.059	0.406	0	0.733	1.415	1.448	2.242	0.361667	0.001	1.08467	1.594	0.379667	1.70167	-8.49852	0.0704055	0.972925	MSTRG.44406	--	--
MSTRG.1071.1	30	59	120	43	9	18	6	6	0	0	0	0	6	0	1	49	56	46	2.23	4.676	14.353	3.627	0.641	0.963	0.69	0.948	0.816	0	0	0	1.535	0.062	0.265	2.984	3.288	2.885	7.08633	1.74367	0.130333	0.001	0.620667	3.05233	-2.02292	0.0704327	0.972925	-	-	-
MSTRG.40241.1	5	4	6	1	0	0	56	80	16	0	0	0	0	0	0	20	11	17	0.506	0.43	0.972	0.115	0	0	16.904	16.359	96.325	0	0	0	0	0	0	3.336	1.769	2.92	0.636	0.0383333	9.11133	0.001	0.001	2.675	-4.05236	0.0704876	0.972925	-	-	-
MSTRG.47043.1	14	22	52	16	0	1	4	4	1	0	1	14	11	1	4	34	24	78	0.963	1.609	5.726	1.209	0	0.049	0	0	0	0	0.195	3.38	0.622	0.042	0.175	3.195	2.187	7.518	2.766	0.419333	0.23	1.19167	0.279667	4.3	-2.72163	0.0705981	0.972925	MSTRG.47043	--	--
MSTRG.38182.1	24	22	29	15	4	4	0	0	0	0	0	1	0	14	0	0	0	0	2.696	2.625	5.207	1.846	0.405	0.277	0.714	2.468	0.93	0	0	0.237	0	0.419	0	0	0	0	3.50933	0.842667	0.001	0.079	0.139667	0.001	-2.05816	0.0706356	0.972925	MSTRG.38182	--	--
MSTRG.51519.1	2	5	5	0	0	0	0	3	2	35	32	13	1	0	2	0	1	3	0.164	0.436	0.711	0	0	0	0.843	1.295	2.141	2.08	2.566	1.273	0.083	0	0.147	0	0.047	0.149	0.437	0.001	0.143333	1.973	0.0766667	0.0653333	-8.77149	0.0706468	0.972925	MSTRG.51519	--	--
MSTRG.35134.1	0	14	3	0	0	0	132	112	104	1	0	10	0	0	0	3	3	6	0	3.094	0.999	0	0	0	8.791	7.091	11.817	0.139	0	2.295	0	0	0	0.207	0.192	0.434	1.36433	0.001	8.02	0.811333	0.001	0.277667	-10.414	0.0707033	0.972925	-	-	-
MSTRG.26006.1	10	18	22	8	0	0	10	15	3	0	1	0	74	173	148	53	25	44	0.563	1.077	1.983	0.514	0	0	2.464	2.611	6.549	0	0.229	0	1.091	1.966	1.882	1.806	0.825	1.532	1.20767	0.171333	0.744333	0.0763333	1.64633	1.38767	-2.81734	0.0707447	0.972925	-	-	-
MSTRG.53589.1	7	5	4	12	17	10	49	98	23	5	3	12	66	89	79	4	5	17	1.026	0.779	0.938	2.005	2.315	1.034	8.742	18.891	34.124	0.094	0.087	0.373	12.759	13.264	13.171	0.252	0.323	1.128	0.914333	1.78467	5.41933	0.184667	13.0647	0.567667	0.964863	0.0708669	0.972925	-	-	-
MSTRG.9382.1	13	15	42	9	4	7	29	28	17	4	2	0	15	0	3	0	0	0	2.885	3.43	14.535	2.21	0.8	1.024	1.429	0.59	1.652	0.411	0.272	0	1.433	0	0.217	0	0	0	6.95	1.34467	1.507	0.227667	0.55	0.001	-2.36976	0.0708803	0.972925	MSTRG.9382	--	--
MSTRG.17282.1	46	43	16	8	10	16	5	9	3	0	10	6	12	0	4	21	18	84	2.097	2.082	1.167	0.416	0.423	0.514	0	0.096	0.29	0	1.62	1.206	3.815	0	1.009	3.813	3.021	15.298	1.782	0.451	0.399	0.942	1.608	7.37733	-1.9823	0.0708871	0.972925	ncbi_105048295	--	--
MSTRG.21393.1	22	37	68	25	8	9	68	56	80	0	1	2	10	0	0	1	5	28	3.69	6.511	18.295	4.73	1.247	1.065	1.225	1.361	2.013	0	0.113	0.316	1.09	0	0	0.058	0.277	1.659	9.49867	2.34733	1.374	0.143	0.363333	0.664667	-2.0167	0.0709211	0.972925	-	-	-
MSTRG.47887.1	1	1	12	0	0	0	4	17	2	19	15	4	0	0	14	1	0	1	0.111	0.104	1.877	0	0	0	1.76	3.594	12.846	1.54	1.612	0.533	0	0	0.521	0.081	0	0.075	0.697333	0.001	0.955333	1.22833	0.173667	0.052	-9.4457	0.0710269	0.972925	MSTRG.47887	--	--
MSTRG.35107.1	91	79	208	86	8	32	12	0	0	3	0	20	60	75	55	17	17	0	15.263	14.168	56.044	16.466	1.197	3.818	1.441	0.989	0.635	0.801	0	8.782	2.816	2.713	2.226	0.91	0.865	0	28.4917	7.16033	0.138667	3.19433	2.585	0.591667	-1.99244	0.071031	0.972925	ncbi_105061555	--	--
XR_832160.3	76	83	41	69	116	136	5	8	15	12	6	50	11	3	9	0	3	10	7.802	9.049	6.735	8.074	11.061	9.843	0.918	0.731	1.101	0.653	0.433	4.478	1.203	0.253	0.849	0	0.315	1.06	7.862	9.65933	1.66367	1.85467	0.768333	0.458333	0.297027	0.0711143	0.972925	ncbi_105045905	LOC105045905	uncharacterized LOC105045905
MSTRG.30219.1	4	14	11	3	1	1	63	70	74	191	108	77	2	0	0	7	4	9	0.493	1.826	2.13	0.463	0.112	0.085	3.663	3.698	2.444	3.58	2.701	2.367	0.26	0	0	1.172	0.564	1.495	1.483	0.22	3.56267	2.88267	0.0866667	1.077	-2.75294	0.0711179	0.972925	MSTRG.30219	--	--
MSTRG.21591.1	16	14	64	14	2	9	3	9	1	1	3	6	558	748	610	0	0	1	1.227	1.147	7.745	1.22	0.141	0.469	2.301	3.285	5.753	0.132	0.525	1.303	10.584	10.929	9.971	0	0	0.088	3.373	0.61	0.604667	0.653333	10.4947	0.0293333	-2.46715	0.0711197	0.972925	ncbi_105051478	--	--
MSTRG.47802.1	2	4	6	0	0	0	3	8	0	0	0	2	0	0	0	14	19	25	0.328	0.696	1.574	0	0	0	1.708	2.753	3.582	0	0	0.541	0	0	0	0.879	1.15	1.616	0.866	0.001	0.409333	0.180333	0.001	1.215	-9.75822	0.0712243	0.972925	MSTRG.47802	--	--
MSTRG.19792.1	4	7	12	2	0	1	21	28	19	0	0	2	0	0	0	0	2	3	0.612	1.25	3.244	0.418	0	0.119	1.682	1.396	1.6	0	0	0.461	0	0	0	0	0.374	0.669	1.702	0.179	2.02667	0.153667	0.001	0.347667	-3.2492	0.0712339	0.972925	-	-	-
MSTRG.25230.1	13	46	52	23	2	4	3	1	0	0	0	0	1	3	5	439	410	385	2.076	8.084	13.665	4.282	0.31	0.445	1.009	1.744	5.232	0	0	0	0.184	0.426	0.794	3.911	3.52	3.533	7.94167	1.679	0.206	0.001	0.468	3.65467	-2.24184	0.0713186	0.972925	ncbi_105054567	--	--
MSTRG.44696.2	5	3	22	3	0	1	2	10	10	0	0	1	20	16	18	12	7	25	0.454	0.289	3.199	0.312	0	0.064	1.763	1.587	4.69	0	0	0.232	3.89	2.399	3.02	1.574	0.856	3.372	1.314	0.125333	0.435333	0.0773333	3.103	1.934	-3.39012	0.0713798	0.972925	-	-	-
MSTRG.14696.1	34	31	77	29	6	13	2	5	1	32	35	0	0	0	2	0	0	0	3.145	2.982	11.278	3.021	0.534	0.808	0.533	0.661	4.123	0.9	1.308	0	0	0	0.13	0	0	0	5.80167	1.45433	0.183333	0.736	0.0433333	0.001	-1.99611	0.0714429	0.972925	MSTRG.14696	--	--
MSTRG.43755.1	84	108	193	96	16	27	443	402	416	52	83	32	1	0	0	5	4	10	13.66	18.668	50.145	17.897	2.418	3.116	8.166	8.479	8.626	3.348	7.002	3.393	0.127	0	0	0.364	0.28	0.749	27.491	7.81033	7.37033	4.581	0.0423333	0.464333	-1.8155	0.0716059	0.972925	MSTRG.43755	--	--
MSTRG.43968.1	3	15	18	4	0	2	0	1	0	1	3	6	5	0	4	0	0	2	0.483	2.565	4.638	0.734	0	0.227	0.602	0.194	3.576	0.262	0.943	2.273	1.649	0	1.175	0	0	0.151	2.562	0.320333	0.0523333	1.15933	0.941333	0.0503333	-2.99962	0.0716407	0.972925	MSTRG.43968	--	--
MSTRG.44798.1	47	40	131	49	5	3	0	3	0	3	1	0	2	0	2	46	59	28	7.338	6.675	32.743	8.681	0.714	0.345	0.135	2.087	2.719	0.398	0.176	0	0.192	0	0.158	4.315	5.384	2.729	15.5853	3.24667	0.101667	0.191333	0.116667	4.14267	-2.26316	0.0716409	0.972925	MSTRG.44798	--	--
MSTRG.33407.1	255	217	133	217	322	351	9	24	5	23	20	30	0	50	0	2	1	5	5.607	5.067	4.68	5.439	6.576	5.441	2.166	2.205	9.587	1.966	2.266	4.218	0	0.44	0	0.725	0.349	1.746	5.118	5.81867	0.878667	2.81667	0.146667	0.94	0.185108	0.0716516	0.972925	MSTRG.33407	--	--
MSTRG.9731.1	5	5	2	0	0	0	48	47	8	0	1	1	1	1	0	15	24	110	1.329	1.373	0.811	0	0	0	9.865	17.959	38.756	0	0.105	0.131	0.124	0.096	0	2.687	4.169	20.065	1.171	0.001	5.16467	0.0786667	0.0733333	8.97367	-10.1935	0.0716929	0.972925	-	-	-
MSTRG.29830.1	2	6	12	1	0	1	0	2	0	0	9	9	126	26	84	31	25	0	0.553	1.638	5.507	0.28	0	0.191	0.223	0.118	4.104	0	2.018	2.575	22.783	3.652	13.014	0.309	0.242	0	2.566	0.157	0.058	1.531	13.1497	0.183667	-4.03068	0.0718004	0.972925	-	-	-
MSTRG.49411.1	16	8	14	5	2	0	25	23	21	148	137	95	2	2	0	11	14	29	2.448	1.315	3.364	0.787	0.278	0.01	0	0.653	1.02	1.417	1.739	1.496	0.314	0.242	0	0.695	0.885	1.971	2.37567	0.358333	0.693333	1.55067	0.185333	1.18367	-2.72896	0.0718336	0.972925	MSTRG.49411	--	--
MSTRG.37525.1	111	125	311	130	26	45	0	1	0	16	0	0	0	0	0	458	455	410	24.841	29.716	111.51	33.364	5.386	7.183	0.387	0	3.718	0.375	0	0	0	0	0	4.148	3.975	3.826	55.3557	15.311	0.0336667	0.125	0.001	3.983	-1.85416	0.0719905	0.972925	MSTRG.37525	--	--
MSTRG.40341.1	41	107	94	56	3	13	10	8	13	0	0	19	0	0	0	181	190	171	9.362	25.817	34.261	14.385	0.619	2.016	0.047	0.099	0.674	0	0	0.612	0	0	0	3.008	3.044	2.927	23.1467	5.67333	0.373	0.204	0.001	2.993	-2.02854	0.0720146	0.972925	MSTRG.40341	--	--
MSTRG.46652.1	8	44	18	10	5	2	1	6	1	0	3	0	2	0	1	4	5	10	2.158	12.832	7.877	3.211	1.288	0.389	0.527	0.616	3.132	0	0.225	0	0.452	0	0.195	0.226	0.25	0.537	7.62233	1.62933	0.156	0.075	0.215667	0.337667	-2.22595	0.0720245	0.972925	MSTRG.46652	--	--
MSTRG.8463.2	368	307	227	305	406	599	13	15	6	0	0	0	0	0	0	1	2	6	8.179	7.247	8.063	7.732	8.376	9.385	3.465	4.389	10.564	0	0	0	0	0	0	0.07	0.095	0.389	7.82967	8.49767	1.29933	0.001	0.001	0.184667	0.118116	0.0721145	0.972925	-	-	-
MSTRG.30428.1	2	7	13	2	0	0	1	4	0	0	1	0	0	0	0	0	0	7	0.122	0.454	1.271	0.139	0	0	0.706	1.038	4.371	0	0.247	0	0	0	0	0	0	1.081	0.615667	0.0463333	0.173	0.0823333	0.001	0.360333	-3.73203	0.0721465	0.972925	-	-	-
MSTRG.46651.1	49	132	115	72	10	18	8	10	11	0	0	1	45	134	78	0	0	5	11.007	31.846	41.699	18.657	2.069	2.935	0.75	0.506	0.597	0	0	0.288	0.885	2.04	1.323	0	0	0.452	28.184	7.887	1.14767	0.096	1.416	0.150667	-1.83733	0.0721914	0.972925	-	-	-
