# Supplementary material for: Regulatory roles of noncoding RNAs in oil palm response to cold stress
Source: Front Plant Sci. 2025 Oct 22;16:1685230. doi: 10.3389/fpls.2025.1685230 (PMC12587301; doi:10.3389/fpls.2025.1685230)
Supplement: Supplementary file 2 [file DataSheet2.zip › Table S13.xls]

## Sheet: Sheet1
Table S13. Antisense target genes of differentially expressed lncRNAs (DELs)
Differentially expressed lncRNAs (DELs)	antisense target mRNA	Description	KEGG_A_class	KEGG_B_class	Pathway	K_ID	GO Component	GO Function	GO Process
MSTRG.10001.1	MSTRG.10002	rve domain-containing protein [Cephalotus follicularis]	-	-	-	-	-	-	-
MSTRG.10027.1	MSTRG.10028	Retrovirus-related Pol polyprotein from transposon 17.6 [Vitis vinifera]	-	-	-	-	-	-	-
MSTRG.10037.1	MSTRG.10038	--	-	-	-	-	-	-	-
MSTRG.10040.1	MSTRG.10041	--	-	-	-	-	-	-	-
MSTRG.10089.1	ncbi_105042511	Metabolism;Metabolism;Metabolism;Metabolism;Metabolism;Metabolism;Metabolism	Global and overview maps;Global and overview maps;Global and overview maps;Global and overview maps;Amino acid metabolism;Carbohydrate metabolism;Biosynthesis of other secondary metabolites	ko01100//Metabolic pathways;ko01110//Biosynthesis of secondary metabolites;ko01230//Biosynthesis of amino acids;ko01210//2-Oxocarboxylic acid metabolism;ko00290//Valine, leucine and isoleucine biosynthesis;ko00660//C5-Branched dibasic acid metabolism;ko00966//Glucosinolate biosynthesis	K01703;K01703;K01703;K01703;K01703;K01703;K01703	GO:0009316//3-isopropylmalate dehydratase complex	GO:0003861//3-isopropylmalate dehydratase activity;GO:0003994//aconitate hydratase activity;GO:0004409//homoaconitate hydratase activity;GO:0008929//methylglyoxal synthase activity;GO:0047456//2-methylisocitrate dehydratase activity	GO:0006007//glucose catabolic process;GO:0006099//tricarboxylic acid cycle;GO:0009085//lysine biosynthetic process;GO:0009098//leucine biosynthetic process;GO:0019242//methylglyoxal biosynthetic process;GO:0019629//propionate catabolic process, 2-methylcitrate cycle	--
MSTRG.10128.1	MSTRG.10129	Metabolism;Metabolism;Metabolism	Global and overview maps;Global and overview maps;Lipid metabolism	ko01100//Metabolic pathways;ko01110//Biosynthesis of secondary metabolites;ko00100//Steroid biosynthesis	K08246;K08246;K08246	-	-	-	--
MSTRG.10145.1	MSTRG.10144	Metabolism;Metabolism;Metabolism	Global and overview maps;Global and overview maps;Lipid metabolism	ko01100//Metabolic pathways;ko01110//Biosynthesis of secondary metabolites;ko00100//Steroid biosynthesis	K08246;K08246;K08246	-	-	-	--
MSTRG.10334.1	MSTRG.10333	-	-	-	-	-	-	-	--
MSTRG.10356.1	MSTRG.10355	-	-	-	-	-	-	-	--
MSTRG.10359.1	MSTRG.10360	Metabolism;Metabolism	Global and overview maps;Metabolism of cofactors and vitamins	ko01100//Metabolic pathways;ko00750//Vitamin B6 metabolism	K13248;K13248	-	GO:0016791//phosphatase activity	GO:0006796//phosphate-containing compound metabolic process	--
MSTRG.10530.1	MSTRG.10529	Genetic Information Processing	Folding, sorting and degradation	ko04141//Protein processing in endoplasmic reticulum	K14011	-	-	-	--
MSTRG.10535.1	MSTRG.10536	-	-	-	-	-	-	-	--
MSTRG.10538.1	MSTRG.10537	Genetic Information Processing;Genetic Information Processing	Folding, sorting and degradation;Replication and repair	ko04141//Protein processing in endoplasmic reticulum;ko03420//Nucleotide excision repair	K10839;K10839	-	-	-	--
MSTRG.10681.1	MSTRG.10680	Genetic Information Processing	Translation	ko03010//Ribosome	K02900	-	-	-	--
MSTRG.10704.1	MSTRG.10705	Genetic Information Processing	Translation	ko03010//Ribosome	K02900	-	-	-	--
MSTRG.10768.1	ncbi_105042841	Genetic Information Processing	Folding, sorting and degradation	ko04141//Protein processing in endoplasmic reticulum	K14011	-	-	-
MSTRG.10950.1	ncbi_105042972	-	-	-	-	GO:0005737//cytoplasm	-	GO:0044238//primary metabolic process;GO:0044260//cellular macromolecule metabolic process
MSTRG.10956.1	MSTRG.10957	Genetic Information Processing;Genetic Information Processing	Folding, sorting and degradation;Replication and repair	ko04141//Protein processing in endoplasmic reticulum;ko03420//Nucleotide excision repair	K10839;K10839	-	-	-
MSTRG.11050.1	MSTRG.11049	Metabolism;Metabolism;Organismal Systems;Metabolism;Metabolism	Global and overview maps;Global and overview maps;Environmental adaptation;Biosynthesis of other secondary metabolites;Biosynthesis of other secondary metabolites	ko01100//Metabolic pathways;ko01110//Biosynthesis of secondary metabolites;ko04712//Circadian rhythm - plant;ko00941//Flavonoid biosynthesis;ko00960//Tropane, piperidine and pyridine alkaloid biosynthesis	K00660;K00660;K00660;K00660;K00660	GO:0005774//vacuolar membrane	GO:0016747//acyltransferase activity, transferring groups other than amino-acyl groups;GO:0046983//protein dimerization activity	GO:0009411//response to UV;GO:0009813//flavonoid biosynthetic process;GO:0034285//response to disaccharide;GO:0060918//auxin transport
MSTRG.11056.1	ncbi_105043104	Metabolism;Metabolism;Metabolism	Global and overview maps;Global and overview maps;Lipid metabolism	ko01100//Metabolic pathways;ko01110//Biosynthesis of secondary metabolites;ko00100//Steroid biosynthesis	K08246;K08246;K08246	-	-	-
MSTRG.11103.1	MSTRG.11104	Metabolism;Metabolism;Metabolism	Global and overview maps;Global and overview maps;Lipid metabolism	ko01100//Metabolic pathways;ko01110//Biosynthesis of secondary metabolites;ko00100//Steroid biosynthesis	K08246;K08246;K08246	-	-	-
MSTRG.11183.1	MSTRG.11184	-	-	-	-	-	-	-
MSTRG.112.1	MSTRG.113	Genetic Information Processing	Translation	ko03010//Ribosome	K02900	-	-	-
MSTRG.11206.1	ncbi_105043123	-	-	-	-	-	-	-
MSTRG.1130.1	MSTRG.1129	Genetic Information Processing	Translation	ko03010//Ribosome	K02900	-	-	-
MSTRG.1130.2	MSTRG.1129	-	-	-	-	-	-	-
MSTRG.11332.1	MSTRG.11333	-	-	-	-	-	-	-
MSTRG.11358.1	MSTRG.11357	Genetic Information Processing;Genetic Information Processing	Folding, sorting and degradation;Replication and repair	ko04141//Protein processing in endoplasmic reticulum;ko03420//Nucleotide excision repair	K10839;K10839	-	-	-
MSTRG.11377.1	MSTRG.11376	Genetic Information Processing	Folding, sorting and degradation	ko04141//Protein processing in endoplasmic reticulum	K14011	-	-	-
MSTRG.11385.1	MSTRG.11384	Genetic Information Processing	Translation	ko03010//Ribosome	K02985	GO:0044391//ribosomal subunit	GO:0003676//nucleic acid binding;GO:0005198//structural molecule activity	GO:0010467//gene expression
MSTRG.11565.1	ncbi_105043447	Genetic Information Processing	Translation	ko03010//Ribosome	K02873	GO:0005911//cell-cell junction;GO:0015934//large ribosomal subunit;GO:0030312//external encapsulating structure;GO:0031090//organelle membrane;GO:0043231//intracellular membrane-bounded organelle	GO:0005198//structural molecule activity	GO:0009451//RNA modification;GO:0009725//response to hormone;GO:0010467//gene expression;GO:0022613//ribonucleoprotein complex biogenesis
MSTRG.11598.1	MSTRG.11597	Metabolism;Metabolism;Metabolism	Global and overview maps;Global and overview maps;Lipid metabolism	ko01100//Metabolic pathways;ko01110//Biosynthesis of secondary metabolites;ko00100//Steroid biosynthesis	K08246;K08246;K08246	-	-	-
MSTRG.11630.1	MSTRG.11629	Metabolism;Metabolism;Metabolism	Global and overview maps;Global and overview maps;Lipid metabolism	ko01100//Metabolic pathways;ko01110//Biosynthesis of secondary metabolites;ko00100//Steroid biosynthesis	K08246;K08246;K08246	-	-	-
MSTRG.11639.3	MSTRG.11638	-	-	-	-	-	-	-
MSTRG.11658.1	ncbi_105043517	Genetic Information Processing	Folding, sorting and degradation	ko04141//Protein processing in endoplasmic reticulum	K14011	-	-	-
MSTRG.11722.1	MSTRG.11721	-	-	-	-	-	-	-
MSTRG.11726.1	MSTRG.11727	Genetic Information Processing	Folding, sorting and degradation	ko04141//Protein processing in endoplasmic reticulum	K14011	-	-	-
MSTRG.11805.1	MSTRG.11806	Metabolism;Metabolism;Metabolism	Global and overview maps;Global and overview maps;Lipid metabolism	ko01100//Metabolic pathways;ko01110//Biosynthesis of secondary metabolites;ko00100//Steroid biosynthesis	K08246;K08246;K08246	-	-	-
MSTRG.11808.1	MSTRG.11809	Metabolism;Metabolism;Metabolism	Global and overview maps;Global and overview maps;Lipid metabolism	ko01100//Metabolic pathways;ko01110//Biosynthesis of secondary metabolites;ko00100//Steroid biosynthesis	K08246;K08246;K08246	-	-	-
MSTRG.12039.1	MSTRG.12040	-	-	-	-	-	-	-
MSTRG.12060.1	MSTRG.12061	Genetic Information Processing	Translation	ko03010//Ribosome	K02900	GO:0005911//cell-cell junction;GO:0015934//large ribosomal subunit	-	GO:0090567//reproductive shoot system development
MSTRG.1208.1	ncbi_105048916	Genetic Information Processing	Translation	ko03010//Ribosome	K02900	GO:0005911//cell-cell junction;GO:0015934//large ribosomal subunit	-	-
MSTRG.12126.1	MSTRG.12125	Genetic Information Processing	Translation	ko03010//Ribosome	K02900	GO:0005911//cell-cell junction;GO:0015934//large ribosomal subunit	-	-
MSTRG.12245.1	MSTRG.12246	-	-	-	-	-	-	-
MSTRG.12279.1	MSTRG.12278	Metabolism;Metabolism;Metabolism	Global and overview maps;Global and overview maps;Lipid metabolism	ko01100//Metabolic pathways;ko01110//Biosynthesis of secondary metabolites;ko00100//Steroid biosynthesis	K08246;K08246;K08246	-	-	-
MSTRG.12279.2	MSTRG.12278	-	-	-	-	-	-	-
MSTRG.12280.1	MSTRG.12281	Metabolism;Metabolism;Metabolism	Global and overview maps;Global and overview maps;Lipid metabolism	ko01100//Metabolic pathways;ko01110//Biosynthesis of secondary metabolites;ko00100//Steroid biosynthesis	K08246;K08246;K08246	-	-	-
MSTRG.12355.1	MSTRG.12356	-	-	-	-	-	-	-
MSTRG.12358.1	MSTRG.12359	Metabolism	Lipid metabolism	ko00591//Linoleic acid metabolism	K15718	-	-	-
MSTRG.12402.1	MSTRG.12403	Metabolism	Lipid metabolism	ko00591//Linoleic acid metabolism	K15718	-	-	-
MSTRG.12471.1	ncbi_105044292	Metabolism;Metabolism;Metabolism	Global and overview maps;Global and overview maps;Lipid metabolism	ko01100//Metabolic pathways;ko01110//Biosynthesis of secondary metabolites;ko00100//Steroid biosynthesis	K08246;K08246;K08246	-	-	-
MSTRG.12503.1	ncbi_105044324	-	-	-	-	-	-	-
MSTRG.12506.1	MSTRG.12507	Genetic Information Processing	Translation	ko03010//Ribosome	K02900	-	-	-
MSTRG.12508.1	ncbi_105044336	-	-	-	-	-	-	-
MSTRG.12542.1	MSTRG.12543	Genetic Information Processing	Translation	ko03010//Ribosome	K02900	-	-	-
MSTRG.12559.1	MSTRG.12560	-	-	-	-	-	-	-
MSTRG.12594.1	MSTRG.12593	Genetic Information Processing	Translation	ko03010//Ribosome	K02900	GO:0005911//cell-cell junction;GO:0015934//large ribosomal subunit	-	GO:0010467//gene expression;GO:0090567//reproductive shoot system development
MSTRG.12608.1	MSTRG.12607	Genetic Information Processing	Translation	ko03010//Ribosome	K02900	-	-	-
MSTRG.12659.1	MSTRG.12660	Genetic Information Processing	Translation	ko03010//Ribosome	K02900	-	-	-
MSTRG.12795.1	ncbi_105044629	Metabolism;Metabolism;Metabolism;Metabolism;Metabolism	Global and overview maps;Global and overview maps;Global and overview maps;Amino acid metabolism;Metabolism of other amino acids	ko01100//Metabolic pathways;ko01110//Biosynthesis of secondary metabolites;ko01230//Biosynthesis of amino acids;ko00300//Lysine biosynthesis;ko00470//D-Amino acid metabolism	K01778;K01778;K01778;K01778;K01778	GO:0009536//plastid	-	-
MSTRG.1287.2	MSTRG.1288	Genetic Information Processing	Translation	ko03013//Nucleocytoplasmic transport	K14288	-	GO:0004518//nuclease activity;GO:0008233//peptidase activity;GO:0016779//nucleotidyltransferase activity;GO:0046872//metal ion binding	GO:0006259//DNA metabolic process
