# Supplementary material for: Regulatory roles of noncoding RNAs in oil palm response to cold stress
Source: Front Plant Sci. 2025 Oct 22;16:1685230. doi: 10.3389/fpls.2025.1685230 (PMC12587301; doi:10.3389/fpls.2025.1685230)
Supplement: Supplementary file 2 [file DataSheet2.zip › Table S14.xls]

## Sheet: Sheet1
Table S14. Cis-target genes of differentially expressed lncRNAs (DELs)
Differentially expressed lncRNA (DEL)	start	end	strand	cis-target gene	start	end	strand	up/down_Stream	distance	Description	KEGG_A_class	KEGG_B_class	Pathway	K_ID	GO Component	GO Function	GO Process
MSTRG.1049.1	1.2291e+06	1.23264e+06	+	ncbi_105044270	1628944	1629774	+	DOWNSTREAM	9030	XP_010913330.1 heptahelical transmembrane protein ADIPOR1 [Elaeis guineensis]	-	-	-	-	GO:0016021//integral component of membrane	GO:0015267//channel activity	GO:0019835//cytolysis
MSTRG.1049.2	323005	323394	+	ncbi_105044270	432869	433805	+	UPSTREAM	1676	XP_010913331.1 probable sucrose-phosphate synthase 1 isoform X1 [Elaeis guineensis]	Metabolism;Metabolism;Metabolism	Global and overview maps;Global and overview maps;Carbohydrate metabolism	ko01100//Metabolic pathways;ko01110//Biosynthesis of secondary metabolites;ko00500//Starch and sucrose metabolism	K00696;K00696;K00696	-	GO:0004373//glycogen (starch) synthase activity;GO:0008194//UDP-glycosyltransferase activity;GO:0009011//starch synthase activity;GO:0016157//sucrose synthase activity;GO:0016757//glycosyltransferase activity;GO:0050307//sucrose-phosphate phosphatase activity	GO:0005978//glycogen biosynthetic process;GO:0005985//sucrose metabolic process;GO:0005986//sucrose biosynthetic process;GO:0009058//biosynthetic process;GO:0010125//mycothiol biosynthetic process;GO:0071793//bacillithiol biosynthetic process
MSTRG.1072.2	323005	323394	+	ncbi_109505895	440053	441054	-	DOWNSTREAM	8860	XP_010913334.1 calmodulin-binding receptor-like cytoplasmic kinase 3 [Elaeis guineensis]	-	-	-	-	-	GO:0004672//protein kinase activity;GO:0005524//ATP binding	GO:0006468//protein phosphorylation
MSTRG.10780.2	1.05189e+06	1053114	-	ncbi_114914072	1400393	1401540	-	UPSTREAM	978	XP_010913335.1 synaptotagmin-5 [Elaeis guineensis]	-	-	-	-	-	-	-
MSTRG.10893.2	1.05189e+06	1053114	-	ncbi_105042934	1408921	1412374	-	DOWNSTREAM	4768	XP_010913336.1 phosphoenolpyruvate phosphatase isoform X1 [Elaeis guineensis]	-	-	-	-	-	GO:0003993//acid phosphatase activity;GO:0016787//hydrolase activity;GO:0046872//metal ion binding	-
MSTRG.10894.1	380738	381835	-	ncbi_105042935	498690	499649	+	DOWNSTREAM	8001	XP_010913338.1 ubiquitin C-terminal hydrolase 22 isoform X1 [Elaeis guineensis]	-	-	-	-	-	GO:0004843//thiol-dependent deubiquitinase;GO:0008270//zinc ion binding	GO:0016579//protein deubiquitination
MSTRG.10895.3	380738	381835	-	ncbi_105042936	500214	504149	-	UPSTREAM	3501	XP_010913340.1 ER membrane protein complex subunit 7 homolog [Elaeis guineensis]	-	-	-	-	-	-	-
MSTRG.11132.1	380738	381835	-	ncbi_105043169	505468	506649	-	UPSTREAM	1001	XP_010913344.1 uncharacterized protein LOC105039060 [Elaeis guineensis]	-	-	-	-	GO:0030117//membrane coat	GO:0005198//structural molecule activity;GO:0005515//protein binding	GO:0006886//intracellular protein transport;GO:0016192//vesicle-mediated transport
MSTRG.11265.3	380738	381835	-	ncbi_105043237	509671	509925	-	DOWNSTREAM	557	XP_010913342.1 glycerol kinase [Elaeis guineensis]	Metabolism;Organismal Systems;Metabolism	Global and overview maps;Environmental adaptation;Lipid metabolism	ko01100//Metabolic pathways;ko04626//Plant-pathogen interaction;ko00561//Glycerolipid metabolism	K00864;K00864;K00864	-	GO:0004370//glycerol kinase activity;GO:0004856//xylulokinase activity;GO:0005515//protein binding;GO:0008737//L-fuculokinase activity;GO:0008741//ribulokinase activity;GO:0008993//rhamnulokinase activity;GO:0016773//phosphotransferase activity, alcohol group as acceptor;GO:0019200//carbohydrate kinase activity	GO:0005975//carbohydrate metabolic process;GO:0005997//xylulose metabolic process;GO:0006071//glycerol metabolic process;GO:0009255//Entner-Doudoroff pathway through 6-phosphogluconate;GO:0019301//rhamnose catabolic process;GO:0019568//arabinose catabolic process;GO:0042355//L-fucose catabolic process;GO:0042732//D-xylose metabolic process
MSTRG.11374.1	380738	381835	-	ncbi_105043307	511965	517692	-	DOWNSTREAM	2851	XP_010913343.1 pyrophosphate-energized vacuolar membrane proton pump [Elaeis guineensis]	-	-	-	-	GO:0005887//integral component of plasma membrane;GO:0016020//membrane	GO:0004427//inorganic diphosphatase activity;GO:0009678//pyrophosphate hydrolysis-driven proton transmembrane transporter activity	GO:1902600//proton transmembrane transport
MSTRG.11402.1	380738	381835	-	ncbi_105043321	519099	523995	-	DOWNSTREAM	9985	XP_010913345.1 uncharacterized protein LOC105039063 [Elaeis guineensis]	-	-	-	-	GO:0009522//photosystem I;GO:0009579//thylakoid;GO:0016021//integral component of membrane	-	GO:0015979//photosynthesis
MSTRG.11500.2	64894.5	66860.2	-	ncbi_105043393	90322	104880	-	DOWNSTREAM	1174	XP_029118551.1 probable anion transporter 6, chloroplastic isoform X1 [Elaeis guineensis]	-	-	-	-	GO:0005887//integral component of plasma membrane	GO:0008028//monocarboxylic acid transmembrane transporter activity;GO:0015514//nitrite efflux transmembrane transporter activity;GO:0022857//transmembrane transporter activity;GO:0042910//xenobiotic transmembrane transporter activity	GO:0006855//xenobiotic transmembrane transport;GO:0015707//nitrite transport;GO:0015718//monocarboxylic acid transport;GO:0042908//xenobiotic transport;GO:0055085//transmembrane transport
MSTRG.11500.3	243637	244094	+	ncbi_105043393	318254	321200	-	UPSTREAM	3648	XP_010913351.1 triphosphate tunnel metalloenzyme 3 [Elaeis guineensis]	-	-	-	-	-	-	-
MSTRG.11575.1	243637	244094	+	ncbi_105043456	328061	330687	-	DOWNSTREAM	2602	XP_010913352.1 phosphopantothenoylcysteine decarboxylase subunit VHS3 [Elaeis guineensis]	-	-	-	-	GO:0016021//integral component of membrane	GO:0004190//aspartic-type endopeptidase activity	GO:0016485//protein processing
MSTRG.11575.2	243637	244094	+	ncbi_105043456	335359	335721	+	UPSTREAM	9900	XP_010913356.1 CTP synthase isoform X1 [Elaeis guineensis]	Metabolism;Metabolism	Global and overview maps;Nucleotide metabolism	ko01100//Metabolic pathways;ko00240//Pyrimidine metabolism	K01937;K01937	GO:0005951//carbamoyl-phosphate synthase complex	GO:0000107//imidazoleglycerol-phosphate synthase activity;GO:0003883//CTP synthase activity;GO:0003922//GMP synthase (glutamine-hydrolyzing) activity;GO:0004088//carbamoyl-phosphate synthase (glutamine-hydrolyzing) activity;GO:0016787//hydrolase activity;GO:0016884//carbon-nitrogen ligase activity, with glutamine as amido-N-donor;GO:0046820//4-amino-4-deoxychorismate synthase activity	GO:0000105//histidine biosynthetic process;GO:0006177//GMP biosynthetic process;GO:0006221//pyrimidine nucleotide biosynthetic process;GO:0009220//pyrimidine ribonucleotide biosynthetic process
MSTRG.11823.2	243637	244094	+	ncbi_105043701	299600	317865	+	DOWNSTREAM	6983	XP_010913354.1 protein S-acyltransferase 24 [Elaeis guineensis]	-	-	-	-	-	GO:0005515//protein binding;GO:0016409//palmitoyltransferase activity	-
MSTRG.11859.4	382795	383169	+	ncbi_105043740	515014	515370	+	UPSTREAM	4121	XP_010913355.1 protein PHOX1 [Elaeis guineensis]	-	-	-	-	-	GO:0005515//protein binding	-
MSTRG.11859.6	382795	383169	+	ncbi_105043740	516867	517184	+	UPSTREAM	5974	XP_010913357.1 amino acid transporter AVT6E-like [Elaeis guineensis]	-	-	-	-	-	-	GO:0003333//amino acid transmembrane transport
MSTRG.11909.3	2.20579e+06	2.20602e+06	-	ncbi_105043778	2934829	2935342	-	UPSTREAM	5704	XP_010913358.1 calcium uptake protein, mitochondrial isoform X1 [Elaeis guineensis]	-	-	-	-	-	GO:0004553//hydrolase activity, hydrolyzing O-glycosyl compounds;GO:0005509//calcium ion binding;GO:0005515//protein binding	GO:0000272//polysaccharide catabolic process
MSTRG.11915.1	2.20579e+06	2.20602e+06	-	ncbi_105043784	2935773	2936243	-	UPSTREAM	4803	XP_010913363.1 uncharacterized protein LOC105039072 [Elaeis guineensis]	-	-	-	-	-	-	-
MSTRG.11965.1	2.20579e+06	2.20602e+06	-	ncbi_105043813	2943724	2947345	+	UPSTREAM	2362	XP_010913364.1 threonine--tRNA ligase, mitochondrial 1 [Elaeis guineensis]	Genetic Information Processing	Translation	ko00970//Aminoacyl-tRNA biosynthesis	K01868	GO:0005737//cytoplasm;GO:0009345//glycine-tRNA ligase complex	GO:0000166//nucleotide binding;GO:0004812//aminoacyl-tRNA ligase activity;GO:0004820//glycine-tRNA ligase activity;GO:0004821//histidine-tRNA ligase activity;GO:0004827//proline-tRNA ligase activity;GO:0004828//serine-tRNA ligase activity;GO:0004829//threonine-tRNA ligase activity;GO:0005524//ATP binding;GO:0043767//pyrrolysyl-tRNA synthetase activity	GO:0006418//tRNA aminoacylation for protein translation;GO:0006426//glycyl-tRNA aminoacylation;GO:0006427//histidyl-tRNA aminoacylation;GO:0006433//prolyl-tRNA aminoacylation;GO:0006434//seryl-tRNA aminoacylation;GO:0006435//threonyl-tRNA aminoacylation;GO:0043039//tRNA aminoacylation
MSTRG.11965.2	2.20579e+06	2.20602e+06	-	ncbi_105043813	2929580	2934723	+	DOWNSTREAM	6323	XP_010913366.1 ubiquitin-like domain-containing protein CIP73, partial [Elaeis guineensis]	-	-	-	-	-	GO:0005515//protein binding	GO:0006289//nucleotide-excision repair
MSTRG.11978.2	908110	908306	-	ncbi_105043892	1199949	1204169	-	UPSTREAM	6644	XP_010913367.1 uncharacterized protein LOC105039075 isoform X1 [Elaeis guineensis]	-	-	-	-	GO:0044161//host cell cytoplasmic vesicle	GO:0005515//protein binding;GO:0031267//small GTPase binding	GO:0043087//regulation of GTPase activity
MSTRG.12006.3	150979	151920	-	ncbi_105043853	206816	207756	-	DOWNSTREAM	4255	XP_010913368.1 uncharacterized protein LOC105039076 [Elaeis guineensis]	-	-	-	-	-	GO:0003676//nucleic acid binding	-
MSTRG.12095.1	144910	145623	+	ncbi_105043960	187742	191516	+	DOWNSTREAM	1697	XP_010913369.1 uncharacterized protein LOC105039077 [Elaeis guineensis]	-	-	-	-	-	-	-
MSTRG.12095.4	144910	145623	+	ncbi_105043960	176300	185527	-	UPSTREAM	7686	XP_010913370.1 uncharacterized protein LOC105039078 [Elaeis guineensis]	-	-	-	-	-	GO:0004672//protein kinase activity;GO:0005515//protein binding;GO:0005524//ATP binding	GO:0006468//protein phosphorylation
MSTRG.12112.1	14220.8	14441.2	-	ncbi_105043979	7172	9255	-	UPSTREAM	9705	XP_010913371.1 homeobox protein knotted-1-like 11 isoform X1 [Elaeis guineensis]	-	-	-	-	GO:0005634//nucleus	GO:0003677//DNA binding	GO:0006355//regulation of transcription, DNA-templated
MSTRG.12133.3	473750	473978	-	ncbi_105043995	627826	631306	+	DOWNSTREAM	360	XP_010913374.1 chaperone protein dnaJ A7A, chloroplastic [Elaeis guineensis]	-	-	-	-	-	GO:0005515//protein binding;GO:0031072//heat shock protein binding;GO:0051082//unfolded protein binding	GO:0006457//protein folding;GO:0009408//response to heat
MSTRG.12340.1	473750	473978	-	ncbi_105044181	632103	634506	-	DOWNSTREAM	132	XP_010913380.1 aberrant root formation protein 4 isoform X1 [Elaeis guineensis]	-	-	-	-	-	-	-
MSTRG.12438.1	473750	473978	-	ncbi_105044272	634915	640314	+	UPSTREAM	2944	XP_010913382.1 uncharacterized protein LOC105039083 isoform X1 [Elaeis guineensis]	-	-	-	-	-	-	-
MSTRG.12454.1	820082	821149	-	ncbi_105044282	1070526	1085350	-	UPSTREAM	8092	XP_010913384.1 uncharacterized protein LOC105039084 isoform X1 [Elaeis guineensis]	-	-	-	-	-	GO:0003676//nucleic acid binding	-
MSTRG.12651.3	5644.5	6239.25	-	ncbi_105044461	10395	12424	+	UPSTREAM	2075	XP_010913386.1 transmembrane 9 superfamily member 11 [Elaeis guineensis]	-	-	-	-	GO:0016021//integral component of membrane	-	-
MSTRG.12656.1	246552	246845	-	ncbi_105044465	338158	338508	+	UPSTREAM	9030	XP_010913389.1 zinc finger CCCH domain-containing protein 8 isoform X1 [Elaeis guineensis]	-	-	-	-	-	GO:0000166//nucleotide binding;GO:0005524//ATP binding;GO:0046872//metal ion binding	GO:0015833//peptide transport
MSTRG.12656.2	246552	246845	-	ncbi_105044465	338797	339123	+	UPSTREAM	9669	XP_010913387.1 probable lipid-A-disaccharide synthase, mitochondrial [Elaeis guineensis]	Metabolism	Global and overview maps	ko01100//Metabolic pathways	K00748	-	GO:0008915//lipid-A-disaccharide synthase activity	GO:0009245//lipid A biosynthetic process
MSTRG.13006.2	824126	825294	+	ncbi_105044811	1105253	1106221	-	DOWNSTREAM	4860	XP_010913388.1 GDSL esterase/lipase At4g26790 [Elaeis guineensis]	-	-	-	-	-	GO:0016788//hydrolase activity, acting on ester bonds	-
MSTRG.1324.11	26107.5	26520.8	+	ncbi_105048083	40840	43570	-	DOWNSTREAM	5478	XP_010913390.1 uncharacterized protein LOC105039090 isoform X1 [Elaeis guineensis]	-	-	-	-	GO:0019008//molybdopterin synthase complex	GO:0051539//4 iron, 4 sulfur cluster binding	GO:0006777//Mo-molybdopterin cofactor biosynthetic process
MSTRG.1324.12	48594	49102.5	-	ncbi_105048083	54269	56156	-	UPSTREAM	8635	XP_010913393.1 glucan endo-1,3-beta-glucosidase 10 [Elaeis guineensis]	-	-	-	-	-	GO:0004553//hydrolase activity, hydrolyzing O-glycosyl compounds;GO:0016647//oxidoreductase activity, acting on the CH-NH group of donors, oxygen as acceptor	GO:0005975//carbohydrate metabolic process
MSTRG.13287.1	48594	49102.5	-	ncbi_105045041	57412	61560	-	UPSTREAM	3231	XP_010913394.1 1-aminocyclopropane-1-carboxylate oxidase 3 [Elaeis guineensis]	Metabolism;Metabolism;Metabolism	Global and overview maps;Global and overview maps;Amino acid metabolism	ko01100//Metabolic pathways;ko01110//Biosynthesis of secondary metabolites;ko00270//Cysteine and methionine metabolism	K05933;K05933;K05933	-	GO:0016491//oxidoreductase activity	-
MSTRG.13437.2	48594	49102.5	-	ncbi_105045181	70565	75647	+	UPSTREAM	5094	XP_010913395.1 pentatricopeptide repeat-containing protein At2g35030, mitochondrial [Elaeis guineensis]	-	-	-	-	GO:0005643//nuclear pore;GO:0005739//mitochondrion;GO:0030095//chloroplast photosystem II;GO:0030096//plasma membrane-derived thylakoid photosystem II;GO:1990904//ribonucleoprotein complex	GO:0003674//molecular_function;GO:0008270//zinc ion binding;GO:0017056//structural constituent of nuclear pore;GO:0045182//translation regulator activity	GO:0000372//Group I intron splicing;GO:0006417//regulation of translation;GO:0015979//photosynthesis;GO:0042981//regulation of apoptotic process
MSTRG.13509.1	74018.2	74489.2	-	ncbi_105045277	99853	103662	+	UPSTREAM	533	XP_010913396.1 probable tyrosine-protein phosphatase DSP4 [Elaeis guineensis]	-	-	-	-	-	GO:0004721//phosphoprotein phosphatase activity;GO:0004725//protein tyrosine phosphatase activity	GO:0006470//protein dephosphorylation
MSTRG.13774.1	869671	871486	+	ncbi_105045345	1152631	1155446	+	DOWNSTREAM	4114	XP_010913398.1 protein disulfide isomerase-like 2-3 [Elaeis guineensis]	Genetic Information Processing	Folding, sorting and degradation	ko04141//Protein processing in endoplasmic reticulum	K09584	GO:0005737//cytoplasm	GO:0003756//protein disulfide isomerase activity;GO:0015036//disulfide oxidoreductase activity;GO:0016491//oxidoreductase activity;GO:0016667//oxidoreductase activity, acting on a sulfur group of donors	GO:0006457//protein folding;GO:0006790//sulfur compound metabolic process
MSTRG.13848.1	869671	871486	+	ncbi_105045437	1162614	1169809	+	UPSTREAM	631	XP_010913433.1 serine/threonine protein phosphatase 2A 57 kDa regulatory subunit B' kappa isoform [Elaeis guineensis]	Genetic Information Processing	Translation	ko03015//mRNA surveillance pathway	K11584	GO:0000159//protein phosphatase type 2A complex	GO:0019888//protein phosphatase regulator activity	GO:0007165//signal transduction
MSTRG.14436.4	877392	877815	+	ncbi_105046054	1174903	1175388	+	UPSTREAM	4482	XP_010913399.1 LOW QUALITY PROTEIN: STOREKEEPER protein-like [Elaeis guineensis]	-	-	-	-	-	-	GO:0006355//regulation of transcription, DNA-templated
MSTRG.14436.5	877392	877815	+	ncbi_105046054	1162614	1169809	+	DOWNSTREAM	46	XP_010913400.1 E3 ubiquitin-protein ligase COP1 [Elaeis guineensis]	Genetic Information Processing;Organismal Systems	Folding, sorting and degradation;Environmental adaptation	ko04120//Ubiquitin mediated proteolysis;ko04712//Circadian rhythm - plant	K10143;K10143	GO:0000109//nucleotide-excision repair complex;GO:0019028//viral capsid	GO:0004842//ubiquitin-protein transferase activity;GO:0005515//protein binding;GO:0008270//zinc ion binding;GO:0046872//metal ion binding;GO:0061630//ubiquitin protein ligase activity	GO:0006289//nucleotide-excision repair;GO:0016567//protein ubiquitination
MSTRG.14488.3	219577	224483	-	ncbi_105046017	280025	286698	+	DOWNSTREAM	6070	XP_010913401.1 EH domain-containing protein 1 [Elaeis guineensis]	Cellular Processes	Transport and catabolism	ko04144//Endocytosis	K12483	GO:0005737//cytoplasm	GO:0003924//GTPase activity;GO:0005509//calcium ion binding;GO:0005515//protein binding;GO:0005525//GTP binding;GO:0019843//rRNA binding;GO:0043022//ribosome binding	GO:0002949//tRNA threonylcarbamoyladenosine modification;GO:0042254//ribosome biogenesis
MSTRG.14613.2	219577	224483	-	ncbi_105045918	306996	318063	-	DOWNSTREAM	7684	XP_010913402.1 GDSL esterase/lipase At4g26790 [Elaeis guineensis]	-	-	-	-	-	GO:0016772//transferase activity, transferring phosphorus-containing groups;GO:0016788//hydrolase activity, acting on ester bonds	GO:0016310//phosphorylation
MSTRG.14646.1	742072	742720	+	ncbi_105045896	983522	989126	-	UPSTREAM	302	XP_010913404.1 probable plastidic glucose transporter 1 isoform X1 [Elaeis guineensis]	-	-	-	-	GO:0005887//integral component of plasma membrane;GO:0016021//integral component of membrane	GO:0008028//monocarboxylic acid transmembrane transporter activity;GO:0015114//phosphate ion transmembrane transporter activity;GO:0015295//solute:proton symporter activity;GO:0022857//transmembrane transporter activity;GO:0042910//xenobiotic transmembrane transporter activity;GO:0051119//sugar transmembrane transporter activity	GO:0006810//transport;GO:0006817//phosphate ion transport;GO:0008643//carbohydrate transport;GO:0015718//monocarboxylic acid transport;GO:0042908//xenobiotic transport;GO:0055085//transmembrane transport
MSTRG.15039.1	742072	742720	+	ncbi_105046314	980702	986021	+	DOWNSTREAM	3407	XP_010913406.1 putative transcription elongation factor SPT5 homolog 1 isoform X1 [Elaeis guineensis]	-	-	-	-	GO:0000315//organellar large ribosomal subunit;GO:0022625//cytosolic large ribosomal subunit	GO:0003735//structural constituent of ribosome	GO:0006353//DNA-templated transcription, termination;GO:0006412//translation
MSTRG.15071.5	742072	742720	+	ncbi_105046283	997711	1003548	-	DOWNSTREAM	7416	XP_010913407.1 endoglucanase 11 [Elaeis guineensis]	-	-	-	-	-	GO:0004553//hydrolase activity, hydrolyzing O-glycosyl compounds	GO:0005975//carbohydrate metabolic process
MSTRG.15296.2	624193	624842	-	ncbi_105046510	842687	846580	-	DOWNSTREAM	9563	XP_010913408.1 malonyl-CoA decarboxylase, mitochondrial isoform X1 [Elaeis guineensis]	Metabolism;Cellular Processes;Metabolism;Metabolism	Global and overview maps;Transport and catabolism;Metabolism of other amino acids;Carbohydrate metabolism	ko01100//Metabolic pathways;ko04146//Peroxisome;ko00410//beta-Alanine metabolism;ko00640//Propanoate metabolism	K01578;K01578;K01578;K01578	-	GO:0050080//malonyl-CoA decarboxylase activity	GO:0006633//fatty acid biosynthetic process
MSTRG.15321.2	624193	624842	-	ncbi_105046535	833207	838902	-	DOWNSTREAM	83	XP_010913411.1 chaperonin-like RBCX protein 1, chloroplastic [Elaeis guineensis]	-	-	-	-	-	-	-
MSTRG.16014.3	32682	33111.8	-	ncbi_105046823	35331	42122	-	UPSTREAM	1453	XP_019704222.1 lysine-specific demethylase JMJ25 [Elaeis guineensis]	-	-	-	-	-	-	-
MSTRG.16112.1	32682	33111.8	-	ncbi_105046865	45118	57437	-	DOWNSTREAM	968	XP_029118556.1 uncharacterized protein LOC105039110 isoform X1 [Elaeis guineensis]	-	-	-	-	GO:0016020//membrane	GO:0046873//metal ion transmembrane transporter activity	GO:0006886//intracellular protein transport;GO:0030001//metal ion transport;GO:0055085//transmembrane transport
MSTRG.16274.1	819012	819321	+	ncbi_105046967	1101189	1118337	+	UPSTREAM	8760	XP_010913416.1 pyrophosphate--fructose 6-phosphate 1-phosphotransferase subunit beta [Elaeis guineensis]	Metabolism;Metabolism;Metabolism;Metabolism;Metabolism	Global and overview maps;Global and overview maps;Carbohydrate metabolism;Carbohydrate metabolism;Carbohydrate metabolism	ko01100//Metabolic pathways;ko01110//Biosynthesis of secondary metabolites;ko00010//Glycolysis / Gluconeogenesis;ko00051//Fructose and mannose metabolism;ko00030//Pentose phosphate pathway	K00895;K00895;K00895;K00895;K00895	-	GO:0003872//6-phosphofructokinase activity;GO:0016773//phosphotransferase activity, alcohol group as acceptor;GO:0047334//diphosphate-fructose-6-phosphate 1-phosphotransferase activity	GO:0006096//glycolytic process
MSTRG.16337.1	877562	877848	-	ncbi_105047125	1179036	1180679	-	DOWNSTREAM	8571	XP_010913418.1 uncharacterized protein LOC105039112 [Elaeis guineensis]	-	-	-	-	-	GO:0003723//RNA binding;GO:0008270//zinc ion binding	-
MSTRG.16370.1	51342	52340.2	+	ncbi_105047043	55311	64676	+	DOWNSTREAM	3779	XP_010913419.1 DExH-box ATP-dependent RNA helicase DExH15 chloroplastic isoform X1 [Elaeis guineensis]	-	-	-	-	GO:0005658//alpha DNA polymerase:primase complex	GO:0003676//nucleic acid binding;GO:0003677//DNA binding;GO:0003688//DNA replication origin binding;GO:0004386//helicase activity;GO:0005524//ATP binding;GO:0016787//hydrolase activity;GO:0016818//hydrolase activity, acting on acid anhydrides, in phosphorus-containing anhydrides	GO:0006139//nucleobase-containing compound metabolic process;GO:0006260//DNA replication;GO:0006268//DNA unwinding involved in DNA replication;GO:0006281//DNA repair;GO:0006310//DNA recombination;GO:0043571//maintenance of CRISPR repeat elements
MSTRG.16402.5	51342	52340.2	+	ncbi_105047085	74487	79310	-	DOWNSTREAM	4699	XP_010913421.1 formin-like protein 16 [Elaeis guineensis]	-	-	-	-	-	-	-
MSTRG.1647.3	433948	434170	+	ncbi_105045094	571003	573534	+	DOWNSTREAM	5062	XP_010913422.1 uncharacterized protein LOC105039115 [Elaeis guineensis]	-	-	-	-	-	-	GO:0019058//viral life cycle
MSTRG.1649.1	758883	759088	+	ncbi_105045065	1017169	1017976	+	UPSTREAM	5051	XP_010913423.1 probable galacturonosyltransferase-like 9 [Elaeis guineensis]	-	-	-	-	-	GO:0016757//glycosyltransferase activity	-
MSTRG.16599.1	179215	179634	-	ncbi_105047205	231692	232750	+	DOWNSTREAM	6202	XP_010913424.1 pyruvate dehydrogenase E1 component subunit alpha-1, mitochondrial [Elaeis guineensis]	Metabolism;Metabolism;Metabolism;Metabolism;Metabolism;Metabolism	Global and overview maps;Global and overview maps;Global and overview maps;Carbohydrate metabolism;Carbohydrate metabolism;Carbohydrate metabolism	ko01100//Metabolic pathways;ko01110//Biosynthesis of secondary metabolites;ko01200//Carbon metabolism;ko00010//Glycolysis / Gluconeogenesis;ko00620//Pyruvate metabolism;ko00020//Citrate cycle (TCA cycle)	K00161;K00161;K00161;K00161;K00161;K00161	GO:0005737//cytoplasm;GO:0045250//cytosolic pyruvate dehydrogenase complex	GO:0003824//catalytic activity;GO:0004739//pyruvate dehydrogenase (acetyl-transferring) activity;GO:0008661//1-deoxy-D-xylulose-5-phosphate synthase activity;GO:0016624//oxidoreductase activity, acting on the aldehyde or oxo group of donors, disulfide as acceptor;GO:0030976//thiamine pyrophosphate binding	GO:0006086//acetyl-CoA biosynthetic process from pyruvate;GO:0008615//pyridoxine biosynthetic process;GO:0009228//thiamine biosynthetic process;GO:0009240//isopentenyl diphosphate biosynthetic process;GO:0016114//terpenoid biosynthetic process
MSTRG.16607.1	2.67718e+06	2.68315e+06	+	ncbi_105047230	3561049	3563534	-	UPSTREAM	6044	XP_010913425.1 uncharacterized protein LOC105039118 [Elaeis guineensis]	-	-	-	-	-	-	-
MSTRG.16607.3	2.67718e+06	2.68315e+06	+	ncbi_105047230	3567679	3568080	+	DOWNSTREAM	1498	XP_019703648.1 E2F transcription factor-like E2FE isoform X1 [Elaeis guineensis]	-	-	-	-	GO:0005667//transcription regulator complex	GO:0051087//chaperone binding	GO:0006355//regulation of transcription, DNA-templated
MSTRG.16690.5	2.67718e+06	2.68315e+06	+	ncbi_105047304	3578686	3579468	+	UPSTREAM	1150	XP_010913428.1 alanine--tRNA ligase, chloroplastic/mitochondrial isoform X1 [Elaeis guineensis]	Genetic Information Processing	Translation	ko00970//Aminoacyl-tRNA biosynthesis	K01872	GO:0005737//cytoplasm	GO:0000166//nucleotide binding;GO:0003676//nucleic acid binding;GO:0004812//aminoacyl-tRNA ligase activity;GO:0004813//alanine-tRNA ligase activity;GO:0004829//threonine-tRNA ligase activity;GO:0005524//ATP binding	GO:0006419//alanyl-tRNA aminoacylation;GO:0006435//threonyl-tRNA aminoacylation;GO:0043039//tRNA aminoacylation
MSTRG.16697.1	2.67718e+06	2.68315e+06	+	ncbi_105047306	3579583	3580914	+	UPSTREAM	2047	XP_010913434.1 actin-related protein 2/3 complex subunit 2A [Elaeis guineensis]	Cellular Processes	Transport and catabolism	ko04144//Endocytosis	K05758	GO:0005885//Arp2/3 protein complex;GO:0015629//actin cytoskeleton	-	GO:0030833//regulation of actin filament polymerization;GO:0034314//Arp2/3 complex-mediated actin nucleation
MSTRG.16730.3	2.67718e+06	2.68315e+06	+	ncbi_105047332	3580940	3583144	+	UPSTREAM	3404	XP_010913432.1 uncharacterized protein LOC105039122 [Elaeis guineensis]	-	-	-	-	-	-	-
MSTRG.16765.3	2.67718e+06	2.68315e+06	+	ncbi_105047366	3585415	3589219	-	DOWNSTREAM	7879	XP_010913436.1 betaine aldehyde dehydrogenase 2 [Elaeis guineensis]	Metabolism;Metabolism	Global and overview maps;Amino acid metabolism	ko01100//Metabolic pathways;ko00260//Glycine, serine and threonine metabolism	K00130;K00130	-	GO:0003842//1-pyrroline-5-carboxylate dehydrogenase activity;GO:0004350//glutamate-5-semialdehyde dehydrogenase activity;GO:0004491//methylmalonate-semialdehyde dehydrogenase (acylating) activity;GO:0004777//succinate-semialdehyde dehydrogenase (NAD+) activity;GO:0008802//betaine-aldehyde dehydrogenase activity;GO:0009013//succinate-semialdehyde dehydrogenase [NAD(P)+] activity;GO:0016491//oxidor…	GO:0006527//arginine catabolic process;GO:0006561//proline biosynthetic process;GO:0006562//proline catabolic process;GO:0006574//valine catabolic process;GO:0006578//amino-acid betaine biosynthetic process;GO:0009450//gamma-aminobutyric acid catabolic process;GO:0010124//phenylacetate catabolic process
MSTRG.16989.6	238251	238476	+	ncbi_105047607	317976	319277	+	UPSTREAM	7	XP_010913437.1 alpha-mannosidase 2 [Elaeis guineensis]	Metabolism;Metabolism;Metabolism	Global and overview maps;Glycan biosynthesis and metabolism;Glycan biosynthesis and metabolism	ko01100//Metabolic pathways;ko00510//N-Glycan biosynthesis;ko00513//Various types of N-glycan biosynthesis	K01231;K01231;K01231	-	GO:0004559//alpha-mannosidase activity	GO:0006013//mannose metabolic process
MSTRG.16991.2	238251	238476	+	ncbi_105047609	320695	321638	-	DOWNSTREAM	2726	XP_010913439.3 B3 domain-containing protein Os03g0212300 isoform X1 [Elaeis guineensis]	-	-	-	-	-	GO:0003677//DNA binding	-
MSTRG.17069.1	238251	238476	+	ncbi_105047675	323820	332055	-	DOWNSTREAM	5851	XP_010913440.1 chromatin remodeling protein EBS isoform X1 [Elaeis guineensis]	-	-	-	-	-	GO:0003682//chromatin binding	-
MSTRG.17182.1	671837	672220	+	ncbi_105047779	896921	897233	+	UPSTREAM	626	XP_010913445.1 uncharacterized protein LOC105039127 [Elaeis guineensis]	-	-	-	-	-	-	-
MSTRG.17189.1	414884	435128	+	ncbi_105047816	541830	544107	-	UPSTREAM	9070	XP_010913443.1 uncharacterized protein LOC105039128 [Elaeis guineensis]	-	-	-	-	-	-	-
MSTRG.17325.7	414884	435128	+	ncbi_105047908	544671	545525	-	UPSTREAM	7652	XP_010913444.1 uncharacterized protein LOC105039129 [Elaeis guineensis]	-	-	-	-	-	-	-
MSTRG.17440.3	745574	746209	-	ncbi_105048019	991514	994045	-	UPSTREAM	53	XP_010913446.1 O-fucosyltransferase 24 [Elaeis guineensis]	-	-	-	-	-	-	-
MSTRG.17575.1	745574	746209	-	ncbi_105048135	996476	998543	+	UPSTREAM	1530	XP_010913447.1 O-fucosyltransferase 2 isoform X1 [Elaeis guineensis]	-	-	-	-	-	-	-
MSTRG.17600.2	745574	746209	-	ncbi_105048160	998785	999075	-	DOWNSTREAM	3839	XP_010913451.1 protein NRT1/ PTR FAMILY 6.4 [Elaeis guineensis]	-	-	-	-	GO:0016020//membrane	GO:0015333//peptide:proton symporter activity;GO:0022857//transmembrane transporter activity	GO:0015833//peptide transport;GO:0055085//transmembrane transport
MSTRG.17668.1	745574	746209	-	ncbi_105048220	1002679	1004451	-	DOWNSTREAM	7733	XP_010913452.1 plant UBX domain-containing protein 4 isoform X1 [Elaeis guineensis]	Genetic Information Processing	Folding, sorting and degradation	ko04141//Protein processing in endoplasmic reticulum	K14012	-	GO:0005515//protein binding	-
MSTRG.17747.1	756883	757082	-	ncbi_105048291	1002679	1004451	-	UPSTREAM	4725	XP_010913453.1 betaine aldehyde dehydrogenase 2, mitochondrial [Elaeis guineensis]	Metabolism;Metabolism	Global and overview maps;Amino acid metabolism	ko01100//Metabolic pathways;ko00260//Glycine, serine and threonine metabolism	K00130;K00130	-	GO:0003842//1-pyrroline-5-carboxylate dehydrogenase activity;GO:0004350//glutamate-5-semialdehyde dehydrogenase activity;GO:0004491//methylmalonate-semialdehyde dehydrogenase (acylating) activity;GO:0004777//succinate-semialdehyde dehydrogenase (NAD+) activity;GO:0008662//1-phosphofructokinase activity;GO:0008802//betaine-aldehyde dehydrogenase activity;GO:0009013//succinate-semialdehyde dehydrog…	GO:0006527//arginine catabolic process;GO:0006561//proline biosynthetic process;GO:0006562//proline catabolic process;GO:0006574//valine catabolic process;GO:0006578//amino-acid betaine biosynthetic process;GO:0009450//gamma-aminobutyric acid catabolic process;GO:0010124//phenylacetate catabolic process
MSTRG.17776.5	517679	517958	+	ncbi_105048318	679139	682130	-	UPSTREAM	8108	XP_010913457.1 isocitrate dehydrogenase [NADP] [Elaeis guineensis]	Metabolism;Metabolism;Metabolism;Metabolism;Metabolism;Metabolism;Cellular Processes;Metabolism	Global and overview maps;Global and overview maps;Global and overview maps;Global and overview maps;Metabolism of other amino acids;Carbohydrate metabolism;Transport and catabolism;Global and overview maps	ko01100//Metabolic pathways;ko01110//Biosynthesis of secondary metabolites;ko01200//Carbon metabolism;ko01230//Biosynthesis of amino acids;ko00480//Glutathione metabolism;ko00020//Citrate cycle (TCA cycle);ko04146//Peroxisome;ko01210//2-Oxocarboxylic acid metabolism	K00031;K00031;K00031;K00031;K00031;K00031;K00031;K00031	GO:0005962//mitochondrial isocitrate dehydrogenase complex (NAD+);GO:0045243//cytosolic isocitrate dehydrogenase complex (NAD+)	GO:0003862//3-isopropylmalate dehydrogenase activity;GO:0004449//isocitrate dehydrogenase (NAD+) activity;GO:0004450//isocitrate dehydrogenase (NADP+) activity;GO:0016616//oxidoreductase activity, acting on the CH-OH group of donors, NAD or NADP as acceptor	GO:0006099//tricarboxylic acid cycle;GO:0006102//isocitrate metabolic process;GO:0009098//leucine biosynthetic process
MSTRG.17784.2	517679	517958	+	ncbi_105048331	695985	698812	-	DOWNSTREAM	5373	XP_010913455.1 uncharacterized protein LOC105039136 [Elaeis guineensis]	-	-	-	-	GO:0030257//type III protein secretion system complex	-	GO:0030254//protein secretion by the type III secretion system
MSTRG.17938.1	517679	517958	+	ncbi_105048487	683399	689050	-	UPSTREAM	1188	XP_010913456.1 uncharacterized protein LOC105039137 [Elaeis guineensis]	-	-	-	-	GO:0016020//membrane;GO:0016021//integral component of membrane	GO:0008324//cation transmembrane transporter activity;GO:0015562//efflux transmembrane transporter activity	GO:0006812//cation transport;GO:0055085//transmembrane transport
MSTRG.18154.1	168465	168934	-	ncbi_105048709	215980	220689	-	UPSTREAM	3930	XP_010913459.1 protein NRT1/ PTR FAMILY 5.8 [Elaeis guineensis]	-	-	-	-	GO:0016020//membrane	GO:0015333//peptide:proton symporter activity;GO:0022857//transmembrane transporter activity	GO:0015833//peptide transport;GO:0055085//transmembrane transport
MSTRG.18154.2	168465	168934	-	ncbi_105048709	218072	218835	+	DOWNSTREAM	5784	XP_010913461.1 metalloendoproteinase 2-MMP-like [Elaeis guineensis]	-	-	-	-	GO:0031012//extracellular matrix	GO:0003824//catalytic activity;GO:0004222//metalloendopeptidase activity;GO:0008233//peptidase activity;GO:0008237//metallopeptidase activity;GO:0008270//zinc ion binding	GO:0006508//proteolysis;GO:0009847//spore germination
MSTRG.18163.3	168465	168934	-	ncbi_105048696	225671	226729	+	UPSTREAM	424	XP_010913462.1 uncharacterized protein LOC105039142 isoform X1 [Elaeis guineensis]	-	-	-	-	GO:0005575//cellular_component;GO:0005737//cytoplasm	GO:0008168//methyltransferase activity;GO:0008649//rRNA methyltransferase activity;GO:0046025//precorrin-6Y C5,15-methyltransferase (decarboxylating) activity	GO:0006364//rRNA processing;GO:0031167//rRNA methylation;GO:0046118//7-methylguanosine biosynthetic process;GO:0046140//corrin biosynthetic process
MSTRG.18246.2	168465	168934	-	ncbi_105048624	228451	229203	+	UPSTREAM	3204	XP_010913465.2 LOW QUALITY PROTEIN: uncharacterized protein LOC105039143 [Elaeis guineensis]	-	-	-	-	-	-	-
MSTRG.18348.1	168465	168934	-	ncbi_105048818	231204	235351	-	DOWNSTREAM	5957	XP_010913467.1 uncharacterized protein LOC105039144 [Elaeis guineensis]	-	-	-	-	-	-	-
MSTRG.18396.4	382066	383212	+	ncbi_105048865	501167	505571	-	UPSTREAM	3849	XP_010913466.1 protein CREG1 [Elaeis guineensis]	-	-	-	-	-	-	-
MSTRG.18396.5	401997	402497	-	ncbi_105048865	537517	537985	+	UPSTREAM	853	XP_010913468.1 ferredoxin-thioredoxin reductase catalytic chain, chloroplastic isoform X1 [Elaeis guineensis]	-	-	-	-	-	GO:0016730//oxidoreductase activity, acting on iron-sulfur proteins as donors	-
MSTRG.1857.3	401997	402497	-	ncbi_105050369	538786	539468	-	DOWNSTREAM	2122	XP_010913471.1 zinc finger AN1 domain-containing stress-associated protein 12 [Elaeis guineensis]	-	-	-	-	-	GO:0008270//zinc ion binding	-
MSTRG.18788.1	498182	499664	+	ncbi_105049144	654224	654646	-	UPSTREAM	9595	XP_010913474.1 uncharacterized protein LOC105039148 isoform X1 [Elaeis guineensis]	-	-	-	-	-	GO:0005515//protein binding	-
MSTRG.19097.2	498182	499664	+	ncbi_105049309	658197	658475	+	DOWNSTREAM	5766	XP_010913476.1 U-box domain-containing protein 41 [Elaeis guineensis]	-	-	-	-	-	GO:0004842//ubiquitin-protein transferase activity;GO:0005515//protein binding	GO:0016567//protein ubiquitination
MSTRG.193.3	498182	499664	+	ncbi_105039718	667383	667688	+	UPSTREAM	1164	XP_010913480.1 histone-lysine N-methyltransferase ATX4 [Elaeis guineensis]	-	-	-	-	-	GO:0005515//protein binding	-
MSTRG.19464.3	498182	499664	+	ncbi_105049606	667852	668376	+	UPSTREAM	1633	XP_010913478.2 putative DNA glycosylase At3g47830 isoform X1 [Elaeis guineensis]	Genetic Information Processing	Replication and repair	ko03410//Base excision repair	K10773	-	GO:0003906//DNA-(apurinic or apyrimidinic site) endonuclease activity;GO:0004844//uracil DNA N-glycosylase activity	GO:0006260//DNA replication;GO:0006281//DNA repair;GO:0006284//base-excision repair;GO:0006310//DNA recombination
MSTRG.19544.3	498182	499664	+	ncbi_105049655	674194	674745	-	DOWNSTREAM	7975	XP_010913482.1 chaperone protein dnaJ 16 [Elaeis guineensis]	-	-	-	-	-	GO:0005515//protein binding	GO:0006355//regulation of transcription, DNA-templated;GO:0006457//protein folding;GO:0009408//response to heat
MSTRG.19547.2	498182	499664	+	ncbi_105049656	676078	676327	+	UPSTREAM	9859	XP_010913485.1 peroxidase 63 [Elaeis guineensis]	Metabolism;Metabolism;Metabolism	Global and overview maps;Global and overview maps;Biosynthesis of other secondary metabolites	ko01100//Metabolic pathways;ko01110//Biosynthesis of secondary metabolites;ko00940//Phenylpropanoid biosynthesis	K00430;K00430;K00430	-	GO:0004601//peroxidase activity;GO:0020037//heme binding	GO:0006979//response to oxidative stress
MSTRG.19547.4	154354	154688	+	ncbi_105049656	197465	198374	+	DOWNSTREAM	7431	XP_010913486.1 alpha-mannosidase I MNS5 isoform X1 [Elaeis guineensis]	Genetic Information Processing	Folding, sorting and degradation	ko04141//Protein processing in endoplasmic reticulum	K10084	GO:0016020//membrane	GO:0004571//mannosyl-oligosaccharide 1,2-alpha-mannosidase activity;GO:0005509//calcium ion binding	-
MSTRG.1964.2	154354	154688	+	ncbi_105051987	200216	205470	-	UPSTREAM	335	XP_010913500.1 uncharacterized protein LOC105039156 [Elaeis guineensis]	-	-	-	-	-	GO:0003677//DNA binding	GO:0032784//regulation of DNA-templated transcription, elongation
MSTRG.19739.2	125750	126042	-	ncbi_105049771	170947	171271	+	UPSTREAM	2890	XP_010913491.1 LOW QUALITY PROTEIN: GPI ethanolamine phosphate transferase 1 [Elaeis guineensis]	Metabolism;Metabolism	Global and overview maps;Glycan biosynthesis and metabolism	ko01100//Metabolic pathways;ko00563//Glycosylphosphatidylinositol (GPI)-anchor biosynthesis	K05285;K05285	GO:0005789//endoplasmic reticulum membrane	GO:0003824//catalytic activity;GO:0008484//sulfuric ester hydrolase activity;GO:0016740//transferase activity;GO:0046872//metal ion binding	GO:0006506//GPI anchor biosynthetic process
MSTRG.202.2	109526	109817	-	ncbi_105048660	140390	140915	-	UPSTREAM	5118	XP_010913492.2 putative xyloglucan endotransglucosylase/hydrolase protein 1 [Elaeis guineensis]	-	-	-	-	GO:0005618//cell wall;GO:0048046//apoplast	GO:0004553//hydrolase activity, hydrolyzing O-glycosyl compounds;GO:0016762//xyloglucan:xyloglucosyl transferase activity	GO:0005975//carbohydrate metabolic process;GO:0006073//cellular glucan metabolic process
MSTRG.202.4	109526	109817	-	ncbi_105048660	143390	143689	-	UPSTREAM	2344	XP_010913494.1 gibberellin-regulated protein 14 [Elaeis guineensis]	-	-	-	-	-	-	-
MSTRG.20601.2	672846	673201	+	ncbi_105050400	889993	891193	+	DOWNSTREAM	5934	XP_010913495.1 snakin-2 [Elaeis guineensis]	-	-	-	-	-	-	-
MSTRG.20676.1	672846	673201	+	ncbi_105050592	899001	900465	-	DOWNSTREAM	1399	XP_010913496.1 DEAD-box ATP-dependent RNA helicase 22 isoform X1 [Elaeis guineensis]	-	-	-	-	GO:0009380//excinuclease repair complex	GO:0003676//nucleic acid binding;GO:0003677//DNA binding;GO:0004386//helicase activity;GO:0004527//exonuclease activity;GO:0005524//ATP binding;GO:0008761//UDP-N-acetylglucosamine 2-epimerase activity;GO:0009381//excinuclease ABC activity;GO:0015450//protein-transporting ATPase activity;GO:0016787//hydrolase activity	GO:0006139//nucleobase-containing compound metabolic process;GO:0006268//DNA unwinding involved in DNA replication;GO:0006281//DNA repair;GO:0006289//nucleotide-excision repair;GO:0006310//DNA recombination;GO:0009103//lipopolysaccharide biosynthetic process;GO:0015031//protein transport;GO:0043571//maintenance of CRISPR repeat elements
MSTRG.20720.2	672846	673201	+	ncbi_105050507	905579	906638	+	UPSTREAM	7977	XP_010913498.1 mitogen-activated protein kinase kinase kinase NPK1 [Elaeis guineensis]	-	-	-	-	-	GO:0004672//protein kinase activity;GO:0005524//ATP binding;GO:0016709//oxidoreductase activity, acting on paired donors, with incorporation or reduction of molecular oxygen, NAD(P)H as one donor, and incorporation of one atom of oxygen	GO:0006468//protein phosphorylation;GO:0006744//ubiquinone biosynthetic process
MSTRG.20720.3	51454.5	53109	-	ncbi_105050507	35517	66275	+	DOWNSTREAM	2330	XP_010913501.1 LIM domain-containing protein WLIM1 [Elaeis guineensis]	-	-	-	-	-	-	-
MSTRG.2082.2	51454.5	53109	-	ncbi_105051198	80462	112583	-	DOWNSTREAM	9649	XP_010913502.1 DNA polymerase lambda isoform X1 [Elaeis guineensis]	Genetic Information Processing;Genetic Information Processing	Replication and repair;Replication and repair	ko03410//Base excision repair;ko03450//Non-homologous end-joining	K03512;K03512	-	GO:0003677//DNA binding;GO:0016779//nucleotidyltransferase activity;GO:0034061//DNA polymerase activity	-
MSTRG.20820.1	724826	725294	+	ncbi_105050615	949731	959002	+	DOWNSTREAM	7432	XP_010913506.1 protein PLASTID REDOX INSENSITIVE 2, chloroplastic [Elaeis guineensis]	-	-	-	-	-	-	-
MSTRG.20877.1	22625.2	23330.2	+	ncbi_105050662	23005	28612	+	DOWNSTREAM	1554	XP_010913507.1 cyclin-D2-1 isoform X1 [Elaeis guineensis]	-	-	-	-	-	-	-
MSTRG.20989.4	22625.2	23330.2	+	ncbi_105050759	32903	41457	-	DOWNSTREAM	1795	XP_010913521.1 probable plastid-lipid-associated protein 14, chloroplastic [Elaeis guineensis]	-	-	-	-	-	GO:0004672//protein kinase activity;GO:0005524//ATP binding	GO:0006468//protein phosphorylation
MSTRG.21034.1	384085	404957	+	ncbi_105050794	548775	560203	-	DOWNSTREAM	8831	XP_010913509.1 uncharacterized protein LOC105039168 [Elaeis guineensis]	-	-	-	-	-	-	-
MSTRG.21080.2	405434	406116	-	ncbi_105050838	534095	539479	-	UPSTREAM	1098	XP_010913510.1 LOW QUALITY PROTEIN: nucleobase-ascorbate transporter 6 [Elaeis guineensis]	-	-	-	-	GO:0016020//membrane;GO:0016021//integral component of membrane	GO:0015205//nucleobase transmembrane transporter activity;GO:0022857//transmembrane transporter activity;GO:0042907//xanthine transmembrane transporter activity	GO:0015851//nucleobase transport;GO:0042906//xanthine transport;GO:0055085//transmembrane transport
MSTRG.21236.4	405434	406116	-	ncbi_105050973	543734	548878	-	DOWNSTREAM	2245	XP_010913511.1 protein LSM12 homolog [Elaeis guineensis]	-	-	-	-	-	-	-
MSTRG.21362.3	405434	406116	-	ncbi_105051059	522407	531953	-	UPSTREAM	8624	XP_010913515.1 uncharacterized protein LOC105039171 [Elaeis guineensis]	-	-	-	-	GO:0005634//nucleus	GO:0003682//chromatin binding;GO:0003711//transcription elongation regulator activity	-
MSTRG.21887.3	630927	631163	+	ncbi_105051284	844808	851602	+	UPSTREAM	3256	XP_010913517.1 uncharacterized protein LOC105039172 [Elaeis guineensis]	-	-	-	-	-	GO:0000150//DNA strand exchange activity;GO:0003697//single-stranded DNA binding	GO:0000002//mitochondrial genome maintenance;GO:0006310//DNA recombination
MSTRG.22151.4	621867	622189	-	ncbi_105051452	819448	820248	+	DOWNSTREAM	8907	XP_010913528.3 protein ALTERED XYLOGLUCAN 4-like [Elaeis guineensis]	-	-	-	-	-	-	-
MSTRG.2223.1	313022	313312	+	ncbi_105053213	421055	422962	+	UPSTREAM	3305	XP_010913529.1 uncharacterized protein LOC105039174 [Elaeis guineensis]	-	-	-	-	-	GO:0008080//N-acetyltransferase activity;GO:0008999//ribosomal-protein-alanine N-acetyltransferase activity;GO:0016747//acyltransferase activity, transferring groups other than amino-acyl groups	GO:0006464//cellular protein modification process;GO:0042254//ribosome biogenesis
MSTRG.22605.1	313022	313312	+	ncbi_105051930	424209	427536	-	DOWNSTREAM	6459	XP_010913532.1 probable serine/threonine-protein kinase PBL28 [Elaeis guineensis]	-	-	-	-	-	GO:0004672//protein kinase activity;GO:0005524//ATP binding	GO:0006468//protein phosphorylation
MSTRG.22605.3	687580	687922	-	ncbi_105051930	927027	929458	-	DOWNSTREAM	9797	XP_010913536.1 MLP-like protein 423 [Elaeis guineensis]	-	-	-	-	-	-	GO:0006952//defense response
MSTRG.22613.3	25620.8	25959.8	-	ncbi_105051922	24485	31684	+	DOWNSTREAM	2476	XP_010913537.1 rac-like GTP-binding protein 3 isoform X1 [Elaeis guineensis]	Cellular Processes	Transport and catabolism	ko04145//Phagosome	K04392	-	GO:0003924//GTPase activity;GO:0005525//GTP binding	-
MSTRG.22633.5	25620.8	25959.8	-	ncbi_105051981	34950	43830	-	DOWNSTREAM	336	XP_010913539.1 protease Do-like 9 isoform X1 [Elaeis guineensis]	-	-	-	-	GO:0030288//outer membrane-bounded periplasmic space	GO:0003723//RNA binding;GO:0003724//RNA helicase activity;GO:0004252//serine-type endopeptidase activity;GO:0005515//protein binding;GO:0005524//ATP binding;GO:0008236//serine-type peptidase activity;GO:0008239//dipeptidyl-peptidase activity;GO:0045152//antisigma factor binding;GO:0070009//serine-type aminopeptidase activity	GO:0006508//proteolysis;GO:0006950//response to stress
MSTRG.22674.1	656579	657304	+	ncbi_105052011	884626	884925	+	UPSTREAM	8219	XP_029118575.1 uncharacterized protein LOC105039181 isoform X1 [Elaeis guineensis]	-	-	-	-	-	GO:0004197//cysteine-type endopeptidase activity	GO:0043687//post-translational protein modification
MSTRG.2307.2	371481	371859	+	ncbi_105053881	486946	487224	+	DOWNSTREAM	8083	XP_010913541.1 protein RICE SALT SENSITIVE 3 isoform X1 [Elaeis guineensis]	-	-	-	-	-	-	-
MSTRG.23417.2	371481	371859	+	ncbi_105052748	492668	492975	+	DOWNSTREAM	2332	XP_010913543.1 CST complex subunit CTC1 isoform X1 [Elaeis guineensis]	-	-	-	-	-	-	GO:0000723//telomere maintenance
MSTRG.23494.1	371481	371859	+	ncbi_105052701	497748	502363	-	DOWNSTREAM	1935	XP_010913544.1 kinesin-like protein KIN-4C isoform X1 [Elaeis guineensis]	-	-	-	-	-	GO:0005524//ATP binding;GO:0008017//microtubule binding;GO:0008134//transcription factor binding;GO:0042803//protein homodimerization activity;GO:0070840//dynein complex binding	GO:0007018//microtubule-based movement
MSTRG.23680.3	17968.5	19619.2	+	ncbi_105052563	28643	29031	-	DOWNSTREAM	2483	XP_029118579.1 uncharacterized protein LOC105039185 isoform X1 [Elaeis guineensis]	-	-	-	-	-	-	-
MSTRG.23681.1	36410.2	36718.5	+	ncbi_105052562	56053	57042	-	DOWNSTREAM	7094	XP_019703584.1 ubiquitin-conjugating enzyme E2 5 isoform X1 [Elaeis guineensis]	Genetic Information Processing	Folding, sorting and degradation	ko04120//Ubiquitin mediated proteolysis	K10576	-	-	-
MSTRG.23712.1	636387	636824	+	ncbi_105052533	853850	856457	-	DOWNSTREAM	4750	XP_010913556.1 glutamate synthase 1 [NADH], chloroplastic isoform X1 [Elaeis guineensis]	Metabolism;Metabolism;Metabolism;Metabolism;Metabolism	Global and overview maps;Global and overview maps;Global and overview maps;Amino acid metabolism;Energy metabolism	ko01100//Metabolic pathways;ko01110//Biosynthesis of secondary metabolites;ko01230//Biosynthesis of amino acids;ko00250//Alanine, aspartate and glutamate metabolism;ko00910//Nitrogen metabolism	K00264;K00264;K00264;K00264;K00264	GO:0009342//glutamate synthase complex (NADPH)	GO:0003824//catalytic activity;GO:0004148//dihydrolipoyl dehydrogenase activity;GO:0004355//glutamate synthase (NADPH) activity;GO:0004499//N,N-dimethylaniline monooxygenase activity;GO:0004729//oxygen-dependent protoporphyrinogen oxidase activity;GO:0004791//thioredoxin-disulfide reductase activity;GO:0015036//disulfide oxidoreductase activity;GO:0015930//glutamate synthase activity;GO:0016152//…	GO:0006096//glycolytic process;GO:0006537//glutamate biosynthetic process;GO:0006779//porphyrin-containing compound biosynthetic process;GO:0006790//sulfur compound metabolic process;GO:0006805//xenobiotic metabolic process;GO:0006807//nitrogen compound metabolic process;GO:0009228//thiamine biosynthetic process;GO:0009398//FMN biosynthetic process;GO:0010126//mycothiol metabolic process;GO:00159…
MSTRG.23720.1	133936	139111	-	ncbi_105052523	187828	188135	-	DOWNSTREAM	2346	XP_010913554.1 RING-H2 finger protein ATL46 [Elaeis guineensis]	-	-	-	-	GO:0000109//nucleotide-excision repair complex;GO:0005680//anaphase-promoting complex;GO:0016020//membrane	GO:0008270//zinc ion binding;GO:0046872//metal ion binding;GO:0061630//ubiquitin protein ligase activity;GO:0097602//cullin family protein binding	GO:0006289//nucleotide-excision repair;GO:0031145//anaphase-promoting complex-dependent catabolic process
MSTRG.23827.5	439976	440392	-	ncbi_105052830	576222	580539	-	UPSTREAM	6095	XP_019703492.1 probable RNA-dependent RNA polymerase 2 [Elaeis guineensis]	-	-	-	-	-	GO:0003676//nucleic acid binding;GO:0003968//RNA-directed 5'-3' RNA polymerase activity	GO:0008380//RNA splicing
MSTRG.23848.2	439976	440392	-	ncbi_105052851	581177	584394	-	UPSTREAM	2240	XP_010913558.1 uncharacterized protein LOC105039190 [Elaeis guineensis]	-	-	-	-	-	-	-
MSTRG.2403.2	439976	440392	-	ncbi_105054739	590327	592950	+	UPSTREAM	3136	XP_010913559.1 AP-1 complex subunit gamma-2 [Elaeis guineensis]	-	-	-	-	GO:0000221//vacuolar proton-transporting V-type ATPase, V1 domain;GO:0030117//membrane coat	GO:0008678//2-deoxy-D-gluconate 3-dehydrogenase activity;GO:0016491//oxidoreductase activity;GO:0051287//NAD binding	GO:0000272//polysaccharide catabolic process;GO:0006886//intracellular protein transport;GO:0016192//vesicle-mediated transport;GO:1902600//proton transmembrane transport
MSTRG.24221.1	439976	440392	-	ncbi_105053187	596949	597347	+	UPSTREAM	9758	XP_010913568.1 putative E3 ubiquitin-protein ligase UBR7 [Elaeis guineensis]	-	-	-	-	-	GO:0008270//zinc ion binding	-
MSTRG.24409.1	367348	367772	+	ncbi_105053467	493937	498434	+	UPSTREAM	3574	XP_010913565.1 uncharacterized protein LOC105039193 isoform X1 [Elaeis guineensis]	-	-	-	-	-	GO:0005515//protein binding	-
MSTRG.24649.7	266808	267152	+	ncbi_105053544	361775	368736	-	DOWNSTREAM	5571	XP_019702713.1 LOW QUALITY PROTEIN: uncharacterized protein LOC105039194 [Elaeis guineensis]	-	-	-	-	-	GO:0005515//protein binding	-
MSTRG.24706.1	227292	227544	-	ncbi_105053567	289914	294351	+	DOWNSTREAM	8704	XP_010913569.1 probable alpha,alpha-trehalose-phosphate synthase [UDP-forming] 9 isoform X1 [Elaeis guineensis]	Metabolism;Metabolism;Metabolism	Global and overview maps;Global and overview maps;Carbohydrate metabolism	ko01100//Metabolic pathways;ko01110//Biosynthesis of secondary metabolites;ko00500//Starch and sucrose metabolism	K16055;K16055;K16055	-	GO:0003824//catalytic activity;GO:0003825//alpha,alpha-trehalose-phosphate synthase (UDP-forming) activity;GO:0004805//trehalose-phosphatase activity;GO:0008967//phosphoglycolate phosphatase activity;GO:0016787//hydrolase activity;GO:0033828//glucosylglycerol-phosphate synthase activity	GO:0005992//trehalose biosynthetic process;GO:0006970//response to osmotic stress;GO:0008152//metabolic process
MSTRG.24770.1	227292	227544	-	ncbi_114914611	307748	311205	-	DOWNSTREAM	4355	XP_010913572.1 uncharacterized protein LOC105039196 [Elaeis guineensis]	-	-	-	-	-	-	-
MSTRG.25072.1	1.4226e+06	1422921	-	ncbi_105054258	1900667	1901299	+	UPSTREAM	3438	XP_010913574.1 U4/U6 small nuclear ribonucleoprotein Prp31 homolog [Elaeis guineensis]	Genetic Information Processing	Transcription	ko03040//Spliceosome	K12844	-	-	-
MSTRG.2510.2	306260	307816	-	ncbi_105056320	399128	401046	-	UPSTREAM	7300	XP_010913576.1 aldehyde dehydrogenase family 2 member B7, mitochondrial [Elaeis guineensis]	Metabolism;Metabolism;Metabolism;Metabolism;Metabolism;Metabolism;Metabolism;Metabolism;Metabolism;Metabolism;Metabolism;Metabolism;Metabolism;Metabolism;Metabolism	Global and overview maps;Global and overview maps;Carbohydrate metabolism;Carbohydrate metabolism;Lipid metabolism;Carbohydrate metabolism;Amino acid metabolism;Amino acid metabolism;Lipid metabolism;Amino acid metabolism;Metabolism of other amino acids;Metabolism of cofactors and vitamins;Amino acid metabolism;Amino acid metabolism;Metabolism of terpenoids and polyketides	ko01100//Metabolic pathways;ko01110//Biosynthesis of secondary metabolites;ko00010//Glycolysis / Gluconeogenesis;ko00620//Pyruvate metabolism;ko00561//Glycerolipid metabolism;ko00053//Ascorbate and aldarate metabolism;ko00380//Tryptophan metabolism;ko00330//Arginine and proline metabolism;ko00071//Fatty acid degradation;ko00280//Valine, leucine and isoleucine degradation;ko00410//beta-Alanine met…	K00128;K00128;K00128;K00128;K00128;K00128;K00128;K00128;K00128;K00128;K00128;K00128;K00128;K00128;K00128	GO:0031469//polyhedral organelle	GO:0003842//1-pyrroline-5-carboxylate dehydrogenase activity;GO:0004491//methylmalonate-semialdehyde dehydrogenase (acylating) activity;GO:0004777//succinate-semialdehyde dehydrogenase (NAD+) activity;GO:0008802//betaine-aldehyde dehydrogenase activity;GO:0009013//succinate-semialdehyde dehydrogenase [NAD(P)+] activity;GO:0016491//oxidoreductase activity;GO:0016620//oxidoreductase activity, actin…	GO:0006527//arginine catabolic process;GO:0006562//proline catabolic process;GO:0006574//valine catabolic process;GO:0006578//amino-acid betaine biosynthetic process;GO:0009450//gamma-aminobutyric acid catabolic process;GO:0010124//phenylacetate catabolic process
MSTRG.25203.2	306260	307816	-	ncbi_105054158	403239	405049	+	DOWNSTREAM	3297	XP_010913580.1 replication stress response regulator SDE2 [Elaeis guineensis]	-	-	-	-	-	GO:0003677//DNA binding	-
MSTRG.25258.5	306260	307816	-	ncbi_105054125	413460	414905	-	DOWNSTREAM	3038	XP_010913577.1 probable xyloglucan endotransglucosylase/hydrolase protein 33 [Elaeis guineensis]	-	-	-	-	GO:0005618//cell wall;GO:0048046//apoplast	GO:0004553//hydrolase activity, hydrolyzing O-glycosyl compounds;GO:0016762//xyloglucan:xyloglucosyl transferase activity	GO:0005975//carbohydrate metabolic process;GO:0006073//cellular glucan metabolic process
MSTRG.25686.2	447784	448867	-	ncbi_109506396	600208	603507	-	DOWNSTREAM	1718	XP_010913578.1 U-box domain-containing protein 19 [Elaeis guineensis]	-	-	-	-	-	GO:0004842//ubiquitin-protein transferase activity;GO:0005515//protein binding;GO:0008270//zinc ion binding	GO:0016567//protein ubiquitination
MSTRG.25828.1	268827	269177	+	ncbi_105054481	347765	350308	-	UPSTREAM	8127	XP_010913579.2 UDP-glycosyltransferase 90A1 [Elaeis guineensis]	-	-	-	-	-	GO:0008194//UDP-glycosyltransferase activity;GO:0016758//hexosyltransferase activity	-
MSTRG.25843.1	268827	269177	+	ncbi_105054493	351623	352795	+	DOWNSTREAM	5640	XP_010913581.2 RING-H2 finger protein ATL39 [Elaeis guineensis]	-	-	-	-	GO:0000109//nucleotide-excision repair complex;GO:0005680//anaphase-promoting complex	GO:0008270//zinc ion binding;GO:0046872//metal ion binding;GO:0061630//ubiquitin protein ligase activity;GO:0097602//cullin family protein binding	GO:0006289//nucleotide-excision repair;GO:0031145//anaphase-promoting complex-dependent catabolic process
MSTRG.25875.1	268827	269177	+	ncbi_105054518	360544	363585	-	DOWNSTREAM	1640	XP_010913582.1 homeobox-leucine zipper protein HOX16 [Elaeis guineensis]	-	-	-	-	-	GO:0003677//DNA binding;GO:0043565//sequence-specific DNA binding	GO:0006260//DNA replication;GO:0006355//regulation of transcription, DNA-templated
MSTRG.26160.2	438881	439552	-	ncbi_105054634	581032	584782	+	DOWNSTREAM	392	XP_010913583.1 DEAD-box ATP-dependent RNA helicase 29 [Elaeis guineensis]	-	-	-	-	GO:0005634//nucleus;GO:0005658//alpha DNA polymerase:primase complex;GO:0009380//excinuclease repair complex	GO:0003676//nucleic acid binding;GO:0003688//DNA replication origin binding;GO:0003723//RNA binding;GO:0003724//RNA helicase activity;GO:0004386//helicase activity;GO:0005524//ATP binding;GO:0009381//excinuclease ABC activity;GO:0016818//hydrolase activity, acting on acid anhydrides, in phosphorus-containing anhydrides;GO:0033739//preQ1 synthase activity	GO:0006139//nucleobase-containing compound metabolic process;GO:0006260//DNA replication;GO:0006268//DNA unwinding involved in DNA replication;GO:0006281//DNA repair;GO:0006289//nucleotide-excision repair;GO:0006310//DNA recombination;GO:0008616//queuosine biosynthetic process;GO:0043571//maintenance of CRISPR repeat elements
MSTRG.26167.3	438881	439552	-	ncbi_105054640	589554	590033	+	UPSTREAM	3483	XP_010913584.1 LOW QUALITY PROTEIN: RNA-binding protein 25 [Elaeis guineensis]	Genetic Information Processing	Transcription	ko03040//Spliceosome	K12822	-	GO:0003676//nucleic acid binding	GO:0006397//mRNA processing;GO:0008380//RNA splicing
MSTRG.26316.1	503093	503252	-	ncbi_105054714	678377	678967	+	UPSTREAM	7373	XP_010913585.1 putative F-box protein At1g60370 [Elaeis guineensis]	-	-	-	-	-	GO:0005515//protein binding	-
MSTRG.26539.2	2.46893e+06	2.46915e+06	+	ncbi_105054857	3279802	3282147	+	DOWNSTREAM	9758	XP_010913586.1 calcium sensing receptor, chloroplastic [Elaeis guineensis]	-	-	-	-	-	-	-
MSTRG.26729.2	2.46893e+06	2.46915e+06	+	ncbi_105055019	3296966	3305485	-	DOWNSTREAM	4763	XP_010913587.1 probable acyl-activating enzyme 17, peroxisomal isoform X1 [Elaeis guineensis]	-	-	-	-	-	GO:0003987//acetate-CoA ligase activity;GO:0004043//L-aminoadipate-semialdehyde dehydrogenase activity;GO:0008668//(2,3-dihydroxybenzoyl)adenylate synthase activity;GO:0008756//o-succinylbenzoate-CoA ligase activity;GO:0030729//acetoacetate-CoA ligase activity;GO:0047473//D-alanine [D-alanyl carrier protein] ligase activity;GO:0047475//phenylacetate-CoA ligase activity;GO:0050218//propionate-CoA …	GO:0009234//menaquinone biosynthetic process;GO:0010124//phenylacetate catabolic process;GO:0019287//isopentenyl diphosphate biosynthetic process, mevalonate pathway;GO:0019290//siderophore biosynthetic process;GO:0019350//teichoic acid biosynthetic process;GO:0019427//acetyl-CoA biosynthetic process from acetate;GO:0019878//lysine biosynthetic process via aminoadipic acid
MSTRG.26729.3	375396	375937	-	ncbi_105055019	495497	499459	-	UPSTREAM	1068	XP_010913589.1 uncharacterized protein LOC105039210 [Elaeis guineensis]	-	-	-	-	-	-	-
MSTRG.27107.2	375396	375937	-	ncbi_105055510	503425	507173	-	DOWNSTREAM	2175	XP_010913590.1 protein CHAPERONE-LIKE PROTEIN OF POR1, chloroplastic isoform X1 [Elaeis guineensis]	-	-	-	-	-	-	-
MSTRG.27174.1	375396	375937	-	ncbi_105055416	487609	494205	-	UPSTREAM	6322	XP_010913592.1 probable inactive 2-oxoglutarate-dependent dioxygenase AOP2 [Elaeis guineensis]	-	-	-	-	-	GO:0016491//oxidoreductase activity;GO:0043767//pyrrolysyl-tRNA synthetase activity	GO:0006418//tRNA aminoacylation for protein translation
MSTRG.27189.6	92065.5	92526	-	ncbi_105055419	110702	114269	+	DOWNSTREAM	8484	XP_010913593.1 tetraspanin-8 [Elaeis guineensis]	-	-	-	-	GO:0016021//integral component of membrane	-	GO:0055085//transmembrane transport
MSTRG.27189.6	92065.5	92526	-	ncbi_109504800	118149	119404	-	UPSTREAM	3349	XP_010913594.1 uncharacterized protein LOC105039215 [Elaeis guineensis]	-	-	-	-	-	GO:0046872//metal ion binding	-
MSTRG.27343.5	92065.5	92526	-	ncbi_105055604	123904	129672	+	UPSTREAM	535	XP_010913595.1 heat shock factor-binding protein [Elaeis guineensis]	-	-	-	-	-	GO:0003677//DNA binding;GO:0003700//DNA-binding transcription factor activity;GO:0003714//transcription corepressor activity	GO:0006817//phosphate ion transport;GO:0030253//protein secretion by the type I secretion system;GO:0051049//regulation of transport
MSTRG.27347.1	18720	19002.8	-	ncbi_105055598	27968	31505	-	DOWNSTREAM	2630	XP_010913629.1 protein PGR [Elaeis guineensis]	-	-	-	-	GO:0016021//integral component of membrane	-	-
MSTRG.27431.5	1.44745e+06	1.44861e+06	+	ncbi_105055794	1935095	1937827	-	DOWNSTREAM	3608	XP_019704252.1 importin-9 isoform X1 [Elaeis guineensis]	Genetic Information Processing	Translation	ko03013//Nucleocytoplasmic transport	K20224	-	GO:0005515//protein binding;GO:0031267//small GTPase binding	GO:0006886//intracellular protein transport
MSTRG.27431.6	1.44745e+06	1.44861e+06	+	ncbi_105055794	1931821	1934224	-	DOWNSTREAM	334	XP_010913597.1 enolase 1, chloroplastic [Elaeis guineensis]	Metabolism;Metabolism;Metabolism;Metabolism;Metabolism;Genetic Information Processing	Global and overview maps;Global and overview maps;Global and overview maps;Global and overview maps;Carbohydrate metabolism;Folding, sorting and degradation	ko01100//Metabolic pathways;ko01110//Biosynthesis of secondary metabolites;ko01200//Carbon metabolism;ko01230//Biosynthesis of amino acids;ko00010//Glycolysis / Gluconeogenesis;ko03018//RNA degradation	K01689;K01689;K01689;K01689;K01689;K01689	-	GO:0004634//phosphopyruvate hydratase activity;GO:0016836//hydro-lyase activity;GO:0050096//methylaspartate ammonia-lyase activity	GO:0006096//glycolytic process;GO:0009234//menaquinone biosynthetic process;GO:0019670//anaerobic glutamate catabolic process
MSTRG.27485.1	1.44745e+06	1448331	-	ncbi_105055746	1935095	1937827	-	DOWNSTREAM	3986	XP_010913598.1 uncharacterized protein LOC105039220 isoform X1 [Elaeis guineensis]	-	-	-	-	-	GO:0008080//N-acetyltransferase activity;GO:0008999//ribosomal-protein-alanine N-acetyltransferase activity;GO:0016747//acyltransferase activity, transferring groups other than amino-acyl groups;GO:0035447//mycothiol synthase activity	GO:0006464//cellular protein modification process;GO:0010125//mycothiol biosynthetic process;GO:0042254//ribosome biogenesis
MSTRG.27485.3	1.44745e+06	1448331	-	ncbi_105055746	1931821	1934224	-	DOWNSTREAM	712	XP_010913603.1 long chain acyl-CoA synthetase 4 isoform X1 [Elaeis guineensis]	Metabolism;Cellular Processes;Metabolism;Metabolism;Metabolism	Global and overview maps;Transport and catabolism;Global and overview maps;Lipid metabolism;Lipid metabolism	ko01100//Metabolic pathways;ko04146//Peroxisome;ko01212//Fatty acid metabolism;ko00061//Fatty acid biosynthesis;ko00071//Fatty acid degradation	K01897;K01897;K01897;K01897;K01897	-	GO:0003987//acetate-CoA ligase activity;GO:0004043//L-aminoadipate-semialdehyde dehydrogenase activity;GO:0008668//(2,3-dihydroxybenzoyl)adenylate synthase activity;GO:0008756//o-succinylbenzoate-CoA ligase activity;GO:0030729//acetoacetate-CoA ligase activity;GO:0047473//D-alanine [D-alanyl carrier protein] ligase activity;GO:0050218//propionate-CoA ligase activity	GO:0009234//menaquinone biosynthetic process;GO:0019287//isopentenyl diphosphate biosynthetic process, mevalonate pathway;GO:0019290//siderophore biosynthetic process;GO:0019350//teichoic acid biosynthetic process;GO:0019427//acetyl-CoA biosynthetic process from acetate;GO:0019878//lysine biosynthetic process via aminoadipic acid
MSTRG.27602.2	66788.2	67266	-	ncbi_105055855	77745	82114	+	DOWNSTREAM	6936	XP_010913604.1 tRNA-specific adenosine deaminase TAD3 isoform X1 [Elaeis guineensis]	-	-	-	-	-	GO:0008251//tRNA-specific adenosine deaminase activity	GO:0002100//tRNA wobble adenosine to inosine editing
MSTRG.27627.2	66788.2	67266	-	ncbi_105055846	89896	98562	-	DOWNSTREAM	207	XP_010913605.1 trihelix transcription factor ASIL1 [Elaeis guineensis]	-	-	-	-	-	-	-
MSTRG.27627.3	253967	254593	-	ncbi_105055846	329981	335887	-	UPSTREAM	2735	XP_010913606.1 RING-H2 finger protein ATL56 [Elaeis guineensis]	-	-	-	-	GO:0000109//nucleotide-excision repair complex;GO:0005680//anaphase-promoting complex	GO:0008270//zinc ion binding;GO:0046872//metal ion binding;GO:0061630//ubiquitin protein ligase activity;GO:0097602//cullin family protein binding	GO:0006289//nucleotide-excision repair;GO:0031145//anaphase-promoting complex-dependent catabolic process
MSTRG.27628.3	253967	254593	-	ncbi_105055847	340301	350034	+	UPSTREAM	843	XP_010913608.1 uncharacterized protein LOC105039226 [Elaeis guineensis]	-	-	-	-	-	-	-
MSTRG.27648.3	262922	263260	-	ncbi_105055871	340301	350034	+	DOWNSTREAM	528	XP_010913609.1 LOW QUALITY PROTEIN: cyclic nucleotide-gated ion channel 17-like [Elaeis guineensis]	Organismal Systems	Environmental adaptation	ko04626//Plant-pathogen interaction	K05391	GO:0016020//membrane	GO:0005216//ion channel activity	GO:0006811//ion transport;GO:0055085//transmembrane transport
MSTRG.27669.1	21213	21706.5	-	ncbi_105055885	35418	37648	+	UPSTREAM	6475	XP_010913610.1 cyclic nucleotide-gated ion channel 17 [Elaeis guineensis]	Organismal Systems	Environmental adaptation	ko04626//Plant-pathogen interaction	K05391	GO:0016020//membrane	GO:0005216//ion channel activity	GO:0006811//ion transport;GO:0055085//transmembrane transport
MSTRG.27787.1	1.48242e+06	1.48277e+06	+	ncbi_105056010	1974613	1975408	-	UPSTREAM	1153	XP_010913612.1 probable cyclic nucleotide-gated ion channel 14 [Elaeis guineensis]	Organismal Systems	Environmental adaptation	ko04626//Plant-pathogen interaction	K05391	GO:0016020//membrane	GO:0005216//ion channel activity	GO:0006811//ion transport;GO:0055085//transmembrane transport
MSTRG.280.2	243859	244435	-	ncbi_105055795	314842	316668	+	DOWNSTREAM	8476	XP_010913613.1 probable xyloglucan glycosyltransferase 5 [Elaeis guineensis]	-	-	-	-	-	GO:0008375//acetylglucosaminyltransferase activity;GO:0016757//glycosyltransferase activity	GO:0042710//biofilm formation
MSTRG.28319.4	243859	244435	-	ncbi_105056306	328411	330646	-	DOWNSTREAM	2497	XP_010913614.3 LOW QUALITY PROTEIN: protein SMAX1-like [Elaeis guineensis]	-	-	-	-	GO:0009368//endopeptidase Clp complex;GO:0033104//type VI protein secretion system complex	GO:0004176//ATP-dependent peptidase activity;GO:0005524//ATP binding;GO:0016887//ATP hydrolysis activity	GO:0006457//protein folding;GO:0006508//proteolysis;GO:0033103//protein secretion by the type VI secretion system;GO:0043335//protein unfolding
MSTRG.28522.3	240868	241547	-	ncbi_105056453	313084	315126	-	UPSTREAM	6030	XP_010913615.1 ATP synthase subunit epsilon, mitochondrial [Elaeis guineensis]	Metabolism;Metabolism	Global and overview maps;Energy metabolism	ko01100//Metabolic pathways;ko00190//Oxidative phosphorylation	K02135;K02135	GO:0000275//mitochondrial proton-transporting ATP synthase complex, catalytic sector F(1)	GO:0046933//proton-transporting ATP synthase activity, rotational mechanism	GO:0015986//ATP synthesis coupled proton transport
MSTRG.28577.2	786979	792094	-	ncbi_105056510	1058685	1060014	-	DOWNSTREAM	2558	XP_010913616.2 diacylglycerol kinase 4 isoform X1 [Elaeis guineensis]	Metabolism;Metabolism;Metabolism;Metabolism;Environmental Information Processing	Global and overview maps;Global and overview maps;Lipid metabolism;Lipid metabolism;Signal transduction	ko01100//Metabolic pathways;ko01110//Biosynthesis of secondary metabolites;ko00564//Glycerophospholipid metabolism;ko00561//Glycerolipid metabolism;ko04070//Phosphatidylinositol signaling system	K00901;K00901;K00901;K00901;K00901	GO:0005575//cellular_component	GO:0001727//lipid kinase activity;GO:0004143//diacylglycerol kinase activity;GO:0016301//kinase activity;GO:0016491//oxidoreductase activity	GO:0007205//protein kinase C-activating G protein-coupled receptor signaling pathway;GO:0008150//biological_process
MSTRG.28596.6	786979	792094	-	ncbi_105056527	1061148	1061931	-	DOWNSTREAM	5021	XP_010913618.1 histidine kinase 5 [Elaeis guineensis]	-	-	-	-	GO:0009330//DNA topoisomerase type II (double strand cut, ATP-hydrolyzing) complex;GO:0016020//membrane	GO:0000155//phosphorelay sensor kinase activity;GO:0000156//phosphorelay response regulator activity;GO:0003677//DNA binding;GO:0003700//DNA-binding transcription factor activity;GO:0003918//DNA topoisomerase type II (double strand cut, ATP-hydrolyzing) activity;GO:0004673//protein histidine kinase activity;GO:0005524//ATP binding	GO:0000160//phosphorelay signal transduction system;GO:0006265//DNA topological change;GO:0006355//regulation of transcription, DNA-templated;GO:0006796//phosphate-containing compound metabolic process;GO:0006808//regulation of nitrogen utilization;GO:0006817//phosphate ion transport;GO:0007165//signal transduction;GO:0030436//asexual sporulation;GO:0042173//regulation of sporulation resulting in…
MSTRG.28639.1	786979	792094	-	ncbi_105056559	1064932	1069952	-	DOWNSTREAM	8805	XP_010913619.1 RNA-binding protein with multiple splicing 2 [Elaeis guineensis]	-	-	-	-	-	GO:0003676//nucleic acid binding	GO:0008380//RNA splicing
MSTRG.28867.1	167715	168122	-	ncbi_105056725	214351	217770	+	DOWNSTREAM	5849	XP_010913620.1 small nuclear ribonucleoprotein E isoform X1 [Elaeis guineensis]	Genetic Information Processing	Transcription	ko03040//Spliceosome	K11097	-	GO:0003723//RNA binding	GO:0006355//regulation of transcription, DNA-templated
MSTRG.28967.7	167715	168122	-	ncbi_105056834	232126	236312	+	UPSTREAM	7962	XP_010913621.1 protein GLUTAMINE DUMPER 2 [Elaeis guineensis]	-	-	-	-	-	-	-
MSTRG.29081.2	167715	168122	-	ncbi_114914795	228175	230524	-	DOWNSTREAM	4011	XP_010913625.1 spermine synthase [Elaeis guineensis]	Metabolism;Metabolism;Metabolism;Metabolism	Global and overview maps;Amino acid metabolism;Metabolism of other amino acids;Amino acid metabolism	ko01100//Metabolic pathways;ko00270//Cysteine and methionine metabolism;ko00480//Glutathione metabolism;ko00330//Arginine and proline metabolism	K00797;K00797;K00797;K00797	-	GO:0004766//spermidine synthase activity;GO:0005515//protein binding;GO:0008168//methyltransferase activity;GO:0016645//oxidoreductase activity, acting on the CH-NH group of donors	GO:0008295//spermidine biosynthetic process
MSTRG.29123.1	195568	202183	+	ncbi_105056941	251969	252480	-	UPSTREAM	8276	XP_010913622.1 BTB/POZ domain-containing protein At3g05675 [Elaeis guineensis]	-	-	-	-	-	GO:0003964//RNA-directed DNA polymerase activity;GO:0005515//protein binding	GO:0006278//RNA-dependent DNA biosynthetic process
MSTRG.29180.2	195568	202183	+	ncbi_105056887	254876	255232	-	UPSTREAM	5524	XP_010913623.1 probable receptor-like serine/threonine-protein kinase At5g57670 isoform X1 [Elaeis guineensis]	-	-	-	-	-	GO:0004672//protein kinase activity;GO:0005524//ATP binding	GO:0006468//protein phosphorylation
MSTRG.29183.3	195568	202183	+	ncbi_105056884	256657	257127	-	UPSTREAM	3629	XP_010913626.1 zinc finger protein CONSTANS-LIKE 4 [Elaeis guineensis]	-	-	-	-	-	GO:0005515//protein binding;GO:0008270//zinc ion binding	-
MSTRG.29251.1	195568	202183	+	ncbi_105057114	276646	276990	+	UPSTREAM	7068	XP_029118597.1 ADP-ribosylation factor 1 isoform X1 [Elaeis guineensis]	-	-	-	-	GO:0005737//cytoplasm	GO:0003924//GTPase activity;GO:0005525//GTP binding;GO:0019001//guanyl nucleotide binding;GO:0019843//rRNA binding;GO:0031683//G-protein beta/gamma-subunit complex binding;GO:0043022//ribosome binding	GO:0007186//G protein-coupled receptor signaling pathway;GO:0042254//ribosome biogenesis;GO:0046336//ethanolamine catabolic process
MSTRG.29336.8	196847	202248	+	ncbi_105057195	251969	252480	-	UPSTREAM	9982	XP_010913630.1 mitogen-activated protein kinase kinase 5 [Elaeis guineensis]	Environmental Information Processing;Organismal Systems;Environmental Information Processing	Signal transduction;Environmental adaptation;Signal transduction	ko04075//Plant hormone signal transduction;ko04626//Plant-pathogen interaction;ko04016//MAPK signaling pathway - plant	K13413;K13413;K13413	-	GO:0004672//protein kinase activity;GO:0005524//ATP binding;GO:0016709//oxidoreductase activity, acting on paired donors, with incorporation or reduction of molecular oxygen, NAD(P)H as one donor, and incorporation of one atom of oxygen	GO:0006468//protein phosphorylation;GO:0006744//ubiquinone biosynthetic process
MSTRG.29412.2	196847	202248	+	ncbi_105057256	254876	255232	-	UPSTREAM	7230	XP_029118886.1 CBL-interacting serine/threonine-protein kinase 21-like [Elaeis guineensis]	-	-	-	-	-	GO:0004672//protein kinase activity;GO:0005524//ATP binding;GO:0016709//oxidoreductase activity, acting on paired donors, with incorporation or reduction of molecular oxygen, NAD(P)H as one donor, and incorporation of one atom of oxygen	GO:0006468//protein phosphorylation;GO:0006744//ubiquinone biosynthetic process;GO:0007165//signal transduction
MSTRG.295.1	196847	202248	+	ncbi_105056940	256657	257127	-	UPSTREAM	5335	XP_010913632.1 anthocyanidin 3-O-glucosyltransferase 7 [Elaeis guineensis]	Metabolism;Metabolism;Metabolism	Global and overview maps;Global and overview maps;Biosynthesis of other secondary metabolites	ko01100//Metabolic pathways;ko01110//Biosynthesis of secondary metabolites;ko00942//Anthocyanin biosynthesis	K12930;K12930;K12930	-	GO:0008194//UDP-glycosyltransferase activity;GO:0016758//hexosyltransferase activity	-
MSTRG.29652.1	196847	202248	+	ncbi_105057429	276646	276990	+	UPSTREAM	6981	XP_010913633.1 transcription factor MYB36 [Elaeis guineensis]	-	-	-	-	-	-	-
MSTRG.29820.5	2823.75	3125.25	+	ncbi_105057636	6703	13295	+	UPSTREAM	2535	XP_010913636.1 26S proteasome regulatory subunit 4 homolog A isoform X1 [Elaeis guineensis]	Genetic Information Processing	Folding, sorting and degradation	ko03050//Proteasome	K03062	GO:0000502//proteasome complex;GO:0009368//endopeptidase Clp complex;GO:0009376//HslUV protease complex;GO:0009379//Holliday junction helicase complex	GO:0003678//DNA helicase activity;GO:0003723//RNA binding;GO:0003724//RNA helicase activity;GO:0004176//ATP-dependent peptidase activity;GO:0004222//metalloendopeptidase activity;GO:0004252//serine-type endopeptidase activity;GO:0005524//ATP binding;GO:0008134//transcription factor binding;GO:0009378//four-way junction helicase activity;GO:0016301//kinase activity;GO:0016887//ATP hydrolysis activ…	GO:0002949//tRNA threonylcarbamoyladenosine modification;GO:0006281//DNA repair;GO:0006310//DNA recombination;GO:0006355//regulation of transcription, DNA-templated;GO:0006508//proteolysis;GO:0009306//protein secretion;GO:0010498//proteasomal protein catabolic process;GO:0019941//modification-dependent protein catabolic process;GO:0030436//asexual sporulation;GO:0043335//protein unfolding;GO:0051…
MSTRG.29834.1	232259	232624	-	ncbi_105057628	317878	326286	+	UPSTREAM	7711	XP_010913637.1 LOW QUALITY PROTEIN: F-box protein AFR-like [Elaeis guineensis]	-	-	-	-	-	GO:0005515//protein binding	-
MSTRG.29988.5	78322.5	78602.2	+	ncbi_105057763	98286	98803	+	DOWNSTREAM	5626	XP_010913638.1 general transcription and DNA repair factor IIH subunit TFB1-1 isoform X1 [Elaeis guineensis]	Genetic Information Processing;Genetic Information Processing	Replication and repair;Transcription	ko03420//Nucleotide excision repair;ko03022//Basal transcription factors	K03141;K03141	-	-	-
MSTRG.30274.2	128900	129096	-	ncbi_105057862	167898	168128	-	UPSTREAM	3738	XP_010913641.1 bifunctional dethiobiotin synthetase/7,8-diamino-pelargonic acid aminotransferase, mitochondrial isoform X1 [Elaeis guineensis]	Metabolism;Metabolism	Global and overview maps;Metabolism of cofactors and vitamins	ko01100//Metabolic pathways;ko00780//Biotin metabolism	K19562;K19562	GO:0005737//cytoplasm	GO:0003867//4-aminobutyrate transaminase activity;GO:0004015//adenosylmethionine-8-amino-7-oxononanoate transaminase activity;GO:0004141//dethiobiotin synthase activity;GO:0004587//ornithine-oxo-acid transaminase activity;GO:0008483//transaminase activity;GO:0030170//pyridoxal phosphate binding;GO:0033094//butane-1,4-diamine:2-oxoglutarate aminotransferase activity;GO:0042286//glutamate-1-semiald…	GO:0006779//porphyrin-containing compound biosynthetic process;GO:0008152//metabolic process;GO:0009102//biotin biosynthetic process;GO:0009447//putrescine catabolic process;GO:0009450//gamma-aminobutyric acid catabolic process;GO:0019491//ectoine biosynthetic process
MSTRG.30601.7	128900	129096	-	ncbi_105057967	174814	186631	+	UPSTREAM	2685	XP_010913644.1 calmodulin-binding protein 60 C [Elaeis guineensis]	-	-	-	-	-	GO:0005516//calmodulin binding	-
MSTRG.30970.4	174295	174782	-	ncbi_105058236	189887	223937	+	DOWNSTREAM	8455	XP_010913647.1 CASP-like protein 2C1 [Elaeis guineensis]	-	-	-	-	-	-	-
MSTRG.31094.1	242518	243505	+	ncbi_105058383	311747	314536	+	DOWNSTREAM	8821	XP_010913649.1 4-coumarate--CoA ligase 2 [Elaeis guineensis]	Metabolism;Metabolism;Metabolism;Metabolism	Global and overview maps;Global and overview maps;Biosynthesis of other secondary metabolites;Metabolism of cofactors and vitamins	ko01100//Metabolic pathways;ko01110//Biosynthesis of secondary metabolites;ko00940//Phenylpropanoid biosynthesis;ko00130//Ubiquinone and other terpenoid-quinone biosynthesis	K01904;K01904;K01904;K01904	-	GO:0003987//acetate-CoA ligase activity;GO:0004043//L-aminoadipate-semialdehyde dehydrogenase activity;GO:0008668//(2,3-dihydroxybenzoyl)adenylate synthase activity;GO:0008756//o-succinylbenzoate-CoA ligase activity;GO:0030729//acetoacetate-CoA ligase activity;GO:0047473//D-alanine [D-alanyl carrier protein] ligase activity;GO:0050218//propionate-CoA ligase activity	GO:0009234//menaquinone biosynthetic process;GO:0019287//isopentenyl diphosphate biosynthetic process, mevalonate pathway;GO:0019290//siderophore biosynthetic process;GO:0019350//teichoic acid biosynthetic process;GO:0019427//acetyl-CoA biosynthetic process from acetate;GO:0019878//lysine biosynthetic process via aminoadipic acid
MSTRG.31215.2	53682.8	54161.2	+	ncbi_105058494	73353	74045	-	DOWNSTREAM	1137	XP_010913651.1 uncharacterized protein LOC105039260 [Elaeis guineensis]	-	-	-	-	-	GO:0005515//protein binding	-
MSTRG.31313.2	53682.8	54161.2	+	ncbi_105058615	77135	81143	-	DOWNSTREAM	4919	XP_010913652.1 uncharacterized protein LOC105039261 [Elaeis guineensis]	-	-	-	-	GO:0016020//membrane	-	GO:0048193//Golgi vesicle transport
MSTRG.31406.3	1761378	1.76223e+06	+	ncbi_105058703	2339093	2339608	+	DOWNSTREAM	8895	XP_010913656.1 histone H4 [Elaeis guineensis]	-	-	-	-	GO:0071821//FANCM-MHF complex	GO:0003677//DNA binding	GO:0006352//DNA-templated transcription, initiation
MSTRG.31460.1	1761378	1.76223e+06	+	ncbi_105058747	2341079	2341429	-	UPSTREAM	7074	XP_010913657.1 uncharacterized protein LOC105039263 [Elaeis guineensis]	-	-	-	-	-	-	-
MSTRG.31524.1	1761378	1.76223e+06	+	ncbi_105058807	2347377	2347706	-	UPSTREAM	797	XP_010913658.1 uncharacterized protein LOC105039264 [Elaeis guineensis]	-	-	-	-	GO:0005634//nucleus	-	-
MSTRG.31524.3	1761378	1.76223e+06	+	ncbi_105058807	2352452	2352700	-	DOWNSTREAM	2814	KAG4994989.1 hypothetical protein JHK86_031816 [Glycine max]	-	-	-	-	GO:0071821//FANCM-MHF complex	GO:0003677//DNA binding	GO:0006352//DNA-templated transcription, initiation
MSTRG.31552.1	1761378	1.76223e+06	+	ncbi_105059195	2353665	2362594	-	DOWNSTREAM	4027	XP_010913660.1 (DL)-glycerol-3-phosphatase 2 [Elaeis guineensis]	Metabolism;Metabolism	Global and overview maps;Lipid metabolism	ko01100//Metabolic pathways;ko00561//Glycerolipid metabolism	K24189;K24189	-	GO:0008801//beta-phosphoglucomutase activity;GO:0008967//phosphoglycolate phosphatase activity;GO:0016787//hydrolase activity;GO:0016827//hydrolase activity, acting on acid carbon-phosphorus bonds;GO:0018784//(S)-2-haloacid dehalogenase activity	GO:0006545//glycine biosynthetic process;GO:0006564//L-serine biosynthetic process;GO:0006805//xenobiotic metabolic process;GO:0008152//metabolic process;GO:0009636//response to toxic substance;GO:0009853//photorespiration;GO:0019635//2-aminoethylphosphonate catabolic process;GO:0019636//phosphonoacetate metabolic process;GO:0019700//organic phosphonate catabolic process;GO:0043094//cellular meta…
MSTRG.31622.4	1761378	1.76223e+06	+	ncbi_105059134	2357055	2361704	+	UPSTREAM	7417	XP_010913661.1 LOW QUALITY PROTEIN: NADPH--cytochrome P450 reductase-like [Elaeis guineensis]	-	-	-	-	GO:0009337//sulfite reductase complex (NADPH)	GO:0004783//sulfite reductase (NADPH) activity;GO:0009055//electron transfer activity;GO:0010181//FMN binding;GO:0016491//oxidoreductase activity;GO:0051213//dioxygenase activity	GO:0006790//sulfur compound metabolic process;GO:0010128//benzoate catabolic process via CoA ligation
MSTRG.31751.3	326586	327169	+	ncbi_105059033	421204	427616	+	DOWNSTREAM	7831	XP_010913663.1 fasciclin-like arabinogalactan protein 14 [Elaeis guineensis]	-	-	-	-	-	GO:0005515//protein binding	-
MSTRG.31774.1	2.24518e+06	2.24569e+06	+	ncbi_105059002	2998886	2999731	+	UPSTREAM	4632	XP_029118601.1 afadin- and alpha-actinin-binding protein isoform X1 [Elaeis guineensis]	-	-	-	-	-	GO:0005524//ATP binding	GO:0007059//chromosome segregation;GO:0030261//chromosome condensation
MSTRG.31902.2	2.24518e+06	2.24569e+06	+	ncbi_105058887	2976121	2990410	+	DOWNSTREAM	3160	XP_010913666.1 uncharacterized protein LOC105039270 isoform X1 [Elaeis guineensis]	Metabolism;Metabolism	Global and overview maps;Metabolism of cofactors and vitamins	ko01100//Metabolic pathways;ko00770//Pantothenate and CoA biosynthesis	K06133;K06133	-	GO:0000287//magnesium ion binding;GO:0008897//holo-[acyl-carrier-protein] synthase activity	GO:0008610//lipid biosynthetic process
MSTRG.31918.1	107168	107536	-	ncbi_105058872	134157	134666	-	UPSTREAM	8223	XP_029118889.1 AP2-like ethylene-responsive transcription factor AIL5 [Elaeis guineensis]	-	-	-	-	-	GO:0003700//DNA-binding transcription factor activity	GO:0006355//regulation of transcription, DNA-templated
MSTRG.32322.2	107168	107536	-	ncbi_105059413	136129	138524	-	UPSTREAM	4365	XP_008791426.1 60S ribosomal protein L35a-1 [Phoenix dactylifera]	Genetic Information Processing	Translation	ko03010//Ribosome	K02917	GO:0005840//ribosome	GO:0003723//RNA binding;GO:0003735//structural constituent of ribosome	GO:0006364//rRNA processing;GO:0006412//translation
MSTRG.32357.2	107168	107536	-	ncbi_105059431	139295	140831	+	DOWNSTREAM	2058	XP_010913672.1 uncharacterized protein LOC105039273 [Elaeis guineensis]	-	-	-	-	-	GO:0004842//ubiquitin-protein transferase activity	GO:0044403//biological process involved in symbiotic interaction
MSTRG.32501.1	107168	107536	-	ncbi_109506730	147860	148581	+	UPSTREAM	4478	XP_010913676.1 ACT domain-containing protein DS12, chloroplastic [Elaeis guineensis]	-	-	-	-	-	GO:0008773//[protein-PII] uridylyltransferase activity	GO:0018177//protein uridylylation
MSTRG.32501.1	107168	107536	-	ncbi_109506743	149138	149875	-	DOWNSTREAM	5756	XP_010913677.1 anther-specific proline-rich protein APG [Elaeis guineensis]	-	-	-	-	-	-	-
MSTRG.32565.2	161270	161785	+	ncbi_105059547	210026	210394	+	DOWNSTREAM	4632	XP_029118604.1 LOW QUALITY PROTEIN: pentatricopeptide repeat-containing protein At2g18940, chloroplastic [Elaeis guineensis]	-	-	-	-	GO:0005739//mitochondrion	GO:0005515//protein binding	GO:0006886//intracellular protein transport;GO:0016192//vesicle-mediated transport
MSTRG.32625.1	161270	161785	+	ncbi_109506733	210447	211052	+	DOWNSTREAM	3974	XP_010913679.1 plasma membrane ATPase [Elaeis guineensis]	Metabolism;Metabolism	Global and overview maps;Energy metabolism	ko01100//Metabolic pathways;ko00190//Oxidative phosphorylation	K01535;K01535	GO:0031004//potassium ion-transporting ATPase complex	GO:0005375//copper ion transmembrane transporter activity;GO:0005388//P-type calcium transporter activity;GO:0008556//P-type potassium transmembrane transporter activity;GO:0008967//phosphoglycolate phosphatase activity;GO:0015434//ABC-type cadmium transporter activity;GO:0015444//P-type magnesium transporter activity;GO:0016787//hydrolase activity;GO:0019143//3-deoxy-manno-octulosonate-8-phospha…	GO:0006545//glycine biosynthetic process;GO:0006564//L-serine biosynthetic process;GO:0006813//potassium ion transport;GO:0006816//calcium ion transport;GO:0006825//copper ion transport;GO:0008152//metabolic process;GO:0009103//lipopolysaccharide biosynthetic process;GO:0015691//cadmium ion transport;GO:0015693//magnesium ion transport;GO:0030001//metal ion transport
MSTRG.32675.2	161270	161785	+	ncbi_105059642	219249	222518	+	UPSTREAM	3535	XP_010913680.3 transcription factor bHLH146 [Elaeis guineensis]	-	-	-	-	-	-	-
MSTRG.3323.1	161270	161785	+	ncbi_105060906	223152	224998	+	UPSTREAM	7438	XP_010913682.1 squamosa promoter-binding-like protein 10 [Elaeis guineensis]	-	-	-	-	-	GO:0003677//DNA binding	-
MSTRG.33500.3	130292	130813	+	ncbi_105060250	182312	190288	+	UPSTREAM	7894	XP_010913688.1 endoglucanase 6 [Elaeis guineensis]	Metabolism;Metabolism	Global and overview maps;Carbohydrate metabolism	ko01100//Metabolic pathways;ko00500//Starch and sucrose metabolism	K01179;K01179	-	GO:0004553//hydrolase activity, hydrolyzing O-glycosyl compounds;GO:0030246//carbohydrate binding	GO:0005975//carbohydrate metabolic process
MSTRG.33523.1	130292	130813	+	ncbi_105060267	162998	166812	+	DOWNSTREAM	6910	XP_010913685.1 uncharacterized protein LOC105039281 [Elaeis guineensis]	-	-	-	-	-	-	-
MSTRG.33660.1	130292	130813	+	ncbi_105060371	175842	181573	-	DOWNSTREAM	1424	XP_010913689.1 putative glucose-6-phosphate 1-epimerase [Elaeis guineensis]	-	-	-	-	-	GO:0016853//isomerase activity	GO:0005975//carbohydrate metabolic process
MSTRG.33772.6	2059452	2.05988e+06	+	ncbi_105060427	2750625	2751233	+	UPSTREAM	4122	XP_029118605.1 uncharacterized protein LOC105039283 [Elaeis guineensis]	-	-	-	-	GO:0005669//transcription factor TFIID complex;GO:0070461//SAGA-type complex	-	GO:0006352//DNA-templated transcription, initiation
MSTRG.34012.1	2059452	2.05988e+06	+	ncbi_105060536	2754213	2754679	+	UPSTREAM	7710	XP_010913691.1 uncharacterized protein LOC105039284 isoform X1 [Elaeis guineensis]	-	-	-	-	GO:0005680//anaphase-promoting complex	GO:0008270//zinc ion binding;GO:0046872//metal ion binding;GO:0061630//ubiquitin protein ligase activity;GO:0097602//cullin family protein binding	GO:0031145//anaphase-promoting complex-dependent catabolic process
MSTRG.34091.2	2059452	2.05988e+06	+	ncbi_105060622	2751635	2753096	+	UPSTREAM	5132	XP_010913696.1 uncharacterized protein LOC105039286 [Elaeis guineensis]	-	-	-	-	-	-	-
MSTRG.3419.8	72237	72805.5	-	ncbi_105032030	99533	102367	-	DOWNSTREAM	2458	XP_010913697.1 cilia- and flagella-associated protein 251 [Elaeis guineensis]	-	-	-	-	-	GO:0005516//calmodulin binding	-
MSTRG.3419.9	72237	72805.5	-	ncbi_105032030	103775	109612	-	DOWNSTREAM	6700	XP_010913698.1 villin-5 [Elaeis guineensis]	-	-	-	-	-	GO:0003779//actin binding	GO:0007010//cytoskeleton organization;GO:0035556//intracellular signal transduction
MSTRG.34286.2	72237	72805.5	-	ncbi_105060709	74799	89249	+	DOWNSTREAM	7066	XP_010913699.1 probable xyloglucan endotransglucosylase/hydrolase protein 7 [Elaeis guineensis]	-	-	-	-	GO:0005618//cell wall;GO:0048046//apoplast	GO:0004553//hydrolase activity, hydrolyzing O-glycosyl compounds;GO:0016762//xyloglucan:xyloglucosyl transferase activity	GO:0005975//carbohydrate metabolic process;GO:0006073//cellular glucan metabolic process
MSTRG.34414.1	140980	141910	+	ncbi_105060776	183148	187432	+	DOWNSTREAM	540	XP_010913700.1 AUGMIN subunit 1 [Elaeis guineensis]	-	-	-	-	-	GO:0005524//ATP binding	GO:0007059//chromosome segregation;GO:0030261//chromosome condensation
MSTRG.34779.1	140980	141910	+	ncbi_105060996	179793	181285	-	UPSTREAM	6687	XP_010913703.1 probable protein phosphatase 2C 52 isoform X1 [Elaeis guineensis]	-	-	-	-	-	GO:0016791//phosphatase activity	-
MSTRG.35074.4	35894.2	36184.5	-	ncbi_105061153	49825	59507	-	DOWNSTREAM	1578	XP_010913701.2 probable xyloglucan endotransglucosylase/hydrolase protein 23 [Elaeis guineensis]	Environmental Information Processing	Signal transduction	ko04075//Plant hormone signal transduction	K14504	GO:0005618//cell wall;GO:0048046//apoplast	GO:0004553//hydrolase activity, hydrolyzing O-glycosyl compounds;GO:0016762//xyloglucan:xyloglucosyl transferase activity	GO:0005975//carbohydrate metabolic process;GO:0006073//cellular glucan metabolic process
MSTRG.35074.5	12282	12620.2	-	ncbi_105061153	5996	7475	+	DOWNSTREAM	8900	XP_010913702.1 protein trichome birefringence-like 5 [Elaeis guineensis]	-	-	-	-	-	-	-
MSTRG.35133.4	51456.8	51677.2	+	ncbi_105061176	58502	63723	-	UPSTREAM	4885	XP_010913704.1 glutaredoxin-C8 [Elaeis guineensis]	-	-	-	-	-	GO:0005515//protein binding;GO:0009055//electron transfer activity;GO:0015035//protein-disulfide reductase activity;GO:0015036//disulfide oxidoreductase activity;GO:0016491//oxidoreductase activity	GO:0006749//glutathione metabolic process;GO:0006790//sulfur compound metabolic process;GO:0045454//cell redox homeostasis
MSTRG.3562.1	51456.8	51677.2	+	ncbi_105033022	75145	76453	+	UPSTREAM	6241	XP_010913705.1 nuclear intron maturase 1, mitochondrial [Elaeis guineensis]	-	-	-	-	-	GO:0003964//RNA-directed DNA polymerase activity	GO:0000373//Group II intron splicing;GO:0006397//mRNA processing
MSTRG.3562.2	2746.5	4009.5	-	ncbi_105033022	115	2890	+	DOWNSTREAM	771	XP_010913706.1 probable protein phosphatase 2C 59 [Elaeis guineensis]	-	-	-	-	-	GO:0016791//phosphatase activity	-
MSTRG.35866.1	2746.5	4009.5	-	ncbi_105061462	2944	3537	-	UPSTREAM	124	XP_019710872.1 D-glycerate 3-kinase, chloroplastic [Elaeis guineensis]	Metabolism;Metabolism;Metabolism;Metabolism;Metabolism;Metabolism	Global and overview maps;Global and overview maps;Global and overview maps;Lipid metabolism;Carbohydrate metabolism;Amino acid metabolism	ko01100//Metabolic pathways;ko01110//Biosynthesis of secondary metabolites;ko01200//Carbon metabolism;ko00561//Glycerolipid metabolism;ko00630//Glyoxylate and dicarboxylate metabolism;ko00260//Glycine, serine and threonine metabolism	K15918;K15918;K15918;K15918;K15918;K15918	GO:0005737//cytoplasm	GO:0003700//DNA-binding transcription factor activity;GO:0004849//uridine kinase activity;GO:0005524//ATP binding;GO:0005525//GTP binding;GO:0016301//kinase activity	GO:0006355//regulation of transcription, DNA-templated;GO:0006614//SRP-dependent cotranslational protein targeting to membrane;GO:0046108//uridine metabolic process
MSTRG.35966.2	2746.5	4009.5	-	ncbi_105061491	10247	13422	-	DOWNSTREAM	4900	XP_010913707.1 uncharacterized protein LOC105039299 isoform X1 [Elaeis guineensis]	-	-	-	-	-	GO:0004672//protein kinase activity;GO:0005524//ATP binding;GO:0016709//oxidoreductase activity, acting on paired donors, with incorporation or reduction of molecular oxygen, NAD(P)H as one donor, and incorporation of one atom of oxygen	GO:0006468//protein phosphorylation;GO:0006744//ubiquinone biosynthetic process
MSTRG.35992.3	101462	101814	+	ncbi_105061501	127143	127493	-	UPSTREAM	7789	XP_010913710.1 transmembrane protein 230 [Elaeis guineensis]	-	-	-	-	-	-	-
MSTRG.36060.1	101462	101814	+	ncbi_105061527	128353	128715	-	UPSTREAM	6567	XP_010913713.1 WRKY transcription factor WRKY51 [Elaeis guineensis]	-	-	-	-	-	GO:0003700//DNA-binding transcription factor activity;GO:0043565//sequence-specific DNA binding	GO:0006355//regulation of transcription, DNA-templated
MSTRG.36256.1	101462	101814	+	ncbi_105031966	136690	139339	+	UPSTREAM	937	XP_010913714.1 auxin efflux carrier component 2 [Elaeis guineensis]	-	-	-	-	GO:0016021//integral component of membrane	-	GO:0055085//transmembrane transport
MSTRG.36478.2	101462	101814	+	ncbi_105032039	140781	142232	+	UPSTREAM	5028	XP_010913715.1 putative peptidyl-tRNA hydrolase PTRHD1 [Elaeis guineensis]	-	-	-	-	-	GO:0004045//aminoacyl-tRNA hydrolase activity	GO:0006412//translation
MSTRG.36491.1	101462	101814	+	ncbi_105032052	142641	145826	-	DOWNSTREAM	6888	XP_010913716.1 coatomer subunit beta-1 [Elaeis guineensis]	-	-	-	-	GO:0030117//membrane coat;GO:0030126//COPI vesicle coat	GO:0005198//structural molecule activity;GO:0005515//protein binding	GO:0006886//intracellular protein transport;GO:0016192//vesicle-mediated transport
MSTRG.36511.3	31136.2	31339.5	-	ncbi_105032070	29736	41502	-	UPSTREAM	12	XP_010913718.1 plant intracellular Ras-group-related LRR protein 1 [Elaeis guineensis]	-	-	-	-	-	GO:0005515//protein binding	-
MSTRG.36521.4	61201.5	64461.8	+	ncbi_105032080	90841	95846	+	UPSTREAM	4891	XP_019703774.1 calcium-transporting ATPase 5, plasma membrane-type isoform X1 [Elaeis guineensis]	-	-	-	-	GO:0031004//potassium ion-transporting ATPase complex	GO:0005375//copper ion transmembrane transporter activity;GO:0005388//P-type calcium transporter activity;GO:0005516//calmodulin binding;GO:0008556//P-type potassium transmembrane transporter activity;GO:0008967//phosphoglycolate phosphatase activity;GO:0015434//ABC-type cadmium transporter activity;GO:0015444//P-type magnesium transporter activity;GO:0016787//hydrolase activity;GO:0042625//ATPas…	GO:0006545//glycine biosynthetic process;GO:0006564//L-serine biosynthetic process;GO:0006813//potassium ion transport;GO:0006816//calcium ion transport;GO:0006825//copper ion transport;GO:0008152//metabolic process;GO:0015691//cadmium ion transport;GO:0015693//magnesium ion transport;GO:0030001//metal ion transport
MSTRG.3663.5	26640.8	27499.5	+	ncbi_105034033	29374	31588	-	UPSTREAM	3932	XP_010913723.1 60S ribosomal protein L7-2 [Elaeis guineensis]	Genetic Information Processing	Translation	ko03010//Ribosome	K02937	GO:0022625//cytosolic large ribosomal subunit	GO:0003735//structural constituent of ribosome;GO:0004521//endoribonuclease activity	GO:0006402//mRNA catabolic process;GO:0006412//translation
MSTRG.36734.1	77228.2	77775.8	+	ncbi_109504891	87625	93441	-	UPSTREAM	9529	XP_010913726.1 mannosyl-oligosaccharide 1,2-alpha-mannosidase MNS1 isoform X1 [Elaeis guineensis]	Metabolism;Genetic Information Processing;Metabolism;Metabolism	Global and overview maps;Folding, sorting and degradation;Glycan biosynthesis and metabolism;Glycan biosynthesis and metabolism	ko01100//Metabolic pathways;ko04141//Protein processing in endoplasmic reticulum;ko00510//N-Glycan biosynthesis;ko00513//Various types of N-glycan biosynthesis	K01230;K01230;K01230;K01230	GO:0016020//membrane	GO:0004571//mannosyl-oligosaccharide 1,2-alpha-mannosidase activity;GO:0005509//calcium ion binding	-
MSTRG.3685.2	14004.8	14326.5	+	ncbi_105034195	10636	16564	+	DOWNSTREAM	2108	XP_010913727.1 GATA transcription factor 17 [Elaeis guineensis]	-	-	-	-	-	GO:0005515//protein binding;GO:0008270//zinc ion binding;GO:0043565//sequence-specific DNA binding	GO:0006355//regulation of transcription, DNA-templated
MSTRG.37046.1	39825.8	40054.5	-	ncbi_105032317	40392	50841	-	UPSTREAM	2259	XP_010913729.1 transcription factor bHLH35 isoform X1 [Elaeis guineensis]	-	-	-	-	-	GO:0046983//protein dimerization activity	-
MSTRG.37072.2	55614	56175	-	ncbi_105032327	81926	103887	+	UPSTREAM	7025	XP_010913731.1 ubiquitin-conjugating enzyme E2 22 [Elaeis guineensis]	Genetic Information Processing	Folding, sorting and degradation	ko04120//Ubiquitin mediated proteolysis	K10583	-	-	-
MSTRG.37186.4	69006	69625.5	+	ncbi_105032358	87951	89166	-	UPSTREAM	2841	XP_010913734.1 B-box zinc finger protein 32 [Elaeis guineensis]	-	-	-	-	-	GO:0008270//zinc ion binding	-
MSTRG.37222.4	69006	69625.5	+	ncbi_105032370	93411	96471	+	UPSTREAM	576	XP_029118622.1 LOW QUALITY PROTEIN: flocculation protein FLO11 [Elaeis guineensis]	-	-	-	-	-	-	-
MSTRG.37225.3	49343.2	49629	-	ncbi_105032372	59652	61326	+	DOWNSTREAM	4464	XP_010913736.1 DNA ligase 4 isoform X1 [Elaeis guineensis]	Genetic Information Processing	Replication and repair	ko03450//Non-homologous end-joining	K10777	-	GO:0003677//DNA binding;GO:0003910//DNA ligase (ATP) activity;GO:0004484//mRNA guanylyltransferase activity;GO:0005524//ATP binding;GO:0030246//carbohydrate binding	GO:0006281//DNA repair;GO:0006303//double-strand break repair via nonhomologous end joining;GO:0006310//DNA recombination;GO:0006370//7-methylguanosine mRNA capping;GO:0007155//cell adhesion
MSTRG.3794.2	37341	37738.5	+	ncbi_109505430	39005	43266	+	DOWNSTREAM	6521	XP_010913737.1 uncharacterized protein LOC105039320 [Elaeis guineensis]	-	-	-	-	-	GO:0016491//oxidoreductase activity;GO:0070967//coenzyme F420 binding	GO:0008150//biological_process
MSTRG.38129.1	37341	37738.5	+	ncbi_105032705	43373	48407	-	UPSTREAM	1380	XP_010913738.1 uncharacterized membrane protein At1g16860 [Elaeis guineensis]	-	-	-	-	GO:0016021//integral component of membrane	-	-
MSTRG.38135.3	18430.5	18724.5	-	ncbi_105032710	21284	22171	+	DOWNSTREAM	2402	XP_010913740.1 uncharacterized protein LOC105039322 [Elaeis guineensis]	-	-	-	-	-	-	-
MSTRG.38135.4	18430.5	18724.5	-	ncbi_105032710	29324	30875	+	UPSTREAM	4357	XP_010913745.1 uncharacterized protein LOC105039323 [Elaeis guineensis]	-	-	-	-	GO:0005666//RNA polymerase III complex;GO:0016020//membrane	GO:0003677//DNA binding;GO:0005102//signaling receptor binding;GO:0043548//phosphatidylinositol 3-kinase binding	GO:0006355//regulation of transcription, DNA-templated;GO:0006383//transcription by RNA polymerase III;GO:0009271//phage shock;GO:0014068//positive regulation of phosphatidylinositol 3-kinase signaling;GO:0050776//regulation of immune response
MSTRG.38265.2	18430.5	18724.5	-	ncbi_105032761	31201	32736	-	DOWNSTREAM	6234	XP_010913741.1 diphthamide biosynthesis protein 3 [Elaeis guineensis]	-	-	-	-	-	-	-
MSTRG.38275.1	39966	40425	-	ncbi_105032763	47177	50496	-	UPSTREAM	2791	XP_010913743.2 uncharacterized protein LOC105039325 isoform X1 [Elaeis guineensis]	-	-	-	-	-	-	-
MSTRG.38635.2	3641.25	4182	+	ncbi_105032874	538	2924	+	DOWNSTREAM	1930	XP_010913746.1 TBC1 domain family member 5 homolog A [Elaeis guineensis]	-	-	-	-	-	-	-
MSTRG.3896.1	2351.25	2771.25	-	ncbi_105036392	5607	9755	-	DOWNSTREAM	1911	XP_010913747.1 30S ribosomal protein S16-2, chloroplastic/mitochondrial isoform X1 [Elaeis guineensis]	Genetic Information Processing	Translation	ko03010//Ribosome	K02959	GO:0000314//organellar small ribosomal subunit;GO:0005840//ribosome;GO:0022627//cytosolic small ribosomal subunit	GO:0003735//structural constituent of ribosome	GO:0006412//translation
MSTRG.39017.4	19938	20259.8	-	ncbi_105032990	14347	19874	+	DOWNSTREAM	6709	XP_010913749.1 allene oxide synthase 2 [Elaeis guineensis]	Metabolism;Metabolism;Metabolism	Global and overview maps;Global and overview maps;Lipid metabolism	ko01100//Metabolic pathways;ko01110//Biosynthesis of secondary metabolites;ko00592//alpha-Linolenic acid metabolism	K01723;K01723;K01723	-	GO:0005506//iron ion binding;GO:0016705//oxidoreductase activity, acting on paired donors, with incorporation or reduction of molecular oxygen;GO:0020037//heme binding	-
MSTRG.3910.1	19938	20259.8	-	ncbi_105036282	28678	33237	-	DOWNSTREAM	1664	XP_029118626.1 putative RNA methyltransferase At5g10620 isoform X1 [Elaeis guineensis]	-	-	-	-	GO:0005737//cytoplasm	GO:0008168//methyltransferase activity;GO:0070037//rRNA (pseudouridine) methyltransferase activity	GO:0006364//rRNA processing;GO:0070475//rRNA base methylation
MSTRG.39342.2	7444.5	8083.5	+	ncbi_105033092	19409	21151	+	UPSTREAM	8630	XP_010913755.1 probable plastid-lipid-associated protein 8, chloroplastic [Elaeis guineensis]	-	-	-	-	-	-	-
MSTRG.39410.2	547.5	862.5	+	ncbi_105033123	5920	14766	-	DOWNSTREAM	4769	XP_010913756.1 glycosyltransferase BC10 isoform X1 [Elaeis guineensis]	-	-	-	-	GO:0016020//membrane	GO:0016757//glycosyltransferase activity	-
MSTRG.39662.2	25572.8	25854	-	ncbi_105033217	30164	31213	+	DOWNSTREAM	2883	-	-	-	-	-	-	-	-
MSTRG.3990.4	25572.8	25854	-	ncbi_105037721	33486	33899	-	UPSTREAM	197	XP_010913762.1 uncharacterized protein LOC105039333 isoform X1 [Elaeis guineensis]	-	-	-	-	GO:0005737//cytoplasm	GO:0004828//serine-tRNA ligase activity;GO:0005524//ATP binding;GO:0030269//tetrahydromethanopterin S-methyltransferase activity	GO:0006434//seryl-tRNA aminoacylation;GO:0007059//chromosome segregation;GO:0019386//methanogenesis, from carbon dioxide;GO:0030261//chromosome condensation
MSTRG.3990.5	25572.8	25854	-	ncbi_105037721	31815	33273	-	UPSTREAM	823	XP_010913767.1 ethylene-responsive transcription factor ERF061 [Elaeis guineensis]	-	-	-	-	-	GO:0003700//DNA-binding transcription factor activity	GO:0006355//regulation of transcription, DNA-templated
MSTRG.40052.1	218.25	4640.25	-	ncbi_105033355	7662	8999	+	UPSTREAM	1474	XP_029118630.1 nitrate regulatory gene2 protein [Elaeis guineensis]	-	-	-	-	-	-	-
MSTRG.40052.2	218.25	4640.25	-	ncbi_105033355	9075	11148	+	UPSTREAM	2887	XP_010913769.3 mitochondrial outer membrane import complex protein METAXIN [Elaeis guineensis]	-	-	-	-	GO:0001401//SAM complex	-	-
MSTRG.40383.4	15696.8	16026.8	-	ncbi_105033450	13012	17349	-	UPSTREAM	3579	XP_019704082.1 pumilio homolog 5 isoform X1 [Elaeis guineensis]	-	-	-	-	-	GO:0003723//RNA binding	-
MSTRG.40384.1	12154.5	12537	-	ncbi_105033451	10504	11631	+	DOWNSTREAM	4574	XP_010913773.1 transcription factor GTE7 [Elaeis guineensis]	-	-	-	-	GO:0005681//spliceosomal complex	GO:0005515//protein binding	GO:0000398//mRNA splicing, via spliceosome
MSTRG.40641.2	2.06009e+06	2.06084e+06	+	ncbi_105033553	2754977	2793001	-	DOWNSTREAM	7186	XP_010913778.1 phospholipase A1 PLIP1, chloroplastic [Elaeis guineensis]	-	-	-	-	-	-	GO:0006629//lipid metabolic process
MSTRG.41183.3	626938	627284	-	ncbi_105033780	841195	841371	+	UPSTREAM	4816	XP_010913774.1 reticulon-like protein B23 [Elaeis guineensis]	-	-	-	-	-	-	-
MSTRG.41477.2	521419	523798	-	ncbi_105033907	684925	685227	-	UPSTREAM	9997	XP_029118633.1 bZIP transcription factor RISBZ4 isoform X1 [Elaeis guineensis]	-	-	-	-	GO:0030867//rough endoplasmic reticulum membrane	GO:0003677//DNA binding;GO:0003700//DNA-binding transcription factor activity;GO:0005524//ATP binding	GO:0006355//regulation of transcription, DNA-templated;GO:0007059//chromosome segregation;GO:0023041//neuronal signal transduction;GO:0030261//chromosome condensation
MSTRG.41477.4	521419	523798	-	ncbi_105033907	686714	687025	+	DOWNSTREAM	8199	XP_010913777.2 galacturonokinase [Elaeis guineensis]	Metabolism;Metabolism	Global and overview maps;Carbohydrate metabolism	ko01100//Metabolic pathways;ko00520//Amino sugar and nucleotide sugar metabolism	K18677;K18677	-	GO:0004335//galactokinase activity;GO:0004496//mevalonate kinase activity;GO:0005524//ATP binding	GO:0006012//galactose metabolic process;GO:0016126//sterol biosynthetic process;GO:0019287//isopentenyl diphosphate biosynthetic process, mevalonate pathway
MSTRG.41918.2	521419	523798	-	ncbi_105033960	689406	689734	+	DOWNSTREAM	5490	XP_010913782.1 uncharacterized protein LOC105039345 [Elaeis guineensis]	-	-	-	-	-	-	-
MSTRG.41962.7	521419	523798	-	ncbi_105033975	690291	690743	-	UPSTREAM	4481	XP_010913783.1 auxin-induced protein 6B-like [Elaeis guineensis]	Environmental Information Processing	Signal transduction	ko04075//Plant hormone signal transduction	K14488	GO:0016021//integral component of membrane	GO:0005524//ATP binding;GO:0042626//ATPase-coupled transmembrane transporter activity	GO:0006810//transport;GO:0007601//visual perception;GO:0009733//response to auxin
MSTRG.41976.4	521419	523798	-	ncbi_105033982	691179	692394	-	UPSTREAM	2830	XP_010913784.1 ethanolamine-phosphate cytidylyltransferase isoform X1 [Elaeis guineensis]	Metabolism;Metabolism;Metabolism	Global and overview maps;Lipid metabolism;Metabolism of other amino acids	ko01100//Metabolic pathways;ko00564//Glycerophospholipid metabolism;ko00440//Phosphonate and phosphinate metabolism	K00967;K00967;K00967	-	GO:0000309//nicotinamide-nucleotide adenylyltransferase activity;GO:0003824//catalytic activity;GO:0003919//FMN adenylyltransferase activity;GO:0004595//pantetheine-phosphate adenylyltransferase activity;GO:0016779//nucleotidyltransferase activity;GO:0047348//glycerol-3-phosphate cytidylyltransferase activity	GO:0009058//biosynthetic process;GO:0009231//riboflavin biosynthetic process;GO:0009244//lipopolysaccharide core region biosynthetic process;GO:0009435//NAD biosynthetic process;GO:0015937//coenzyme A biosynthetic process
MSTRG.42023.1	521419	523798	-	ncbi_105033994	693401	694062	-	UPSTREAM	1162	XP_010913788.1 L-arabinokinase isoform X1 [Elaeis guineensis]	Metabolism;Metabolism	Global and overview maps;Carbohydrate metabolism	ko01100//Metabolic pathways;ko00520//Amino sugar and nucleotide sugar metabolism	K12446;K12446	-	GO:0004335//galactokinase activity;GO:0004413//homoserine kinase activity;GO:0004496//mevalonate kinase activity;GO:0004765//shikimate kinase activity;GO:0005524//ATP binding	GO:0006012//galactose metabolic process;GO:0009088//threonine biosynthetic process;GO:0009423//chorismate biosynthetic process;GO:0016126//sterol biosynthetic process;GO:0019287//isopentenyl diphosphate biosynthetic process, mevalonate pathway
MSTRG.42163.7	406324	406616	-	ncbi_105034019	538010	541467	+	DOWNSTREAM	298	XP_010913789.1 26S proteasome non-ATPase regulatory subunit 1 homolog A [Elaeis guineensis]	Genetic Information Processing	Folding, sorting and degradation	ko03050//Proteasome	K03032	-	GO:0005515//protein binding	-
MSTRG.4226.2	1.5829e+06	1.58336e+06	-	ncbi_105037978	2119478	2125095	+	UPSTREAM	8326	XP_010913791.1 gamma-glutamylcyclotransferase 2-1 [Elaeis guineensis]	Metabolism;Metabolism	Global and overview maps;Metabolism of other amino acids	ko01100//Metabolic pathways;ko00480//Glutathione metabolism	K22596;K22596	-	GO:0003839//gamma-glutamylcyclotransferase activity	GO:0006751//glutathione catabolic process
MSTRG.42713.2	8733	9140.25	+	ncbi_105034124	7612	8712	+	DOWNSTREAM	2931	XP_010913792.1 FCS-Like Zinc finger 14 isoform X1 [Elaeis guineensis]	-	-	-	-	-	-	-
MSTRG.42713.5	8733	9140.25	+	ncbi_105034124	19152	20812	+	UPSTREAM	6964	XP_010913793.1 probable nucleoredoxin 3 [Elaeis guineensis]	-	-	-	-	GO:0005737//cytoplasm	GO:0003756//protein disulfide isomerase activity;GO:0015035//protein-disulfide reductase activity;GO:0015036//disulfide oxidoreductase activity;GO:0016209//antioxidant activity;GO:0016491//oxidoreductase activity;GO:0051539//4 iron, 4 sulfur cluster binding	GO:0006457//protein folding
MSTRG.42949.2	397609	397832	+	ncbi_105034180	527135	527501	-	UPSTREAM	2643	XP_010913795.1 pollen receptor-like kinase 1 [Elaeis guineensis]	-	-	-	-	-	GO:0003674//molecular_function;GO:0004672//protein kinase activity;GO:0005515//protein binding;GO:0005524//ATP binding	GO:0006468//protein phosphorylation;GO:0009306//protein secretion
MSTRG.4306.1	2005557	2.00578e+06	-	ncbi_105038037	2667929	2669737	-	UPSTREAM	4338	XP_010913796.1 trihelix transcription factor ASR3 [Elaeis guineensis]	-	-	-	-	-	-	-
MSTRG.4375.2	1.62192e+06	1622142	-	ncbi_105038099	2153116	2153256	-	UPSTREAM	9302	XP_029118639.1 LOW QUALITY PROTEIN: TORTIFOLIA1-like protein 2 [Elaeis guineensis]	-	-	-	-	-	GO:0005515//protein binding	GO:0043248//proteasome assembly
MSTRG.43764.2	1.19967e+06	1200027	+	ncbi_105034360	1608812	1613120	+	UPSTREAM	8775	XP_010913798.1 probable serine/threonine-protein kinase PBL17 [Elaeis guineensis]	-	-	-	-	-	GO:0004672//protein kinase activity;GO:0005524//ATP binding	GO:0006468//protein phosphorylation
MSTRG.4401.2	1903683	1.9041e+06	-	ncbi_105038108	2534138	2534842	-	UPSTREAM	3401	XP_010913799.1 protein STRUBBELIG-RECEPTOR FAMILY 5 isoform X1 [Elaeis guineensis]	-	-	-	-	-	GO:0004672//protein kinase activity;GO:0005515//protein binding;GO:0005524//ATP binding	GO:0006468//protein phosphorylation
MSTRG.44191.2	1903683	1.9041e+06	-	ncbi_105034435	2535003	2536053	-	UPSTREAM	2190	XP_010913802.1 serine/threonine-protein kinase STY13 [Elaeis guineensis]	-	-	-	-	-	GO:0004672//protein kinase activity;GO:0005524//ATP binding	GO:0006468//protein phosphorylation
MSTRG.44250.2	1903683	1.9041e+06	-	ncbi_105034440	2541236	2543674	-	DOWNSTREAM	2430	XP_010913806.1 abscisic acid receptor PYL8 [Elaeis guineensis]	Environmental Information Processing;Environmental Information Processing	Signal transduction;Signal transduction	ko04075//Plant hormone signal transduction;ko04016//MAPK signaling pathway - plant	K14496;K14496	-	-	-
MSTRG.4460.5	1673646	1.67388e+06	+	ncbi_105038127	2234556	2251003	-	DOWNSTREAM	2710	XP_029118640.1 YTH domain-containing protein ECT4-like isoform X1 [Elaeis guineensis]	-	-	-	-	-	GO:0003723//RNA binding	-
MSTRG.44675.1	1.24111e+06	1.24146e+06	-	ncbi_105034509	1662669	1665406	+	UPSTREAM	7386	XP_010913805.1 squamosa promoter-binding-like protein 12 [Elaeis guineensis]	-	-	-	-	-	GO:0003677//DNA binding	-
MSTRG.45215.1	1263873	1267302	+	ncbi_105034626	1690818	1709107	-	DOWNSTREAM	1081	XP_010913807.1 protein FAR1-RELATED SEQUENCE 5 [Elaeis guineensis]	-	-	-	-	-	GO:0003677//DNA binding;GO:0004803//transposase activity;GO:0008270//zinc ion binding	GO:0006313//transposition, DNA-mediated
MSTRG.46417.1	1565616	1.56943e+06	-	ncbi_105034816	2079377	2079888	-	UPSTREAM	7599	XP_010913808.1 glucan endo-1,3-beta-glucosidase 6 [Elaeis guineensis]	Metabolism;Metabolism	Global and overview maps;Carbohydrate metabolism	ko01100//Metabolic pathways;ko00500//Starch and sucrose metabolism	K19893;K19893	-	GO:0004553//hydrolase activity, hydrolyzing O-glycosyl compounds	GO:0005975//carbohydrate metabolic process
MSTRG.4644.3	1565616	1.56943e+06	-	ncbi_105038232	2081238	2081874	-	UPSTREAM	5613	XP_010913809.1 probable protein phosphatase 2C 44 [Elaeis guineensis]	-	-	-	-	-	GO:0016791//phosphatase activity	-
MSTRG.468.1	1565616	1.56943e+06	-	ncbi_105038370	2095157	2095485	-	DOWNSTREAM	2585	XP_010910752.1 chitinase-like protein 1 [Elaeis guineensis]	-	-	-	-	-	GO:0004568//chitinase activity	GO:0006032//chitin catabolic process;GO:0016998//cell wall macromolecule catabolic process
MSTRG.4708.3	1565616	1.56943e+06	-	ncbi_105038287	2097321	2098361	-	DOWNSTREAM	4749	XP_010913815.2 ATP-dependent zinc metalloprotease FTSH 9, chloroplastic/mitochondrial [Elaeis guineensis]	-	-	-	-	GO:0000502//proteasome complex;GO:0009360//DNA polymerase III complex;GO:0009368//endopeptidase Clp complex;GO:0009376//HslUV protease complex;GO:0009379//Holliday junction helicase complex	GO:0003678//DNA helicase activity;GO:0003887//DNA-directed DNA polymerase activity;GO:0004176//ATP-dependent peptidase activity;GO:0004222//metalloendopeptidase activity;GO:0004252//serine-type endopeptidase activity;GO:0005524//ATP binding;GO:0008134//transcription factor binding;GO:0009378//four-way junction helicase activity;GO:0016301//kinase activity;GO:0016887//ATP hydrolysis activity;GO:00…	GO:0002949//tRNA threonylcarbamoyladenosine modification;GO:0006260//DNA replication;GO:0006281//DNA repair;GO:0006310//DNA recombination;GO:0006355//regulation of transcription, DNA-templated;GO:0006508//proteolysis;GO:0009306//protein secretion;GO:0010498//proteasomal protein catabolic process;GO:0019941//modification-dependent protein catabolic process;GO:0030436//asexual sporulation;GO:005130…
MSTRG.4815.1	725830	726169	+	ncbi_105038360	970943	972840	+	UPSTREAM	2717	XP_010913811.1 pre-mRNA-splicing factor ATP-dependent RNA helicase DEAH7 isoform X1 [Elaeis guineensis]	Genetic Information Processing	Transcription	ko03040//Spliceosome	K12815	GO:0009898//cytoplasmic side of plasma membrane	GO:0003676//nucleic acid binding;GO:0003677//DNA binding;GO:0004386//helicase activity;GO:0005524//ATP binding;GO:0005525//GTP binding;GO:0016787//hydrolase activity;GO:0018835//carbon phosphorus lyase activity;GO:0042626//ATPase-coupled transmembrane transporter activity	GO:0001887//selenium compound metabolic process;GO:0006139//nucleobase-containing compound metabolic process;GO:0006400//tRNA modification;GO:0006614//SRP-dependent cotranslational protein targeting to membrane;GO:0006810//transport;GO:0019634//organic phosphonate metabolic process;GO:0043107//type IV pilus-dependent motility
MSTRG.48708.7	725830	726169	+	ncbi_105035170	975913	983505	-	DOWNSTREAM	7687	XP_029118645.1 stromal processing peptidase, chloroplastic isoform X1 [Elaeis guineensis]	-	-	-	-	-	GO:0004222//metalloendopeptidase activity	GO:0018189//pyrroloquinoline quinone biosynthetic process
MSTRG.49261.1	956080	956367	+	ncbi_105035252	1268982	1274752	-	UPSTREAM	21	XP_010913814.1 probable calcium-binding protein CML31 [Elaeis guineensis]	Organismal Systems	Environmental adaptation	ko04626//Plant-pathogen interaction	K13448	-	GO:0004553//hydrolase activity, hydrolyzing O-glycosyl compounds;GO:0005509//calcium ion binding;GO:0005515//protein binding;GO:0009055//electron transfer activity	GO:0000272//polysaccharide catabolic process
MSTRG.5050.1	82528.5	82926	+	ncbi_105038562	112691	114109	+	UPSTREAM	2122	XP_010913816.1 protein LYK5-like [Elaeis guineensis]	-	-	-	-	-	GO:0004672//protein kinase activity;GO:0005524//ATP binding	GO:0006468//protein phosphorylation
MSTRG.5068.3	1427361	1.42765e+06	-	ncbi_105038575	1905127	1907311	-	DOWNSTREAM	1592	XP_010913817.1 protein LYK5-like [Elaeis guineensis]	-	-	-	-	-	GO:0004672//protein kinase activity;GO:0005524//ATP binding	GO:0006468//protein phosphorylation
MSTRG.51002.4	559300	559955	-	ncbi_105035541	747021	748671	-	DOWNSTREAM	413	XP_010913818.1 kinesin-like protein KIN-14I isoform X1 [Elaeis guineensis]	-	-	-	-	GO:0005737//cytoplasm;GO:0005856//cytoskeleton	GO:0005524//ATP binding;GO:0008017//microtubule binding;GO:0016887//ATP hydrolysis activity	GO:0006400//tRNA modification;GO:0007018//microtubule-based movement;GO:0007059//chromosome segregation;GO:0030261//chromosome condensation
MSTRG.5103.1	559300	559955	-	ncbi_105038602	748707	749410	-	DOWNSTREAM	2099	XP_010913819.1 uncharacterized protein LOC105039376 [Elaeis guineensis]	-	-	-	-	-	-	-
MSTRG.51489.3	947709	948279	-	ncbi_105035638	1271203	1271499	-	DOWNSTREAM	6830	XP_010913820.1 peroxidase 40 [Elaeis guineensis]	Metabolism;Metabolism;Metabolism	Global and overview maps;Global and overview maps;Biosynthesis of other secondary metabolites	ko01100//Metabolic pathways;ko01110//Biosynthesis of secondary metabolites;ko00940//Phenylpropanoid biosynthesis	K00430;K00430;K00430	-	GO:0004601//peroxidase activity;GO:0020037//heme binding	GO:0006979//response to oxidative stress
MSTRG.51751.1	947709	948279	-	ncbi_105035685	1274048	1274467	-	DOWNSTREAM	9675	XP_029117887.1 LOW QUALITY PROTEIN: protein SWEETIE [Elaeis guineensis]	-	-	-	-	GO:0005634//nucleus	GO:0005515//protein binding	GO:0006974//cellular response to DNA damage stimulus;GO:0048478//replication fork protection
MSTRG.5202.4	947709	948279	-	ncbi_105038738	1256576	1261750	-	UPSTREAM	1861	XP_019703860.1 uncharacterized protein LOC105039382 [Elaeis guineensis]	-	-	-	-	-	-	-
MSTRG.52403.8	6937.5	7482.75	-	ncbi_105035862	6299	6550	-	UPSTREAM	2699	XP_010913825.3 LOW QUALITY PROTEIN: peptidyl-prolyl cis-trans isomerase CYP28, chloroplastic [Elaeis guineensis]	-	-	-	-	-	GO:0003755//peptidyl-prolyl cis-trans isomerase activity	GO:0000413//protein peptidyl-prolyl isomerization
MSTRG.5252.1	6937.5	7482.75	-	ncbi_105038778	13769	14925	-	DOWNSTREAM	3791	XP_010913826.1 ctenidin-3-like [Elaeis guineensis]	-	-	-	-	-	-	-
XR_003799442.1				ncbi_105036163	20356	22314	-	DOWNSTREAM	2635	XP_019703643.1 LOW QUALITY PROTEIN: TORTIFOLIA1-like protein 5 [Elaeis guineensis]	-	-	-	-	-	GO:0005515//protein binding	-
