# Supplementary material for: Regulatory roles of noncoding RNAs in oil palm response to cold stress
Source: Front Plant Sci. 2025 Oct 22;16:1685230. doi: 10.3389/fpls.2025.1685230 (PMC12587301; doi:10.3389/fpls.2025.1685230)
Supplement: Supplementary file 2 [file DataSheet2.zip › Table S15.xls]

## Sheet: Sheet1
Table S15. Trans-target genes of differentially expressed lncRNAs (DELs)
Differentially expressed lncRNA (DEL)	Trans-target gene	cor	p_value	Description	KEGG_A_class	KEGG_B_class	Pathway	K_ID	GO Component	GO Function	GO Process
MSTRG.10095.1	ncbi_109505785	0.947914	2.05787e-05	hypothetical protein COCNU_04G010140 [Cocos nucifera]	-	-	-	-	-	-	-
MSTRG.10323.1	MSTRG.10322	0.96527	1.44222e-06	RVT_1 domain-containing protein, partial [Cephalotus follicularis]	-	-	-	-	-	-	-
MSTRG.10357.1	MSTRG.10360	0.939808	4.45183e-05	rve domain-containing protein [Cephalotus follicularis]	-	-	-	-	-	-	-
MSTRG.10654.1	MSTRG.10653	0.937565	5.36212e-05	-	-	-	-	-	-	-	-
MSTRG.10683.1	MSTRG.10685	0.948943	1.8404e-05	-	-	-	-	-	-	-	-
MSTRG.10866.1	ncbi_105042906	0.956971	6.61291e-06	-	-	-	-	-	-	-	-
MSTRG.10930.1	ncbi_105042960	0.951996	1.29138e-05	-	-	-	-	-	-	-	-
MSTRG.11356.1	MSTRG.11357	0.949769	1.67806e-05	-	-	-	-	-	-	-	-
MSTRG.11371.1	ncbi_105043305	0.943767	3.12078e-05	-	-	-	-	-	-	-	-
MSTRG.12230.1	ncbi_105044074	0.933242	7.47527e-05	Retrovirus-related Pol polyprotein from transposon 17.6 [Vitis vinifera]	-	-	-	-	-	-	-
MSTRG.12969.1	MSTRG.12966	-0.941394	3.87838e-05	-	-	-	-	-	-	-	-
MSTRG.13077.1	ncbi_105044861	0.949614	1.70785e-05	-	-	-	-	-	-	-	-
MSTRG.13329.1	MSTRG.13331	0.949552	1.71977e-05	-	-	-	-	-	-	-	-
MSTRG.13474.1	MSTRG.13476	0.93414	6.99488e-05	Retrotransposon gag protein [Corchorus capsularis]	-	-	-	-	-	-	-
MSTRG.13689.1	MSTRG.13692	0.950648	1.51688e-05	Retrotransposon gag protein [Corchorus capsularis]	-	-	-	-	-	-	-
MSTRG.13740.1	MSTRG.13742	0.939809	4.45166e-05	-	-	-	-	-	-	-	-
MSTRG.13879.1	MSTRG.13880	0.944046	3.03918e-05	-	-	-	-	-	-	-	-
MSTRG.1487.1	ncbi_105046599	0.944752	2.83961e-05	rve domain-containing protein/RVT_3 domain-containing protein [Cephalotus follicularis]	-	-	-	-	-	-	-
MSTRG.14894.1	MSTRG.14891	0.944502	2.90927e-05	trichoplein keratin filament-binding protein-like [Elaeis guineensis]	-	-	-	-	-	-	-
MSTRG.14973.1	ncbi_105045629	0.947365	2.18103e-05	Transposon Ty3-G Gag-Pol polyprotein [Vitis vinifera]	-	-	-	-	-	-	-
MSTRG.15017.1	ncbi_105046329	0.93477	6.67133e-05	Transposon Ty3-G Gag-Pol polyprotein [Vitis vinifera]	-	-	-	-	-	-	-
MSTRG.15158.1	MSTRG.15160	0.949375	1.75418e-05	-	-	-	-	-	-	-	-
MSTRG.15616.1	MSTRG.15618	0.94105	3.99823e-05	-	-	-	-	-	-	-	-
MSTRG.15652.1	MSTRG.15654	0.94039	4.23497e-05	polyprotein [Oryza australiensis]	-	-	-	-	-	-	-
MSTRG.15847.1	MSTRG.15845	-0.938253	5.07035e-05	serine/threonine-protein phosphatase 7 long form homolog [Eutrema salsugineum]	-	-	-	-	-	-	-
MSTRG.16049.1	MSTRG.16050	0.940913	4.04663e-05	Proline--tRNA ligase, cytoplasmic [Cocos nucifera]	Genetic Information Processing	Translation	ko00970//Aminoacyl-tRNA biosynthesis	K01881	-	-	-
MSTRG.1622.1	ncbi_105045435	0.937834	5.24652e-05	RNA polymerase II C-terminal domain phosphatase-like 2 isoform X1 [Zingiber officinale]	-	-	-	-	-	-	-
MSTRG.16341.1	MSTRG.16342	0.973026	1.17216e-07	uncharacterized protein LOC105035786, partial [Elaeis guineensis]	-	-	-	-	-	-	-
MSTRG.16492.1	MSTRG.16490	0.936894	5.6584e-05	Beta-porphyranase [Actinidia chinensis var. chinensis] [Actinidia chinensis]	-	-	-	-	-	-	-
MSTRG.17030.1	ncbi_105047644	0.933278	7.45535e-05	RNA polymerase II C-terminal domain phosphatase-like 2 isoform X1 [Zingiber officinale]	-	-	-	-	-	-	-
MSTRG.1718.1	MSTRG.1717	-0.93269	7.7814e-05	hypothetical protein COCNU_04G010140 [Cocos nucifera]	-	-	-	-	-	-	-
MSTRG.17340.1	ncbi_105047916	-0.937562	5.36345e-05	phospholipid-transporting ATPase 1 [Cocos nucifera]	-	-	-	-	-	-	-
MSTRG.18041.1	MSTRG.18043	-0.947633	2.12016e-05	-	-	-	-	-	-	-	-
MSTRG.18150.1	MSTRG.18151	0.932461	7.91122e-05	-	-	-	-	-	-	-	-
MSTRG.18150.2	MSTRG.18151	0.942734	3.43618e-05	PREDICTED: protein NYNRIN-like [Daucus carota subsp. sativus] [Daucus carota]	-	-	-	-	-	-	-
MSTRG.18172.1	ncbi_105048684	-0.960952	3.45888e-06	-	-	-	-	-	-	-	-
MSTRG.1827.1	ncbi_105050084	-0.937103	5.56476e-05	-	-	-	-	-	-	-	-
MSTRG.1827.2	ncbi_105050084	0.948334	1.96709e-05	PREDICTED: LOW QUALITY PROTEIN, partial [Prunus dulcis]	-	-	-	-	-	-	-
MSTRG.18586.1	MSTRG.18585	-0.955323	8.37626e-06	-	-	-	-	-	-	-	-
MSTRG.18630.1	MSTRG.18632	0.949824	1.66769e-05	-	-	-	-	-	-	-	-
MSTRG.18821.1	MSTRG.18819	-0.935961	6.08879e-05	-	-	-	-	-	-	-	-
MSTRG.18881.1	ncbi_105049092	-0.942018	3.66767e-05	-	-	-	-	-	-	-	-
MSTRG.18890.1	MSTRG.18888	-0.937113	5.56026e-05	-	-	-	-	-	-	-	-
MSTRG.18935.1	ncbi_105049060	0.94736	2.18216e-05	-	-	-	-	-	-	-	-
MSTRG.18975.1	ncbi_105049182	-0.938622	4.91818e-05	treacle protein-like [Phoenix dactylifera]	-	-	-	-	-	-	-
MSTRG.19078.1	MSTRG.19075	0.939028	4.75513e-05	-	-	-	-	-	-	-	-
MSTRG.19418.1	MSTRG.19419	0.935919	6.10866e-05	polyprotein [Oryza sativa Japonica Group]	-	-	-	-	-	-	-
MSTRG.19910.1	MSTRG.19913	0.960263	3.90481e-06	polyprotein [Oryza sativa Japonica Group]	-	-	-	-	-	-	-
MSTRG.20148.1	MSTRG.20147	0.942069	3.65085e-05	DUF4219 domain-containing protein/UBN2 domain-containing protein [Cephalotus follicularis]	-	-	-	-	-	-	-
MSTRG.20154.1	MSTRG.20155	0.932965	7.62779e-05	-	-	-	-	-	-	-	-
MSTRG.20203.1	MSTRG.20204	0.932155	8.0871e-05	-	-	-	-	-	-	-	-
MSTRG.20360.1	MSTRG.20362	0.964168	1.84277e-06	-	-	-	-	-	-	-	-
MSTRG.20387.1	MSTRG.20386	0.94593	2.52735e-05	probable inactive receptor kinase At1g48480 [Elaeis guineensis]	-	-	-	-	-	-	-
MSTRG.20520.1	MSTRG.20522	0.957651	5.96954e-06	Retrovirus-related Pol polyprotein from transposon TNT 1-94 [Cajanus cajan]	-	-	-	-	-	-	-
MSTRG.20525.1	MSTRG.20524	0.941154	3.9616e-05	Retrovirus-related Pol polyprotein from transposon TNT 1-94, partial [Ananas comosus]	-	-	-	-	-	-	-
MSTRG.20736.1	ncbi_105050521	0.933623	7.26877e-05	Retrovirus-related Pol polyprotein from transposon TNT 1-94 [Vitis vinifera]	-	-	-	-	-	-	-
MSTRG.21152.1	ncbi_105050889	0.950496	1.54382e-05	-	-	-	-	-	-	-	-
MSTRG.22049.1	ncbi_105051412	0.94167	3.78412e-05	-	-	-	-	-	-	-	-
MSTRG.22485.1	ncbi_105051735	0.939865	4.43051e-05	-	-	-	-	-	-	-	-
MSTRG.22858.1	ncbi_109506276	0.972681	1.37555e-07	-	-	-	-	-	-	-	-
MSTRG.22987.1	MSTRG.22989	0.937415	5.42721e-05	-	-	-	-	-	-	-	-
MSTRG.23109.1	MSTRG.23110	0.932233	8.04181e-05	-	-	-	-	-	-	-	-
MSTRG.23350.1	MSTRG.23352	-0.936366	5.89922e-05	-	-	-	-	-	-	-	-
MSTRG.23495.1	ncbi_105052701	0.958367	5.34083e-06	trichoplein keratin filament-binding protein-like [Elaeis guineensis]	-	-	-	-	-	-	-
MSTRG.23507.2	ncbi_105052694	0.936786	5.70679e-05	trichoplein keratin filament-binding protein-like [Elaeis guineensis]	-	-	-	-	-	-	-
MSTRG.23507.3	ncbi_105052694	0.93435	6.88578e-05	receptor-like protein 34 [Elaeis guineensis]	-	-	-	-	-	-	-
MSTRG.23565.1	ncbi_105052645	0.938696	4.88815e-05	phospholipid-transporting ATPase 1 isoform X3 [Elaeis guineensis]	-	-	-	-	-	-	-
MSTRG.23649.1	MSTRG.23652	0.953035	1.13461e-05	uncharacterized protein LOC105053211 isoform X1 [Elaeis guineensis]	-	-	-	-	-	-	-
MSTRG.23650.1	MSTRG.23647	0.949106	1.80763e-05	uncharacterized protein LOC105053211 isoform X2 [Elaeis guineensis]	-	-	-	-	-	-	-
MSTRG.23665.1	MSTRG.23667	0.959804	4.22374e-06	-	-	-	-	-	-	-	-
MSTRG.23684.1	ncbi_105052556	0.940929	4.04072e-05	-	-	-	-	-	-	-	-
MSTRG.23698.1	ncbi_105052550	0.945174	2.72474e-05	uncharacterized protein LOC109505143 [Elaeis guineensis]	-	-	-	-	-	-	-
MSTRG.2378.1	ncbi_105054520	0.948636	1.90347e-05	uncharacterized protein LOC109505143 [Elaeis guineensis]	-	-	-	-	-	-	-
MSTRG.23898.1	ncbi_105052898	0.948908	1.84756e-05	uncharacterized protein LOC120104630 [Phoenix dactylifera]	-	-	-	-	-	-	-
MSTRG.2416.1	MSTRG.2414	0.94722	2.21436e-05	60S ribosomal protein L27a-2-like [Elaeis guineensis]	-	-	-	-	-	-	-
MSTRG.24521.1	MSTRG.24520	0.937763	5.27698e-05	60S ribosomal protein L27a-2-like [Elaeis guineensis]	-	-	-	-	-	-	-
MSTRG.24941.1	ncbi_105053742	0.950017	1.63149e-05	-	-	-	-	-	-	-	-
MSTRG.24954.1	MSTRG.24956	0.942091	3.64355e-05	Retrovirus-related Pol polyprotein from transposon TNT 1-94 [Vitis vinifera]	-	-	-	-	-	-	-
MSTRG.25059.1	MSTRG.25061	0.951898	1.30681e-05	-	-	-	-	-	-	-	-
MSTRG.25604.1	ncbi_105053859	0.960896	3.49401e-06	leucine-rich repeat receptor-like protein kinase PXC1 [Phoenix dactylifera]	-	-	-	-	-	-	-
MSTRG.26040.1	MSTRG.26041	0.932758	7.74367e-05	-	-	-	-	-	-	-	-
MSTRG.26132.1	MSTRG.26135	0.9436	3.17039e-05	Retrovirus-related Pol polyprotein from transposon TNT 1-94, partial [Cajanus cajan]	-	-	-	-	-	-	-
MSTRG.26133.1	MSTRG.26134	0.941332	3.89975e-05	Retrovirus-related Pol polyprotein from transposon TNT 1-94, partial [Cajanus cajan]	-	-	-	-	-	-	-
MSTRG.26320.1	MSTRG.26321	0.943477	3.20708e-05	-	-	-	-	-	-	-	-
MSTRG.26437.1	ncbi_105054770	0.933784	7.1829e-05	uncharacterized protein LOC105049174 [Elaeis guineensis]	-	-	-	-	-	-	-
MSTRG.26561.1	MSTRG.26560	0.96139	3.19528e-06	Retrotransposon gag protein [Corchorus capsularis]	-	-	-	-	-	-	-
MSTRG.26600.1	MSTRG.26603	0.949146	1.79956e-05	Retrotransposon gag protein [Corchorus capsularis]	-	-	-	-	-	-	-
MSTRG.26999.1	MSTRG.27002	0.949034	1.82194e-05	trichoplein keratin filament-binding protein-like [Elaeis guineensis]	-	-	-	-	-	-	-
MSTRG.27003.1	MSTRG.27001	0.935408	6.3544e-05	OSJNBa0060N03.9 [Oryza sativa Japonica Group]	Metabolism;Cellular Processes;Metabolism;Environmental Information Processing	Global and overview maps;Transport and catabolism;Carbohydrate metabolism;Signal transduction	ko01100//Metabolic pathways;ko04145//Phagosome;ko00562//Inositol phosphate metabolism;ko04070//Phosphatidylinositol signaling system	K00921;K00921;K00921;K00921	-	-	-
MSTRG.27142.1	ncbi_105055381	0.964479	1.72271e-06	-	-	-	-	-	-	-	-
