# Supplementary material for: Regulatory roles of noncoding RNAs in oil palm response to cold stress
Source: Front Plant Sci. 2025 Oct 22;16:1685230. doi: 10.3389/fpls.2025.1685230 (PMC12587301; doi:10.3389/fpls.2025.1685230)
Supplement: Supplementary file 2 [file DataSheet2.zip › Table S16.xls]

Table S16. KEGG pathway enrichment analysis of the target genes of differentially expressed lncRNAs (DELs)
KEGG_A_class	KEGG_B_class	Pathway	Control/Cold stress treatment oil palm plants	All (6764)	Pvalue	Qvalue	Pathway ID	Genes	K_IDs
Metabolism	Carbohydrate metabolism	Citrate cycle (TCA cycle)	4	117	0.001445885	0.04337655	ko00020	MSTRG.36973(GIP);MSTRG.36974(GIP);MSTRG.51442(GIP);MSTRG.5493(--)	K00627+K00627+K00627+K00627
Metabolism	Carbohydrate metabolism	Pyruvate metabolism	4	176	0.006327322	0.09490983	ko00620	MSTRG.36973(GIP);MSTRG.36974(GIP);MSTRG.51442(GIP);MSTRG.5493(--)	K00627+K00627+K00627+K00627
Metabolism	Carbohydrate metabolism	Glycolysis / Gluconeogenesis	4	205	0.01074183	0.1074183	ko00010	MSTRG.36973(GIP);MSTRG.36974(GIP);MSTRG.51442(GIP);MSTRG.5493(--)	K00627+K00627+K00627+K00627
Metabolism	Global and overview maps	Carbon metabolism	5	389	0.02320935	0.17407012	ko01200	ncbi_105033990(GLO5);MSTRG.36973(GIP);MSTRG.36974(GIP);MSTRG.51442(GIP);MSTRG.5493(--)	K11517+K00627+K00627+K00627+K00627
Metabolism	Global and overview maps	Metabolic pathways	17	3038	0.09710803	0.49529308	ko01100	ncbi_105033990(GLO5);ncbi_105035561(SBH2);ncbi_105036763(plaa2);ncbi_105037355(hpt);ncbi_105040244(PLR_Tp2);ncbi_105043889(PER60);ncbi_105044241(PSAH);ncbi_105048068(BCA2);ncbi_105048264(GOLS1);ncbi_105052561(CSLD5);ncbi_105055009(KAO);ncbi_105058897(SUS7);MSTRG.36973(GIP);MSTRG.36974(GIP);MSTRG.41805(COX1);MSTRG.51442(GIP);MSTRG.5493(--)	K11517+K04713+K01213+K00760+K21568+K00430+K02695+K01673+K18819+K00770+K04123+K00695+K00627+K00627+K02256+K00627+K00627
Metabolism	Metabolism of terpenoids and polyketides	Diterpenoid biosynthesis	1	29	0.1173806	0.49529308	ko00904	ncbi_105055009(KAO)	K04123
Metabolism	Energy metabolism	Nitrogen metabolism	1	38	0.151021	0.49529308	ko00910	ncbi_105048068(BCA2)	K01673
Metabolism	Lipid metabolism	Sphingolipid metabolism	1	42	0.1655717	0.49529308	ko00600	ncbi_105035561(SBH2)	K04713
Genetic Information Processing	Replication and repair	Base excision repair	1	46	0.1798815	0.49529308	ko03410	ncbi_105050470(guaA)	K01246
Environmental Information Processing	Signal transduction	MAPK signaling pathway - plant	2	189	0.1937454	0.49529308	ko04016	ncbi_105033554(CML17);ncbi_105047823(MKS1)	K02183+K20725
Metabolism	Global and overview maps	Biosynthesis of secondary metabolites	10	1759	0.2000322	0.49529308	ko01110	ncbi_105033990(GLO5);ncbi_105037355(hpt);ncbi_105040244(PLR_Tp2);ncbi_105043889(PER60);ncbi_105055009(KAO);ncbi_105058897(SUS7);MSTRG.36973(GIP);MSTRG.36974(GIP);MSTRG.51442(GIP);MSTRG.5493(--)	K11517+K00760+K21568+K00430+K04123+K00695+K00627+K00627+K00627+K00627
Metabolism	Biosynthesis of other secondary metabolites	Biosynthesis of various plant secondary metabolites	1	55	0.2112175	0.49529308	ko00999	ncbi_105040244(PLR_Tp2)	K21568
Metabolism	Carbohydrate metabolism	Galactose metabolism	1	56	0.214627	0.49529308	ko00052	ncbi_105048264(GOLS1)	K18819
Environmental Information Processing	Signal transduction	Phosphatidylinositol signaling system	1	83	0.3014885	0.569025	ko04070	ncbi_105033554(CML17)	K02183
Metabolism	Energy metabolism	Photosynthesis	1	88	0.316522	0.569025	ko00195	ncbi_105044241(PSAH)	K02695
Metabolism	Carbohydrate metabolism	Pentose and glucuronate interconversions	1	89	0.319491	0.569025	ko00040	ncbi_105036763(plaa2)	K01213
Metabolism	Carbohydrate metabolism	Glyoxylate and dicarboxylate metabolism	1	90	0.3224475	0.569025	ko00630	ncbi_105033990(GLO5)	K11517
Metabolism	Nucleotide metabolism	Purine metabolism	1	107	0.3708509	0.5726175	ko00230	ncbi_105037355(hpt)	K00760
Organismal Systems	Environmental adaptation	Plant-pathogen interaction	2	305	0.3785796	0.5726175	ko04626	ncbi_105033554(CML17);ncbi_105041258(CML18)	K02183+K13448
Cellular Processes	Transport and catabolism	Peroxisome	1	111	0.381745	0.5726175	ko04146	ncbi_105033990(GLO5)	K11517
Genetic Information Processing	Folding, sorting and degradation	RNA degradation	1	131	0.43354	0.61934286	ko03018	ncbi_105033956(CAF1-11)	K12581
Metabolism	Biosynthesis of other secondary metabolites	Phenylpropanoid biosynthesis	1	154	0.4879305	0.62730648	ko00940	ncbi_105043889(PER60)	K00430
Metabolism	Carbohydrate metabolism	Amino sugar and nucleotide sugar metabolism	1	162	0.505639	0.62730648	ko00520	ncbi_105052561(CSLD5)	K00770
Metabolism	Carbohydrate metabolism	Starch and sucrose metabolism	1	167	0.5164049	0.62730648	ko00500	ncbi_105058897(SUS7)	K00695
Genetic Information Processing	Translation	Nucleocytoplasmic transport	1	170	0.5227554	0.62730648	ko03013	MSTRG.47514(--)	K14288
Genetic Information Processing	Folding, sorting and degradation	Ubiquitin mediated proteolysis	1	182	0.5473618	0.63157131	ko04120	ncbi_105054981(ubq-1)	K08770
Metabolism	Energy metabolism	Oxidative phosphorylation	1	206	0.5929522	0.65883578	ko00190	MSTRG.41805(COX1)	K02256
Genetic Information Processing	Translation	Ribosome	3	743	0.6320898	0.67723907	ko03010	ncbi_105048510(RPL15);ncbi_105061395(RPP2B);MSTRG.34852(--)	K02876+K02943+K02900
Environmental Information Processing	Signal transduction	Plant hormone signal transduction	1	322	0.7576797	0.78380659	ko04075	ncbi_105048226(GH3.5)	K14506
Genetic Information Processing	Folding, sorting and degradation	Protein processing in endoplasmic reticulum	1	434	0.8544505	0.8544505	ko04141	ncbi_105038573(HSP22.0)	K13993
