# Supplementary material for: Regulatory roles of noncoding RNAs in oil palm response to cold stress
Source: Front Plant Sci. 2025 Oct 22;16:1685230. doi: 10.3389/fpls.2025.1685230 (PMC12587301; doi:10.3389/fpls.2025.1685230)
Supplement: Supplementary file 2 [file DataSheet2.zip › Table S17.xls]

Table S17. KEGG pathway analysis of DEGs in the DEL-DEM-DEG regulatory network
KEGG_A_class	KEGG_B_class	Pathway	DEGs of network (45)	All (6764)	Pvalue	Qvalue	Pathway ID	Genes	K_IDs
Metabolism	Carbohydrate metabolism	Citrate cycle (TCA cycle)	4	117	0.007337101	0.3154953	ko00020	MSTRG.36973(GIP);MSTRG.36974(GIP);MSTRG.51442(GIP);MSTRG.5493(--)	K00627+K00627+K00627+K00627
Metabolism	Carbohydrate metabolism	Pyruvate metabolism	4	176	0.02881601	0.4465128	ko00620	MSTRG.36973(GIP);MSTRG.36974(GIP);MSTRG.51442(GIP);MSTRG.5493(--)	K00627+K00627+K00627+K00627
Metabolism	Metabolism of cofactors and vitamins	Ubiquinone and other terpenoid-quinone biosynthesis	2	45	0.03575526	0.4465128	ko00130	ncbi_105044830(CYP73A16);MSTRG.11884(--)	K00487+K05928
Metabolism	Carbohydrate metabolism	Glycolysis / Gluconeogenesis	4	205	0.04642272	0.4465128	ko00010	MSTRG.36973(GIP);MSTRG.36974(GIP);MSTRG.51442(GIP);MSTRG.5493(--)	K00627+K00627+K00627+K00627
Metabolism	Global and overview maps	Metabolic pathways	26	3038	0.05625479	0.4465128	ko01100	ncbi_105032151(GSTF1);ncbi_105033424(PAL);ncbi_105033990(GLO5);ncbi_105035561(SBH2);ncbi_105036763(plaa2);ncbi_105037355(hpt);ncbi_105040244(PLR_Tp2);ncbi_105041057(Mgst3);ncbi_105043339(ADC1);ncbi_105043889(PER60);ncbi_105044241(PSAH);ncbi_105044830(CYP73A16);ncbi_105048068(BCA2);ncbi_105048264(GOLS1);ncbi_105048729(PIP5K2);ncbi_105052561(CSLD5);ncbi_105053326(7OMT);ncbi_105055009(KAO);ncbi_1050…	K00799+K10775+K11517+K04713+K01213+K00760+K21568+K00799+K01583+K00430+K02695+K00487+K01673+K18819+K00889+K00770+K22588+K04123+K00695+K17839+K05928+K00627+K00627+K02256+K00627+K00627
Metabolism	Amino acid metabolism	Arginine and proline metabolism	2	65	0.06913864	0.4465128	ko00330	ncbi_105043339(ADC1);ncbi_105059362(PAO3)	K01583+K17839
Metabolism	Biosynthesis of other secondary metabolites	Phenylpropanoid biosynthesis	3	154	0.08211075	0.4465128	ko00940	ncbi_105033424(PAL);ncbi_105043889(PER60);ncbi_105044830(CYP73A16)	K10775+K00430+K00487
Metabolism	Metabolism of terpenoids and polyketides	Sesquiterpenoid and triterpenoid biosynthesis	1	16	0.1014029	0.4465128	ko00909	ncbi_105032396(ZSS1)	K15803
Genetic Information Processing	Translation	Nucleocytoplasmic transport	3	170	0.1029773	0.4465128	ko03013	ncbi_105039218(Ipo9);MSTRG.30552(GIP);MSTRG.47514(--)	K20224+K14288+K14288
Environmental Information Processing	Signal transduction	Phosphatidylinositol signaling system	2	83	0.1050438	0.4465128	ko04070	ncbi_105033554(CML17);ncbi_105048729(PIP5K2)	K02183+K00889
Metabolism	Global and overview maps	Carbon metabolism	5	389	0.1142242	0.4465128	ko01200	ncbi_105033990(GLO5);MSTRG.36973(GIP);MSTRG.36974(GIP);MSTRG.51442(GIP);MSTRG.5493(--)	K11517+K00627+K00627+K00627+K00627
Environmental Information Processing	Signal transduction	MAPK signaling pathway - plant	3	189	0.1302085	0.4665805	ko04016	ncbi_105033554(CML17);ncbi_105039483(HMA4);ncbi_105047823(MKS1)	K02183+K17686+K20725
Metabolism	Biosynthesis of other secondary metabolites	Stilbenoid, diarylheptanoid and gingerol biosynthesis	1	27	0.1652108	0.5182405	ko00945	ncbi_105044830(CYP73A16)	K00487
Metabolism	Metabolism of terpenoids and polyketides	Diterpenoid biosynthesis	1	29	0.1763264	0.5182405	ko00904	ncbi_105055009(KAO)	K04123
Metabolism	Metabolism of other amino acids	Glutathione metabolism	2	126	0.2042338	0.5182405	ko00480	ncbi_105032151(GSTF1);ncbi_105041057(Mgst3)	K00799+K00799
Metabolism	Energy metabolism	Nitrogen metabolism	1	38	0.2245815	0.5182405	ko00910	ncbi_105048068(BCA2)	K01673
Metabolism	Amino acid metabolism	Phenylalanine metabolism	1	39	0.2297694	0.5182405	ko00360	ncbi_105033424(PAL)	K10775
Metabolism	Lipid metabolism	Sphingolipid metabolism	1	42	0.2451303	0.5182405	ko00600	ncbi_105035561(SBH2)	K04713
Metabolism	Metabolism of cofactors and vitamins	Pantothenate and CoA biosynthesis	1	43	0.2501837	0.5182405	ko00770	ncbi_105059362(PAO3)	K17839
Metabolism	Global and overview maps	Biosynthesis of secondary metabolites	14	1759	0.2645852	0.5182405	ko01110	ncbi_105033424(PAL);ncbi_105033990(GLO5);ncbi_105037355(hpt);ncbi_105040244(PLR_Tp2);ncbi_105043889(PER60);ncbi_105044830(CYP73A16);ncbi_105053326(7OMT);ncbi_105055009(KAO);ncbi_105058897(SUS7);MSTRG.11884(--);MSTRG.36973(GIP);MSTRG.36974(GIP);MSTRG.51442(GIP);MSTRG.5493(--)	K10775+K11517+K00760+K21568+K00430+K00487+K22588+K04123+K00695+K05928+K00627+K00627+K00627+K00627
Metabolism	Metabolism of other amino acids	beta-Alanine metabolism	1	46	0.2651463	0.5182405	ko00410	ncbi_105059362(PAO3)	K17839
Genetic Information Processing	Replication and repair	Base excision repair	1	46	0.2651463	0.5182405	ko03410	ncbi_105050470(guaA)	K01246
Metabolism	Biosynthesis of other secondary metabolites	Biosynthesis of various plant secondary metabolites	1	55	0.308304	0.5606904	ko00999	ncbi_105040244(PLR_Tp2)	K21568
Metabolism	Carbohydrate metabolism	Galactose metabolism	1	56	0.3129435	0.5606904	ko00052	ncbi_105048264(GOLS1)	K18819
Metabolism	Biosynthesis of other secondary metabolites	Flavonoid biosynthesis	1	65	0.3533526	0.6077665	ko00941	ncbi_105044830(CYP73A16)	K00487
Metabolism	Amino acid metabolism	Tryptophan metabolism	1	74	0.3914348	0.6473729	ko00380	ncbi_105053326(7OMT)	K22588
Metabolism	Carbohydrate metabolism	Inositol phosphate metabolism	1	84	0.4311785	0.6504386	ko00562	ncbi_105048729(PIP5K2)	K00889
Metabolism	Energy metabolism	Photosynthesis	1	88	0.4463552	0.6504386	ko00195	ncbi_105044241(PSAH)	K02695
Metabolism	Carbohydrate metabolism	Pentose and glucuronate interconversions	1	89	0.4500871	0.6504386	ko00040	ncbi_105036763(plaa2)	K01213
Metabolism	Carbohydrate metabolism	Glyoxylate and dicarboxylate metabolism	1	90	0.4537944	0.6504386	ko00630	ncbi_105033990(GLO5)	K11517
Metabolism	Nucleotide metabolism	Purine metabolism	1	107	0.5132041	0.7071307	ko00230	ncbi_105037355(hpt)	K00760
Cellular Processes	Transport and catabolism	Peroxisome	1	111	0.5262368	0.7071307	ko04146	ncbi_105033990(GLO5)	K11517
Genetic Information Processing	Translation	Ribosome	5	743	0.5597778	0.7294074	ko03010	ncbi_105048510(RPL15);ncbi_105061395(RPP2B);MSTRG.34852(--);MSTRG.50207(rpl27a);MSTRG.50812(--)	K02876+K02943+K02900+K02900+K02900
Genetic Information Processing	Folding, sorting and degradation	RNA degradation	1	131	0.586451	0.741688	ko03018	ncbi_105033956(CAF1-11)	K12581
Organismal Systems	Environmental adaptation	Plant-pathogen interaction	2	305	0.6090479	0.7482588	ko04626	ncbi_105033554(CML17);ncbi_105041258(CML18)	K02183+K13448
Genetic Information Processing	Replication and repair	Nucleotide excision repair	1	158	0.6560094	0.7655643	ko03420	MSTRG.4806(--)	K10839
Metabolism	Carbohydrate metabolism	Amino sugar and nucleotide sugar metabolism	1	162	0.6652892	0.7655643	ko00520	ncbi_105052561(CSLD5)	K00770
Metabolism	Carbohydrate metabolism	Starch and sucrose metabolism	1	167	0.6765452	0.7655643	ko00500	ncbi_105058897(SUS7)	K00695
Genetic Information Processing	Folding, sorting and degradation	Ubiquitin mediated proteolysis	1	182	0.7081383	0.7807679	ko04120	ncbi_105054981(ubq-1)	K08770
Cellular Processes	Transport and catabolism	Endocytosis	1	204	0.7490858	0.7892248	ko04144	ncbi_105048729(PIP5K2)	K00889
Metabolism	Energy metabolism	Oxidative phosphorylation	1	206	0.7525167	0.7892248	ko00190	MSTRG.41805(COX1)	K02256
Genetic Information Processing	Folding, sorting and degradation	Protein processing in endoplasmic reticulum	2	434	0.7943439	0.8132569	ko04141	ncbi_105038573(HSP22.0);MSTRG.4806(--)	K13993+K10839
Environmental Information Processing	Signal transduction	Plant hormone signal transduction	1	322	0.8894449	0.8894449	ko04075	ncbi_105048226(GH3.5)	K14506
