# Supplementary material for: Regulatory roles of noncoding RNAs in oil palm response to cold stress
Source: Front Plant Sci. 2025 Oct 22;16:1685230. doi: 10.3389/fpls.2025.1685230 (PMC12587301; doi:10.3389/fpls.2025.1685230)
Supplement: Supplementary file 2 [file DataSheet2.zip › Table S18.xls]

## Sheet: Sheet1
Table S18. Analysis of the cis-acting element of the miRNA156-z promoter.
Elements	Function	Number	PlantCARE ID of site
W box	WRKY binding site	3	AT~W box
ABRE	cis-acting element involved in the abscisic acid responsiveness	4	AT~ABRE
CAT-box	cis-acting regulatory element related to meristem expression	1	AT~CAT-box
CGTCA-motif	cis-acting regulatory element involved in the MeJA-responsiveness	3	HV~CGTCA-motif
DRE1	cis-acting element involved in low temperature	2	ZM~DRE1
G-box	cis-acting regulatory element involved in light responsiveness	3	BN~G-box
GCN4-motif	cis-acting regulatory element involved in endosperm expression	1	OS~GCN4_motif
GT1-motif	light responsive element	2	AS~GT1-motif
I-box	part of a light responsive element	1	AT~I-box
MRE	MYB binding site involved in light responsiveness	3	PC~MRE
P-box	gibberellin-responsive element	1	OS~P-box
TCT-motif	part of a light responsive element	1	AT~TCT-motif
TGACG-motif	cis-acting regulatory element involved in the MeJA-responsiveness	3	HV~TGACG-motif
