# Supplementary material for: Regulatory roles of noncoding RNAs in oil palm response to cold stress
Source: Front Plant Sci. 2025 Oct 22;16:1685230. doi: 10.3389/fpls.2025.1685230 (PMC12587301; doi:10.3389/fpls.2025.1685230)
Supplement: Supplementary file 2 [file DataSheet2.zip › Table S19.xls]

## Sheet: Sheet1
Table S19 The concentrations of the gel-purified digestion miR156-z plasmid and the pXZ008 vector
	Repeat 1 (ng/μL)	Repeat 2 (ng/μL)	Repeat 3 (ng/μL)	Mean± SEM (ng/μL)
miR156-z plasmid	65.25	62.04	62.31	63.2±1.13
pXZ008 vector	14.87	15.12	14.41	14.8±0.53
