# Supplementary material for: Regulatory roles of noncoding RNAs in oil palm response to cold stress
Source: Front Plant Sci. 2025 Oct 22;16:1685230. doi: 10.3389/fpls.2025.1685230 (PMC12587301; doi:10.3389/fpls.2025.1685230)
Supplement: Supplementary file 2 [file DataSheet2.zip › Table S2.xls]

## Sheet: Sheet1
Table S2. List of primer sequences used for qRT-PCR analysis.
Gene name	Forward primer (5’-3’)	Reverse primer (5’-3’)
ACC2	GATGCTCTATCAGAAGTGCCT	CCACTCACCAATGTCCCC
FabF1	TATTCTACTCGTGCCCGGTC	CCAAGACGATCAAGGCAAG
MCMT	CCGAGATGGACTTCAACGAC	TAGCGAATTCCGAGCTTCACA
FabB3	TGCAGGTTCTTTTCGAGCTCA	TCTTCTTTGCCACCCTCGT
FabA	TCCGAGCTTCTACGGTACCTC	ACATGTGCTCGAACGCCTTG
SAD1	GATGTTTTCCGCATGTCTGT	AAGTCAGCCAGACATATTTACCCA
miR156-z	TGTGTTCACACTTAGCATGACAGT	AAGCCAGAGAGGGAGGAAAA
MSTRG29739.2	CCGTAAATGCCCTGAACTGCCACGT	CGTTACCCGTAATGCCCGTTATGC
MSTRG4375.2	AATCGCCGTTATCGCTAGCTAACCGT	CGTTTCAACGTGCAAATGCTAACTGGC
MSTRG29739.9	CGTTTCAGTTGCATGCCCGAATCTACC	GGTCAATCGCCGTAATTACGGGCTCATATA
MSTRG41477.4	GGTCATCGTCGTAAATCGCTATAGCC	CTCTAATCGCAAATGCTATAGCCCTATCCG
MSTRG2307.2	TCATGGCCTAACGCTCAATCGCTAAA	GGCTATTTCAAAGCTCGCTAAATCGCTCCC
Actin	TGGAAGCTGCTGGAATCCAT	TCCTCCACTGAGCACAACGTT
U6	ATTGGAACGATACAGAGAAGATTAG	AATTTGGACCATTTCTCGATTTGTG
