# Supplementary material for: Regulatory roles of noncoding RNAs in oil palm response to cold stress
Source: Front Plant Sci. 2025 Oct 22;16:1685230. doi: 10.3389/fpls.2025.1685230 (PMC12587301; doi:10.3389/fpls.2025.1685230)
Supplement: Supplementary file 2 [file DataSheet2.zip › Table S20.xls]

## Sheet: Sheet1
Table S20 qRT-PCR analysis of miR156-z and FabF1 in CK and transgenic protoplast
Target Name	Ct	Ct Mean	Ct SEM	Target Name	Ct	Ct Mean	Ct SEM	ΔCt	ΔCt Mean	ΔΔCt	2-ΔΔCt	2-ΔΔCt Mean	SEM
YFP	24.96	24.961	0.392864	Actin	19.6637	19.9516	0.441015	5.29636	5.00942	0.286937	1.22005	1.03561	0.01
YFP	24.9085	24.961	0.392864	Actin	20.4593	19.9516	0.441015	4.44916		-0.560262	0.678179
YFP	25.0146	24.961	0.392864	Actin	19.7318	19.9516	0.441015	5.28275		0.273326	1.20859
miRNA156-z	32.6206	32.3238	0.0640859	Actin	22.1946	22.1701	0.130626	10.426	10.1537	5.1296	35.0076	35.3725	3.6841
miRNA156-z	31.9184	32.3238	0.0640859	Actin	22.2867	22.1701	0.130626	9.63167		5.18251	36.3155
miRNA156-z	32.4325	32.3238	0.0640859	Actin	22.0289	22.1701	0.130626	10.4035		5.12078	34.7944
Target Name	Ct	Ct Mean	Ct SEM	Target Name	Ct	Ct Mean	Ct SEM	ΔCt	ΔCt Mean	ΔΔCt	2-ΔΔCt	2-ΔΔCt Mean	SEM
YFP	25.1368	25.1077	0.0338759	Actin	19.6637	19.9516	0.441015	5.47315	5.15614	0.317006	1.24574	1.02932	0.012
YFP	25.1159	25.1077	0.0338759	Actin	20.4593	19.9516	0.441015	4.65657		-0.499568	0.707319
YFP	25.0705	25.1077	0.0338759	Actin	19.7318	19.9516	0.441015	5.3387		0.182561	1.1349
FabF1	23.7142	23.7604	0.661574	Actin	20.4535	20.3582	0.109596	3.26075	3.4022	-2.03561	0.243905	0.342095	0.0072
FabF1	23.7756	23.7604	0.661574	Actin	20.3827	20.3582	0.109596	3.39295		-1.05621	0.480893
FabF1	23.7913	23.7604	0.661574	Actin	20.2384	20.3582	0.109596	3.55291		-1.72984	0.301486
