# Supplementary material for: Regulatory roles of noncoding RNAs in oil palm response to cold stress
Source: Front Plant Sci. 2025 Oct 22;16:1685230. doi: 10.3389/fpls.2025.1685230 (PMC12587301; doi:10.3389/fpls.2025.1685230)
Supplement: Supplementary file 2 [file DataSheet2.zip › Table S3.xls]

## Sheet: Sheet1
Table S3. Summary of RNA sequencing data of eighteen cDNA libraries.
Libraries	Raw data (bp)	BF_Q20 (%)	BF_Q30 (%)	BF_N (%)	BF_GC (%)	Clean data (bp)	AF_Q20 (%)	AF_Q30 (%)	AF_N (%)	AF_GC (%)
CK-1	12544958400	12193963135 (97.20%)	11613242370 (92.57%)	64353 (0.00%)	5563135608 (44.35%)	12430813861	12100950557 (97.35%)	11530433083 (92.76%)	61462 (0.00%)	5503717378 (44.27%)
CK-2	11915438700	11554884462 (96.97%)	10981055264 (92.16%)	61392 (0.00%)	5393817876 (45.27%)	11747639672	11414544812 (97.16%)	10854629419 (92.40%)	58228 (0.00%)	5304807675 (45.16%)
CK-3	13079431800	12712950067 (97.20%)	12097817395 (92.49%)	71230 (0.00%)	5910886247 (45.19%)	12944795213	12609518453 (97.41%)	12007819906 (92.76%)	66227 (0.00%)	5835941241 (45.08%)
Cold 0.5-1	11586053700	11340370194 (97.88%)	10872788494 (93.84%)	98986 (0.00%)	5204819586 (44.92%)	11475865627	11246741939 (98.00%)	10787394150 (94.00%)	89467 (0.00%)	5145160574 (44.83%)
Cold 0.5-2	12051885300	11727652508 (97.31%)	11171004665 (92.69%)	62566 (0.00%)	5216319170 (43.28%)	11951402580	11644025733 (97.43%)	11096009288 (92.84%)	59407 (0.00%)	5165578465 (43.22%)
Cold 0.5-3	15656301300	15199573801 (97.08%)	14413453268 (92.06%)	499273 (0.00%)	6811850501 (43.51%)	15530903499	15094978770 (97.19%)	14320098524 (92.20%)	166601 (0.00%)	6746719095 (43.44%)
Cold 1-1	15370800600	14982110720 (97.47%)	14301958766 (93.05%)	527159 (0.00%)	6752248319 (43.93%)	15226704626	14860912207 (97.60%)	14193277673 (93.21%)	171640 (0.00%)	6675150661 (43.84%)
Cold 1-2	15403900500	14988313266 (97.30%)	14278728939 (92.70%)	423719 (0.00%)	6865776056 (44.57%)	15231734725	14844922457 (97.46%)	14150350335 (92.90%)	114872 (0.00%)	6773264869 (44.47%)
Cold 1-3	14352304500	13944281039 (97.16%)	13234842694 (92.21%)	461917 (0.00%)	6245059077 (43.51%)	14234179014	13844560821 (97.26%)	13145680163 (92.35%)	154225 (0.00%)	6183818644 (43.44%)
Cold 2-1	14287066200	13938685179 (97.56%)	13310116789 (93.16%)	490276 (0.00%)	6213896799 (43.49%)	14173157190	13842656659 (97.67%)	13224063130 (93.30%)	159792 (0.00%)	6155160571 (43.43%)
Cold 2-2	11734860600	11391972042 (97.08%)	10812846699 (92.14%)	380974 (0.00%)	5146279735 (43.85%)	11620812254	11296966146 (97.21%)	10728178543 (92.32%)	124245 (0.00%)	5087093040 (43.78%)
Cold 2-3	11388895200	11050392594 (97.03%)	10498570369 (92.18%)	404348 (0.00%)	5232257418 (45.94%)	11239836545	10932948604 (97.27%)	10395958323 (92.49%)	116759 (0.00%)	5148721114 (45.81%)
Cold 4-1	12610034700	12256854917 (97.20%)	11665139322 (92.51%)	404679 (0.00%)	5663792083 (44.91%)	12482759092	12151602420 (97.35%)	11571382945 (92.70%)	134188 (0.00%)	5594696664 (44.82%)
Cold 4-2	13832233200	13484799175 (97.49%)	12848998073 (92.89%)	372994 (0.00%)	6012955595 (43.47%)	13715046605	13383217655 (97.58%)	12756831543 (93.01%)	98523 (0.00%)	5950490101 (43.39%)
Cold 4-3	13459941300	13099210221 (97.32%)	12467473174 (92.63%)	431132 (0.00%)	5919353895 (43.98%)	13340236442	12997724642 (97.43%)	12376323326 (92.77%)	144334 (0.00%)	5855618032 (43.89%)
Cold 8-1	13495889700	13156665552 (97.49%)	12545240690 (92.96%)	438596 (0.00%)	5868461984 (43.48%)	13396870000	13072223308 (97.58%)	12469174291 (93.08%)	144568 (0.00%)	5817037974 (43.42%)
Cold 8-2	13802352000	13435659168 (97.34%)	12802305304 (92.75%)	477042 (0.00%)	5990703159 (43.40%)	13652783429	13309400248 (97.48%)	12688650850 (92.94%)	152950 (0.00%)	5912797682 (43.31%)
Cold 8-3	13602562200	13237302352 (97.31%)	12601499330 (92.64%)	437848 (0.00%)	5995488484 (44.08%)	13483546994	13137087422 (97.43%)	12511699870 (92.79%)	145534 (0.00%)	5932658404 (44.00%)
