# Supplementary material for: Regulatory roles of noncoding RNAs in oil palm response to cold stress
Source: Front Plant Sci. 2025 Oct 22;16:1685230. doi: 10.3389/fpls.2025.1685230 (PMC12587301; doi:10.3389/fpls.2025.1685230)
Supplement: Supplementary file 2 [file DataSheet2.zip › Table S4.xls]

## Sheet: Sheet1
Table S4. Summary of small RNA sequencing data of eighteen cDNA libraries.
Libraries	Clean_reads	High_quality reads	3'adapter_null reads	Insert_null reads	5'adapter_contaminants	PolyA	Clean_tags
CK-1	15951278 (100%)	15816811 (99.1570%)	23452 (0.1483%)	54648 (0.3455%)	13014 (0.0823%)	1492 (0.0094%)	15246587 (95.5822%)
CK-2	15120365 (100%)	14982435 (99.0878%)	15147 (0.1011%)	59387 (0.3964%)	12343 (0.0824%)	1483 (0.0099%)	14356989 (94.9513%)
CK-3	11831430 (100%)	11598451 (98.0308%)	286767 (2.4725%)	61665 (0.5317%)	9845 (0.0849%)	1399 (0.0121%)	10775669 (91.0766%)
Cold 0.5-1	10575714 (100%)	10429007 (98.6128%)	50924 (0.4883%)	75340 (0.7224%)	11809 (0.1132%)	1077 (0.0103%)	9886401 (93.4821%)
Cold 0.5-2	14404838 (100%)	14237580 (98.8389%)	19710 (0.1384%)	68666 (0.4823%)	18579 (0.1305%)	843 (0.0059%)	12769172 (88.6450%)
Cold 0.5-3	9900170 (100%)	9808403 (99.0731%)	10670 (0.1088%)	47964 (0.4890%)	9602 (0.0979%)	684 (0.0070%)	9254766 (93.4809%)
Cold 1-1	9695254 (100%)	9572354 (98.7324%)	20525 (0.2144%)	42689 (0.4460%)	67147 (0.7015%)	526 (0.0055%)	8914834 (91.9505%)
Cold 1-2	9283447 (100%)	9175594 (98.8382%)	96147 (1.0479%)	55702 (0.6071%)	8409 (0.0916%)	616 (0.0067%)	8622759 (92.8832%)
Cold 1-3	10114400 (100%)	9998594 (98.8550%)	21291 (0.2129%)	72484 (0.7249%)	14014 (0.1402%)	832 (0.0083%)	9378811 (92.7273%)
Cold 2-1	14164968 (100%)	13999590 (98.8325%)	40937 (0.2924%)	83448 (0.5961%)	14878 (0.1063%)	967 (0.0069%)	12915111 (91.1764%)
Cold 2-2	15315793 (100%)	15162916 (99.0018%)	23302 (0.1537%)	83899 (0.5533%)	15180 (0.1001%)	1170 (0.0077%)	14192299 (92.6645%)
Cold 2-3	15616520 (100%)	15453806 (98.9581%)	21775 (0.1409%)	59496 (0.3850%)	14013 (0.0907%)	889 (0.0058%)	14545648 (93.1427%)
Cold 4-1	15552268 (100%)	15438986 (99.2716%)	17492 (0.1133%)	63581 (0.4118%)	16630 (0.1077%)	871 (0.0056%)	14411740 (92.6665%)
Cold 4-2	16559223 (100%)	16417982 (99.1471%)	17194 (0.1047%)	81149 (0.4943%)	14972 (0.0912%)	996 (0.0061%)	15306258 (92.4334%)
Cold 4-3	9116760 (100%)	9021808 (98.9585%)	6581 (0.0729%)	57229 (0.6343%)	10600 (0.1175%)	476 (0.0053%)	8393582 (92.0676%)
Cold 8-1	13922454 (100%)	13750072 (98.7618%)	21685 (0.1577%)	50293 (0.3658%)	12310 (0.0895%)	838 (0.0061%)	12973431 (93.1835%)
Cold 8-2	13408987 (100%)	13235244 (98.7043%)	27519 (0.2079%)	51534 (0.3894%)	12560 (0.0949%)	913 (0.0069%)	12399843 (92.4741%)
Cold 8-3	12234430 (100%)	12108217 (98.9684%)	65219 (0.5386%)	64620 (0.5337%)	13106 (0.1082%)	590 (0.0049%)	11396266 (93.1491%)
