# Supplementary material for: Regulatory roles of noncoding RNAs in oil palm response to cold stress
Source: Front Plant Sci. 2025 Oct 22;16:1685230. doi: 10.3389/fpls.2025.1685230 (PMC12587301; doi:10.3389/fpls.2025.1685230)
Supplement: Supplementary file 2 [file DataSheet2.zip › Table S5.xls]

## Sheet: Sheet1
Table S5. Classification of small RNA sequences in the eighteen libraries
Sample	Total_abundance	rRNA_abundance	snRNA_abundance	snoRNA_abundance	tRNA_abundance	Exon_sense_abundance	Exist_mirna_abundance	Exist_mirna_edit_abundance	Known_mirna_abundance	Novel_mirna_abundance	Genome_others_abundance	Nnann_abundance
all	215740166	17516329 (8.12%)	301074 (0.14%)	163815 (0.08%)	1829537 (0.85%)	1614450 (0.75%)	274 (0%)	40 (0%)	76260977 (35.35%)	367475 (0.17%)	73969823 (34.29%)	43716372 (20.26%)
CK-1	15246587	817498 (5.36%)	13074 (0.09%)	9063 (0.06%)	49978 (0.33%)	97234 (0.64%)	15 (0.00%)	3 (0.00%)	5575194 (36.57%)	23868 (0.16%)	5180089 (33.98%)	3480571 (22.83%)
CK-2	14356989	588743 (4.10%)	8806 (0.06%)	7326 (0.05%)	54540 (0.38%)	95550 (0.67%)	27 (0.00%)	2 (0.00%)	4980806 (34.69%)	22910 (0.16%)	5121174 (35.67%)	3477105 (24.22%)
CK-3	10775669	500787 (4.65%)	7425 (0.07%)	6043 (0.06%)	38935 (0.36%)	70169 (0.65%)	15 (0.00%)	0 (0.00%)	4136793 (38.39%)	17183 (0.16%)	3604735 (33.45%)	2393584 (22.21%)
Cold 0.5-1	9886401	788943 (7.98%)	13110 (0.13%)	8083 (0.08%)	62645 (0.63%)	75775 (0.77%)	2 (0.00%)	1 (0.00%)	2906653 (29.40%)	23214 (0.23%)	3828388 (38.72%)	2179587 (22.05%)
Cold 0.5-2	12769172	1272652 (9.97%)	31618 (0.25%)	12810 (0.10%)	90685 (0.71%)	104069 (0.82%)	1 (0.00%)	2 (0.00%)	4256525 (33.33%)	27850 (0.22%)	4470891 (35.01%)	2502069 (19.59%)
Cold 0.5-3	9254766	1135417 (12.27%)	11624 (0.13%)	6677 (0.07%)	81398 (0.88%)	84061 (0.91%)	23 (0.00%)	3 (0.00%)	2006625 (21.68%)	15773 (0.17%)	3799840 (41.06%)	2113325 (22.83%)
Cold 1-1	8914834	854430 (9.58%)	7681 (0.09%)	6158 (0.07%)	55884 (0.63%)	64429 (0.72%)	17 (0.00%)	1 (0.00%)	3224897 (36.17%)	12959 (0.15%)	2978276 (33.41%)	1710102 (19.18%)
Cold 1-2	8622759	891653 (10.34%)	15960 (0.19%)	7194 (0.08%)	73854 (0.86%)	63007 (0.73%)	4 (0.00%)	2 (0.00%)	2994496 (34.73%)	13186 (0.15%)	2914700 (33.80%)	1648703 (19.12%)
Cold 1-3	9378811	1045782 (11.15%)	15356 (0.16%)	10382 (0.11%)	236542 (2.52%)	67483 (0.72%)	6 (0.00%)	0 (0.00%)	2746231 (29.28%)	13073 (0.14%)	3234300 (34.49%)	2009656 (21.43%)
Cold 2-1	12915111	952043 (7.37%)	11022 (0.09%)	8648 (0.07%)	76496 (0.59%)	92499 (0.72%)	23 (0.00%)	1 (0.00%)	5233728 (40.52%)	18130 (0.14%)	4171766 (32.30%)	2350755 (18.20%)
Cold 2-2	14192299	1219521 (8.59%)	11441 (0.08%)	10508 (0.07%)	103973 (0.73%)	110564 (0.78%)	20 (0.00%)	2 (0.00%)	5094969 (35.90%)	21678 (0.15%)	4901134 (34.53%)	2718489 (19.15%)
Cold 2-3	14545648	1138228 (7.83%)	15197 (0.10%)	11004 (0.08%)	152613 (1.05%)	109721 (0.75%)	34 (0.00%)	5 (0.00%)	5347252 (36.76%)	22960 (0.16%)	4867449 (33.46%)	2881185 (19.81%)
Cold 4-1	14411740	1131671 (7.85%)	31887 (0.22%)	12520 (0.09%)	133313 (0.93%)	106585 (0.74%)	30 (0.00%)	2 (0.00%)	5614588 (38.96%)	19936 (0.14%)	4663658 (32.36%)	2697550 (18.72%)
Cold 4-2	15306258	1281699 (8.37%)	24837 (0.16%)	12737 (0.08%)	135026 (0.88%)	114303 (0.75%)	17 (0.00%)	4 (0.00%)	6006254 (39.24%)	25844 (0.17%)	4897425 (32.00%)	2808112 (18.35%)
Cold 4-3	8393582	643854 (7.67%)	21666 (0.26%)	6900 (0.08%)	96278 (1.15%)	62027 (0.74%)	11 (0.00%)	2 (0.00%)	3269167 (38.95%)	11667 (0.14%)	2593883 (30.90%)	1688127 (20.11%)
Cold 8-1	12973431	854052 (6.58%)	15439 (0.12%)	7765 (0.06%)	170001 (1.31%)	105685 (0.81%)	13 (0.00%)	6 (0.00%)	4470358 (34.46%)	21332 (0.16%)	4711271 (36.31%)	2617509 (20.18%)
Cold 8-2	12399843	981568 (7.92%)	10468 (0.08%)	7831 (0.06%)	146147 (1.18%)	100455 (0.81%)	6 (0.00%)	4 (0.00%)	4668035 (37.65%)	20111 (0.16%)	4144799 (33.43%)	2320419 (18.71%)
Cold 8-3	11396266	1417788 (12.44%)	34463 (0.30%)	12166 (0.11%)	71229 (0.63%)	90834 (0.80%)	10 (0.00%)	0 (0.00%)	3728406 (32.72%)	35801 (0.31%)	3886045 (34.10%)	2119524 (18.60%)
