# Supplementary material for: Regulatory roles of noncoding RNAs in oil palm response to cold stress
Source: Front Plant Sci. 2025 Oct 22;16:1685230. doi: 10.3389/fpls.2025.1685230 (PMC12587301; doi:10.3389/fpls.2025.1685230)
Supplement: Supplementary file 2 [file DataSheet2.zip › Table S6.xls]

Table S6 Number of the first nucleotide of miRNAs
pos	A	U	C	G
18	2234	42128	1766	340
19	8389	3442	82	1443
20	617	181280	4018	52
21	8964	69912474	23981	180334
22	314	6134997	150001	83
23	297	61119	24824	60239
24	212160	4417	0	1055
25	839	0	0	1000
	233814	76339857	204672	244546	77022889		0.991132091
