# Supplementary material for: Regulatory roles of noncoding RNAs in oil palm response to cold stress
Source: Front Plant Sci. 2025 Oct 22;16:1685230. doi: 10.3389/fpls.2025.1685230 (PMC12587301; doi:10.3389/fpls.2025.1685230)
Supplement: Supplementary file 2 [file DataSheet2.zip › Table S7.xls]

## Sheet: CK-vs-cold05.all.annot
Table S7. Differentially expressed genes (DEGs) between control and cold stress treatment oil palm
id	CK-1_count	CK-2_count	CK-3_count	cold05-1_count	cold05-2_count	cold05-3_count	CK-1_tpm	CK-2_tpm	CK-3_tpm	cold05-1_tpm	cold05-2_tpm	cold05-3_tpm	CK_mean	cold05_mean	log2(fc)	PValue	FDR	Symbol	Description	KEGG_A_class	KEGG_B_class	Pathway	K_ID	GO Component	GO Function	GO Process	TF_family
ncbi_105042708	283	308	207	3340	3837	5010	24.405	28.185	28.394	328.108	308.197	305.505	26.9947	313.937	3.53973	0	0	HSP26.7	XP_010918305.1 small heat shock protein, chloroplastic [Elaeis guineensis]	Genetic Information Processing	Folding, sorting and degradation	ko04141//Protein processing in endoplasmic reticulum	K13993	-	-	-	--
ncbi_105044093	8571	7666	5356	99	99	120	573.983	544.122	570.523	7.552	6.174	5.682	562.876	6.46933	-6.44306	0	0	PRP2	XP_010920192.1 proline-rich protein 4 [Elaeis guineensis]	-	-	-	-	-	-	-	--
ncbi_105053474	741	658	440	5919	6390	8404	73.29	69.18	69.915	662.746	584.689	585.032	70.795	610.822	3.10903	0	0	JAL23	XP_010932961.1 mannose/glucose-specific lectin isoform X1 [Elaeis guineensis]	-	-	-	-	-	-	-	--
ncbi_105044427	4511	3989	2690	523	548	669	178.336	167.144	169.154	23.553	20.176	18.7	171.545	20.8097	-3.04326	8.25787e-284	7.84848e-280	HSP70	XP_019706271.1 probable mediator of RNA polymerase II transcription subunit 37c [Elaeis guineensis]	Genetic Information Processing;Genetic Information Processing;Cellular Processes	Folding, sorting and degradation;Transcription;Transport and catabolism	ko04141//Protein processing in endoplasmic reticulum;ko03040//Spliceosome;ko04144//Endocytosis	K03283;K03283;K03283	-	GO:0004856//xylulokinase activity;GO:0005515//protein binding;GO:0005524//ATP binding;GO:0016773//phosphotransferase activity, alcohol group as acceptor;GO:0016887//ATP hydrolysis activity;GO:0051082//unfolded protein binding	GO:0005975//carbohydrate metabolic process;GO:0005997//xylulose metabolic process;GO:0006457//protein folding;GO:0006950//response to stress;GO:0008360//regulation of cell shape;GO:0042732//D-xylose metabolic process;GO:0043093//FtsZ-dependent cytokinesis	--
MSTRG.36664	76	76	46	1635	2305	2831	2.029	2.151	1.954	49.729	57.317	53.444	2.04467	53.4967	4.70951	3.36503e-260	2.55857e-256	--	mitogen-activated protein kinase kinase 5-like [Cocos nucifera]	-	-	-	-	-	-	-	--
ncbi_105044358	1331	1308	807	7758	10108	13347	71.182	74.141	68.648	472.822	503.497	504.716	71.3237	493.678	2.79112	2.03008e-245	1.28629e-241	RCA1	XP_010920523.1 ribulose bisphosphate carboxylase/oxygenase activase, chloroplastic isoform X1 [Elaeis guineensis]	-	-	-	-	GO:0005737//cytoplasm	GO:0003677//DNA binding;GO:0004017//adenylate kinase activity;GO:0005524//ATP binding;GO:0008094//ATP-dependent activity, acting on DNA;GO:0016887//ATP hydrolysis activity	GO:0006281//DNA repair;GO:0006310//DNA recombination;GO:0009151//purine deoxyribonucleotide metabolic process;GO:0009432//SOS response	--
ncbi_105048398	180	152	98	1689	2200	2915	20.305	18.173	17.584	217.036	231.115	232.492	18.6873	226.881	3.6018	1.09136e-244	5.92719e-241	HSP18.2	XP_010925994.1 18.1 kDa class I heat shock protein [Elaeis guineensis]	Genetic Information Processing	Folding, sorting and degradation	ko04141//Protein processing in endoplasmic reticulum	K13993	-	-	-	--
ncbi_105060373	1910	1808	1210	5207	6002	7295	114.334	114.71	115.21	355.05	334.63	308.749	114.751	332.81	1.53619	1.39407e-217	6.62477e-214	CHS1	XP_010942344.1 chalcone synthase 1 [Elaeis guineensis]	Metabolism;Metabolism;Organismal Systems;Metabolism;Metabolism	Global and overview maps;Global and overview maps;Environmental adaptation;Biosynthesis of other secondary metabolites;Biosynthesis of other secondary metabolites	ko01100//Metabolic pathways;ko01110//Biosynthesis of secondary metabolites;ko04712//Circadian rhythm - plant;ko00941//Flavonoid biosynthesis;ko00960//Tropane, piperidine and pyridine alkaloid biosynthesis	K00660;K00660;K00660;K00660;K00660	GO:0016020//membrane	GO:0004315//3-oxoacyl-[acyl-carrier-protein] synthase activity;GO:0004421//hydroxymethylglutaryl-CoA synthase activity;GO:0016747//acyltransferase activity, transferring groups other than amino-acyl groups	GO:0006633//fatty acid biosynthetic process	--
ncbi_105059479	4118	3836	2433	633	735	923	147.631	145.758	138.739	25.85	24.54	23.395	144.043	24.595	-2.55006	6.77345e-210	2.86118e-206	HSP83A	XP_010941080.1 heat shock protein 83 [Elaeis guineensis]	Genetic Information Processing;Organismal Systems	Folding, sorting and degradation;Environmental adaptation	ko04141//Protein processing in endoplasmic reticulum;ko04626//Plant-pathogen interaction	K04079;K04079	GO:0009331//glycerol-3-phosphate dehydrogenase complex	GO:0004368//glycerol-3-phosphate dehydrogenase (quinone) activity;GO:0005524//ATP binding;GO:0016887//ATP hydrolysis activity;GO:0051082//unfolded protein binding	GO:0006071//glycerol metabolic process;GO:0006457//protein folding;GO:0032418//lysosome localization	--
ncbi_105058308	275	233	168	1621	2183	2595	11.025	9.901	10.714	74.031	81.509	73.559	10.5467	76.3663	2.85615	5.61933e-205	2.1363e-201	FTSH6	XP_010939484.1 ATP-dependent zinc metalloprotease FTSH 6, chloroplastic [Elaeis guineensis]	-	-	-	-	GO:0000502//proteasome complex;GO:0009360//DNA polymerase III complex;GO:0009368//endopeptidase Clp complex;GO:0009376//HslUV protease complex;GO:0009379//Holliday junction helicase complex;GO:0016021//integral component of membrane	GO:0003678//DNA helicase activity;GO:0003887//DNA-directed DNA polymerase activity;GO:0004176//ATP-dependent peptidase activity;GO:0004222//metalloendopeptidase activity;GO:0004252//serine-type endopeptidase activity;GO:0005198//structural molecule activity;GO:0005524//ATP binding;GO:0008134//transcription factor binding;GO:0008270//zinc ion binding;GO:0009378//four-way junction helicase activity…	GO:0002949//tRNA threonylcarbamoyladenosine modification;GO:0006260//DNA replication;GO:0006281//DNA repair;GO:0006310//DNA recombination;GO:0006355//regulation of transcription, DNA-templated;GO:0006508//proteolysis;GO:0009306//protein secretion;GO:0010498//proteasomal protein catabolic process;GO:0019941//modification-dependent protein catabolic process;GO:0030436//asexual sporulation;GO:003141…	--
MSTRG.13181	2057	1678	1005	24	33	42	251.404	217.366	195.375	3.341	3.756	3.629	221.382	3.57533	-5.95231	4.8079e-203	1.66165e-199	--	hypothetical protein C4D60_Mb08t29860 [Musa balbisiana]	-	-	-	-	-	-	-	--
ncbi_105044288	1180	1003	583	6519	8251	9703	102.469	92.313	80.538	644.988	667.409	595.847	91.7733	636.081	2.79306	4.55606e-199	1.4434e-195	--	XP_010920410.1 23 kDa jasmonate-induced protein [Elaeis guineensis]	-	-	-	-	-	-	-	--
ncbi_105044287	305	264	189	1565	2048	2353	20.663	19.117	22.219	120.315	129.637	113.579	20.6663	121.177	2.55176	5.9e-197	1.72539e-193	--	XP_010920409.1 uncharacterized protein LOC105044287 [Elaeis guineensis]	-	-	-	-	GO:0005577//fibrinogen complex	GO:0005102//signaling receptor binding	GO:0030168//platelet activation;GO:0051258//protein polymerization	--
ncbi_105045696	23350	22141	13994	3966	4953	6390	906.922	911.465	864.549	175.472	179.16	175.478	894.312	176.703	-2.33945	1.38812e-154	3.76945e-151	HSP70-4	XP_019706236.1 probable mediator of RNA polymerase II transcription subunit 37c [Elaeis guineensis]	Genetic Information Processing;Genetic Information Processing;Cellular Processes	Folding, sorting and degradation;Transcription;Transport and catabolism	ko04141//Protein processing in endoplasmic reticulum;ko03040//Spliceosome;ko04144//Endocytosis	K03283;K03283;K03283	-	GO:0004856//xylulokinase activity;GO:0005515//protein binding;GO:0005524//ATP binding;GO:0016773//phosphotransferase activity, alcohol group as acceptor;GO:0016887//ATP hydrolysis activity;GO:0051082//unfolded protein binding	GO:0005975//carbohydrate metabolic process;GO:0005997//xylulose metabolic process;GO:0006457//protein folding;GO:0006950//response to stress;GO:0008360//regulation of cell shape;GO:0042732//D-xylose metabolic process;GO:0043093//FtsZ-dependent cytokinesis	--
ncbi_105048273	1775	1747	1036	5724	7210	8828	137.765	143.713	127.899	506.072	521.156	484.442	136.459	503.89	1.88464	1.57238e-152	3.98514e-149	BURP3	XP_010925839.1 BURP domain-containing protein 3 [Elaeis guineensis]	-	-	-	-	-	-	-	--
ncbi_105055610	1093	945	643	82	94	142	59.221	54.268	55.415	5.061	4.743	5.44	56.3013	5.08133	-3.46989	1.32499e-150	3.14825e-147	DCR	XP_010935790.1 BAHD acyltransferase DCR [Elaeis guineensis]	-	-	-	-	GO:0005890//sodium:potassium-exchanging ATPase complex	GO:0016747//acyltransferase activity, transferring groups other than amino-acyl groups	GO:0006813//potassium ion transport;GO:0006814//sodium ion transport	--
ncbi_105043183	1016	941	540	12	20	23	58.653	57.577	49.586	0.789	1.075	0.939	55.272	0.934333	-5.88647	1.20267e-134	2.57609e-131	LTL1	XP_010918935.1 GDSL esterase/lipase LTL1 [Elaeis guineensis]	-	-	-	-	-	GO:0016788//hydrolase activity, acting on ester bonds	-	--
ncbi_105039766	1797	1577	1013	252	298	395	76.05	70.375	68.489	12.482	11.285	11.586	71.638	11.7843	-2.60385	1.21971e-134	2.57609e-131	RBK1	XP_010914329.1 receptor-like cytosolic serine/threonine-protein kinase RBK1 isoform X1 [Elaeis guineensis]	-	-	-	-	-	GO:0004672//protein kinase activity;GO:0005524//ATP binding	GO:0006468//protein phosphorylation	--
ncbi_105055971	1150	1093	725	2757	3425	4148	59.86	60.467	60.455	165.25	167.769	155.152	60.2607	162.724	1.43314	1.10566e-131	2.21231e-128	CYP75B137	XP_010936313.1 flavonoid 3'-monooxygenase [Elaeis guineensis]	Metabolism;Metabolism;Metabolism;Metabolism	Global and overview maps;Global and overview maps;Biosynthesis of other secondary metabolites;Biosynthesis of other secondary metabolites	ko01100//Metabolic pathways;ko01110//Biosynthesis of secondary metabolites;ko00941//Flavonoid biosynthesis;ko00944//Flavone and flavonol biosynthesis	K05280;K05280;K05280;K05280	-	GO:0005506//iron ion binding;GO:0016705//oxidoreductase activity, acting on paired donors, with incorporation or reduction of molecular oxygen;GO:0020037//heme binding	-	--
ncbi_105048272	4486	4269	2573	13014	15926	21476	312.399	315.091	285.005	1032.36	1032.87	1057.4	304.165	1040.88	1.77488	4.28157e-128	8.13862e-125	BURP3	XP_010925838.1 BURP domain-containing protein 6 [Elaeis guineensis]	-	-	-	-	-	-	-	--
ncbi_105046082	206	165	105	870	963	1173	24.777	21.034	20.088	119.199	107.869	99.751	21.9663	108.94	2.31016	5.0582e-128	9.15703e-125	--	XP_010922883.1 desiccation-related protein clone PCC6-19 [Elaeis guineensis]	-	-	-	-	-	-	GO:0009415//response to water	--
ncbi_105032701	2901	2422	1380	248	248	287	145.384	128.648	110.005	14.158	11.575	10.169	128.012	11.9673	-3.41911	8.29381e-128	1.43321e-124	CYP86B1	XP_010905514.2 cytochrome P450 86B1-like [Elaeis guineensis]	Metabolism	Lipid metabolism	ko00073//Cutin, suberine and wax biosynthesis	K15402	-	GO:0005506//iron ion binding;GO:0016705//oxidoreductase activity, acting on paired donors, with incorporation or reduction of molecular oxygen;GO:0020037//heme binding	-	--
ncbi_105041257	812	681	481	2504	3056	3287	94.172	83.709	88.731	330.804	330.073	269.528	88.8707	310.135	1.80312	1.86093e-120	3.07596e-117	HSP16.9B	XP_010916441.1 16.9 kDa class I heat shock protein 2 [Elaeis guineensis]	Genetic Information Processing	Folding, sorting and degradation	ko04141//Protein processing in endoplasmic reticulum	K13993	-	-	-	--
ncbi_105048264	603	541	374	1605	1886	2609	40.028	38.063	39.489	121.363	116.593	122.449	39.1933	120.135	1.61598	2.61969e-120	4.1497e-117	GOLS1	XP_010925832.1 galactinol synthase 1 [Elaeis guineensis]	Metabolism;Metabolism	Global and overview maps;Carbohydrate metabolism	ko01100//Metabolic pathways;ko00052//Galactose metabolism	K18819;K18819	-	GO:0016757//glycosyltransferase activity	GO:0006486//protein glycosylation	--
ncbi_105042911	813	691	428	39	33	52	44.528	40.113	37.286	2.433	1.683	2.014	40.6423	2.04333	-4.31399	7.20751e-119	1.09603e-115	CYP86A2	XP_010918585.1 cytochrome P450 86A8 [Elaeis guineensis]	Metabolism;Metabolism	Global and overview maps;Lipid metabolism	ko01100//Metabolic pathways;ko00073//Cutin, suberine and wax biosynthesis	K15398;K15398	-	GO:0005506//iron ion binding;GO:0016705//oxidoreductase activity, acting on paired donors, with incorporation or reduction of molecular oxygen;GO:0020037//heme binding	-	--
ncbi_105053538	144	95	85	789	1080	1251	3.313	2.327	3.126	36.786	42.02	36.999	2.922	38.6017	3.72364	3.80253e-117	5.56004e-114	-	-	-	-	-	-	-	-	-	-
ncbi_105044236	1731	1602	1062	390	444	574	117.753	116.698	114.925	30.953	28.127	27.607	116.459	28.8957	-2.01089	1.42215e-114	2.00245e-111	--	XP_010920363.1 LOW QUALITY PROTEIN: proline-rich protein 2-like [Elaeis guineensis]	-	-	-	-	-	-	-	--
ncbi_105035639	1223	1063	675	3110	3956	4869	79.899	73.605	70.142	231.443	240.691	224.901	74.5487	232.345	1.64001	2.61855e-113	3.55533e-110	ANR	XP_010909561.1 anthocyanidin reductase ((2S)-flavan-3-ol-forming) [Elaeis guineensis]	Metabolism;Metabolism;Metabolism	Global and overview maps;Global and overview maps;Biosynthesis of other secondary metabolites	ko01100//Metabolic pathways;ko01110//Biosynthesis of secondary metabolites;ko00941//Flavonoid biosynthesis	K08695;K08695;K08695	-	GO:0003700//DNA-binding transcription factor activity;GO:0003824//catalytic activity;GO:0003854//3-beta-hydroxy-delta5-steroid dehydrogenase activity;GO:0003978//UDP-glucose 4-epimerase activity;GO:0004043//L-aminoadipate-semialdehyde dehydrogenase activity;GO:0008446//GDP-mannose 4,6-dehydratase activity;GO:0008460//dTDP-glucose 4,6-dehydratase activity;GO:0008712//ADP-glyceromanno-heptose 6-epi…	GO:0000271//polysaccharide biosynthetic process;GO:0005975//carbohydrate metabolic process;GO:0006012//galactose metabolic process;GO:0006355//regulation of transcription, DNA-templated;GO:0006694//steroid biosynthetic process;GO:0009243//O antigen biosynthetic process;GO:0009244//lipopolysaccharide core region biosynthetic process;GO:0019305//dTDP-rhamnose biosynthetic process;GO:0019878//lysine…	--
ncbi_105054712	734	647	385	28	40	41	14.39	13.444	12.006	0.625	0.73	0.568	13.28	0.641	-4.37279	3.155e-110	4.13599e-107	ABCG45	XP_010934582.1 ABC transporter G family member 45 [Elaeis guineensis]	-	-	-	-	GO:0005575//cellular_component;GO:0005887//integral component of plasma membrane;GO:0009380//excinuclease repair complex;GO:0009898//cytoplasmic side of plasma membrane;GO:0016020//membrane;GO:0016021//integral component of membrane;GO:0043190//ATP-binding cassette (ABC) transporter complex;GO:0055051//ATP-binding cassette (ABC) transporter complex, integrated substrate binding;GO:0055052//ATP-bi…	GO:0000166//nucleotide binding;GO:0003674//molecular_function;GO:0003677//DNA binding;GO:0003924//GTPase activity;GO:0004527//exonuclease activity;GO:0005260//intracellularly ATP-gated chloride channel activity;GO:0005319//lipid transporter activity;GO:0005524//ATP binding;GO:0005525//GTP binding;GO:0009381//excinuclease ABC activity;GO:0015220//choline transmembrane transporter activity;GO:00152…	GO:0000910//cytokinesis;GO:0002949//tRNA threonylcarbamoyladenosine modification;GO:0006260//DNA replication;GO:0006289//nucleotide-excision repair;GO:0006310//DNA recombination;GO:0006576//cellular biogenic amine metabolic process;GO:0006810//transport;GO:0006817//phosphate ion transport;GO:0006824//cobalt ion transport;GO:0006869//lipid transport;GO:0007601//visual perception;GO:0008150//biolog…	--
ncbi_105032396	2287	2049	1181	329	342	429	92.949	88.223	76.012	15.027	12.862	12.042	85.728	13.3103	-2.68722	2.2033e-109	2.7921e-106	ZSS1	XP_010905142.1 alpha-humulene synthase [Elaeis guineensis]	Metabolism	Metabolism of terpenoids and polyketides	ko00909//Sesquiterpenoid and triterpenoid biosynthesis	K15803	-	GO:0000287//magnesium ion binding;GO:0003723//RNA binding;GO:0010333//terpene synthase activity;GO:0016829//lyase activity	-	--
ncbi_105036413	1313	1220	763	217	270	316	151.721	149.398	140.248	28.551	29.004	25.827	147.122	27.794	-2.40417	1.77951e-107	2.18231e-104	--	XP_010910480.1 protein PHLOEM PROTEIN 2-LIKE A1 [Elaeis guineensis]	-	-	-	-	-	-	-	--
ncbi_105047950	3593	3206	1893	543	614	863	225.484	213.247	188.962	38.818	35.885	38.292	209.231	37.665	-2.4738	1.00417e-106	1.19299e-103	APG	XP_010925408.1 GDSL esterase/lipase APG [Elaeis guineensis]	-	-	-	-	-	GO:0016788//hydrolase activity, acting on ester bonds	-	--
ncbi_105040761	3230	2830	2157	6285	7482	9498	72.102	66.957	76.588	159.817	155.545	149.905	71.8823	155.089	1.10939	1.23044e-106	1.41751e-103	BAG6	XP_010915740.1 BAG family molecular chaperone regulator 6 [Elaeis guineensis]	-	-	-	-	-	GO:0005515//protein binding;GO:0051087//chaperone binding	-	--
ncbi_105042017	3853	3333	1998	542	610	894	394.016	361.252	324.993	63.137	58.094	64.638	360.087	61.9563	-2.53902	8.79144e-101	9.83012e-98	HSP17.4B	XP_010917421.1 17.4 kDa class III heat shock protein [Elaeis guineensis]	Genetic Information Processing	Folding, sorting and degradation	ko04141//Protein processing in endoplasmic reticulum	K13993	-	-	-	--
MSTRG.16327	847	731	447	47	55	97	70.242	64.253	58.964	4.44	4.248	5.688	64.4863	4.792	-3.75029	2.5132e-100	2.72983e-97	--	LLA-115 [Lilium longiflorum]	-	-	-	-	-	-	-	--
ncbi_105059410	371	326	216	1006	1195	1643	25.161	23.433	23.301	77.717	75.475	78.781	23.965	77.3243	1.68999	1.50128e-99	1.58539e-96	F3H-1	XP_010940993.1 naringenin,2-oxoglutarate 3-dioxygenase [Elaeis guineensis]	Metabolism;Metabolism;Metabolism	Global and overview maps;Global and overview maps;Biosynthesis of other secondary metabolites	ko01100//Metabolic pathways;ko01110//Biosynthesis of secondary metabolites;ko00941//Flavonoid biosynthesis	K00475;K00475;K00475	-	GO:0016491//oxidoreductase activity	-	--
ncbi_105048473	355	366	209	1072	1306	1768	22.263	24.328	20.848	76.582	76.277	78.393	22.4797	77.084	1.77781	2.10203e-94	2.15981e-91	ANT18	XP_010926084.1 dihydroflavonol 4-reductase [Elaeis guineensis]	Metabolism;Metabolism;Metabolism	Global and overview maps;Global and overview maps;Biosynthesis of other secondary metabolites	ko01100//Metabolic pathways;ko01110//Biosynthesis of secondary metabolites;ko00941//Flavonoid biosynthesis	K13082;K13082;K13082	-	GO:0003824//catalytic activity;GO:0003854//3-beta-hydroxy-delta5-steroid dehydrogenase activity;GO:0003978//UDP-glucose 4-epimerase activity;GO:0008460//dTDP-glucose 4,6-dehydratase activity;GO:0008667//2,3-dihydro-2,3-dihydroxybenzoate dehydrogenase activity;GO:0008712//ADP-glyceromanno-heptose 6-epimerase activity;GO:0016616//oxidoreductase activity, acting on the CH-OH group of donors, NAD or …	GO:0005975//carbohydrate metabolic process;GO:0006012//galactose metabolic process;GO:0006694//steroid biosynthetic process;GO:0008152//metabolic process;GO:0009243//O antigen biosynthetic process;GO:0009244//lipopolysaccharide core region biosynthetic process;GO:0019305//dTDP-rhamnose biosynthetic process	--
ncbi_105049730	759	704	458	1813	2405	2999	68.241	68.899	62.402	184.564	203.75	192.655	66.514	193.656	1.54177	9.03878e-93	9.04282e-90	LIR1	XP_010927772.1 light-regulated protein, chloroplastic [Elaeis guineensis]	-	-	-	-	GO:0009507//chloroplast	-	-	--
ncbi_105033629	813	783	483	112	118	178	35.752	36.495	33.785	5.61	4.833	5.534	35.344	5.32567	-2.73043	2.05843e-92	2.00655e-89	HTH	XP_010906842.1 protein HOTHEAD [Elaeis guineensis]	Metabolism	Lipid metabolism	ko00073//Cutin, suberine and wax biosynthesis	K15403	-	GO:0008767//UDP-galactopyranose mutase activity;GO:0008812//choline dehydrogenase activity;GO:0016491//oxidoreductase activity;GO:0016614//oxidoreductase activity, acting on CH-OH group of donors;GO:0016701//oxidoreductase activity, acting on single donors with incorporation of molecular oxygen;GO:0045550//geranylgeranyl reductase activity;GO:0050660//flavin adenine dinucleotide binding	GO:0006744//ubiquinone biosynthetic process;GO:0009273//peptidoglycan-based cell wall biogenesis;GO:0015995//chlorophyll biosynthetic process;GO:0019285//glycine betaine biosynthetic process from choline;GO:0030494//bacteriochlorophyll biosynthetic process	--
ncbi_105058893	1473	1405	851	3369	3816	5374	113.147	114.178	102.903	297.015	275.758	294.845	110.076	289.206	1.3936	8.79329e-92	8.35737e-89	GSTF12	XP_010940257.1 glutathione S-transferase F12 [Elaeis guineensis]	Metabolism;Metabolism	Global and overview maps;Metabolism of other amino acids	ko01100//Metabolic pathways;ko00480//Glutathione metabolism	K00799;K00799	-	GO:0005515//protein binding;GO:0016034//maleylacetoacetate isomerase activity	GO:0006559//L-phenylalanine catabolic process;GO:0006572//tyrosine catabolic process;GO:0006749//glutathione metabolic process	--
ncbi_105042770	8112	7447	4560	1289	1676	2304	327.25	318.415	292.605	59.235	62.968	65.716	312.757	62.6397	-2.31989	1.78929e-90	1.65911e-87	HSP70	XP_010918390.1 heat shock cognate 70 kDa protein 2 [Elaeis guineensis]	Genetic Information Processing;Genetic Information Processing;Cellular Processes	Folding, sorting and degradation;Transcription;Transport and catabolism	ko04141//Protein processing in endoplasmic reticulum;ko03040//Spliceosome;ko04144//Endocytosis	K03283;K03283;K03283	-	GO:0004856//xylulokinase activity;GO:0005515//protein binding;GO:0005524//ATP binding;GO:0016773//phosphotransferase activity, alcohol group as acceptor;GO:0016887//ATP hydrolysis activity;GO:0051082//unfolded protein binding	GO:0005975//carbohydrate metabolic process;GO:0005997//xylulose metabolic process;GO:0006457//protein folding;GO:0006950//response to stress;GO:0008360//regulation of cell shape;GO:0042732//D-xylose metabolic process;GO:0043093//FtsZ-dependent cytokinesis	--
ncbi_105045377	943	739	461	56	87	92	26.242	22.047	20.438	1.733	2.278	1.855	22.909	1.95533	-3.55043	1.89219e-90	1.71275e-87	HSP70-14	XP_010925584.1 heat shock 70 kDa protein 14 [Elaeis guineensis]	-	-	-	-	GO:0005576//extracellular region	GO:0005515//protein binding;GO:0005524//ATP binding;GO:0008289//lipid binding;GO:0016887//ATP hydrolysis activity;GO:0051082//unfolded protein binding	GO:0006457//protein folding;GO:0006869//lipid transport;GO:0006950//response to stress;GO:0008360//regulation of cell shape;GO:0042157//lipoprotein metabolic process	--
ncbi_105041256	90	77	49	433	494	631	8.197	7.433	7.099	44.925	41.903	40.635	7.57633	42.4877	2.48747	1.18643e-88	1.04894e-85	HSP18.5-C	XP_010916440.1 18.1 kDa class I heat shock protein [Elaeis guineensis]	Genetic Information Processing	Folding, sorting and degradation	ko04141//Protein processing in endoplasmic reticulum	K13993	-	-	-	--
ncbi_105044283	258	283	135	1052	1240	1412	17.8	20.604	14.965	82.893	79.57	68.608	17.7897	77.0237	2.11426	3.37198e-88	2.91346e-85	PIP2-4	XP_010920405.1 aquaporin PIP2-4 isoform X1 [Elaeis guineensis]	-	-	-	-	GO:0016020//membrane;GO:0016021//integral component of membrane	GO:0004930//G protein-coupled receptor activity;GO:0015267//channel activity	GO:0007186//G protein-coupled receptor signaling pathway;GO:0055085//transmembrane transport	--
ncbi_105035842	906	829	536	1986	2492	3309	54.198	52.562	51.002	135.334	138.833	139.956	52.5873	138.041	1.39231	4.24122e-88	3.58308e-85	LDOX	XP_010909855.1 leucoanthocyanidin dioxygenase [Elaeis guineensis]	Metabolism;Metabolism;Metabolism	Global and overview maps;Global and overview maps;Biosynthesis of other secondary metabolites	ko01100//Metabolic pathways;ko01110//Biosynthesis of secondary metabolites;ko00941//Flavonoid biosynthesis	K05277;K05277;K05277	-	GO:0016491//oxidoreductase activity	-	--
ncbi_105042198	510	448	292	1172	1473	1899	32.364	30.132	29.474	84.72	87.052	85.202	30.6567	85.658	1.48239	4.62239e-87	3.8202e-84	PR	XP_010917619.1 perakine reductase [Elaeis guineensis]	-	-	-	-	-	GO:0047834//D-threo-aldose 1-dehydrogenase activity	-	--
ncbi_105041825	146	132	77	556	747	884	5.181	5.678	4.97	18.249	19.524	18.072	5.27633	18.615	1.81886	1.62236e-86	1.31228e-83	VHA-c''1	XP_010917210.1 V-type proton ATPase subunit c''2 [Elaeis guineensis]	Metabolism;Metabolism;Cellular Processes	Global and overview maps;Energy metabolism;Transport and catabolism	ko01100//Metabolic pathways;ko00190//Oxidative phosphorylation;ko04145//Phagosome	K03661;K03661;K03661	GO:0016471//vacuolar proton-transporting V-type ATPase complex;GO:0033177//proton-transporting two-sector ATPase complex, proton-transporting domain	GO:0008553//P-type proton-exporting transporter activity;GO:0015078//proton transmembrane transporter activity	GO:1902600//proton transmembrane transport	--
ncbi_105032510	240	233	150	669	827	1053	13.933	14.012	13.39	42.567	43.198	42.321	13.7783	42.6953	1.63168	3.46968e-83	2.74806e-80	CGLD27	XP_010905270.1 protein CONSERVED IN THE GREEN LINEAGE AND DIATOMS 27, chloroplastic [Elaeis guineensis]	-	-	-	-	-	-	-	--
ncbi_105053954	222	172	91	1015	1217	1252	16.524	13.569	10.774	86.061	84.362	65.889	13.6223	78.7707	2.53168	4.281e-83	3.32144e-80	ERF5	XP_010933605.1 ethylene-responsive transcription factor ERF105 [Elaeis guineensis]	-	-	-	-	-	GO:0003700//DNA-binding transcription factor activity	GO:0006355//regulation of transcription, DNA-templated	ERF
ncbi_105060088	6905	6431	4002	1782	2170	2752	407.949	402.636	375.614	118.52	117.513	112.703	395.4	116.245	-1.76614	5.25354e-82	3.99447e-79	TUBA	RWR74033.1 tubulin alpha chain-like protein [Cinnamomum micranthum f. kanehirae]	Cellular Processes	Transport and catabolism	ko04145//Phagosome	K07374	-	GO:0003924//GTPase activity	-	--
ncbi_105038569	675	554	330	1681	2027	2448	66.194	57.582	51.475	187.783	185.123	169.733	58.417	180.88	1.63057	1.67876e-81	1.2514e-78	HSP22.7	XP_010912721.1 22.7 kDa class IV heat shock protein [Elaeis guineensis]	Genetic Information Processing	Folding, sorting and degradation	ko04141//Protein processing in endoplasmic reticulum	K13993	-	-	-	--
ncbi_105036436	13	17	25	427	419	632	1.891	2.562	5.472	78.473	63.164	72.33	3.30833	71.3223	4.43018	5.44446e-80	3.98042e-77	CHIT3	XP_010910507.1 acidic endochitinase, partial [Elaeis guineensis]	Metabolism;Metabolism	Global and overview maps;Carbohydrate metabolism	ko01100//Metabolic pathways;ko00520//Amino sugar and nucleotide sugar metabolism	K01183;K01183	-	-	GO:0005975//carbohydrate metabolic process	--
ncbi_105053945	565	429	318	40	33	51	35.677	28.715	31.956	2.875	1.948	2.264	32.116	2.36233	-3.76501	9.23642e-80	6.6253e-77	--	XP_010933592.1 uncharacterized protein LOC105053945 [Elaeis guineensis]	-	-	-	-	-	GO:0016747//acyltransferase activity, transferring groups other than amino-acyl groups	-	--
ncbi_105033626	239	263	195	788	985	1260	8.394	9.604	10.745	31.685	32.836	31.925	9.581	32.1487	1.74651	9.54789e-78	6.72189e-75	PIL13	XP_029117053.1 transcription factor PIF4 isoform X1 [Elaeis guineensis]	Environmental Information Processing	Signal transduction	ko04075//Plant hormone signal transduction	K16189	-	GO:0046983//protein dimerization activity	-	bHLH
ncbi_105041200	985	917	640	1940	2529	3072	28.513	28.135	29.468	63.971	68.179	62.874	28.7053	65.008	1.1793	1.66033e-77	1.14765e-74	XYL1	XP_010916365.1 alpha-xylosidase 1 [Elaeis guineensis]	-	-	-	-	-	GO:0004553//hydrolase activity, hydrolyzing O-glycosyl compounds	GO:0005975//carbohydrate metabolic process	--
ncbi_105047278	141	108	93	502	565	781	12.504	10.151	13.118	50.711	46.662	48.968	11.9243	48.7803	2.03239	4.38902e-77	2.9796e-74	--	XP_010924439.1 protein E6 [Elaeis guineensis]	-	-	-	-	-	-	-	--
ncbi_105042195	1911	1570	1076	427	503	623	47.588	42.654	43.094	12.109	11.119	10.947	44.4453	11.3917	-1.96405	5.25612e-77	3.50565e-74	HSFA2C	XP_019705092.1 heat stress transcription factor A-2c [Elaeis guineensis]	-	-	-	-	GO:0005886//plasma membrane	GO:0003674//molecular_function;GO:0003677//DNA binding;GO:0003700//DNA-binding transcription factor activity;GO:0022857//transmembrane transporter activity;GO:0043565//sequence-specific DNA binding	GO:0006355//regulation of transcription, DNA-templated;GO:0008150//biological_process;GO:0055085//transmembrane transport	HSF
ncbi_105060813	748	661	411	1536	1924	2318	27.393	26.67	25.754	63.504	65.275	59.838	26.6057	62.8723	1.24069	2.88292e-76	1.88965e-73	SBT1.2	XP_010942947.1 subtilisin-like protease SBT1.2 [Elaeis guineensis]	-	-	-	-	-	GO:0008236//serine-type peptidase activity	GO:0006508//proteolysis;GO:0009306//protein secretion	--
ncbi_105043733	493	455	260	1162	1461	1922	35.872	35.09	30.092	96.314	99.004	98.879	33.6847	98.0657	1.54166	4.52822e-72	2.91778e-69	ERF5	XP_010919711.1 ethylene-responsive transcription factor ERF105 [Elaeis guineensis]	-	-	-	-	-	GO:0003700//DNA-binding transcription factor activity	GO:0006355//regulation of transcription, DNA-templated	ERF
ncbi_105060523	139	138	94	515	711	766	4.077	3.939	3.998	16.546	19.103	16.228	4.00467	17.2923	2.11038	2.71203e-71	1.71839e-68	--	XP_029116405.1 LOW QUALITY PROTEIN: CAP-Gly domain-containing linker protein 1 [Elaeis guineensis]	-	-	-	-	-	GO:0005524//ATP binding	GO:0007059//chromosome segregation;GO:0030261//chromosome condensation	--
ncbi_105059278	8204	7459	5017	2289	2946	3635	582.027	560.865	566.143	184.984	194.644	182.331	569.678	187.32	-1.60465	4.81736e-71	3.00232e-68	CDI	XP_010940823.1 protein CDI [Elaeis guineensis]	-	-	-	-	-	-	-	--
ncbi_105053944	958	856	531	184	184	270	64.849	61.414	57.156	14.193	11.595	12.94	61.1397	12.9093	-2.24369	1.9562e-69	1.1995e-66	--	XP_010933591.1 uncharacterized protein LOC105053944 [Elaeis guineensis]	-	-	-	-	-	GO:0016747//acyltransferase activity, transferring groups other than amino-acyl groups	-	--
ncbi_105059862	1217	1174	637	170	232	279	138.29	141.412	115.123	22.017	24.603	22.405	131.608	23.0083	-2.51602	2.53272e-69	1.52835e-66	--	XP_010941636.1 protein PHLOEM PROTEIN 2-LIKE A1 [Elaeis guineensis]	-	-	-	-	-	-	-	--
ncbi_105040393	1870	1666	1055	468	511	714	76.058	71.352	68.339	22.904	20.061	21.237	71.9163	21.4007	-1.74866	1.06958e-68	6.35345e-66	--	XP_010915201.2 protein ALP1-like [Elaeis guineensis]	-	-	-	-	-	GO:0016788//hydrolase activity, acting on ester bonds	-	--
ncbi_105051159	53	39	22	334	352	440	1.639	1.232	1.12	11.756	10.095	9.594	1.33033	10.4817	2.97801	6.11463e-68	3.57631e-65	CLC-B	XP_019708276.1 chloride channel protein CLC-b [Elaeis guineensis]	-	-	-	-	GO:0016020//membrane	GO:0005247//voltage-gated chloride channel activity	GO:0006821//chloride transport;GO:0055085//transmembrane transport	--
ncbi_105035002	170	144	78	524	603	817	10.894	9.781	7.951	38.253	35.989	37.018	9.542	37.0867	1.95854	9.88827e-68	5.6958e-65	FAD4	XP_010908683.1 fatty acid desaturase 4, chloroplastic [Elaeis guineensis]	-	-	-	-	-	GO:0005506//iron ion binding;GO:0016491//oxidoreductase activity	GO:0008610//lipid biosynthetic process	--
ncbi_105042178	18	16	9	286	323	365	2.345	2.209	1.865	42.446	39.191	33.622	2.13967	38.4197	4.16639	3.83521e-65	2.17617e-62	WIN1	XP_010917598.1 pathogenesis-related protein PR-4 [Elaeis guineensis]	-	-	-	-	-	-	GO:0042742//defense response to bacterium;GO:0050832//defense response to fungus	--
ncbi_105036952	89	67	63	366	416	565	7.342	5.837	8.448	34.462	32.517	33.414	7.209	33.4643	2.21475	1.65698e-64	9.26373e-62	HSP23.6	XP_010910970.1 small heat shock protein, chloroplastic [Elaeis guineensis]	Genetic Information Processing	Folding, sorting and degradation	ko04141//Protein processing in endoplasmic reticulum	K13993	-	-	-	--
ncbi_105049549	584	520	310	1135	1340	1739	16.388	15.466	13.837	36.282	35.02	34.503	15.2303	35.2683	1.21143	1.00306e-62	5.52655e-60	CLPB3	XP_010927528.1 chaperone protein ClpB3, mitochondrial [Elaeis guineensis]	-	-	-	-	GO:0000502//proteasome complex;GO:0009360//DNA polymerase III complex;GO:0009368//endopeptidase Clp complex;GO:0009376//HslUV protease complex;GO:0009379//Holliday junction helicase complex;GO:0033104//type VI protein secretion system complex	GO:0003677//DNA binding;GO:0003678//DNA helicase activity;GO:0003723//RNA binding;GO:0003724//RNA helicase activity;GO:0003887//DNA-directed DNA polymerase activity;GO:0003924//GTPase activity;GO:0004176//ATP-dependent peptidase activity;GO:0004222//metalloendopeptidase activity;GO:0004252//serine-type endopeptidase activity;GO:0005198//structural molecule activity;GO:0005524//ATP binding;GO:0005…	GO:0002949//tRNA threonylcarbamoyladenosine modification;GO:0006260//DNA replication;GO:0006281//DNA repair;GO:0006310//DNA recombination;GO:0006355//regulation of transcription, DNA-templated;GO:0006457//protein folding;GO:0006508//proteolysis;GO:0006576//cellular biogenic amine metabolic process;GO:0007059//chromosome segregation;GO:0009306//protein secretion;GO:0010498//proteasomal protein cat…	--
ncbi_105052932	1169	1043	717	1819	2076	2582	90.345	85.435	88.14	160.138	149.42	141.086	87.9733	150.215	0.771887	1.05886e-62	5.75069e-60	XTH22	XP_010932220.1 xyloglucan endotransglucosylase/hydrolase protein 22 [Elaeis guineensis]	Environmental Information Processing	Signal transduction	ko04075//Plant hormone signal transduction	K14504	GO:0005618//cell wall;GO:0048046//apoplast	GO:0004553//hydrolase activity, hydrolyzing O-glycosyl compounds;GO:0016762//xyloglucan:xyloglucosyl transferase activity	GO:0005975//carbohydrate metabolic process;GO:0006073//cellular glucan metabolic process	--
ncbi_105059016	1360	1124	863	369	408	488	67.745	59.343	68.378	20.938	18.927	17.187	65.1553	19.0173	-1.77657	1.69193e-62	9.05945e-60	CYP77A2	XP_010940445.1 cytochrome P450 77A2 [Elaeis guineensis]	Metabolism	Lipid metabolism	ko00073//Cutin, suberine and wax biosynthesis	K21995	-	GO:0005506//iron ion binding;GO:0016705//oxidoreductase activity, acting on paired donors, with incorporation or reduction of molecular oxygen;GO:0020037//heme binding	-	--
ncbi_105046935	6885	5968	4286	10388	11042	14960	697.01	640.36	690.163	1197.95	1041.05	1070.79	675.844	1103.26	0.707016	1.33963e-61	7.07343e-59	PSBQ1	XP_010923989.1 oxygen-evolving enhancer protein 3-1, chloroplastic [Elaeis guineensis]	Metabolism;Metabolism	Global and overview maps;Energy metabolism	ko01100//Metabolic pathways;ko00195//Photosynthesis	K08901;K08901	GO:0009523//photosystem II;GO:0009654//photosystem II oxygen evolving complex;GO:0019898//extrinsic component of membrane;GO:0030096//plasma membrane-derived thylakoid photosystem II	GO:0003674//molecular_function;GO:0005509//calcium ion binding	GO:0015979//photosynthesis	--
ncbi_105040489	1878	1657	1014	409	471	670	116.119	108.63	99.74	28.732	27.033	29.336	108.163	28.367	-1.93092	5.46553e-61	2.84634e-58	KUA1	XP_010915341.1 transcription factor KUA1 isoform X1 [Elaeis guineensis]	-	-	-	-	-	GO:0003676//nucleic acid binding;GO:0008270//zinc ion binding;GO:0008752//FMN reductase activity	GO:0044273//sulfur compound catabolic process	MYB_related
ncbi_105053729	304	290	195	645	759	996	24.725	24.915	25.223	59.768	57.482	57.352	24.9543	58.2007	1.22175	5.07781e-60	2.60869e-57	At5g08350	XP_029123029.1 GEM-like protein 7 [Elaeis guineensis]	-	-	-	-	-	-	-	--
ncbi_105061550	42	47	30	277	368	404	3.171	3.791	3.623	23.983	26.041	21.713	3.52833	23.9123	2.7607	1.64774e-59	8.35229e-57	BURP3	XP_010943940.3 BURP domain-containing protein 6 [Elaeis guineensis]	-	-	-	-	-	-	-	--
ncbi_105056954	1439	1081	745	243	304	386	55.891	44.501	46.026	10.751	10.996	10.6	48.806	10.7823	-2.17839	1.85738e-58	9.29106e-56	HSP70	XP_010937646.1 heat shock cognate 70 kDa protein 2 [Elaeis guineensis]	Genetic Information Processing;Genetic Information Processing;Cellular Processes	Folding, sorting and degradation;Transcription;Transport and catabolism	ko04141//Protein processing in endoplasmic reticulum;ko03040//Spliceosome;ko04144//Endocytosis	K03283;K03283;K03283	-	GO:0004856//xylulokinase activity;GO:0005515//protein binding;GO:0005524//ATP binding;GO:0016773//phosphotransferase activity, alcohol group as acceptor;GO:0016887//ATP hydrolysis activity;GO:0051082//unfolded protein binding	GO:0005975//carbohydrate metabolic process;GO:0005997//xylulose metabolic process;GO:0006457//protein folding;GO:0006950//response to stress;GO:0008360//regulation of cell shape;GO:0042732//D-xylose metabolic process;GO:0043093//FtsZ-dependent cytokinesis	--
ncbi_105053412	1896	1723	1056	3334	4210	4922	94.06	90.566	83.004	186.238	192.113	170.324	89.21	182.892	1.03571	4.10961e-58	2.02903e-55	--	XP_010932847.1 uncharacterized protein LOC105053412 isoform X1 [Elaeis guineensis]	-	-	-	-	-	-	-	--
ncbi_105036530	492	456	341	73	93	132	18.476	17.861	20.199	3.067	3.275	3.38	18.8453	3.24067	-2.53984	9.61085e-58	4.6843e-55	ACD6	XP_010910593.2 ankyrin repeat-containing protein NPR4-like [Elaeis guineensis]	-	-	-	-	-	GO:0005515//protein binding;GO:0022857//transmembrane transporter activity	GO:0055085//transmembrane transport	--
ncbi_105053174	490	441	343	922	1115	1435	11.059	10.579	12.637	24.593	23.996	23.096	11.425	23.895	1.06451	2.74289e-57	1.31995e-54	TPS6	XP_010932535.1 alpha,alpha-trehalose-phosphate synthase [UDP-forming] 6 [Elaeis guineensis]	Metabolism;Metabolism;Metabolism	Global and overview maps;Global and overview maps;Carbohydrate metabolism	ko01100//Metabolic pathways;ko01110//Biosynthesis of secondary metabolites;ko00500//Starch and sucrose metabolism	K16055;K16055;K16055	-	GO:0003824//catalytic activity;GO:0003825//alpha,alpha-trehalose-phosphate synthase (UDP-forming) activity;GO:0004805//trehalose-phosphatase activity;GO:0008967//phosphoglycolate phosphatase activity;GO:0016787//hydrolase activity;GO:0033828//glucosylglycerol-phosphate synthase activity	GO:0005992//trehalose biosynthetic process;GO:0006970//response to osmotic stress;GO:0008152//metabolic process	--
ncbi_105054741	314	355	207	18	23	16	11.643	13.952	12.209	0.76	0.794	0.419	12.6013	0.657667	-4.26008	3.75693e-57	1.78534e-54	HSP83A	XP_010934626.1 heat shock protein 83 [Elaeis guineensis]	Genetic Information Processing;Organismal Systems	Folding, sorting and degradation;Environmental adaptation	ko04141//Protein processing in endoplasmic reticulum;ko04626//Plant-pathogen interaction	K04079;K04079	-	GO:0005524//ATP binding;GO:0016887//ATP hydrolysis activity;GO:0051082//unfolded protein binding	GO:0006457//protein folding;GO:0032418//lysosome localization	--
ncbi_105048962	128	130	112	476	620	688	5.688	6.15	7.898	24.111	25.676	21.62	6.57867	23.8023	1.85524	6.29384e-57	2.95399e-54	AS1	XP_010926766.1 polyphenol oxidase, chloroplastic [Elaeis guineensis]	Metabolism;Metabolism;Metabolism;Metabolism	Global and overview maps;Global and overview maps;Amino acid metabolism;Biosynthesis of other secondary metabolites	ko01100//Metabolic pathways;ko01110//Biosynthesis of secondary metabolites;ko00350//Tyrosine metabolism;ko00950//Isoquinoline alkaloid biosynthesis	K00422;K00422;K00422;K00422	-	GO:0004097//catechol oxidase activity;GO:0016491//oxidoreductase activity	-	--
ncbi_105043256	381	341	222	28	40	59	30.727	29.148	28.478	2.572	3.004	3.364	29.451	2.98	-3.30493	9.34062e-57	4.33052e-54	DLO1	XP_010919037.1 protein DMR6-LIKE OXYGENASE 1 [Elaeis guineensis]	-	-	-	-	-	GO:0003684//damaged DNA binding;GO:0008534//oxidized purine nucleobase lesion DNA N-glycosylase activity;GO:0016491//oxidoreductase activity	GO:0006289//nucleotide-excision repair	--
ncbi_105059863	2440	2170	1144	352	487	548	273.21	257.529	203.75	44.897	50.784	43.384	244.83	46.355	-2.40098	1.52773e-56	6.99754e-54	--	XP_010941637.1 uncharacterized protein PHLOEM PROTEIN 2-LIKE A4 [Elaeis guineensis]	-	-	-	-	-	-	-	--
ncbi_105044789	16	4	5	309	306	367	1.184	0.314	0.589	26.05	21.091	19.204	0.695667	22.115	4.99049	2.04174e-56	9.24056e-54	GSVIVT00023967001	XP_010921101.1 peroxidase 4 [Elaeis guineensis]	Metabolism;Metabolism;Metabolism	Global and overview maps;Global and overview maps;Biosynthesis of other secondary metabolites	ko01100//Metabolic pathways;ko01110//Biosynthesis of secondary metabolites;ko00940//Phenylpropanoid biosynthesis	K00430;K00430;K00430	-	GO:0004096//catalase activity;GO:0004601//peroxidase activity;GO:0020037//heme binding	GO:0006979//response to oxidative stress	--
ncbi_105037434	2888	2561	1478	6500	7853	8358	401.495	377.587	327.697	1030.22	1015.47	820.689	368.926	955.46	1.37286	4.33675e-56	1.93965e-53	--	XP_010911401.1 Bowman-Birk type trypsin inhibitor [Elaeis guineensis]	-	-	-	-	GO:0005576//extracellular region	GO:0004867//serine-type endopeptidase inhibitor activity	-	--
ncbi_105053034	974	762	546	156	150	262	44.761	37.116	39.911	8.167	6.42	8.513	40.596	7.7	-2.39841	8.28466e-56	3.6623e-53	PME16	XP_010932336.1 pectinesterase [Elaeis guineensis]	-	-	-	-	-	GO:0004857//enzyme inhibitor activity;GO:0030599//pectinesterase activity	GO:0042545//cell wall modification	--
ncbi_105050180	408	364	211	36	44	50	30.849	29.171	25.376	3.101	3.098	2.673	28.4653	2.95733	-3.26684	1.10293e-55	4.81953e-53	At2g42990	XP_010928403.1 GDSL esterase/lipase At2g42990 [Elaeis guineensis]	-	-	-	-	-	GO:0016788//hydrolase activity, acting on ester bonds	-	--
ncbi_105040294	6907	6117	4151	1570	2203	2732	92.236	89.106	86.173	23.318	26.278	25.032	89.1717	24.876	-1.84183	1.51806e-55	6.55819e-53	GI	XP_010915066.1 protein GIGANTEA [Elaeis guineensis]	Organismal Systems	Environmental adaptation	ko04712//Circadian rhythm - plant	K12124	-	-	-	--
ncbi_105049326	1431	1252	803	348	361	550	91.914	86.696	83.857	23.385	20.328	23.741	87.489	22.4847	-1.96016	6.56118e-55	2.80265e-52	BHLH35	XP_010927251.1 transcription factor bHLH35 [Elaeis guineensis]	-	-	-	-	-	GO:0046983//protein dimerization activity	-	bHLH
ncbi_105048054	212	247	127	618	794	1023	8.687	10.727	8.275	28.845	30.298	29.638	9.22967	29.5937	1.68094	6.97946e-55	2.9482e-52	IAA6	XP_029121301.1 auxin-responsive protein IAA16 isoform X1 [Elaeis guineensis]	Environmental Information Processing	Signal transduction	ko04075//Plant hormone signal transduction	K14484	-	-	-	--
ncbi_105041058	1607	1478	965	529	561	664	204.383	199.234	195.219	76.64	66.448	59.708	199.612	67.5987	-1.56213	3.28009e-54	1.37032e-51	ARPN	XP_010916152.1 basic blue protein [Elaeis guineensis]	-	-	-	-	-	GO:0009055//electron transfer activity	-	--
ncbi_105055645	675	606	372	1300	1579	2254	53.394	50.806	46.805	117.139	116.321	126.06	50.335	119.84	1.25148	1.27026e-53	5.24908e-51	PIP1-2	XP_010935853.1 probable aquaporin PIP1-2 [Elaeis guineensis]	-	-	-	-	GO:0016020//membrane	GO:0015267//channel activity	GO:0055085//transmembrane transport	--
ncbi_105058870	503	486	302	916	1111	1471	17.434	17.853	16.649	36.165	35.862	36.048	17.312	36.025	1.05723	1.39203e-53	5.69041e-51	RVE1	XP_010940231.1 protein CCA1 [Elaeis guineensis]	-	-	-	-	-	-	-	MYB_related
ncbi_105036563	370	331	278	781	897	1157	12.33	11.703	14.627	29.878	28.205	27.469	12.8867	28.5173	1.14596	1.4795e-53	5.98362e-51	NCED1	XP_010910622.1 9-cis-epoxycarotenoid dioxygenase NCED1, chloroplastic [Elaeis guineensis]	Metabolism;Metabolism;Metabolism	Global and overview maps;Global and overview maps;Metabolism of terpenoids and polyketides	ko01100//Metabolic pathways;ko01110//Biosynthesis of secondary metabolites;ko00906//Carotenoid biosynthesis	K09840;K09840;K09840	-	GO:0016702//oxidoreductase activity, acting on single donors with incorporation of molecular oxygen, incorporation of two atoms of oxygen	-	--
ncbi_105052636	445	396	234	888	1171	1393	24.784	23.459	20.823	57.765	61.768	55.801	23.022	58.4447	1.34406	1.5542e-53	6.21959e-51	TSB	XP_010931811.1 tryptophan synthase beta chain 1 [Elaeis guineensis]	Metabolism;Metabolism;Metabolism;Metabolism;Metabolism	Global and overview maps;Global and overview maps;Global and overview maps;Amino acid metabolism;Amino acid metabolism	ko01100//Metabolic pathways;ko01110//Biosynthesis of secondary metabolites;ko01230//Biosynthesis of amino acids;ko00260//Glycine, serine and threonine metabolism;ko00400//Phenylalanine, tyrosine and tryptophan biosynthesis	K01696;K01696;K01696;K01696;K01696	-	GO:0004124//cysteine synthase activity;GO:0004794//L-threonine ammonia-lyase activity;GO:0004795//threonine synthase activity;GO:0004834//tryptophan synthase activity;GO:0008660//1-aminocyclopropane-1-carboxylate deaminase activity;GO:0030170//pyridoxal phosphate binding	GO:0000162//tryptophan biosynthetic process;GO:0006535//cysteine biosynthetic process from serine;GO:0006549//isoleucine metabolic process;GO:0009058//biosynthetic process;GO:0009088//threonine biosynthetic process;GO:0009097//isoleucine biosynthetic process;GO:0042217//1-aminocyclopropane-1-carboxylate catabolic process;GO:0042400//ectoine catabolic process	--
ncbi_105048068	5823	5497	3280	10576	14043	17746	499.103	499.42	447.28	1032.16	1120.98	1075.29	481.934	1076.14	1.15896	5.05506e-53	2.00185e-50	BCA2	XP_010925558.1 carbonic anhydrase 2 isoform X1 [Elaeis guineensis]	Metabolism;Metabolism	Global and overview maps;Energy metabolism	ko01100//Metabolic pathways;ko00910//Nitrogen metabolism	K01673;K01673	-	GO:0004089//carbonate dehydratase activity;GO:0008270//zinc ion binding	-	--
ncbi_105054663	588	456	371	1254	1558	2290	37.95	31.193	38.087	92.194	93.646	104.498	35.7433	96.7793	1.43702	6.26354e-53	2.45486e-50	F3H-2	XP_010934537.1 naringenin,2-oxoglutarate 3-dioxygenase [Elaeis guineensis]	Metabolism;Metabolism;Metabolism	Global and overview maps;Global and overview maps;Biosynthesis of other secondary metabolites	ko01100//Metabolic pathways;ko01110//Biosynthesis of secondary metabolites;ko00941//Flavonoid biosynthesis	K00475;K00475;K00475	-	GO:0016491//oxidoreductase activity	-	--
ncbi_105035775	1131	994	709	1740	2150	2799	64.757	60.321	64.571	113.487	114.645	113.309	63.2163	113.814	0.848305	2.77762e-52	1.07428e-49	--	XP_010909773.1 uncharacterized protein LOC105035775 [Elaeis guineensis]	-	-	-	-	-	-	-	--
ncbi_105033846	4192	3916	2276	8272	11527	14351	198.912	197.125	171.881	447.113	509.788	481.878	189.306	479.593	1.34109	2.79753e-52	1.07428e-49	CAT1	XP_010907090.1 catalase isozyme 1 [Elaeis guineensis]	Metabolism;Metabolism;Metabolism;Environmental Information Processing;Cellular Processes;Metabolism;Metabolism	Global and overview maps;Global and overview maps;Global and overview maps;Signal transduction;Transport and catabolism;Carbohydrate metabolism;Amino acid metabolism	ko01100//Metabolic pathways;ko01110//Biosynthesis of secondary metabolites;ko01200//Carbon metabolism;ko04016//MAPK signaling pathway - plant;ko04146//Peroxisome;ko00630//Glyoxylate and dicarboxylate metabolism;ko00380//Tryptophan metabolism	K03781;K03781;K03781;K03781;K03781;K03781;K03781	-	GO:0004096//catalase activity;GO:0020037//heme binding	-	--
ncbi_105054045	1736	1444	853	338	413	450	171.913	151.56	134.361	38.128	38.089	31.507	152.611	35.908	-2.08748	2.83829e-52	1.07903e-49	PMEI7	XP_010933727.1 21 kDa protein [Elaeis guineensis]	-	-	-	-	GO:0030077//plasma membrane light-harvesting complex	GO:0004857//enzyme inhibitor activity;GO:0005506//iron ion binding;GO:0009055//electron transfer activity;GO:0020037//heme binding	GO:0019684//photosynthesis, light reaction	--
ncbi_105042250	934	812	511	175	200	307	22.47	20.923	19.586	4.689	4.327	5.178	20.993	4.73133	-2.14959	3.49172e-52	1.3143e-49	TIP4-4	XP_010917689.1 aquaporin TIP4-4 isoform X1 [Elaeis guineensis]	-	-	-	-	GO:0016020//membrane	GO:0015267//channel activity	GO:0055085//transmembrane transport	--
ncbi_105033687	220	183	165	551	685	908	6.3	5.696	7.893	15.948	15.142	18.4	6.62967	16.4967	1.31517	5.68644e-52	2.11943e-49	BHLH	XP_010906881.1 basic helix-loop-helix protein A isoform X1 [Elaeis guineensis]	-	-	-	-	GO:0000775//chromosome, centromeric region	GO:0003677//DNA binding;GO:0003682//chromatin binding;GO:0046983//protein dimerization activity	GO:0006357//regulation of transcription by RNA polymerase II	bHLH
ncbi_105048137	1196	1057	678	1987	2611	3191	49.52	46.44	42.946	90.995	93.304	88.743	46.302	91.014	0.975014	8.51022e-52	3.1411e-49	MPK1	XP_029121318.1 mitogen-activated protein kinase 1 isoform X1 [Elaeis guineensis]	Environmental Information Processing;Organismal Systems;Environmental Information Processing	Signal transduction;Environmental adaptation;Signal transduction	ko04075//Plant hormone signal transduction;ko04626//Plant-pathogen interaction;ko04016//MAPK signaling pathway - plant	K14512;K14512;K14512	-	GO:0004672//protein kinase activity;GO:0005524//ATP binding	GO:0006468//protein phosphorylation	--
ncbi_105050826	276	270	191	17	26	33	19.34	19.566	20.203	1.248	1.081	1.316	19.703	1.215	-4.01939	1.54213e-51	5.63721e-49	XTH22	XP_010929301.1 xyloglucan endotransglucosylase/hydrolase protein 22 [Elaeis guineensis]	Environmental Information Processing	Signal transduction	ko04075//Plant hormone signal transduction	K14504	GO:0005618//cell wall;GO:0048046//apoplast	GO:0004553//hydrolase activity, hydrolyzing O-glycosyl compounds;GO:0016762//xyloglucan:xyloglucosyl transferase activity	GO:0005975//carbohydrate metabolic process;GO:0006073//cellular glucan metabolic process	--
ncbi_105042450	1253	1217	741	2254	2923	3881	47.732	49.058	44.877	97.643	103.625	104.365	47.2223	101.878	1.1093	1.75026e-51	6.33712e-49	WAXY	XP_010917976.1 granule-bound starch synthase 1b, chloroplastic/amyloplastic isoform X1 [Elaeis guineensis]	Metabolism;Metabolism;Metabolism	Global and overview maps;Global and overview maps;Carbohydrate metabolism	ko01100//Metabolic pathways;ko01110//Biosynthesis of secondary metabolites;ko00500//Starch and sucrose metabolism	K13679;K13679;K13679	-	GO:0004373//glycogen (starch) synthase activity;GO:0008194//UDP-glycosyltransferase activity;GO:0009011//starch synthase activity;GO:0016757//glycosyltransferase activity	GO:0005978//glycogen biosynthetic process;GO:0010125//mycothiol biosynthetic process;GO:0071793//bacillithiol biosynthetic process	--
ncbi_105050391	38	49	36	253	321	382	1.126	1.619	1.796	8.965	9.804	8.836	1.51367	9.20167	2.60385	3.36066e-51	1.20531e-48	HIP1	XP_010928687.1 E3 ubiquitin-protein ligase RNF12 isoform X1 [Elaeis guineensis]	-	-	-	-	GO:0000109//nucleotide-excision repair complex;GO:0005680//anaphase-promoting complex	GO:0008270//zinc ion binding;GO:0046872//metal ion binding;GO:0061630//ubiquitin protein ligase activity;GO:0097602//cullin family protein binding	GO:0006289//nucleotide-excision repair;GO:0031145//anaphase-promoting complex-dependent catabolic process	--
MSTRG.22904	998	908	609	1586	2062	2480	17.462	16.839	16.949	31.611	33.6	30.68	17.0833	31.9637	0.903843	1.17437e-50	4.17254e-48	--	suppressor protein SRP40-like [Ananas comosus]	-	-	-	-	-	-	-	--
ncbi_105040102	369	317	233	674	788	1048	25.119	22.871	25.229	52.264	49.956	50.44	24.4063	50.8867	1.06003	2.68075e-50	9.4365e-48	DGAT3	XP_010914783.1 diacylglycerol O-acyltransferase 3 [Elaeis guineensis]	Metabolism;Metabolism	Global and overview maps;Lipid metabolism	ko01100//Metabolic pathways;ko00561//Glycerolipid metabolism	K22849;K22849	-	GO:0004497//monooxygenase activity	GO:0006323//DNA packaging;GO:0006744//ubiquinone biosynthetic process	--
ncbi_105056236	128	126	75	374	524	599	6.809	7.104	6.346	22.664	25.961	22.53	6.753	23.7183	1.8124	3.97182e-50	1.38529e-47	BZIP44	XP_010936666.1 bZIP transcription factor 11 [Elaeis guineensis]	-	-	-	-	-	GO:0003700//DNA-binding transcription factor activity	GO:0006355//regulation of transcription, DNA-templated	bZIP
ncbi_105041842	872	739	529	235	249	345	21.269	19.105	20.524	6.529	5.656	5.95	20.2993	6.045	-1.74762	8.56715e-50	2.96089e-47	ER1	XP_010917192.1 LRR receptor-like serine/threonine-protein kinase ERECTA [Elaeis guineensis]	Environmental Information Processing	Signal transduction	ko04016//MAPK signaling pathway - plant	K20718	-	GO:0004672//protein kinase activity;GO:0005515//protein binding;GO:0005524//ATP binding	GO:0006468//protein phosphorylation	--
ncbi_105040594	885	719	581	1513	1942	2408	63.032	54.276	65.82	122.752	128.812	121.258	61.0427	124.274	1.02563	1.65511e-49	5.66868e-47	PER52	XP_010915489.1 peroxidase P7 [Elaeis guineensis]	Metabolism;Metabolism;Metabolism	Global and overview maps;Global and overview maps;Biosynthesis of other secondary metabolites	ko01100//Metabolic pathways;ko01110//Biosynthesis of secondary metabolites;ko00940//Phenylpropanoid biosynthesis	K00430;K00430;K00430	-	GO:0004601//peroxidase activity;GO:0020037//heme binding	GO:0006979//response to oxidative stress	--
ncbi_105037389	1417	1219	835	380	482	507	120.709	110.061	113.141	36.874	38.239	30.536	114.637	35.2163	-1.70276	2.96239e-49	1.00555e-46	CYP92C6	XP_010911364.2 cytochrome P450 71A1-like [Elaeis guineensis]	Metabolism;Metabolism;Metabolism	Global and overview maps;Global and overview maps;Metabolism of terpenoids and polyketides	ko01100//Metabolic pathways;ko01110//Biosynthesis of secondary metabolites;ko00905//Brassinosteroid biosynthesis	K20623;K20623;K20623	GO:0016021//integral component of membrane	GO:0005506//iron ion binding;GO:0016705//oxidoreductase activity, acting on paired donors, with incorporation or reduction of molecular oxygen;GO:0020037//heme binding	GO:0015886//heme transport;GO:0017004//cytochrome complex assembly	--
ncbi_105035642	1887	1711	954	416	504	642	71.043	68.275	57.13	17.841	17.671	17.089	65.4827	17.5337	-1.90099	8.49246e-49	2.85715e-46	LACS2	XP_010909564.1 long chain acyl-CoA synthetase 2 [Elaeis guineensis]	Metabolism;Cellular Processes;Metabolism;Metabolism;Metabolism	Global and overview maps;Transport and catabolism;Global and overview maps;Lipid metabolism;Lipid metabolism	ko01100//Metabolic pathways;ko04146//Peroxisome;ko01212//Fatty acid metabolism;ko00061//Fatty acid biosynthesis;ko00071//Fatty acid degradation	K01897;K01897;K01897;K01897;K01897	-	GO:0003987//acetate-CoA ligase activity;GO:0008668//(2,3-dihydroxybenzoyl)adenylate synthase activity;GO:0008756//o-succinylbenzoate-CoA ligase activity;GO:0030729//acetoacetate-CoA ligase activity;GO:0047473//D-alanine [D-alanyl carrier protein] ligase activity;GO:0050218//propionate-CoA ligase activity	GO:0009234//menaquinone biosynthetic process;GO:0019287//isopentenyl diphosphate biosynthetic process, mevalonate pathway;GO:0019290//siderophore biosynthetic process;GO:0019350//teichoic acid biosynthetic process;GO:0019427//acetyl-CoA biosynthetic process from acetate	--
ncbi_105053857	896	859	547	1464	1561	1987	57.542	58.47	55.877	107.1	93.362	90.222	57.2963	96.8947	0.757974	9.31508e-49	3.10642e-46	--	XP_010933473.1 uncharacterized protein LOC105053857 [Elaeis guineensis]	-	-	-	-	-	-	-	--
MSTRG.48252	181	179	111	459	628	692	3.915	4.104	3.819	11.31	12.651	10.583	3.946	11.5147	1.54501	1.34271e-48	4.43875e-46	--	DUF4219 domain-containing protein/UBN2 domain-containing protein [Cephalotus follicularis]	-	-	-	-	-	-	-	--
ncbi_105035354	1418	1310	829	2338	3033	3992	83.184	82.145	77.683	155.422	164.088	165.347	81.004	161.619	0.996532	2.1487e-48	7.042e-46	AGT1	XP_010909203.1 serine--glyoxylate aminotransferase [Elaeis guineensis]	Metabolism;Metabolism;Metabolism;Cellular Processes;Metabolism;Metabolism;Metabolism	Global and overview maps;Global and overview maps;Global and overview maps;Transport and catabolism;Carbohydrate metabolism;Amino acid metabolism;Amino acid metabolism	ko01100//Metabolic pathways;ko01110//Biosynthesis of secondary metabolites;ko01200//Carbon metabolism;ko04146//Peroxisome;ko00630//Glyoxylate and dicarboxylate metabolism;ko00260//Glycine, serine and threonine metabolism;ko00250//Alanine, aspartate and glutamate metabolism	K00830;K00830;K00830;K00830;K00830;K00830;K00830	-	GO:0004648//O-phospho-L-serine:2-oxoglutarate aminotransferase activity;GO:0016829//lyase activity;GO:0031071//cysteine desulfurase activity	GO:0006564//L-serine biosynthetic process;GO:0016226//iron-sulfur cluster assembly;GO:0052699//ergothioneine biosynthetic process	--
ncbi_105044598	1396	1266	781	2215	2803	3532	45.947	44.164	40.888	83.046	85.919	82.193	43.6663	83.7193	0.939039	6.50716e-48	2.11438e-45	At5g58620	XP_010920847.1 zinc finger CCCH domain-containing protein 33 [Elaeis guineensis]	-	-	-	-	-	GO:0005515//protein binding;GO:0046872//metal ion binding	-	C3H
ncbi_105050625	236	229	167	597	727	1116	13.763	14.129	15.756	42.464	43.006	49.855	14.5493	45.1083	1.63244	9.15665e-48	2.95007e-45	FBA5	XP_010929015.1 fructose-bisphosphate aldolase 5, cytosolic [Elaeis guineensis]	Metabolism;Metabolism;Metabolism;Metabolism;Metabolism;Metabolism;Metabolism;Metabolism	Global and overview maps;Global and overview maps;Global and overview maps;Global and overview maps;Carbohydrate metabolism;Energy metabolism;Carbohydrate metabolism;Carbohydrate metabolism	ko01100//Metabolic pathways;ko01110//Biosynthesis of secondary metabolites;ko01200//Carbon metabolism;ko01230//Biosynthesis of amino acids;ko00010//Glycolysis / Gluconeogenesis;ko00710//Carbon fixation in photosynthetic organisms;ko00051//Fructose and mannose metabolism;ko00030//Pentose phosphate pathway	K01623;K01623;K01623;K01623;K01623;K01623;K01623;K01623	-	GO:0004332//fructose-bisphosphate aldolase activity	GO:0006096//glycolytic process	--
ncbi_105046537	93	70	81	362	446	545	5.057	4.034	7.006	22.423	22.586	20.953	5.36567	21.9873	2.03484	1.18699e-47	3.79209e-45	RAV1	XP_010923453.1 AP2/ERF and B3 domain-containing transcription factor RAV1 [Elaeis guineensis]	-	-	-	-	-	GO:0003677//DNA binding;GO:0003700//DNA-binding transcription factor activity	GO:0006355//regulation of transcription, DNA-templated	RAV
ncbi_105054514	55	42	39	240	284	375	4.025	3.257	4.539	20.005	19.354	19.401	3.94033	19.5867	2.31348	2.35997e-47	7.47658e-45	PIP2-4	XP_010934344.1 aquaporin PIP2-4 [Elaeis guineensis]	-	-	-	-	GO:0016020//membrane	GO:0015267//channel activity	GO:0055085//transmembrane transport	--
ncbi_105054246	97	110	84	355	447	621	3.758	4.519	5.164	15.663	16.152	17.007	4.48033	16.274	1.86089	2.9856e-47	9.38045e-45	SBT3.3	XP_010934029.2 subtilisin-like protease SBT3.3 isoform X1 [Elaeis guineensis]	-	-	-	-	-	GO:0008236//serine-type peptidase activity	GO:0006508//proteolysis;GO:0009306//protein secretion	--
ncbi_105045782	298	257	178	566	676	813	9.214	8.495	8.515	19.557	19.319	17.73	8.74133	18.8687	1.11007	4.96908e-47	1.54844e-44	WRKY44	XP_010922487.1 WRKY transcription factor 44 isoform X1 [Elaeis guineensis]	-	-	-	-	-	GO:0003700//DNA-binding transcription factor activity;GO:0043565//sequence-specific DNA binding	GO:0006355//regulation of transcription, DNA-templated	WRKY
ncbi_105055436	1192	1228	662	2326	2988	3759	19.929	24.676	22.105	34.136	34.32	33.72	22.2367	34.0587	0.615081	7.8173e-47	2.41618e-44	CDP1	XP_010935544.1 plastid division protein CDP1, chloroplastic isoform X1 [Elaeis guineensis]	-	-	-	-	-	-	-	--
ncbi_105041053	300	313	208	663	908	1177	19.656	21.735	21.598	49.26	55.404	54.523	20.9963	53.0623	1.33755	1.06562e-46	3.26706e-44	LAR	XP_010916146.1 leucoanthocyanidin reductase [Elaeis guineensis]	Metabolism;Metabolism	Global and overview maps;Biosynthesis of other secondary metabolites	ko01110//Biosynthesis of secondary metabolites;ko00941//Flavonoid biosynthesis	K13081;K13081	-	GO:0003824//catalytic activity;GO:0003978//UDP-glucose 4-epimerase activity;GO:0008460//dTDP-glucose 4,6-dehydratase activity;GO:0016757//glycosyltransferase activity	GO:0005975//carbohydrate metabolic process;GO:0006012//galactose metabolic process;GO:0009243//O antigen biosynthetic process;GO:0019305//dTDP-rhamnose biosynthetic process	--
ncbi_105051548	3965	3566	2193	6299	7913	10418	128.546	122.534	113.088	232.625	238.916	238.801	121.389	236.781	0.96391	1.22768e-46	3.73383e-44	FRO7	XP_010930349.1 ferric reduction oxidase 7, chloroplastic [Elaeis guineensis]	-	-	-	-	-	GO:0016491//oxidoreductase activity	-	--
ncbi_105058134	3503	3388	2217	4802	5303	7117	285.345	290.602	290.766	455.591	407.568	409.212	288.904	424.124	0.553893	3.13147e-46	9.44833e-44	HIPP07	XP_010939247.1 heavy metal-associated isoprenylated plant protein 7 [Elaeis guineensis]	-	-	-	-	-	GO:0005507//copper ion binding;GO:0016972//thiol oxidase activity;GO:0045340//mercury ion binding;GO:0046872//metal ion binding	GO:0006825//copper ion transport;GO:0015694//mercury ion transport	--
ncbi_105041643	6226	5465	3591	9047	10928	14730	283.627	264.544	260.34	468.411	461.696	471.98	269.504	467.362	0.794237	6.13022e-46	1.83506e-43	INPS1	XP_010916913.1 inositol-3-phosphate synthase [Elaeis guineensis]	Metabolism;Metabolism;Metabolism	Global and overview maps;Global and overview maps;Carbohydrate metabolism	ko01100//Metabolic pathways;ko01110//Biosynthesis of secondary metabolites;ko00562//Inositol phosphate metabolism	K01858;K01858;K01858	-	GO:0004512//inositol-3-phosphate synthase activity	GO:0006021//inositol biosynthetic process;GO:0008654//phospholipid biosynthetic process	--
ncbi_105039824	775	666	402	1384	1805	2401	57.834	53.094	48.503	118.191	125.15	126.337	53.1437	123.226	1.21334	9.06946e-46	2.6937e-43	CER26L	XP_010914412.2 protein ECERIFERUM 26-like [Elaeis guineensis]	-	-	-	-	-	GO:0016747//acyltransferase activity, transferring groups other than amino-acyl groups	-	--
ncbi_105040419	1857	1656	1009	481	619	676	50.938	48.172	44.09	14.998	15.835	13.186	47.7333	14.673	-1.70183	2.06715e-45	6.092e-43	Os01g0580200	XP_010915228.1 beta-galactosidase isoform X1 [Elaeis guineensis]	-	-	-	-	GO:0009341//beta-galactosidase complex	GO:0004565//beta-galactosidase activity;GO:0030246//carbohydrate binding	GO:0005975//carbohydrate metabolic process	--
ncbi_105057934	39	60	28	257	306	454	2.3	3.75	2.626	17.263	16.804	18.928	2.892	17.665	2.61075	1.22231e-44	3.5745e-42	DAD2	XP_010938958.1 probable strigolactone esterase DAD2 [Elaeis guineensis]	-	-	-	-	-	GO:0003674//molecular_function;GO:0003824//catalytic activity;GO:0047570//3-oxoadipate enol-lactonase activity;GO:0070205//2-succinyl-6-hydroxy-2,4-cyclohexadiene-1-carboxylate synthase activity	GO:0009102//biotin biosynthetic process;GO:0009234//menaquinone biosynthetic process;GO:0015979//photosynthesis;GO:0030163//protein catabolic process;GO:0042952//beta-ketoadipate pathway	--
ncbi_105053230	1171	1002	768	398	413	515	13.699	11.889	12.866	4.294	3.811	3.413	12.818	3.83933	-1.73924	1.34361e-44	3.89924e-42	--	XP_029122892.1 uncharacterized protein LOC105053230 [Elaeis guineensis]	-	-	-	-	-	-	-	--
ncbi_105057640	2665	2434	1528	4218	5382	7259	156.132	151.139	142.391	281.497	293.65	300.684	149.887	291.944	0.961812	1.54928e-44	4.46205e-42	AGT1	XP_010938608.1 serine--glyoxylate aminotransferase [Elaeis guineensis]	Metabolism;Metabolism;Metabolism;Cellular Processes;Metabolism;Metabolism;Metabolism	Global and overview maps;Global and overview maps;Global and overview maps;Transport and catabolism;Carbohydrate metabolism;Amino acid metabolism;Amino acid metabolism	ko01100//Metabolic pathways;ko01110//Biosynthesis of secondary metabolites;ko01200//Carbon metabolism;ko04146//Peroxisome;ko00630//Glyoxylate and dicarboxylate metabolism;ko00260//Glycine, serine and threonine metabolism;ko00250//Alanine, aspartate and glutamate metabolism	K00830;K00830;K00830;K00830;K00830;K00830;K00830	-	GO:0004648//O-phospho-L-serine:2-oxoglutarate aminotransferase activity;GO:0016829//lyase activity;GO:0031071//cysteine desulfurase activity	GO:0006564//L-serine biosynthetic process;GO:0016226//iron-sulfur cluster assembly;GO:0052699//ergothioneine biosynthetic process	--
ncbi_105035496	321	306	197	615	745	851	14.439	120.936	111.805	183.099	60.957	29.407	82.3933	91.1543	0.145784	1.02003e-43	2.91567e-41	DJ1D	XP_010909370.1 protein DJ-1 homolog D [Elaeis guineensis]	Metabolism;Metabolism	Global and overview maps;Carbohydrate metabolism	ko01100//Metabolic pathways;ko00620//Pyruvate metabolism	K18881;K18881	GO:0005951//carbamoyl-phosphate synthase complex	GO:0000107//imidazoleglycerol-phosphate synthase activity;GO:0003824//catalytic activity;GO:0003922//GMP synthase (glutamine-hydrolyzing) activity;GO:0004088//carbamoyl-phosphate synthase (glutamine-hydrolyzing) activity;GO:0004359//glutaminase activity;GO:0004642//phosphoribosylformylglycinamidine synthase activity;GO:0008234//cysteine-type peptidase activity;GO:0016787//hydrolase activity;GO:00…	GO:0000105//histidine biosynthetic process;GO:0006177//GMP biosynthetic process;GO:0006508//proteolysis;GO:0009152//purine ribonucleotide biosynthetic process;GO:0009220//pyrimidine ribonucleotide biosynthetic process;GO:0042819//vitamin B6 biosynthetic process;GO:0042823//pyridoxal phosphate biosynthetic process	--
ncbi_105036307	323	292	174	613	738	1023	18.861	18.062	16.169	40.833	40.127	42.224	17.6973	41.0613	1.21425	2.21012e-43	6.27032e-41	CYP71AP13	XP_029118010.1 cytochrome P450 71A1 [Elaeis guineensis]	-	-	-	-	-	GO:0005506//iron ion binding;GO:0016705//oxidoreductase activity, acting on paired donors, with incorporation or reduction of molecular oxygen;GO:0020037//heme binding	-	--
ncbi_105045036	201	207	108	511	644	946	14.008	15.29	11.972	40.567	41.798	46.614	13.7567	42.993	1.64397	2.32151e-43	6.53753e-41	BZIP53	XP_010921498.1 bZIP transcription factor 53 [Elaeis guineensis]	-	-	-	-	GO:0005737//cytoplasm;GO:0005801//cis-Golgi network;GO:0016020//membrane;GO:0033179//proton-transporting V-type ATPase, V0 domain	GO:0003677//DNA binding;GO:0003700//DNA-binding transcription factor activity;GO:0004521//endoribonuclease activity;GO:0005524//ATP binding;GO:0015078//proton transmembrane transporter activity;GO:0043565//sequence-specific DNA binding	GO:0006355//regulation of transcription, DNA-templated;GO:0006402//mRNA catabolic process;GO:0006886//intracellular protein transport;GO:0007059//chromosome segregation;GO:0030253//protein secretion by the type I secretion system;GO:0030261//chromosome condensation;GO:0043093//FtsZ-dependent cytokinesis;GO:0090529//cell septum assembly;GO:1902600//proton transmembrane transport	bZIP
ncbi_105042123	297	309	176	39	37	48	6.704	7.393	6.319	1.003	0.778	0.766	6.80533	0.849	-3.00283	4.45666e-43	1.2458e-40	--	XP_010917527.1 uncharacterized protein LOC105042123 [Elaeis guineensis]	-	-	-	-	-	-	-	--
ncbi_105043923	684	599	418	154	193	270	24.845	23.061	24.151	6.372	6.529	6.934	24.019	6.61167	-1.86109	4.54235e-43	1.26049e-40	SBT1.2	XP_010919953.1 subtilisin-like protease SBT1.7 [Elaeis guineensis]	-	-	-	-	-	GO:0008236//serine-type peptidase activity	GO:0006508//proteolysis;GO:0009306//protein secretion	--
MSTRG.12847	2	3	5	271	358	390	0.089	0.142	0.356	13.809	14.914	12.335	0.195667	13.686	6.12816	4.62219e-43	1.2731e-40	AND1	asparagine synthetase [glutamine-hydrolyzing]-like [Phoenix dactylifera]	Metabolism;Metabolism;Metabolism;Metabolism	Global and overview maps;Global and overview maps;Global and overview maps;Amino acid metabolism	ko01100//Metabolic pathways;ko01110//Biosynthesis of secondary metabolites;ko01230//Biosynthesis of amino acids;ko00250//Alanine, aspartate and glutamate metabolism	K01953;K01953;K01953;K01953	-	GO:0016884//carbon-nitrogen ligase activity, with glutamine as amido-N-donor;GO:0032550//purine ribonucleoside binding	GO:0006529//asparagine biosynthetic process;GO:0009064//glutamine family amino acid metabolic process;GO:0009267//cellular response to starvation;GO:0009642//response to light intensity;GO:0009746//response to hexose;GO:0034285//response to disaccharide	--
ncbi_105038674	172	142	97	378	452	560	5.169	4.712	4.2	12.79	12.117	11.661	4.69367	12.1893	1.37683	4.66065e-43	1.2731e-40	HSP70	XP_019703365.1 LOW QUALITY PROTEIN: heat shock 70 kDa protein 6, chloroplastic-like [Elaeis guineensis]	Genetic Information Processing;Genetic Information Processing;Cellular Processes	Folding, sorting and degradation;Transcription;Transport and catabolism	ko04141//Protein processing in endoplasmic reticulum;ko03040//Spliceosome;ko04144//Endocytosis	K03283;K03283;K03283	-	GO:0004856//xylulokinase activity;GO:0005515//protein binding;GO:0005524//ATP binding;GO:0008047//enzyme activator activity;GO:0016773//phosphotransferase activity, alcohol group as acceptor;GO:0016787//hydrolase activity;GO:0016887//ATP hydrolysis activity;GO:0046872//metal ion binding;GO:0051082//unfolded protein binding	GO:0005975//carbohydrate metabolic process;GO:0005997//xylulose metabolic process;GO:0006457//protein folding;GO:0006950//response to stress;GO:0008360//regulation of cell shape;GO:0042732//D-xylose metabolic process;GO:0043093//FtsZ-dependent cytokinesis	--
ncbi_105050764	382	371	219	682	808	999	14.061	14.541	12.824	28.722	27.807	26.136	13.8087	27.555	0.99674	4.68828e-43	1.2731e-40	GL1-1	XP_010929210.1 very-long-chain aldehyde decarbonylase GL1-1 [Elaeis guineensis]	-	-	-	-	-	GO:0004316//3-oxoacyl-[acyl-carrier-protein] reductase (NADPH) activity;GO:0005506//iron ion binding;GO:0016491//oxidoreductase activity	GO:0006633//fatty acid biosynthetic process;GO:0008610//lipid biosynthetic process	--
ncbi_105032519	151	105	90	381	417	589	5.855	4.185	5.585	16.397	14.785	16.147	5.20833	15.7763	1.59887	6.64954e-43	1.79288e-40	SR1IP1	XP_010905282.1 BTB/POZ domain-containing protein SR1IP1 isoform X1 [Elaeis guineensis]	-	-	-	-	GO:0005815//microtubule organizing center	GO:0005515//protein binding	-	--
ncbi_105036555	301	231	158	584	790	1021	16.193	13.171	13.52	35.788	39.58	38.835	14.2947	38.0677	1.41309	1.39092e-42	3.72385e-40	Os01g0580200	XP_010910613.2 beta-galactosidase [Elaeis guineensis]	-	-	-	-	-	GO:0030246//carbohydrate binding	-	--
ncbi_105044167	336	268	207	618	828	967	15.016	12.694	14.714	31.46	34.461	30.554	14.1413	32.1583	1.18527	2.07344e-42	5.51232e-40	AMT1-2	XP_010920277.1 ammonium transporter 1 member 2 [Elaeis guineensis]	-	-	-	-	GO:0016020//membrane	GO:0008519//ammonium transmembrane transporter activity	GO:0015696//ammonium transport	--
ncbi_105050962	1030	802	551	1592	1956	2438	63.715	52.582	54.215	112.189	112.712	106.628	56.8373	110.51	0.959262	4.26407e-42	1.12574e-39	CHS2	XP_010929491.1 chalcone synthase 2 [Elaeis guineensis]	Metabolism;Metabolism;Organismal Systems;Metabolism;Metabolism	Global and overview maps;Global and overview maps;Environmental adaptation;Biosynthesis of other secondary metabolites;Biosynthesis of other secondary metabolites	ko01100//Metabolic pathways;ko01110//Biosynthesis of secondary metabolites;ko04712//Circadian rhythm - plant;ko00941//Flavonoid biosynthesis;ko00960//Tropane, piperidine and pyridine alkaloid biosynthesis	K00660;K00660;K00660;K00660;K00660	GO:0016020//membrane	GO:0004315//3-oxoacyl-[acyl-carrier-protein] synthase activity;GO:0004421//hydroxymethylglutaryl-CoA synthase activity;GO:0016747//acyltransferase activity, transferring groups other than amino-acyl groups	GO:0006633//fatty acid biosynthetic process	--
ncbi_105032653	323	303	234	618	813	981	11.567	11.465	13.315	25.172	27.1	24.795	12.1157	25.689	1.08428	8.03088e-42	2.10559e-39	Os06g0250600	XP_010905454.2 potassium channel KOR1 [Elaeis guineensis]	-	-	-	-	GO:0005663//DNA replication factor C complex;GO:0016020//membrane	GO:0003689//DNA clamp loader activity;GO:0005216//ion channel activity;GO:0005515//protein binding;GO:0005524//ATP binding	GO:0006260//DNA replication;GO:0006811//ion transport;GO:0055085//transmembrane transport	--
ncbi_105056652	241	225	153	477	644	790	6.29	6.082	6.384	14.128	15.519	14.567	6.252	14.738	1.23715	1.52113e-41	3.96086e-39	AHA10	XP_010937229.1 ATPase 10, plasma membrane-type isoform X1 [Elaeis guineensis]	Metabolism;Metabolism	Global and overview maps;Energy metabolism	ko01100//Metabolic pathways;ko00190//Oxidative phosphorylation	K01535;K01535	GO:0031004//potassium ion-transporting ATPase complex	GO:0005375//copper ion transmembrane transporter activity;GO:0005388//P-type calcium transporter activity;GO:0008556//P-type potassium transmembrane transporter activity;GO:0008967//phosphoglycolate phosphatase activity;GO:0015434//ABC-type cadmium transporter activity;GO:0015444//P-type magnesium transporter activity;GO:0016787//hydrolase activity;GO:0019143//3-deoxy-manno-octulosonate-8-phospha…	GO:0006545//glycine biosynthetic process;GO:0006564//L-serine biosynthetic process;GO:0006813//potassium ion transport;GO:0006816//calcium ion transport;GO:0006825//copper ion transport;GO:0008152//metabolic process;GO:0009103//lipopolysaccharide biosynthetic process;GO:0015691//cadmium ion transport;GO:0015693//magnesium ion transport;GO:0030001//metal ion transport	--
ncbi_105050665	1201	1147	735	1667	1947	2485	84.873	85.911	82.618	134.193	128.139	124.162	84.4673	128.831	0.609018	1.94535e-41	5.03104e-39	CO3	XP_010929079.1 zinc finger protein CONSTANS-LIKE 2 [Elaeis guineensis]	-	-	-	-	-	GO:0005515//protein binding;GO:0008270//zinc ion binding	-	CO-like
ncbi_105049267	1110	1010	638	1801	2258	3190	32.902	31.733	30.087	60.799	62.337	66.836	31.574	63.324	1.00402	2.59237e-41	6.65907e-39	Os02g0139700	XP_019707364.1 cycloartenol synthase [Elaeis guineensis]	Metabolism;Metabolism;Metabolism	Global and overview maps;Global and overview maps;Lipid metabolism	ko01100//Metabolic pathways;ko01110//Biosynthesis of secondary metabolites;ko00100//Steroid biosynthesis	K01853;K01853;K01853	GO:0005615//extracellular space	GO:0003824//catalytic activity;GO:0034073//tetrahymanol cyclase activity;GO:0051007//squalene-hopene cyclase activity	GO:0016114//terpenoid biosynthetic process;GO:0019746//hopanoid biosynthetic process	--
ncbi_105040958	793	755	529	1186	1462	1900	56.939	58.507	61.248	96.652	97.282	96.845	58.898	96.9263	0.71867	2.98942e-41	7.62744e-39	--	XP_010916028.1 uncharacterized protein LOC105040958 [Elaeis guineensis]	-	-	-	-	-	-	-	--
MSTRG.16710	66	63	36	230	302	361	0.986	0.997	0.855	3.913	4.201	3.812	0.946	3.97533	2.07116	4.70713e-41	1.19301e-38	At1g17710	inorganic pyrophosphatase 2-like [Phoenix dactylifera]	Metabolism;Metabolism	Global and overview maps;Metabolism of cofactors and vitamins	ko01100//Metabolic pathways;ko00750//Vitamin B6 metabolism	K13248;K13248	-	GO:0016791//phosphatase activity	GO:0006796//phosphate-containing compound metabolic process	--
ncbi_105052408	13082	12050	7442	18488	22011	27824	1325.73	1294.06	1199.61	2134.28	2077.43	1993.78	1273.13	2068.49	0.700198	5.42763e-41	1.3665e-38	PSBQ2	XP_010931512.1 oxygen-evolving enhancer protein 3-2, chloroplastic [Elaeis guineensis]	Metabolism;Metabolism	Global and overview maps;Energy metabolism	ko01100//Metabolic pathways;ko00195//Photosynthesis	K08901;K08901	GO:0009523//photosystem II;GO:0009654//photosystem II oxygen evolving complex;GO:0019898//extrinsic component of membrane;GO:0030096//plasma membrane-derived thylakoid photosystem II	GO:0003674//molecular_function;GO:0005509//calcium ion binding	GO:0015979//photosynthesis	--
ncbi_105050567	17	11	27	230	287	392	1.847	1.266	4.665	28.459	29.033	30.105	2.59267	29.199	3.49341	1.29518e-40	3.2394e-38	HSP17.9A	XP_010928953.1 18.1 kDa class I heat shock protein [Elaeis guineensis]	Genetic Information Processing	Folding, sorting and degradation	ko04141//Protein processing in endoplasmic reticulum	K13993	-	-	-	--
ncbi_105053717	344	325	211	593	684	888	11.341	11.378	11.014	22.222	20.959	20.635	11.2443	21.272	0.919758	1.33343e-40	3.31326e-38	YSL14	XP_010933277.2 probable metal-nicotianamine transporter YSL12 isoform X1 [Elaeis guineensis]	-	-	-	-	GO:0016020//membrane	-	GO:0006857//oligopeptide transport;GO:0055085//transmembrane transport	--
ncbi_105054340	1748	1765	1057	2627	3142	3904	85.335	91.382	82.298	146.2	143.323	134.895	86.3383	141.473	0.71245	1.76844e-40	4.36564e-38	UNE10	XP_010934137.1 transcription factor UNE10 isoform X1 [Elaeis guineensis]	-	-	-	-	-	GO:0046983//protein dimerization activity	-	bHLH
ncbi_105045690	17392	15697	9961	5222	6691	8665	686.373	656.58	625.286	234.757	245.919	241.778	656.08	240.818	-1.44593	2.4809e-40	6.08492e-38	HSP70	XP_010922357.1 heat shock cognate 70 kDa protein 2 [Elaeis guineensis]	Genetic Information Processing;Genetic Information Processing;Cellular Processes	Folding, sorting and degradation;Transcription;Transport and catabolism	ko04141//Protein processing in endoplasmic reticulum;ko03040//Spliceosome;ko04144//Endocytosis	K03283;K03283;K03283	-	GO:0004856//xylulokinase activity;GO:0005515//protein binding;GO:0005524//ATP binding;GO:0016773//phosphotransferase activity, alcohol group as acceptor;GO:0016887//ATP hydrolysis activity;GO:0051082//unfolded protein binding	GO:0005975//carbohydrate metabolic process;GO:0005997//xylulose metabolic process;GO:0006457//protein folding;GO:0006950//response to stress;GO:0008360//regulation of cell shape;GO:0042732//D-xylose metabolic process;GO:0043093//FtsZ-dependent cytokinesis	--
ncbi_105054063	2644	2441	1627	3589	4586	5543	86.055	126.112	163.823	138.886	152.169	155.977	125.33	149.011	0.249684	3.51066e-40	8.55543e-38	VIP2	XP_010933762.1 inositol hexakisphosphate and diphosphoinositol-pentakisphosphate kinase VIP2 isoform X1 [Elaeis guineensis]	Environmental Information Processing	Signal transduction	ko04070//Phosphatidylinositol signaling system	K13024	-	GO:0016881//acid-amino acid ligase activity	-	--
ncbi_105059233	12	13	6	191	179	234	2.977	3.371	2.368	53.878	41.255	41.117	2.90533	45.4167	3.96645	6.03153e-40	1.46051e-37	--	XP_010940765.1 early nodulin-75 [Elaeis guineensis]	-	-	-	-	-	-	-	--
ncbi_105040114	1097	1056	698	347	460	529	29.119	29.708	29.471	10.493	11.373	9.927	29.4327	10.5977	-1.47367	2.35811e-39	5.67393e-37	PIL15	XP_010914796.1 transcription factor PHYTOCHROME INTERACTING FACTOR-LIKE 15 isoform X1 [Elaeis guineensis]	Environmental Information Processing;Organismal Systems	Signal transduction;Environmental adaptation	ko04075//Plant hormone signal transduction;ko04712//Circadian rhythm - plant	K12126;K12126	-	GO:0046983//protein dimerization activity	-	bHLH
MSTRG.47377	239	153	146	660	933	868	1.336	0.906	1.298	4.203	4.856	3.43	1.18	4.163	1.81884	2.60178e-39	6.22087e-37	POL	Retrotransposon gag domain [Arabidopsis suecica]	-	-	-	-	-	-	-	--
ncbi_105047521	2580	2404	1719	3510	4313	5678	67.334	66.394	71.113	104.245	104.619	104.569	68.2803	104.478	0.613653	2.70013e-39	6.41568e-37	CHUP1	XP_010924780.1 protein CHUP1, chloroplastic [Elaeis guineensis]	-	-	-	-	-	GO:0005524//ATP binding	GO:0007059//chromosome segregation;GO:0030261//chromosome condensation	--
ncbi_105053739	561	471	343	894	1123	1546	43.691	38.879	42.49	79.312	81.452	85.129	41.6867	81.9643	0.97541	4.39899e-39	1.03873e-36	FTRV	XP_010933312.1 ferredoxin-thioredoxin reductase, variable chain [Elaeis guineensis]	-	-	-	-	-	-	GO:0015979//photosynthesis	--
ncbi_105033083	768	705	420	1230	1627	2046	66.866	65.057	58.164	121.989	131.923	125.947	63.3623	126.62	0.998804	4.70876e-39	1.10502e-36	At2g30620	XP_010906039.1 histone H1 [Elaeis guineensis]	-	-	-	-	GO:0000786//nucleosome	GO:0003677//DNA binding	GO:0006334//nucleosome assembly	--
ncbi_105054788	427	362	258	686	756	997	34.124	29.347	28.822	53.939	50.878	50.429	30.7643	51.7487	0.750263	6.66871e-39	1.55536e-36	--	XP_010934683.1 uncharacterized protein At4g22758 [Elaeis guineensis]	-	-	-	-	-	-	-	--
ncbi_105057332	2975	2423	1770	4344	5876	7106	35.87	31.266	31.791	59.26	66.595	59.085	32.9757	61.6467	0.902621	9.74258e-39	2.25844e-36	SOQ1	XP_010938229.1 LOW QUALITY PROTEIN: protein SUPPRESSOR OF QUENCHING 1, chloroplastic [Elaeis guineensis]	-	-	-	-	GO:0005737//cytoplasm	GO:0004064//arylesterase activity;GO:0005515//protein binding;GO:0008801//beta-phosphoglucomutase activity;GO:0008967//phosphoglycolate phosphatase activity;GO:0015036//disulfide oxidoreductase activity;GO:0016491//oxidoreductase activity;GO:0016787//hydrolase activity;GO:0016827//hydrolase activity, acting on acid carbon-phosphorus bonds;GO:0018784//(S)-2-haloacid dehalogenase activity	GO:0006805//xenobiotic metabolic process;GO:0008152//metabolic process;GO:0009636//response to toxic substance;GO:0009853//photorespiration;GO:0019635//2-aminoethylphosphonate catabolic process;GO:0019636//phosphonoacetate metabolic process;GO:0019700//organic phosphonate catabolic process;GO:0043094//cellular metabolic compound salvage;GO:0046352//disaccharide catabolic process	--
ncbi_105049085	27	45	17	203	260	319	3.942	6.963	3.948	33.76	35.351	32.928	4.951	34.013	2.78029	1.22388e-38	2.81989e-36	PSBR	XP_010926934.1 photosystem II 10 kDa polypeptide, chloroplastic [Elaeis guineensis]	Metabolism;Metabolism	Global and overview maps;Energy metabolism	ko01100//Metabolic pathways;ko00195//Photosynthesis	K03541;K03541	GO:0009523//photosystem II;GO:0009654//photosystem II oxygen evolving complex;GO:0042651//thylakoid membrane	-	GO:0015979//photosynthesis	--
ncbi_105039302	346	304	208	576	696	842	21.827	21.186	20.204	39.551	38.087	35.882	21.0723	37.84	0.844562	1.28614e-38	2.94549e-36	WRKY51	XP_010913713.1 WRKY transcription factor WRKY51 [Elaeis guineensis]	-	-	-	-	-	GO:0003700//DNA-binding transcription factor activity;GO:0043565//sequence-specific DNA binding	GO:0006355//regulation of transcription, DNA-templated	WRKY
ncbi_105058905	160	144	88	352	474	618	15.025	14.333	13.145	37.654	41.454	41.032	14.1677	40.0467	1.49908	1.47998e-38	3.36912e-36	--	XP_010940277.1 uncharacterized protein LOC105058905 [Elaeis guineensis]	-	-	-	-	-	-	-	--
ncbi_105035040	635	501	395	122	178	197	18.729	15.256	17.365	3.853	4.157	3.958	17.1167	3.98933	-2.10118	3.80194e-38	8.60346e-36	RLP12	XP_029117637.1 receptor-like protein 1, partial [Elaeis guineensis]	-	-	-	-	-	GO:0005515//protein binding	-	--
ncbi_105047160	3041	2826	1957	3866	4525	6057	194.334	191.41	198.925	281.427	269.304	273.671	194.89	274.801	0.495728	4.64081e-38	1.04396e-35	GOLS1	XP_010924270.1 galactinol synthase 1 [Elaeis guineensis]	Metabolism;Metabolism	Global and overview maps;Carbohydrate metabolism	ko01100//Metabolic pathways;ko00052//Galactose metabolism	K18819;K18819	-	GO:0016757//glycosyltransferase activity	GO:0006486//protein glycosylation	--
ncbi_105045368	257	221	149	461	572	759	17.048	15.403	15.569	34.565	34.956	35.232	16.0067	34.9177	1.12528	8.76525e-38	1.96017e-35	SARED1	XP_010921929.1 uncharacterized protein At2g37660, chloroplastic [Elaeis guineensis]	-	-	-	-	-	GO:0003824//catalytic activity;GO:0003854//3-beta-hydroxy-delta5-steroid dehydrogenase activity;GO:0004024//alcohol dehydrogenase activity, zinc-dependent;GO:0004764//shikimate 3-dehydrogenase (NADP+) activity;GO:0008270//zinc ion binding;GO:0016491//oxidoreductase activity;GO:0016616//oxidoreductase activity, acting on the CH-OH group of donors, NAD or NADP as acceptor;GO:0016757//glycosyltransf…	GO:0005975//carbohydrate metabolic process;GO:0006113//fermentation;GO:0006694//steroid biosynthetic process;GO:0006813//potassium ion transport;GO:0009423//chorismate biosynthetic process	--
ncbi_105056534	327	252	185	37	48	63	11.101	9.067	9.989	1.431	1.518	1.512	10.0523	1.487	-2.75705	1.20201e-37	2.67232e-35	Xyl2	XP_010937054.1 beta-xylosidase/alpha-L-arabinofuranosidase 2 [Elaeis guineensis]	Metabolism;Metabolism	Global and overview maps;Carbohydrate metabolism	ko01100//Metabolic pathways;ko00520//Amino sugar and nucleotide sugar metabolism	K15920;K15920	-	GO:0004553//hydrolase activity, hydrolyzing O-glycosyl compounds	GO:0005975//carbohydrate metabolic process	--
ncbi_105042279	815	735	492	1196	1255	1724	37.56	35.024	34.63	59.712	50.301	53.378	35.738	54.4637	0.607835	2.39562e-37	5.29502e-35	At3g03980	XP_010917716.1 NADPH-dependent aldehyde reductase-like protein, chloroplastic [Elaeis guineensis]	Metabolism;Metabolism;Metabolism;Metabolism;Metabolism	Global and overview maps;Global and overview maps;Global and overview maps;Lipid metabolism;Metabolism of cofactors and vitamins	ko01100//Metabolic pathways;ko01110//Biosynthesis of secondary metabolites;ko01212//Fatty acid metabolism;ko00061//Fatty acid biosynthesis;ko00780//Biotin metabolism	K00059;K00059;K00059;K00059;K00059	-	GO:0003824//catalytic activity;GO:0003978//UDP-glucose 4-epimerase activity;GO:0004316//3-oxoacyl-[acyl-carrier-protein] reductase (NADPH) activity;GO:0004757//sepiapterin reductase activity;GO:0008667//2,3-dihydro-2,3-dihydroxybenzoate dehydrogenase activity;GO:0008678//2-deoxy-D-gluconate 3-dehydrogenase activity;GO:0016491//oxidoreductase activity;GO:0016630//protochlorophyllide reductase acti…	GO:0000272//polysaccharide catabolic process;GO:0006012//galactose metabolic process;GO:0006633//fatty acid biosynthetic process;GO:0006729//tetrahydrobiopterin biosynthetic process;GO:0009228//thiamine biosynthetic process;GO:0009243//O antigen biosynthetic process;GO:0015995//chlorophyll biosynthetic process	--
ncbi_105061370	428	449	301	787	1082	1256	20.177	21.8	22.911	41.477	44.198	39.6	21.6293	41.7583	0.949075	2.62641e-37	5.77157e-35	CYP709B2	XP_010943694.1 cytochrome P450 709B2 [Elaeis guineensis]	-	-	-	-	-	GO:0005506//iron ion binding;GO:0016705//oxidoreductase activity, acting on paired donors, with incorporation or reduction of molecular oxygen;GO:0020037//heme binding	-	--
ncbi_105048446	423	369	258	674	813	1122	30.198	27.921	29.297	54.811	54.053	56.633	29.1387	55.1657	0.920836	4.07147e-37	8.89569e-35	TSJT1	XP_010926050.1 stem-specific protein TSJT1 [Elaeis guineensis]	-	-	-	-	-	GO:0004066//asparagine synthase (glutamine-hydrolyzing) activity	GO:0006529//asparagine biosynthetic process	--
ncbi_105049999	295	253	215	49	51	63	14.711	13.372	17.054	2.783	2.369	2.221	15.0457	2.45767	-2.61399	1.40677e-36	3.05607e-34	-	-	-	-	-	-	-	-	-	-
ncbi_105059353	370	341	200	66	70	95	10.084	9.85	8.67	2.049	1.777	1.831	9.53467	1.88567	-2.33811	1.86863e-36	4.03634e-34	SIK1	XP_010940921.1 LRR receptor-like serine/threonine-protein kinase ERL1 [Elaeis guineensis]	Environmental Information Processing	Signal transduction	ko04016//MAPK signaling pathway - plant	K20718	-	GO:0004672//protein kinase activity;GO:0005515//protein binding;GO:0005524//ATP binding	GO:0006468//protein phosphorylation	--
ncbi_105038636	134	115	89	322	344	474	1.36	1.235	1.397	3.712	3.241	3.407	1.33067	3.45333	1.37584	2.66349e-36	5.72079e-34	RKD5	XP_010912806.1 uncharacterized protein LOC105038636 [Elaeis guineensis]	-	-	-	-	-	-	-	Nin-like
ncbi_105035517	1232	1068	624	1885	2210	2830	140.196	128.812	112.947	244.347	234.211	227.693	127.318	235.417	0.886778	3.65633e-36	7.80913e-34	SMT1	XP_010909401.1 cycloartenol-C-24-methyltransferase [Elaeis guineensis]	Metabolism;Metabolism;Metabolism	Global and overview maps;Global and overview maps;Lipid metabolism	ko01100//Metabolic pathways;ko01110//Biosynthesis of secondary metabolites;ko00100//Steroid biosynthesis	K00559;K00559;K00559	-	GO:0008168//methyltransferase activity	GO:0006694//steroid biosynthetic process	--
ncbi_105057705	1212	1116	695	1768	2343	2938	52.013	50.762	47.442	86.43	93.643	89.146	50.0723	89.7397	0.841732	5.27092e-36	1.11947e-33	BAM9	XP_010938702.1 inactive beta-amylase 9 [Elaeis guineensis]	-	-	-	-	-	GO:0016161//beta-amylase activity	GO:0000272//polysaccharide catabolic process	--
ncbi_105042235	82	79	98	420	458	608	6.46	6.832	12.124	33.264	29.374	29.558	8.472	30.732	1.85897	5.55848e-36	1.17398e-33	--	XP_010917660.1 uncharacterized protein LOC105042235 [Elaeis guineensis]	-	-	-	-	-	-	-	--
ncbi_105040455	227	174	124	8	5	14	11.67	9.091	8.863	0.386	0.252	0.535	9.87467	0.391	-4.65849	6.73189e-36	1.41396e-33	HSF30	XP_010915288.1 heat shock factor protein HSF30 [Elaeis guineensis]	-	-	-	-	GO:0005634//nucleus	GO:0003700//DNA-binding transcription factor activity;GO:0043565//sequence-specific DNA binding	GO:0006355//regulation of transcription, DNA-templated	HSF
ncbi_105042824	478	452	269	757	959	1224	41.418	41.511	37.075	74.719	77.388	74.987	40.0013	75.698	0.920207	6.81928e-36	1.42444e-33	FTRV	XP_010918464.1 ferredoxin-thioredoxin reductase, variable chain [Elaeis guineensis]	-	-	-	-	-	-	GO:0015979//photosynthesis	--
ncbi_105038099	1143	1005	723	1565	1960	2273	23.159	21.635	22.513	31.74	30.628	27.657	22.4357	30.0083	0.419569	7.60402e-36	1.57968e-33	PPDK1	XP_010912087.1 pyruvate, phosphate dikinase 2 [Elaeis guineensis]	Metabolism;Metabolism;Metabolism;Metabolism;Metabolism;Metabolism	Global and overview maps;Global and overview maps;Global and overview maps;Carbohydrate metabolism;Carbohydrate metabolism;Energy metabolism	ko01100//Metabolic pathways;ko01110//Biosynthesis of secondary metabolites;ko01200//Carbon metabolism;ko00010//Glycolysis / Gluconeogenesis;ko00620//Pyruvate metabolism;ko00710//Carbon fixation in photosynthetic organisms	K01006;K01006;K01006;K01006;K01006;K01006	-	GO:0005524//ATP binding;GO:0008965//phosphoenolpyruvate-protein phosphotransferase activity;GO:0008986//pyruvate, water dikinase activity;GO:0016301//kinase activity;GO:0016772//transferase activity, transferring phosphorus-containing groups;GO:0050242//pyruvate, phosphate dikinase activity	GO:0006094//gluconeogenesis;GO:0006808//regulation of nitrogen utilization;GO:0009401//phosphoenolpyruvate-dependent sugar phosphotransferase system;GO:0015976//carbon utilization;GO:0016310//phosphorylation	--
ncbi_105047489	116	81	87	334	361	476	6.937	5.317	7.992	23.28	20.326	19.98	6.74867	21.1953	1.65107	8.09448e-36	1.67243e-33	dnaJ	XP_010924729.1 chaperone protein dnaJ C76, chloroplastic [Elaeis guineensis]	-	-	-	-	GO:0016020//membrane	GO:0005515//protein binding;GO:0009055//electron transfer activity	GO:0006457//protein folding;GO:0009408//response to heat	--
ncbi_105042390	1172	1048	614	1776	2270	2866	42.667	40.472	35.28	74.352	76.895	73.464	39.473	74.9037	0.92417	1.00972e-35	2.07495e-33	BACOVA_02659	XP_010917869.1 uncharacterized protein LOC105042390 isoform X1 [Elaeis guineensis]	Metabolism;Metabolism;Metabolism;Metabolism;Metabolism	Global and overview maps;Global and overview maps;Carbohydrate metabolism;Biosynthesis of other secondary metabolites;Metabolism of other amino acids	ko01100//Metabolic pathways;ko01110//Biosynthesis of secondary metabolites;ko00500//Starch and sucrose metabolism;ko00999//Biosynthesis of various plant secondary metabolites;ko00460//Cyanoamino acid metabolism	K05349;K05349;K05349;K05349;K05349	-	GO:0004553//hydrolase activity, hydrolyzing O-glycosyl compounds	GO:0005975//carbohydrate metabolic process	--
ncbi_105036172	3836	3401	2384	4793	5739	7650	137.562	131.595	138.468	198.478	189.168	190.337	135.875	192.661	0.503785	1.09802e-35	2.24428e-33	SIGA	XP_010910226.2 RNA polymerase sigma factor sigA [Elaeis guineensis]	-	-	-	-	-	GO:0003677//DNA binding;GO:0003700//DNA-binding transcription factor activity;GO:0016987//sigma factor activity	GO:0006352//DNA-templated transcription, initiation;GO:0006355//regulation of transcription, DNA-templated;GO:0006950//response to stress;GO:0030436//asexual sporulation;GO:0042173//regulation of sporulation resulting in formation of a cellular spore	--
ncbi_105044031	375	332	175	51	53	64	24.552	23.038	18.224	3.804	3.232	2.963	21.938	3.333	-2.71854	1.37779e-35	2.80104e-33	EXL3	XP_010920107.1 GDSL esterase/lipase EXL3 [Elaeis guineensis]	-	-	-	-	-	GO:0016788//hydrolase activity, acting on ester bonds	-	--
ncbi_105033479	867	742	505	1226	1615	1986	37.067	33.623	34.342	59.708	64.304	60.033	35.0107	61.3483	0.80923	1.56584e-35	3.16642e-33	NPF6.3	XP_010906609.1 protein NRT1/ PTR FAMILY 6.3 [Elaeis guineensis]	-	-	-	-	GO:0005887//integral component of plasma membrane;GO:0016020//membrane	GO:0008028//monocarboxylic acid transmembrane transporter activity;GO:0015333//peptide:proton symporter activity;GO:0022857//transmembrane transporter activity	GO:0015718//monocarboxylic acid transport;GO:0015833//peptide transport;GO:0055085//transmembrane transport	--
ncbi_105045203	213	192	130	410	456	641	11.006	12.686	20.732	30.463	11.414	14.371	14.808	18.7493	0.340462	1.91398e-35	3.84994e-33	BGLU22	XP_019706264.1 beta-glucosidase 22 isoform X1 [Elaeis guineensis]	-	-	-	-	GO:0009341//beta-galactosidase complex	GO:0004553//hydrolase activity, hydrolyzing O-glycosyl compounds;GO:0004565//beta-galactosidase activity	GO:0005975//carbohydrate metabolic process;GO:0006012//galactose metabolic process	--
ncbi_105034966	422	376	233	703	992	1187	16.954	16.573	13.51	26.542	33.444	31.731	15.679	30.5723	0.963393	2.04465e-35	4.09112e-33	Os04g0692600	XP_029117617.1 LOW QUALITY PROTEIN: protein STAY-GREEN LIKE, chloroplastic, partial [Elaeis guineensis]	Metabolism;Metabolism	Global and overview maps;Metabolism of cofactors and vitamins	ko01110//Biosynthesis of secondary metabolites;ko00860//Porphyrin metabolism	K22013;K22013	-	-	-	--
ncbi_105050719	672	532	378	993	1261	1655	26.983	23.098	25.06	43.82	44.725	44.337	25.047	44.294	0.822473	2.16543e-35	4.31011e-33	GAPN	XP_010929145.1 NADP-dependent glyceraldehyde-3-phosphate dehydrogenase [Elaeis guineensis]	Metabolism;Metabolism;Metabolism;Metabolism	Global and overview maps;Global and overview maps;Carbohydrate metabolism;Carbohydrate metabolism	ko01100//Metabolic pathways;ko01200//Carbon metabolism;ko00010//Glycolysis / Gluconeogenesis;ko00030//Pentose phosphate pathway	K00131;K00131;K00131;K00131	-	GO:0003842//1-pyrroline-5-carboxylate dehydrogenase activity;GO:0003995//acyl-CoA dehydrogenase activity;GO:0004350//glutamate-5-semialdehyde dehydrogenase activity;GO:0004491//methylmalonate-semialdehyde dehydrogenase (acylating) activity;GO:0004777//succinate-semialdehyde dehydrogenase (NAD+) activity;GO:0008802//betaine-aldehyde dehydrogenase activity;GO:0009013//succinate-semialdehyde dehydro…	GO:0006527//arginine catabolic process;GO:0006561//proline biosynthetic process;GO:0006562//proline catabolic process;GO:0006574//valine catabolic process;GO:0006578//amino-acid betaine biosynthetic process;GO:0008218//bioluminescence;GO:0009450//gamma-aminobutyric acid catabolic process;GO:0010124//phenylacetate catabolic process	--
ncbi_105036848	1754	1652	985	2857	3000	4556	285.958	285.458	255.431	530.583	455.495	525.163	275.616	503.747	0.870041	2.7776e-35	5.49979e-33	CYP709B3	XP_010910876.1 cytochrome P450 734A1, partial [Elaeis guineensis]	-	-	-	-	-	GO:0005506//iron ion binding;GO:0016705//oxidoreductase activity, acting on paired donors, with incorporation or reduction of molecular oxygen;GO:0020037//heme binding	-	--
ncbi_105043571	6	10	11	163	159	262	0.489	0.864	1.426	15.136	12.071	15.1	0.926333	14.1023	3.92826	4.35822e-35	8.58479e-33	--	XP_010919444.2 protein E6-like [Elaeis guineensis]	-	-	-	-	-	-	-	--
ncbi_105034585	243	179	158	16	25	20	10.984	8.576	11.36	0.824	1.052	0.639	10.3067	0.838333	-3.61991	4.94505e-35	9.69051e-33	BDG3	XP_019702585.1 probable lysophospholipase BODYGUARD 3 [Elaeis guineensis]	-	-	-	-	-	GO:0003674//molecular_function;GO:0003824//catalytic activity;GO:0004414//homoserine O-acetyltransferase activity;GO:0016787//hydrolase activity;GO:0016788//hydrolase activity, acting on ester bonds;GO:0018738//S-formylglutathione hydrolase activity;GO:0047570//3-oxoadipate enol-lactonase activity;GO:0070205//2-succinyl-6-hydroxy-2,4-cyclohexadiene-1-carboxylate synthase activity	GO:0006112//energy reserve metabolic process;GO:0009086//methionine biosynthetic process;GO:0009102//biotin biosynthetic process;GO:0009234//menaquinone biosynthetic process;GO:0015979//photosynthesis;GO:0016042//lipid catabolic process;GO:0030163//protein catabolic process;GO:0042952//beta-ketoadipate pathway;GO:0046292//formaldehyde metabolic process	--
ncbi_105038880	167	139	74	372	417	595	15.193	15.386	11.734	30.845	28.957	31.898	14.1043	30.5667	1.11582	6.93415e-35	1.35187e-32	FKBP70	XP_029118503.1 70 kDa peptidyl-prolyl isomerase isoform X1 [Elaeis guineensis]	-	-	-	-	-	GO:0003755//peptidyl-prolyl cis-trans isomerase activity	-	--
ncbi_105053881	621	602	369	911	1085	1401	44.727	47.366	39.418	73.72	71.623	70.696	43.837	72.013	0.716108	8.29537e-35	1.60901e-32	--	XP_029123428.1 uncharacterized protein LOC105053881 isoform X1 [Elaeis guineensis]	-	-	-	-	-	-	-	--
ncbi_105059775	2127	2007	1219	2904	3440	4509	117.918	117.929	107.493	183.392	177.608	176.739	114.447	179.246	0.647268	8.69044e-35	1.67708e-32	CSP41B	XP_010941507.1 chloroplast stem-loop binding protein of 41 kDa b, chloroplastic [Elaeis guineensis]	-	-	-	-	-	GO:0003824//catalytic activity;GO:0003978//UDP-glucose 4-epimerase activity;GO:0008460//dTDP-glucose 4,6-dehydratase activity;GO:0008712//ADP-glyceromanno-heptose 6-epimerase activity;GO:0008831//dTDP-4-dehydrorhamnose reductase activity;GO:0016757//glycosyltransferase activity	GO:0005975//carbohydrate metabolic process;GO:0006012//galactose metabolic process;GO:0009243//O antigen biosynthetic process;GO:0009244//lipopolysaccharide core region biosynthetic process;GO:0019305//dTDP-rhamnose biosynthetic process	--
ncbi_105057098	2559	2142	1413	3407	4207	5273	90.035	79.876	79.076	136.547	137.849	131.17	82.9957	135.189	0.703866	9.32175e-35	1.78982e-32	At5g58620	XP_010937855.1 zinc finger CCCH domain-containing protein 33 [Elaeis guineensis]	-	-	-	-	-	GO:0005515//protein binding;GO:0046872//metal ion binding	-	C3H
ncbi_105061111	646	559	375	188	180	263	24.566	22.53	22.682	8.144	6.375	7.071	23.2593	7.19667	-1.69241	1.06596e-34	2.03641e-32	SBT1.2	XP_010943371.1 subtilisin-like protease SBT1.2 [Elaeis guineensis]	-	-	-	-	-	GO:0008236//serine-type peptidase activity	GO:0006508//proteolysis;GO:0009306//protein secretion	--
ncbi_105055556	501	516	254	1022	1399	1936	46.71	50.989	37.642	108.505	121.457	127.584	45.1137	119.182	1.40153	2.4086e-34	4.57839e-32	MJ1426	XP_029123552.1 CBS domain-containing protein DDB_G0289609 isoform X1 [Elaeis guineensis]	-	-	-	-	GO:0009898//cytoplasmic side of plasma membrane;GO:0043190//ATP-binding cassette (ABC) transporter complex	GO:0003938//IMP dehydrogenase activity;GO:0004122//cystathionine beta-synthase activity;GO:0005524//ATP binding;GO:0015095//magnesium ion transmembrane transporter activity;GO:0016853//isomerase activity	GO:0005975//carbohydrate metabolic process;GO:0009152//purine ribonucleotide biosynthetic process;GO:0015693//magnesium ion transport;GO:0015837//amine transport;GO:0019344//cysteine biosynthetic process	--
ncbi_105051829	646	503	390	948	1203	1521	17.352	14.749	16.461	27.889	28.501	27.964	16.1873	28.118	0.796629	2.49667e-34	4.72219e-32	AKT2	XP_010930758.2 LOW QUALITY PROTEIN: potassium channel AKT2-like [Elaeis guineensis]	-	-	-	-	GO:0016020//membrane	GO:0005216//ion channel activity;GO:0005515//protein binding	GO:0006811//ion transport;GO:0055085//transmembrane transport	--
ncbi_105052308	597	500	301	122	154	171	36.904	32.93	27.198	8.719	9.007	7.143	32.344	8.28967	-1.96411	2.77029e-34	5.21376e-32	WRKY70	XP_010931380.1 WRKY DNA-binding transcription factor 70 [Elaeis guineensis]	-	-	-	-	-	GO:0003700//DNA-binding transcription factor activity;GO:0043565//sequence-specific DNA binding	GO:0006355//regulation of transcription, DNA-templated	WRKY
ncbi_105040256	235	201	144	30	27	37	9.422	8.541	9.183	1.37	1.008	1.049	9.04867	1.14233	-2.98572	3.30416e-34	6.1879e-32	SBT1.7	XP_010915013.1 subtilisin-like protease SBT1.7 [Elaeis guineensis]	-	-	-	-	-	GO:0008236//serine-type peptidase activity	GO:0006508//proteolysis;GO:0009306//protein secretion	--
ncbi_105041288	1739	1590	1111	2273	2867	3726	80.923	77.949	80.829	121.352	123.549	122.737	79.9003	122.546	0.61705	1.06728e-33	1.98897e-31	RBL9	XP_029119282.1 RHOMBOID-like protein 9, chloroplastic isoform X1 [Elaeis guineensis]	-	-	-	-	GO:0005887//integral component of plasma membrane;GO:0016021//integral component of membrane	GO:0004252//serine-type endopeptidase activity	GO:0006464//cellular protein modification process;GO:0019538//protein metabolic process	--
ncbi_109504788	11	3	3	185	157	232	1.687	0.507	0.643	32.409	22.352	25.453	0.945667	26.738	4.82142	1.21212e-33	2.24787e-31	EP3	XP_019708324.1 endochitinase EP3-like [Elaeis guineensis]	Metabolism;Metabolism	Global and overview maps;Carbohydrate metabolism	ko01100//Metabolic pathways;ko00520//Amino sugar and nucleotide sugar metabolism	K01183;K01183	-	GO:0004568//chitinase activity;GO:0008061//chitin binding	GO:0006032//chitin catabolic process;GO:0016998//cell wall macromolecule catabolic process	--
ncbi_105041916	444	395	222	720	900	1139	27.711	26.129	22.039	51.188	52.312	50.26	25.293	51.2533	1.01891	1.81444e-33	3.34852e-31	COR2	XP_010917289.1 non-functional NADPH-dependent codeinone reductase 2 [Elaeis guineensis]	Metabolism;Metabolism;Metabolism	Global and overview maps;Global and overview maps;Biosynthesis of other secondary metabolites	ko01100//Metabolic pathways;ko01110//Biosynthesis of secondary metabolites;ko00999//Biosynthesis of various plant secondary metabolites	K22374;K22374;K22374	-	GO:0047834//D-threo-aldose 1-dehydrogenase activity	-	--
MSTRG.3620	52	43	40	217	363	336	0.683	0.599	0.836	3.248	4.441	3.121	0.706	3.60333	2.35159	1.87384e-33	3.44144e-31	rps8	ribosomal protein S8 [Lablab purpureus]	Genetic Information Processing	Translation	ko03010//Ribosome	K02994	-	-	-	--
MSTRG.52393	12	12	6	150	154	191	0.389	0.413	0.31	5.544	4.653	4.381	0.370667	4.85933	3.71256	2.3249e-33	4.24932e-31	--	-	-	-	-	-	-	-	-	--
ncbi_105048061	349	380	231	629	820	1049	8.406	9.766	8.222	17.063	17.924	17.705	8.798	17.564	0.997374	2.35051e-33	4.27557e-31	KIN14M	XP_029121302.1 kinesin-like protein KIN-14J isoform X1 [Elaeis guineensis]	-	-	-	-	GO:0016020//membrane	GO:0005524//ATP binding;GO:0008017//microtubule binding;GO:0030269//tetrahydromethanopterin S-methyltransferase activity;GO:0043565//sequence-specific DNA binding	GO:0006355//regulation of transcription, DNA-templated;GO:0006814//sodium ion transport;GO:0007018//microtubule-based movement;GO:0015948//methanogenesis	--
ncbi_105056797	148	102	74	317	366	478	6.757	5.332	4.881	14.894	14.551	14.362	5.65667	14.6023	1.36817	2.5127e-33	4.54883e-31	PA1024	XP_010937411.1 uncharacterized protein LOC105056797 [Elaeis guineensis]	-	-	-	-	-	GO:0003824//catalytic activity;GO:0003938//IMP dehydrogenase activity;GO:0004452//isopentenyl-diphosphate delta-isomerase activity;GO:0016491//oxidoreductase activity;GO:0018580//nitronate monooxygenase activity	GO:0008299//isoprenoid biosynthetic process;GO:0009152//purine ribonucleotide biosynthetic process	--
ncbi_105058719	390	295	239	628	720	911	20.065	16.087	19.559	36.806	34.499	33.139	18.5703	34.8147	0.906695	3.37349e-33	6.07819e-31	BHLH162	XP_010940038.1 transcription factor bHLH162 [Elaeis guineensis]	-	-	-	-	-	GO:0008773//[protein-PII] uridylyltransferase activity;GO:0046983//protein dimerization activity	GO:0018177//protein uridylylation	bHLH
ncbi_105036665	998	801	576	1359	1499	1986	42.246	35.949	38.962	65.194	58.993	59.431	39.0523	61.206	0.648264	5.07573e-33	9.10207e-31	--	XP_010910715.1 flocculation protein FLO11 [Elaeis guineensis]	-	-	-	-	-	-	-	--
ncbi_105045502	3304	2859	1860	4406	5743	7224	133.58	129.862	116.911	168.337	180.221	183.176	126.784	177.245	0.483366	6.50074e-33	1.16028e-30	KINB1	XP_010922102.1 SNF1-related protein kinase regulatory subunit beta-1 isoform X1 [Elaeis guineensis]	-	-	-	-	-	GO:0005515//protein binding	-	--
ncbi_105050124	701	573	420	990	1128	1585	14.929	12.62	13.756	23.663	21.784	23.729	13.7683	23.0587	0.743955	2.7303e-32	4.85037e-30	SPS1	XP_010928318.1 probable sucrose-phosphate synthase 1 [Elaeis guineensis]	Metabolism;Metabolism;Metabolism	Global and overview maps;Global and overview maps;Carbohydrate metabolism	ko01100//Metabolic pathways;ko01110//Biosynthesis of secondary metabolites;ko00500//Starch and sucrose metabolism	K00696;K00696;K00696	-	GO:0004373//glycogen (starch) synthase activity;GO:0008194//UDP-glycosyltransferase activity;GO:0009011//starch synthase activity;GO:0016157//sucrose synthase activity;GO:0016757//glycosyltransferase activity;GO:0050307//sucrose-phosphate phosphatase activity	GO:0005978//glycogen biosynthetic process;GO:0005985//sucrose metabolic process;GO:0005986//sucrose biosynthetic process;GO:0009058//biosynthetic process;GO:0010125//mycothiol biosynthetic process;GO:0071793//bacillithiol biosynthetic process	--
ncbi_105050836	234	244	171	452	531	730	19.981	22.206	23.34	43.97	42.189	44.043	21.8423	43.4007	0.99059	2.85794e-32	5.05351e-30	--	XP_010929318.1 uncharacterized protein LOC105050836 [Elaeis guineensis]	-	-	-	-	-	-	-	--
ncbi_105039584	703	647	457	1008	1358	1669	17.096	16.477	17.365	28.017	31.16	28.932	16.9793	29.3697	0.790547	3.54102e-32	6.23237e-30	TPS9	XP_010914078.1 probable alpha,alpha-trehalose-phosphate synthase [UDP-forming] 9 [Elaeis guineensis]	Metabolism;Metabolism;Metabolism	Global and overview maps;Global and overview maps;Carbohydrate metabolism	ko01100//Metabolic pathways;ko01110//Biosynthesis of secondary metabolites;ko00500//Starch and sucrose metabolism	K16055;K16055;K16055	-	GO:0003824//catalytic activity;GO:0003825//alpha,alpha-trehalose-phosphate synthase (UDP-forming) activity;GO:0004805//trehalose-phosphatase activity;GO:0008967//phosphoglycolate phosphatase activity;GO:0016787//hydrolase activity;GO:0033828//glucosylglycerol-phosphate synthase activity	GO:0005992//trehalose biosynthetic process;GO:0006970//response to osmotic stress;GO:0008152//metabolic process	--
ncbi_105051678	997	898	557	1343	1632	2110	32.964	31.54	29.403	50.699	50.32	49.403	31.3023	50.1407	0.679711	3.57888e-32	6.26997e-30	CLC-C	XP_010930514.1 chloride channel protein CLC-c [Elaeis guineensis]	-	-	-	-	GO:0016020//membrane	GO:0005247//voltage-gated chloride channel activity	GO:0006821//chloride transport;GO:0055085//transmembrane transport	--
ncbi_105048271	42	32	40	234	212	350	2.86	2.033	4.145	17.695	13.511	16.991	3.01267	16.0657	2.41487	4.38954e-32	7.65492e-30	BURP3	XP_019707305.1 BURP domain-containing protein 6 [Elaeis guineensis]	-	-	-	-	-	-	-	--
ncbi_105044367	1246	1071	693	1770	1854	2365	60.832	55.42	53.816	98.437	84.298	81.636	56.6893	88.1237	0.636452	8.46238e-32	1.46902e-29	RHC2A	XP_010920534.1 probable E3 ubiquitin-protein ligase RHC2A [Elaeis guineensis]	-	-	-	-	GO:0000109//nucleotide-excision repair complex;GO:0005680//anaphase-promoting complex	GO:0008270//zinc ion binding;GO:0016151//nickel cation binding;GO:0046872//metal ion binding;GO:0061630//ubiquitin protein ligase activity;GO:0097602//cullin family protein binding	GO:0006289//nucleotide-excision repair;GO:0031145//anaphase-promoting complex-dependent catabolic process;GO:0035556//intracellular signal transduction;GO:0051604//protein maturation	--
ncbi_105040952	2898	2643	1634	3875	4802	6365	155.903	150.7	139.821	237.464	240.585	242.098	148.808	240.049	0.689877	9.06545e-32	1.56655e-29	TPT	XP_010916021.1 triose phosphate/phosphate translocator, chloroplastic [Elaeis guineensis]	-	-	-	-	GO:0016020//membrane;GO:0016021//integral component of membrane	-	-	--
ncbi_105059354	178	161	89	347	436	537	7.38	7.121	5.933	16.436	16.874	15.831	6.81133	16.3803	1.26596	9.83875e-32	1.69249e-29	DTX41	XP_010940925.2 protein DETOXIFICATION 41 [Elaeis guineensis]	-	-	-	-	GO:0016020//membrane	GO:0015297//antiporter activity;GO:0042910//xenobiotic transmembrane transporter activity	GO:0006855//xenobiotic transmembrane transport;GO:0055085//transmembrane transport	--
ncbi_105044665	688	639	366	1057	1431	1742	7.453	7.014	5.92	11.974	11.476	11.753	6.79567	11.7343	0.788049	1.11298e-31	1.90596e-29	At1g67720	XP_010920942.1 probable LRR receptor-like serine/threonine-protein kinase At1g67720 [Elaeis guineensis]	-	-	-	-	-	GO:0004672//protein kinase activity;GO:0005515//protein binding;GO:0005524//ATP binding;GO:0016709//oxidoreductase activity, acting on paired donors, with incorporation or reduction of molecular oxygen, NAD(P)H as one donor, and incorporation of one atom of oxygen	GO:0006468//protein phosphorylation;GO:0006744//ubiquinone biosynthetic process	--
ncbi_105042707	2279	2099	1238	3279	4302	5556	185.775	181.222	160.519	304.477	326.459	320.219	175.839	317.052	0.850466	2.16171e-31	3.68528e-29	HSP26.7	XP_010918304.1 small heat shock protein, chloroplastic [Elaeis guineensis]	Genetic Information Processing	Folding, sorting and degradation	ko04141//Protein processing in endoplasmic reticulum	K13993	-	-	-	--
ncbi_105047431	766	690	481	1000	1188	1537	20.864	19.592	20.411	30.18	29.146	28.899	20.289	29.4083	0.535527	2.32794e-31	3.95094e-29	CLPB1	XP_010924649.1 chaperone protein ClpB1 [Elaeis guineensis]	-	-	-	-	GO:0005876//spindle microtubule;GO:0009360//DNA polymerase III complex;GO:0009368//endopeptidase Clp complex;GO:0009379//Holliday junction helicase complex;GO:0033104//type VI protein secretion system complex;GO:0042729//DASH complex	GO:0003674//molecular_function;GO:0003677//DNA binding;GO:0003688//DNA replication origin binding;GO:0003723//RNA binding;GO:0003724//RNA helicase activity;GO:0003887//DNA-directed DNA polymerase activity;GO:0003924//GTPase activity;GO:0004176//ATP-dependent peptidase activity;GO:0004252//serine-type endopeptidase activity;GO:0005198//structural molecule activity;GO:0005524//ATP binding;GO:000552…	GO:0002949//tRNA threonylcarbamoyladenosine modification;GO:0006260//DNA replication;GO:0006270//DNA replication initiation;GO:0006275//regulation of DNA replication;GO:0006281//DNA repair;GO:0006310//DNA recombination;GO:0006355//regulation of transcription, DNA-templated;GO:0006457//protein folding;GO:0006508//proteolysis;GO:0006576//cellular biogenic amine metabolic process;GO:0008608//attachm…	--
ncbi_105033080	1094	1009	595	1535	1776	2194	89.098	87.097	77.079	142.407	134.706	126.336	84.4247	134.483	0.671687	2.78936e-31	4.71302e-29	At2g30620	XP_010906036.1 histone H1 [Elaeis guineensis]	-	-	-	-	GO:0000786//nucleosome	GO:0003677//DNA binding	GO:0006334//nucleosome assembly	--
ncbi_105041075	1909	1728	1054	2560	3101	4107	88.086	84.51	77.358	134.559	133.258	133.988	83.318	133.935	0.684833	2.9954e-31	5.03876e-29	COL16	XP_010916170.1 zinc finger protein CONSTANS-LIKE 16 [Elaeis guineensis]	-	-	-	-	-	GO:0005515//protein binding;GO:0008270//zinc ion binding	-	CO-like
ncbi_105046779	3881	3310	2209	4965	5617	7840	380.778	346.902	339.034	553.219	508.305	544.226	355.571	535.25	0.590074	4.29023e-31	7.18509e-29	PARA	XP_010923800.1 probable glutathione S-transferase parA [Elaeis guineensis]	Metabolism;Metabolism	Global and overview maps;Metabolism of other amino acids	ko01100//Metabolic pathways;ko00480//Glutathione metabolism	K00799;K00799	-	GO:0005515//protein binding;GO:0015035//protein-disulfide reductase activity;GO:0016034//maleylacetoacetate isomerase activity	GO:0006559//L-phenylalanine catabolic process;GO:0006572//tyrosine catabolic process;GO:0006749//glutathione metabolic process;GO:0006790//sulfur compound metabolic process;GO:0045454//cell redox homeostasis	--
ncbi_105052275	20432	18397	11572	6777	8603	11168	907.199	865.767	817.237	343.035	356.093	351.049	863.401	350.059	-1.30243	7.29262e-31	1.21598e-28	CIPK18	XP_010931340.1 CBL-interacting protein kinase 18 [Elaeis guineensis]	-	-	-	-	-	GO:0004672//protein kinase activity;GO:0005524//ATP binding;GO:0016709//oxidoreductase activity, acting on paired donors, with incorporation or reduction of molecular oxygen, NAD(P)H as one donor, and incorporation of one atom of oxygen	GO:0006468//protein phosphorylation;GO:0006744//ubiquinone biosynthetic process;GO:0007165//signal transduction	--
ncbi_105058127	2820	2491	1653	3503	4415	5591	125.932	116.835	114.011	178.291	186.947	177.671	118.926	180.97	0.605684	7.41089e-31	1.2303e-28	HHT1	XP_010939233.1 omega-hydroxypalmitate O-feruloyl transferase [Elaeis guineensis]	Metabolism	Lipid metabolism	ko00073//Cutin, suberine and wax biosynthesis	K15400	-	GO:0016747//acyltransferase activity, transferring groups other than amino-acyl groups	-	--
ncbi_105033649	754	702	639	231	201	291	5.574	7.211	8.704	1.925	1.977	1.422	7.163	1.77467	-2.01302	7.46885e-31	1.23454e-28	TAF15B	XP_010906835.1 transcription initiation factor TFIID subunit 15b [Elaeis guineensis]	Genetic Information Processing;Genetic Information Processing	Transcription;Translation	ko03040//Spliceosome;ko03015//mRNA surveillance pathway	K13098;K13098	-	GO:0003676//nucleic acid binding	GO:0008380//RNA splicing	--
ncbi_105056062	384	391	243	611	750	997	24.368	26.298	24.528	44.167	44.324	44.732	25.0647	44.4077	0.825154	9.12296e-31	1.49699e-28	--	XP_010936428.1 pollen-specific protein C13 [Elaeis guineensis]	-	-	-	-	-	-	-	--
ncbi_105050739	255	204	171	511	511	653	9.185	7.788	9.798	20.968	17.142	16.631	8.92367	18.247	1.03195	9.13544e-31	1.49699e-28	HSP70	XP_010929169.1 heat shock 70 kDa protein [Elaeis guineensis]	Genetic Information Processing;Genetic Information Processing;Cellular Processes	Folding, sorting and degradation;Transcription;Transport and catabolism	ko04141//Protein processing in endoplasmic reticulum;ko03040//Spliceosome;ko04144//Endocytosis	K03283;K03283;K03283	-	GO:0004856//xylulokinase activity;GO:0005515//protein binding;GO:0005524//ATP binding;GO:0016773//phosphotransferase activity, alcohol group as acceptor;GO:0016887//ATP hydrolysis activity;GO:0051082//unfolded protein binding	GO:0005975//carbohydrate metabolic process;GO:0005997//xylulose metabolic process;GO:0006457//protein folding;GO:0006950//response to stress;GO:0008360//regulation of cell shape;GO:0042732//D-xylose metabolic process;GO:0043093//FtsZ-dependent cytokinesis	--
ncbi_105055560	1675	1355	957	2127	2604	3225	32.952	28.253	29.946	47.665	47.708	44.857	30.3837	46.7433	0.621465	1.26834e-30	2.06946e-28	ABCB1	XP_010935700.1 ABC transporter B family member 1 [Elaeis guineensis]	Environmental Information Processing	Membrane transport	ko02010//ABC transporters	K05658	GO:0005575//cellular_component;GO:0005737//cytoplasm;GO:0005887//integral component of plasma membrane;GO:0009380//excinuclease repair complex;GO:0009898//cytoplasmic side of plasma membrane;GO:0016021//integral component of membrane;GO:0043190//ATP-binding cassette (ABC) transporter complex;GO:0055051//ATP-binding cassette (ABC) transporter complex, integrated substrate binding;GO:0055052//ATP-b…	GO:0003674//molecular_function;GO:0003924//GTPase activity;GO:0004020//adenylylsulfate kinase activity;GO:0004140//dephospho-CoA kinase activity;GO:0004385//guanylate kinase activity;GO:0005260//intracellularly ATP-gated chloride channel activity;GO:0005319//lipid transporter activity;GO:0005524//ATP binding;GO:0005525//GTP binding;GO:0009381//excinuclease ABC activity;GO:0015220//choline transme…	GO:0000910//cytokinesis;GO:0006289//nucleotide-excision repair;GO:0006412//translation;GO:0006790//sulfur compound metabolic process;GO:0006810//transport;GO:0006817//phosphate ion transport;GO:0006824//cobalt ion transport;GO:0006855//xenobiotic transmembrane transport;GO:0006869//lipid transport;GO:0007186//G protein-coupled receptor signaling pathway;GO:0007601//visual perception;GO:0008150//b…	--
ncbi_105042121	13912	12803	8601	16266	19807	24607	1095.69	1068.73	1077.49	1459.32	1452.81	1370.23	1080.64	1427.45	0.401561	1.59268e-30	2.58756e-28	CAB7	XP_010917526.1 chlorophyll a-b binding protein, chloroplastic [Elaeis guineensis]	Metabolism;Metabolism	Global and overview maps;Energy metabolism	ko01100//Metabolic pathways;ko00196//Photosynthesis - antenna proteins	K08908;K08908	-	-	-	--
ncbi_105036026	376	412	183	52	52	86	24.653	28.631	19.085	3.884	3.175	3.987	24.123	3.682	-2.71185	1.6385e-30	2.65067e-28	AAMT1	XP_010910064.1 anthranilate O-methyltransferase 1 [Elaeis guineensis]	-	-	-	-	-	GO:0008168//methyltransferase activity	-	--
ncbi_105061039	6038	5417	3336	1880	2308	3210	323.292	307.412	284.114	114.695	115.087	121.519	304.939	117.1	-1.38078	1.70312e-30	2.74353e-28	TUBA	XP_009335354.1 PREDICTED: tubulin alpha chain [Pyrus x bretschneideri]	Cellular Processes	Transport and catabolism	ko04145//Phagosome	K07374	-	GO:0003924//GTPase activity	-	--
ncbi_105048056	695	623	417	919	1138	1397	27.31	26.05	25.86	40.811	41.691	38.764	26.4067	40.422	0.614239	1.74006e-30	2.79122e-28	MODA	XP_010925545.1 NADP-dependent malic enzyme isoform X1 [Elaeis guineensis]	Metabolism;Metabolism;Metabolism;Metabolism	Global and overview maps;Global and overview maps;Carbohydrate metabolism;Energy metabolism	ko01100//Metabolic pathways;ko01200//Carbon metabolism;ko00620//Pyruvate metabolism;ko00710//Carbon fixation in photosynthetic organisms	K00029;K00029;K00029;K00029	-	GO:0004471//malate dehydrogenase (decarboxylating) (NAD+) activity;GO:0051287//NAD binding	GO:0009297//pilus assembly;GO:0009306//protein secretion	--
ncbi_105047376	18883	16646	10896	23800	30108	37138	1990.78	1861.38	1820.83	2885.05	2973.75	2798.49	1891	2885.76	0.609805	1.85236e-30	2.95887e-28	PSAH	XP_010924593.1 photosystem I reaction center subunit VI, chloroplastic [Elaeis guineensis]	Metabolism;Metabolism	Global and overview maps;Energy metabolism	ko01100//Metabolic pathways;ko00195//Photosynthesis	K02695;K02695	GO:0009522//photosystem I;GO:0009538//photosystem I reaction center	-	GO:0015979//photosynthesis	--
ncbi_105047884	1250	1280	666	2111	2868	3673	124.13	133.409	103.384	240.627	265.425	259.363	120.308	255.138	1.08455	3.05676e-30	4.8623e-28	-	-	-	-	-	-	-	-	-	-
ncbi_105033747	6648	6304	3969	8426	10414	13598	534.245	536.939	507.335	771.333	779.394	772.613	526.173	774.447	0.557629	4.4262e-30	7.01128e-28	PSBP	XP_010906959.1 oxygen-evolving enhancer protein 2, chloroplastic [Elaeis guineensis]	Metabolism;Metabolism	Global and overview maps;Energy metabolism	ko01100//Metabolic pathways;ko00195//Photosynthesis	K02717;K02717	GO:0009523//photosystem II;GO:0009654//photosystem II oxygen evolving complex;GO:0019898//extrinsic component of membrane	GO:0005509//calcium ion binding	GO:0015979//photosynthesis	--
ncbi_105033248	116	119	89	283	322	414	5.749	6.251	7	15.906	14.823	14.467	6.33333	15.0653	1.2502	4.66803e-30	7.36367e-28	SBT1.7	XP_010906270.2 subtilisin-like protease SBT1.7 [Elaeis guineensis]	-	-	-	-	-	GO:0008236//serine-type peptidase activity	GO:0006508//proteolysis;GO:0009306//protein secretion	--
ncbi_105046717	1441	1295	862	1836	2062	2889	63.063	60.067	60.004	91.528	84.04	89.391	61.0447	88.3197	0.532869	1.13809e-29	1.78788e-27	STN7	XP_010923697.1 serine/threonine-protein kinase STN7, chloroplastic [Elaeis guineensis]	-	-	-	-	-	GO:0004672//protein kinase activity;GO:0005524//ATP binding	GO:0006468//protein phosphorylation	--
ncbi_105047545	149	133	107	304	375	468	5.349	4.91	5.821	12.061	12.207	11.506	5.36	11.9247	1.15364	1.15096e-29	1.80065e-27	--	XP_010924812.1 molybdenum cofactor sulfurase isoform X1 [Elaeis guineensis]	Metabolism;Metabolism	Global and overview maps;Metabolism of cofactors and vitamins	ko01100//Metabolic pathways;ko00790//Folate biosynthesis	K15631;K15631	-	GO:0031071//cysteine desulfurase activity	GO:0016226//iron-sulfur cluster assembly	--
ncbi_105056168	4898	4505	2941	5883	7238	9334	222.279	216.688	212.295	304.124	305.907	299.493	217.087	303.175	0.481874	1.92666e-29	3.00188e-27	PGK1	XP_010936574.1 phosphoglycerate kinase, cytosolic [Elaeis guineensis]	Metabolism;Metabolism;Metabolism;Metabolism;Metabolism;Metabolism	Global and overview maps;Global and overview maps;Global and overview maps;Global and overview maps;Carbohydrate metabolism;Energy metabolism	ko01100//Metabolic pathways;ko01110//Biosynthesis of secondary metabolites;ko01200//Carbon metabolism;ko01230//Biosynthesis of amino acids;ko00010//Glycolysis / Gluconeogenesis;ko00710//Carbon fixation in photosynthetic organisms	K00927;K00927;K00927;K00927;K00927;K00927	GO:0005737//cytoplasm	GO:0000156//phosphorelay response regulator activity;GO:0003677//DNA binding;GO:0004616//phosphogluconate dehydrogenase (decarboxylating) activity;GO:0004618//phosphoglycerate kinase activity;GO:0005524//ATP binding	GO:0000160//phosphorelay signal transduction system;GO:0006096//glycolytic process;GO:0006098//pentose-phosphate shunt	--
ncbi_105045149	1637	1478	872	2236	2790	3574	47.968	45.903	40.643	74.636	76.138	74.045	44.838	74.9397	0.741008	2.05676e-29	3.1915e-27	SUS4	XP_010921619.1 sucrose synthase 4 [Elaeis guineensis]	Metabolism;Metabolism;Metabolism	Global and overview maps;Global and overview maps;Carbohydrate metabolism	ko01100//Metabolic pathways;ko01110//Biosynthesis of secondary metabolites;ko00500//Starch and sucrose metabolism	K00695;K00695;K00695	-	GO:0004373//glycogen (starch) synthase activity;GO:0008194//UDP-glycosyltransferase activity;GO:0009011//starch synthase activity;GO:0016157//sucrose synthase activity;GO:0016757//glycosyltransferase activity	GO:0005978//glycogen biosynthetic process;GO:0005985//sucrose metabolic process;GO:0009058//biosynthetic process;GO:0010125//mycothiol biosynthetic process;GO:0071793//bacillithiol biosynthetic process	--
ncbi_105049657	822	741	445	1222	1727	2218	20.938	20.523	18.538	33.873	41.08	39.823	19.9997	38.2587	0.935811	2.63693e-29	4.07512e-27	SPS2	XP_010927691.1 probable sucrose-phosphate synthase 2 isoform X1 [Elaeis guineensis]	Metabolism;Metabolism;Metabolism	Global and overview maps;Global and overview maps;Carbohydrate metabolism	ko01100//Metabolic pathways;ko01110//Biosynthesis of secondary metabolites;ko00500//Starch and sucrose metabolism	K00696;K00696;K00696	-	GO:0004373//glycogen (starch) synthase activity;GO:0008194//UDP-glycosyltransferase activity;GO:0009011//starch synthase activity;GO:0016157//sucrose synthase activity;GO:0016757//glycosyltransferase activity;GO:0050307//sucrose-phosphate phosphatase activity	GO:0005978//glycogen biosynthetic process;GO:0005985//sucrose metabolic process;GO:0005986//sucrose biosynthetic process;GO:0009058//biosynthetic process;GO:0010125//mycothiol biosynthetic process;GO:0071793//bacillithiol biosynthetic process	--
ncbi_105037817	55	61	27	201	288	288	6.493	7.548	5.051	26.863	31.43	23.867	6.364	27.3867	2.10547	2.94187e-29	4.52798e-27	BURP3	XP_010911738.3 BURP domain-containing protein 3 [Elaeis guineensis]	-	-	-	-	-	-	-	--
ncbi_105040002	15	13	13	131	138	227	0.852	0.741	1.163	8.256	7.112	8.904	0.918667	8.09067	3.13865	3.08761e-29	4.73313e-27	GOLS1	XP_010914664.1 galactinol synthase 1 [Elaeis guineensis]	Metabolism;Metabolism	Global and overview maps;Carbohydrate metabolism	ko01100//Metabolic pathways;ko00052//Galactose metabolism	K18819;K18819	-	GO:0016757//glycosyltransferase activity	GO:0006486//protein glycosylation	--
ncbi_105053805	1974	1831	1130	2515	3034	3964	98.384	96.722	89.582	142.787	140.827	139.685	94.896	141.1	0.572295	3.52665e-29	5.38445e-27	At1g32060	XP_010933400.1 phosphoribulokinase, chloroplastic [Elaeis guineensis]	Metabolism;Metabolism;Metabolism	Global and overview maps;Global and overview maps;Energy metabolism	ko01100//Metabolic pathways;ko01200//Carbon metabolism;ko00710//Carbon fixation in photosynthetic organisms	K00855;K00855;K00855	GO:0005737//cytoplasm;GO:0009898//cytoplasmic side of plasma membrane;GO:0055052//ATP-binding cassette (ABC) transporter complex, substrate-binding subunit-containing	GO:0004594//pantothenate kinase activity;GO:0004849//uridine kinase activity;GO:0005524//ATP binding;GO:0015415//ATPase-coupled phosphate ion transmembrane transporter activity;GO:0016301//kinase activity	GO:0006817//phosphate ion transport;GO:0015937//coenzyme A biosynthetic process;GO:0046108//uridine metabolic process	--
ncbi_105033956	720	747	442	1103	1512	1807	56.026	61.608	54.707	97.769	109.572	99.415	57.447	102.252	0.831826	5.02827e-29	7.64639e-27	CAF1-11	XP_010907244.1 probable CCR4-associated factor 1 homolog 11 [Elaeis guineensis]	Genetic Information Processing	Folding, sorting and degradation	ko03018//RNA degradation	K12581	-	-	-	--
ncbi_105040975	178	156	99	9	16	15	12.658	11.758	11.198	0.729	1.06	0.754	11.8713	0.847667	-3.80784	6.47015e-29	9.79983e-27	At5g45950	XP_010916044.1 GDSL esterase/lipase At5g45950 [Elaeis guineensis]	-	-	-	-	GO:0005576//extracellular region	GO:0016788//hydrolase activity, acting on ester bonds;GO:0019871//sodium channel inhibitor activity	-	--
ncbi_114913098	460	304	278	81	56	94	12.964	9.266	12.552	2.484	1.426	1.853	11.594	1.921	-2.59345	7.1902e-29	1.08472e-26	-	-	-	-	-	-	-	-	-	-
ncbi_105054837	1402	1202	816	1741	2138	2541	65.285	59.324	60.441	92.345	92.712	83.653	61.6833	89.57	0.538135	8.50691e-29	1.27829e-26	AAE3	XP_029123361.1 oxalate--CoA ligase isoform X1 [Elaeis guineensis]	Metabolism;Metabolism	Global and overview maps;Carbohydrate metabolism	ko01100//Metabolic pathways;ko00630//Glyoxylate and dicarboxylate metabolism	K22133;K22133	GO:0009523//photosystem II;GO:0016020//membrane	GO:0003987//acetate-CoA ligase activity;GO:0004043//L-aminoadipate-semialdehyde dehydrogenase activity;GO:0008668//(2,3-dihydroxybenzoyl)adenylate synthase activity;GO:0008756//o-succinylbenzoate-CoA ligase activity;GO:0030729//acetoacetate-CoA ligase activity;GO:0045152//antisigma factor binding;GO:0047473//D-alanine [D-alanyl carrier protein] ligase activity;GO:0050218//propionate-CoA ligase ac…	GO:0009234//menaquinone biosynthetic process;GO:0015979//photosynthesis;GO:0019287//isopentenyl diphosphate biosynthetic process, mevalonate pathway;GO:0019290//siderophore biosynthetic process;GO:0019350//teichoic acid biosynthetic process;GO:0019427//acetyl-CoA biosynthetic process from acetate;GO:0019878//lysine biosynthetic process via aminoadipic acid;GO:0030436//asexual sporulation	--
ncbi_105049857	820	691	447	1187	1743	2056	32.791	29.244	28.385	54.053	64.991	58.253	30.14	59.099	0.971454	9.24768e-29	1.38413e-26	--	XP_010927928.1 uncharacterized protein LOC105049857 isoform X1 [Elaeis guineensis]	-	-	-	-	-	-	-	--
ncbi_105046142	493	459	311	162	176	225	36.133	35.656	36.256	13.525	12.013	11.659	36.015	12.399	-1.53837	1.36572e-28	2.0361e-26	CAMBP25	XP_010922968.1 calmodulin-binding protein 25 [Elaeis guineensis]	-	-	-	-	-	-	-	--
ncbi_105036710	125	137	116	367	367	539	6.001	7.082	8.905	20.574	16.597	18.977	7.32933	18.716	1.35252	1.41292e-28	2.09824e-26	NAC048	XP_010910754.1 NAC domain-containing protein 48 [Elaeis guineensis]	-	-	-	-	-	GO:0003677//DNA binding	GO:0006355//regulation of transcription, DNA-templated	NAC
ncbi_105033904	454	412	285	633	771	1004	15.072	14.613	14.397	26.63	25.878	25.496	14.694	26.0013	0.823358	1.68491e-28	2.49242e-26	MTERF9	XP_010907179.1 transcription termination factor MTERF9, chloroplastic [Elaeis guineensis]	-	-	-	-	GO:0016020//membrane	GO:0003677//DNA binding;GO:0003690//double-stranded DNA binding;GO:0003700//DNA-binding transcription factor activity;GO:0016987//sigma factor activity	GO:0006352//DNA-templated transcription, initiation;GO:0006355//regulation of transcription, DNA-templated	--
ncbi_105035493	918	848	458	1416	1825	2457	50.4	49.346	39.997	88.572	93.325	95.375	46.581	92.424	0.988526	1.77602e-28	2.61701e-26	GS1-2	XP_010909363.1 glutamine synthetase nodule isozyme [Elaeis guineensis]	Metabolism;Metabolism;Metabolism;Metabolism;Metabolism;Metabolism	Global and overview maps;Global and overview maps;Carbohydrate metabolism;Amino acid metabolism;Amino acid metabolism;Energy metabolism	ko01100//Metabolic pathways;ko01230//Biosynthesis of amino acids;ko00630//Glyoxylate and dicarboxylate metabolism;ko00250//Alanine, aspartate and glutamate metabolism;ko00220//Arginine biosynthesis;ko00910//Nitrogen metabolism	K01915;K01915;K01915;K01915;K01915;K01915	-	GO:0004356//glutamate-ammonia ligase activity	GO:0006542//glutamine biosynthetic process;GO:0006807//nitrogen compound metabolic process	--
ncbi_105049976	304	270	165	58	65	83	9.737	9.168	8.424	2.125	1.948	1.881	9.10967	1.98467	-2.1985	1.80426e-28	2.64836e-26	PI4KG7	XP_010928120.1 phosphatidylinositol 4-kinase gamma 7 [Elaeis guineensis]	-	-	-	-	-	GO:0005515//protein binding	-	--
ncbi_105056516	6489	5974	4033	7253	8612	10763	186.895	181.052	185.789	236.051	229.197	216.466	184.579	227.238	0.299968	2.18774e-28	3.1989e-26	ABC1K8	XP_010937033.1 protein ACTIVITY OF BC1 COMPLEX KINASE 8, chloroplastic [Elaeis guineensis]	-	-	-	-	GO:0009318//exodeoxyribonuclease VII complex	GO:0008763//UDP-N-acetylmuramate-L-alanine ligase activity;GO:0008855//exodeoxyribonuclease VII activity;GO:0016301//kinase activity;GO:0016709//oxidoreductase activity, acting on paired donors, with incorporation or reduction of molecular oxygen, NAD(P)H as one donor, and incorporation of one atom of oxygen	GO:0006308//DNA catabolic process;GO:0006744//ubiquinone biosynthetic process;GO:0009252//peptidoglycan biosynthetic process	--
ncbi_105054843	417	350	223	601	695	916	21.007	20.093	18.13	37.119	35.384	36.973	19.7433	36.492	0.886215	3.22023e-28	4.69056e-26	--	XP_010934765.1 uncharacterized protein LOC105054843 [Elaeis guineensis]	-	-	-	-	-	GO:0004392//heme oxygenase (decyclizing) activity;GO:0020037//heme binding	GO:0042167//heme catabolic process	--
ncbi_105032240	1468	1266	825	1898	2295	3177	114.92	105.042	102.728	169.253	167.318	175.843	107.563	170.805	0.667161	3.30792e-28	4.79989e-26	PST_3956	XP_010904925.1 uncharacterized protein LOC105032240 [Elaeis guineensis]	-	-	-	-	-	-	-	--
ncbi_105044602	160	157	98	321	359	447	9.772	10.193	9.565	22.275	20.329	19.342	9.84333	20.6487	1.06883	5.02672e-28	7.24529e-26	At3g11180	XP_010920851.1 probable 2-oxoglutarate-dependent dioxygenase At3g111800 isoform X1 [Elaeis guineensis]	-	-	-	-	-	GO:0016491//oxidoreductase activity	-	--
ncbi_105038976	551	452	320	137	184	222	23.112	20.215	21.665	6.451	6.796	6.228	21.664	6.49167	-1.73864	5.03132e-28	7.24529e-26	At5g10770	XP_010913225.1 aspartyl protease family protein At5g10770 [Elaeis guineensis]	-	-	-	-	-	-	-	--
ncbi_105051040	38	36	25	144	240	302	1.788	1.672	1.707	7.593	10.044	9.63	1.72233	9.089	2.39976	5.2004e-28	7.46051e-26	GDPD1	XP_010929606.1 glycerophosphodiester phosphodiesterase GDPD1, chloroplastic [Elaeis guineensis]	Metabolism	Lipid metabolism	ko00564//Glycerophospholipid metabolism	K18696	-	GO:0008081//phosphoric diester hydrolase activity	GO:0006629//lipid metabolic process	--
ncbi_105046407	304	268	188	463	582	775	13.551	11.951	12.66	21.616	23.178	23.723	12.7207	22.839	0.844325	6.17897e-28	8.83105e-26	At5g03795	XP_010923285.1 probable glycosyltransferase At5g03795 [Elaeis guineensis]	-	-	-	-	-	-	-	--
ncbi_105046710	410	424	249	636	810	985	25.552	27.712	24.057	46.984	47.144	42.854	25.7737	45.6607	0.825054	6.39143e-28	9.10048e-26	SRM1	XP_010923684.1 transcription factor MYBS1 [Elaeis guineensis]	-	-	-	-	-	GO:0003700//DNA-binding transcription factor activity	GO:0006355//regulation of transcription, DNA-templated	MYB_related
ncbi_105057614	1509	1185	767	2047	2569	3406	88.865	73.964	71.846	137.319	140.896	141.816	78.225	140.01	0.839832	8.69053e-28	1.23279e-25	MK0970	XP_010938570.1 putative uncharacterized hydrolase C7D4.05 [Elaeis guineensis]	-	-	-	-	-	GO:0008801//beta-phosphoglucomutase activity;GO:0008967//phosphoglycolate phosphatase activity;GO:0016787//hydrolase activity;GO:0016827//hydrolase activity, acting on acid carbon-phosphorus bonds;GO:0018784//(S)-2-haloacid dehalogenase activity	GO:0006805//xenobiotic metabolic process;GO:0008152//metabolic process;GO:0009636//response to toxic substance;GO:0009853//photorespiration;GO:0015671//oxygen transport;GO:0019635//2-aminoethylphosphonate catabolic process;GO:0019636//phosphonoacetate metabolic process;GO:0019700//organic phosphonate catabolic process;GO:0043094//cellular metabolic compound salvage;GO:0046352//disaccharide catabo…	--
ncbi_105057249	1585	1643	1042	2108	2478	3061	43.653	47.585	45.882	66.605	63.28	59.658	45.7067	63.181	0.467086	1.28764e-27	1.81979e-25	At5g49770	XP_010938089.1 probable leucine-rich repeat receptor-like protein kinase At5g49770 isoform X1 [Elaeis guineensis]	-	-	-	-	-	GO:0004672//protein kinase activity;GO:0005515//protein binding;GO:0005524//ATP binding	GO:0006468//protein phosphorylation	--
ncbi_105044218	457	450	271	736	748	1087	94.532	98.628	89.166	173.324	144.178	159.039	94.1087	158.847	0.755238	1.60721e-27	2.26301e-25	CYP709B1	XP_010920346.1 cytochrome P450 CYP72A219 [Elaeis guineensis]	-	-	-	-	-	GO:0005506//iron ion binding;GO:0016705//oxidoreductase activity, acting on paired donors, with incorporation or reduction of molecular oxygen;GO:0020037//heme binding	-	--
ncbi_105036907	304	243	162	49	60	79	35.296	29.912	29.907	6.438	6.468	6.533	31.705	6.47967	-2.29072	1.68356e-27	2.36177e-25	--	XP_010910930.1 mannose-specific lectin-like [Elaeis guineensis]	-	-	-	-	-	-	-	--
ncbi_105060641	2178	1933	1276	2867	3977	5016	54.337	51.113	50.639	81.479	92.39	88.476	52.0297	87.4483	0.749096	1.72047e-27	2.40467e-25	GDCSPA	XP_010942763.1 glycine dehydrogenase (decarboxylating), mitochondrial [Elaeis guineensis]	Metabolism;Metabolism;Metabolism;Metabolism;Metabolism	Global and overview maps;Global and overview maps;Global and overview maps;Carbohydrate metabolism;Amino acid metabolism	ko01100//Metabolic pathways;ko01110//Biosynthesis of secondary metabolites;ko01200//Carbon metabolism;ko00630//Glyoxylate and dicarboxylate metabolism;ko00260//Glycine, serine and threonine metabolism	K00281;K00281;K00281;K00281;K00281	-	GO:0003961//O-acetylhomoserine aminocarboxypropyltransferase activity;GO:0004124//cysteine synthase activity;GO:0004375//glycine dehydrogenase (decarboxylating) activity;GO:0004837//tyrosine decarboxylase activity;GO:0016765//transferase activity, transferring alkyl or aryl (other than methyl) groups;GO:0016829//lyase activity;GO:0016835//carbon-oxygen lyase activity;GO:0018826//methionine gamma-…	GO:0006520//cellular amino acid metabolic process;GO:0006546//glycine catabolic process;GO:0008652//cellular amino acid biosynthetic process;GO:0009086//methionine biosynthetic process;GO:0009087//methionine catabolic process;GO:0009093//cysteine catabolic process;GO:0019344//cysteine biosynthetic process;GO:0019346//transsulfuration;GO:0019413//acetate biosynthetic process;GO:0019464//glycine de…	--
ncbi_105042179	9	3	3	116	147	172	1.34	0.473	0.71	19.671	20.38	18.104	0.841	19.385	4.52669	2.02225e-27	2.81611e-25	HEL	XP_010917599.1 pathogenesis-related protein PR-4 isoform X1 [Elaeis guineensis]	-	-	-	-	GO:0005737//cytoplasm	GO:0048472//threonine-phosphate decarboxylase activity	GO:0009236//cobalamin biosynthetic process;GO:0042742//defense response to bacterium;GO:0050832//defense response to fungus	--
ncbi_105044949	885	769	490	253	346	377	41.563	38.123	36.67	13.475	15.09	12.451	38.7853	13.672	-1.50429	2.23323e-27	3.09857e-25	At1g48100	XP_010921358.1 polygalacturonase At1g48100 [Elaeis guineensis]	-	-	-	-	-	GO:0004650//polygalacturonase activity	GO:0005975//carbohydrate metabolic process;GO:0071941//nitrogen cycle metabolic process	--
ncbi_105032409	7428	6951	4394	3190	3788	4859	288.877	286.515	271.81	141.32	137.196	133.606	282.401	137.374	-1.03963	2.55298e-27	3.52933e-25	FKBP70	XP_010905156.1 70 kDa peptidyl-prolyl isomerase [Elaeis guineensis]	-	-	-	-	GO:0005854//nascent polypeptide-associated complex	GO:0003755//peptidyl-prolyl cis-trans isomerase activity;GO:0005515//protein binding;GO:0051082//unfolded protein binding	GO:0051083//'de novo' cotranslational protein folding	--
ncbi_105032713	288	275	139	500	668	815	17.494	17.704	13.43	34.596	37.788	35.001	16.2093	35.795	1.14293	2.57571e-27	3.54786e-25	CBSX5	XP_010905537.1 CBS domain-containing protein CBSX5 [Elaeis guineensis]	-	-	-	-	-	-	-	--
ncbi_105033221	1440	1292	768	1913	2441	3080	84.876	80.15	70.18	125.976	132.092	126.141	78.402	128.07	0.707966	3.08846e-27	4.23877e-25	VTE4	XP_010906229.1 probable tocopherol O-methyltransferase, chloroplastic isoform X1 [Elaeis guineensis]	Metabolism;Metabolism;Metabolism	Global and overview maps;Global and overview maps;Metabolism of cofactors and vitamins	ko01100//Metabolic pathways;ko01110//Biosynthesis of secondary metabolites;ko00130//Ubiquinone and other terpenoid-quinone biosynthesis	K05928;K05928;K05928	-	GO:0008168//methyltransferase activity;GO:0008170//N-methyltransferase activity;GO:0008171//O-methyltransferase activity;GO:0008649//rRNA methyltransferase activity;GO:0008689//3-demethylubiquinone-9 3-O-methyltransferase activity;GO:0008757//S-adenosylmethionine-dependent methyltransferase activity;GO:0030410//nicotianamine synthase activity;GO:0046406//magnesium protoporphyrin IX methyltransfer…	GO:0000154//rRNA modification;GO:0006412//translation;GO:0006464//cellular protein modification process;GO:0006744//ubiquinone biosynthetic process;GO:0008299//isoprenoid biosynthetic process;GO:0009086//methionine biosynthetic process;GO:0009102//biotin biosynthetic process;GO:0009234//menaquinone biosynthetic process;GO:0015995//chlorophyll biosynthetic process;GO:0016051//carbohydrate biosynth…	--
ncbi_105033907	657	518	344	899	1173	1515	30.978	28.429	26.996	52.214	56.603	53.741	28.801	54.186	0.911801	3.28862e-27	4.49725e-25	-	-	-	-	-	-	-	-	-	-
ncbi_105035938	2732	2369	1581	3478	4126	4685	201.207	184.307	184.213	292.381	282.378	244.263	189.909	273.007	0.523631	3.88164e-27	5.28919e-25	CHLM	XP_010909956.1 magnesium protoporphyrin IX methyltransferase, chloroplastic [Elaeis guineensis]	Metabolism;Metabolism;Metabolism	Global and overview maps;Global and overview maps;Metabolism of cofactors and vitamins	ko01100//Metabolic pathways;ko01110//Biosynthesis of secondary metabolites;ko00860//Porphyrin metabolism	K03428;K03428;K03428	GO:0005737//cytoplasm	GO:0003729//mRNA binding;GO:0008168//methyltransferase activity;GO:0008170//N-methyltransferase activity;GO:0008171//O-methyltransferase activity;GO:0008173//RNA methyltransferase activity;GO:0008276//protein methyltransferase activity;GO:0008649//rRNA methyltransferase activity;GO:0008689//3-demethylubiquinone-9 3-O-methyltransferase activity;GO:0008757//S-adenosylmethionine-dependent methyltran…	GO:0000154//rRNA modification;GO:0006400//tRNA modification;GO:0006412//translation;GO:0006464//cellular protein modification process;GO:0006744//ubiquinone biosynthetic process;GO:0008152//metabolic process;GO:0008299//isoprenoid biosynthetic process;GO:0009102//biotin biosynthetic process;GO:0015995//chlorophyll biosynthetic process;GO:0018364//peptidyl-glutamine methylation;GO:0042245//RNA rep…	--
ncbi_105057983	834	756	610	1195	1315	1715	15.464	13.981	14.32	18.095	15.994	18.149	14.5883	17.4127	0.255322	4.11192e-27	5.58295e-25	CNGC2	XP_010939040.1 LOW QUALITY PROTEIN: cyclic nucleotide-gated ion channel 2 [Elaeis guineensis]	Organismal Systems	Environmental adaptation	ko04626//Plant-pathogen interaction	K05391	GO:0016020//membrane	GO:0005216//ion channel activity	GO:0006811//ion transport;GO:0055085//transmembrane transport	--
ncbi_105057611	496	395	293	672	809	1023	24.19	20.418	22.729	37.333	36.744	35.275	22.4457	36.4507	0.699508	4.13932e-27	5.60017e-25	--	XP_010938565.1 uncharacterized protein LOC105057611 [Elaeis guineensis]	-	-	-	-	-	-	-	--
ncbi_105061527	983	997	584	1375	1777	2184	62.136	64.419	37.48	87.267	100.377	90.046	54.6783	92.5633	0.759472	4.39822e-27	5.92933e-25	At3g19800	XP_010943909.1 large ribosomal RNA subunit accumulation protein YCED homolog 2, chloroplastic [Elaeis guineensis]	-	-	-	-	-	-	-	--
ncbi_105057795	2446	2310	1453	2966	3590	4625	130.002	130.131	122.84	179.578	177.699	173.808	127.658	177.028	0.4717	4.71239e-27	6.33042e-25	GS2	XP_010938796.1 glutamine synthetase leaf isozyme, chloroplastic [Elaeis guineensis]	Metabolism;Metabolism;Metabolism;Metabolism;Metabolism;Metabolism	Global and overview maps;Global and overview maps;Carbohydrate metabolism;Amino acid metabolism;Amino acid metabolism;Energy metabolism	ko01100//Metabolic pathways;ko01230//Biosynthesis of amino acids;ko00630//Glyoxylate and dicarboxylate metabolism;ko00250//Alanine, aspartate and glutamate metabolism;ko00220//Arginine biosynthesis;ko00910//Nitrogen metabolism	K01915;K01915;K01915;K01915;K01915;K01915	-	GO:0004356//glutamate-ammonia ligase activity	GO:0006542//glutamine biosynthetic process;GO:0006807//nitrogen compound metabolic process	--
ncbi_105038499	4905	4303	2661	1725	2109	2696	227.718	211.734	196.503	91.226	91.185	88.495	211.985	90.302	-1.23113	4.83139e-27	6.46743e-25	VTC2	XP_010912623.1 GDP-L-galactose phosphorylase 1 [Elaeis guineensis]	Metabolism;Metabolism;Metabolism	Global and overview maps;Global and overview maps;Carbohydrate metabolism	ko01100//Metabolic pathways;ko01110//Biosynthesis of secondary metabolites;ko00053//Ascorbate and aldarate metabolism	K14190;K14190;K14190	-	-	-	--
ncbi_105032057	272	260	155	457	502	628	17.925	18.16	16.247	34.361	30.809	29.337	17.444	31.5023	0.852728	6.42739e-27	8.57369e-25	KINB1	XP_010904700.1 SNF1-related protein kinase regulatory subunit beta-1 isoform X1 [Elaeis guineensis]	-	-	-	-	-	GO:0005515//protein binding	-	--
ncbi_105054151	687	656	471	249	267	396	23.032	22.836	24.165	9.824	8.32	10.235	23.3443	9.45967	-1.30321	6.86878e-27	9.13044e-25	--	XP_010933898.1 uncharacterized protein LOC105054151 [Elaeis guineensis]	-	-	-	-	-	-	-	--
ncbi_105057697	1808	1576	952	516	694	858	115.377	106.595	96.633	37.51	41.245	38.712	106.202	39.1557	-1.43951	7.2348e-27	9.58346e-25	PCUBI4-1	XP_010938693.1 polyubiquitin [Elaeis guineensis]	Genetic Information Processing	Folding, sorting and degradation	ko04120//Ubiquitin mediated proteolysis	K08770	GO:0005576//extracellular region;GO:0005737//cytoplasm	GO:0000166//nucleotide binding;GO:0003980//UDP-glucose:glycoprotein glucosyltransferase activity;GO:0004827//proline-tRNA ligase activity;GO:0005515//protein binding;GO:0005524//ATP binding;GO:0008168//methyltransferase activity;GO:0070037//rRNA (pseudouridine) methyltransferase activity	GO:0003352//regulation of cilium movement;GO:0006289//nucleotide-excision repair;GO:0006364//rRNA processing;GO:0006433//prolyl-tRNA aminoacylation;GO:0006486//protein glycosylation;GO:0006886//intracellular protein transport;GO:0031639//plasminogen activation;GO:0070475//rRNA base methylation	--
ncbi_105045376	2442	2136	1493	3061	3961	5307	84.181	63.093	58.646	85.572	90.562	91.963	68.64	89.3657	0.380671	8.52561e-27	1.12541e-24	At1g17220	XP_010921937.1 translation initiation factor IF-2, chloroplastic isoform X1 [Elaeis guineensis]	-	-	-	-	GO:0005737//cytoplasm	GO:0003743//translation initiation factor activity;GO:0003746//translation elongation factor activity;GO:0003747//translation release factor activity;GO:0003924//GTPase activity;GO:0004781//sulfate adenylyltransferase (ATP) activity;GO:0005525//GTP binding;GO:0019843//rRNA binding;GO:0043022//ribosome binding;GO:0051539//4 iron, 4 sulfur cluster binding	GO:0000103//sulfate assimilation;GO:0001514//selenocysteine incorporation;GO:0006412//translation;GO:0006413//translational initiation;GO:0006414//translational elongation;GO:0006415//translational termination;GO:0006950//response to stress;GO:0008150//biological_process;GO:0042254//ribosome biogenesis	--
ncbi_105047677	13081	10860	7729	16682	22529	28771	284.791	250.596	267.651	413.717	456.802	442.874	267.679	437.798	0.709759	1.18681e-26	1.56121e-24	GDCSP	XP_010925018.1 glycine dehydrogenase (decarboxylating), mitochondrial [Elaeis guineensis]	Metabolism;Metabolism;Metabolism;Metabolism;Metabolism	Global and overview maps;Global and overview maps;Global and overview maps;Carbohydrate metabolism;Amino acid metabolism	ko01100//Metabolic pathways;ko01110//Biosynthesis of secondary metabolites;ko01200//Carbon metabolism;ko00630//Glyoxylate and dicarboxylate metabolism;ko00260//Glycine, serine and threonine metabolism	K00281;K00281;K00281;K00281;K00281	-	GO:0003961//O-acetylhomoserine aminocarboxypropyltransferase activity;GO:0004124//cysteine synthase activity;GO:0004375//glycine dehydrogenase (decarboxylating) activity;GO:0004837//tyrosine decarboxylase activity;GO:0016765//transferase activity, transferring alkyl or aryl (other than methyl) groups;GO:0016829//lyase activity;GO:0018826//methionine gamma-lyase activity;GO:0030170//pyridoxal phos…	GO:0006520//cellular amino acid metabolic process;GO:0006546//glycine catabolic process;GO:0009086//methionine biosynthetic process;GO:0009087//methionine catabolic process;GO:0009093//cysteine catabolic process;GO:0019344//cysteine biosynthetic process;GO:0019346//transsulfuration;GO:0019413//acetate biosynthetic process;GO:0019464//glycine decarboxylation via glycine cleavage system	--
ncbi_105051750	2452	2227	1316	3257	4185	5398	251.029	241.649	214.301	379.833	399.016	390.728	235.66	389.859	0.726248	1.25052e-26	1.63935e-24	TRM1	XP_010930644.1 thioredoxin M-type, chloroplastic [Elaeis guineensis]	-	-	-	-	GO:0005737//cytoplasm	GO:0003756//protein disulfide isomerase activity;GO:0015036//disulfide oxidoreductase activity;GO:0016491//oxidoreductase activity;GO:0016667//oxidoreductase activity, acting on a sulfur group of donors	GO:0006457//protein folding;GO:0006790//sulfur compound metabolic process	--
ncbi_105046087	697	663	363	1076	1550	1966	31.118	31.373	25.778	54.722	64.446	62.058	29.423	60.4087	1.03781	1.4012e-26	1.83056e-24	CDF2	XP_010922885.1 cyclic dof factor 1 [Elaeis guineensis]	-	-	-	-	-	GO:0003677//DNA binding	GO:0006355//regulation of transcription, DNA-templated	Dof
ncbi_105047303	2106	1889	1232	740	941	1245	147.792	140.503	137.521	59.156	61.5	61.773	141.939	60.8097	-1.2229	1.7345e-26	2.25824e-24	Os06g0561000	XP_010924477.1 probable inositol oxygenase [Elaeis guineensis]	Metabolism;Metabolism;Metabolism	Global and overview maps;Carbohydrate metabolism;Carbohydrate metabolism	ko01100//Metabolic pathways;ko00562//Inositol phosphate metabolism;ko00053//Ascorbate and aldarate metabolism	K00469;K00469;K00469	GO:0005737//cytoplasm	GO:0004521//endoribonuclease activity;GO:0005506//iron ion binding;GO:0050113//inositol oxygenase activity	GO:0019310//inositol catabolic process;GO:0043571//maintenance of CRISPR repeat elements	--
ncbi_105042312	78	129	81	322	394	498	6.237	10.938	10.257	29.39	29.336	28.176	9.144	28.9673	1.66353	2.0422e-26	2.64977e-24	BURP3	XP_010917767.1 BURP domain-containing protein 6 [Elaeis guineensis]	-	-	-	-	-	-	-	--
ncbi_105046102	353	353	202	63	97	119	22.338	23.676	20.333	4.541	5.717	5.324	22.1157	5.194	-2.09015	2.10871e-26	2.72676e-24	MYB60	XP_010922900.1 transcription factor MYB60 [Elaeis guineensis]	-	-	-	-	-	-	-	MYB
ncbi_105032762	1038	978	629	409	441	627	32.392	32.347	31.221	14.539	12.816	13.834	31.9867	13.7297	-1.22017	2.33768e-26	3.01259e-24	MAP65-6	XP_010905622.1 65-kDa microtubule-associated protein 6 [Elaeis guineensis]	-	-	-	-	-	-	-	--
ncbi_105042638	703	659	370	1013	1265	1473	33.825	33.64	28.302	54.899	56.351	49.676	31.9223	53.642	0.748797	2.67729e-26	3.4386e-24	--	XP_029119697.1 uncharacterized protein LOC105042638 isoform X1 [Elaeis guineensis]	-	-	-	-	-	-	-	--
MSTRG.16401	1176	1040	734	436	447	694	50.012	47.181	49.981	21.229	17.734	20.87	49.058	19.9443	-1.29851	2.75915e-26	3.53181e-24	--	pectinesterase inhibitor 10-like [Dioscorea cayenensis subsp. rotundata] [Dioscorea cayenensis]	-	-	-	-	-	-	-	--
ncbi_105033414	14760	13268	7523	21292	28229	36999	1851.5	1763.82	1500.88	3042.37	3297.65	3281.31	1705.4	3207.11	0.911166	2.86956e-26	3.66081e-24	PSBR	XP_010906509.1 photosystem II 10 kDa polypeptide, chloroplastic [Elaeis guineensis]	Metabolism;Metabolism	Global and overview maps;Energy metabolism	ko01100//Metabolic pathways;ko00195//Photosynthesis	K03541;K03541	GO:0009523//photosystem II;GO:0009654//photosystem II oxygen evolving complex;GO:0042651//thylakoid membrane	-	GO:0015979//photosynthesis	--
ncbi_105044368	784	776	415	1205	1507	2107	101.561	106.545	85.511	177.815	181.808	192.98	97.8723	184.201	0.912308	2.90896e-26	3.69866e-24	--	XP_010920535.1 uncharacterized protein LOC105044368 [Elaeis guineensis]	-	-	-	-	-	GO:0005515//protein binding;GO:0031072//heat shock protein binding;GO:0051082//unfolded protein binding;GO:0061630//ubiquitin protein ligase activity	GO:0006457//protein folding;GO:0009408//response to heat	--
ncbi_105049124	6182	5351	3649	7206	8992	11614	100.247	92.22	94.545	133.73	136.304	133.674	95.6707	134.569	0.492201	2.98953e-26	3.78843e-24	GLU	XP_010926986.1 ferredoxin-dependent glutamate synthase, chloroplastic [Elaeis guineensis]	Metabolism;Metabolism	Carbohydrate metabolism;Energy metabolism	ko00630//Glyoxylate and dicarboxylate metabolism;ko00910//Nitrogen metabolism	K00284;K00284	-	GO:0004452//isopentenyl-diphosphate delta-isomerase activity;GO:0015930//glutamate synthase activity;GO:0016491//oxidoreductase activity;GO:0016638//oxidoreductase activity, acting on the CH-NH2 group of donors	GO:0006537//glutamate biosynthetic process;GO:0006807//nitrogen compound metabolic process;GO:0008299//isoprenoid biosynthetic process	--
ncbi_105057997	1079	927	669	1348	1639	2246	49.864	45.405	49.176	70.962	70.54	73.386	48.1483	71.6293	0.573065	3.26331e-26	4.12163e-24	--	XP_010939052.1 uncharacterized protein LOC105057997 [Elaeis guineensis]	-	-	-	-	-	-	-	--
ncbi_105041255	24	30	18	160	141	213	2.755	3.65	3.287	20.924	15.075	17.289	3.23067	17.7627	2.45894	3.30867e-26	4.16509e-24	HSP18.5-C	XP_010916439.1 18.1 kDa class I heat shock protein [Elaeis guineensis]	Genetic Information Processing	Folding, sorting and degradation	ko04141//Protein processing in endoplasmic reticulum	K13993	-	-	-	--
ncbi_105058198	2744	2428	1366	3914	5235	6795	123.723	116.032	97.968	201.03	219.824	216.618	112.574	212.491	0.916522	4.03566e-26	5.06349e-24	EGY3	XP_010939357.1 probable zinc metallopeptidase EGY3, chloroplastic [Elaeis guineensis]	-	-	-	-	-	GO:0004222//metalloendopeptidase activity	GO:0006508//proteolysis	--
ncbi_105041935	33	32	14	142	161	261	2.842	3.043	1.998	13.831	12.634	15.557	2.62767	14.0073	2.41433	4.28915e-26	5.36383e-24	HSP23	XP_010917312.1 small heat shock protein, chloroplastic [Elaeis guineensis]	Genetic Information Processing	Folding, sorting and degradation	ko04141//Protein processing in endoplasmic reticulum	K13993	-	GO:0003677//DNA binding;GO:0008907//integrase activity	GO:0015074//DNA integration	--
ncbi_105051015	352	277	199	538	564	772	14.7	12.895	13.211	26.456	22.691	23.611	13.602	24.2527	0.834325	4.89345e-26	6.09948e-24	ACR4	XP_010929566.1 ACT domain-containing protein ACR4 isoform X1 [Elaeis guineensis]	-	-	-	-	-	GO:0008773//[protein-PII] uridylyltransferase activity	GO:0018177//protein uridylylation	--
ncbi_105060437	1454	1371	853	1845	2127	2954	115.517	115.446	107.794	166.974	157.376	165.932	112.919	163.427	0.533361	5.5277e-26	6.86753e-24	At1g54780	XP_010942432.1 UPF0603 protein Os05g0401100, chloroplastic [Elaeis guineensis]	-	-	-	-	-	-	-	--
ncbi_105047597	1067	885	714	1377	1577	2065	91.208	78.609	96.481	107.664	108.25	107.662	88.766	107.859	0.281063	6.77321e-26	8.38753e-24	PDC1	XP_010924891.1 pyruvate decarboxylase 1 [Elaeis guineensis]	Metabolism;Metabolism;Metabolism	Global and overview maps;Global and overview maps;Carbohydrate metabolism	ko01100//Metabolic pathways;ko01110//Biosynthesis of secondary metabolites;ko00010//Glycolysis / Gluconeogenesis	K01568;K01568;K01568	GO:0005948//acetolactate synthase complex	GO:0000287//magnesium ion binding;GO:0003824//catalytic activity;GO:0003984//acetolactate synthase activity;GO:0008949//oxalyl-CoA decarboxylase activity;GO:0009028//tartronate-semialdehyde synthase activity;GO:0016823//hydrolase activity, acting on acid carbon-carbon bonds, in ketonic substances;GO:0030976//thiamine pyrophosphate binding;GO:0033980//phosphonopyruvate decarboxylase activity;GO:00…	GO:0006113//fermentation;GO:0009097//isoleucine biosynthetic process;GO:0009099//valine biosynthetic process;GO:0009234//menaquinone biosynthetic process;GO:0009444//pyruvate oxidation;GO:0009636//response to toxic substance;GO:0009684//indoleacetic acid biosynthetic process;GO:0017000//antibiotic biosynthetic process;GO:0019310//inositol catabolic process;GO:0019385//methanogenesis, from acetate…	--
ncbi_105039284	191	194	112	340	412	543	7.809	8.681	7.102	15.536	15.598	15.357	7.864	15.497	0.978654	6.88847e-26	8.49696e-24	HIP1	XP_010913691.1 uncharacterized protein LOC105039284 isoform X1 [Elaeis guineensis]	-	-	-	-	GO:0005680//anaphase-promoting complex	GO:0008270//zinc ion binding;GO:0046872//metal ion binding;GO:0061630//ubiquitin protein ligase activity;GO:0097602//cullin family protein binding	GO:0031145//anaphase-promoting complex-dependent catabolic process	--
ncbi_105056277	173	143	106	349	352	441	8.879	7.716	8.592	20.308	16.724	16.019	8.39567	17.6837	1.0747	6.90628e-26	8.49696e-24	TOGT1	XP_010936719.1 scopoletin glucosyltransferase [Elaeis guineensis]	Metabolism;Metabolism	Global and overview maps;Biosynthesis of other secondary metabolites	ko01110//Biosynthesis of secondary metabolites;ko00999//Biosynthesis of various plant secondary metabolites	K23260;K23260	-	GO:0008194//UDP-glycosyltransferase activity	-	--
ncbi_105053394	119	134	88	276	312	407	8.362	10.659	9.952	23.572	20.658	20.951	9.65767	21.727	1.16974	7.52505e-26	9.22838e-24	VIT_05s0020g04070	XP_010932820.1 1,2-dihydroxy-3-keto-5-methylthiopentene dioxygenase 1 [Elaeis guineensis]	Metabolism;Metabolism	Global and overview maps;Amino acid metabolism	ko01100//Metabolic pathways;ko00270//Cysteine and methionine metabolism	K08967;K08967	GO:0016592//mediator complex	GO:0000334//3-hydroxyanthranilate 3,4-dioxygenase activity;GO:0003712//transcription coregulator activity;GO:0005506//iron ion binding;GO:0010309//acireductone dioxygenase [iron(II)-requiring] activity;GO:0047869//dimethylpropiothetin dethiomethylase activity	GO:0006355//regulation of transcription, DNA-templated;GO:0006357//regulation of transcription by RNA polymerase II	--
ncbi_105057171	167	140	84	299	365	442	20.549	18.258	16.441	41.91	41.827	38.453	18.416	40.73	1.14513	8.93379e-26	1.09208e-23	--	XP_010937965.1 protein EARLY RESPONSIVE TO DEHYDRATION 15 [Elaeis guineensis]	-	-	-	-	-	-	-	--
ncbi_105055994	2137	1979	1291	2649	3427	4493	60.812	59.885	58.578	85.63	90.96	90.307	59.7583	88.9657	0.574109	1.13121e-25	1.37837e-23	CLPB3	XP_010936351.2 chaperone protein ClpB3, chloroplastic isoform X1 [Elaeis guineensis]	-	-	-	-	GO:0009360//DNA polymerase III complex;GO:0009368//endopeptidase Clp complex;GO:0009376//HslUV protease complex;GO:0009379//Holliday junction helicase complex;GO:0033104//type VI protein secretion system complex	GO:0003677//DNA binding;GO:0003723//RNA binding;GO:0003724//RNA helicase activity;GO:0003887//DNA-directed DNA polymerase activity;GO:0003924//GTPase activity;GO:0004176//ATP-dependent peptidase activity;GO:0004252//serine-type endopeptidase activity;GO:0005198//structural molecule activity;GO:0005524//ATP binding;GO:0005525//GTP binding;GO:0008134//transcription factor binding;GO:0009378//four-w…	GO:0002949//tRNA threonylcarbamoyladenosine modification;GO:0006260//DNA replication;GO:0006281//DNA repair;GO:0006310//DNA recombination;GO:0006355//regulation of transcription, DNA-templated;GO:0006457//protein folding;GO:0006508//proteolysis;GO:0006576//cellular biogenic amine metabolic process;GO:0006614//SRP-dependent cotranslational protein targeting to membrane;GO:0009306//protein secretio…	--
ncbi_105056707	811	669	449	253	266	397	41.881	36.539	36.581	14.365	12.468	13.828	38.3337	13.5537	-1.49993	1.79953e-25	2.18571e-23	-	-	-	-	-	-	-	-	-	-
ncbi_105035908	1374	1120	797	412	567	693	73.473	63.415	66.511	24.971	27.835	26.228	67.7997	26.3447	-1.36377	2.02469e-25	2.45136e-23	IQD14	XP_010909926.1 protein IQ-DOMAIN 14, partial [Elaeis guineensis]	-	-	-	-	-	GO:0005515//protein binding	-	--
ncbi_105040112	405	410	267	134	150	174	19.325	20.733	20.588	8.124	5.604	6.789	20.2153	6.839	-1.56359	2.09143e-25	2.52412e-23	IAA4	XP_010914794.1 auxin-responsive protein IAA31 isoform X1 [Elaeis guineensis]	Environmental Information Processing	Signal transduction	ko04075//Plant hormone signal transduction	K14484	-	-	-	--
ncbi_105038316	1691	1536	939	2174	2797	3701	46.044	44.328	40.669	67.431	70.927	71.251	43.6803	69.8697	0.677682	2.11911e-25	2.54943e-23	DGD1	XP_010912382.1 digalactosyldiacylglycerol synthase 1, chloroplastic [Elaeis guineensis]	Metabolism;Metabolism	Global and overview maps;Lipid metabolism	ko01100//Metabolic pathways;ko00561//Glycerolipid metabolism	K09480;K09480	-	GO:0016757//glycosyltransferase activity	-	--
MSTRG.36343	46	41	37	176	207	220	0.781	0.738	1	3.405	3.274	2.642	0.839667	3.107	1.88763	2.19071e-25	2.62727e-23	GIP	Retrovirus-related Pol polyprotein from transposon TNT 1-94 [Vitis vinifera]	-	-	-	-	-	GO:0016787//hydrolase activity	GO:0043170//macromolecule metabolic process;GO:0044238//primary metabolic process	--
ncbi_105050331	292	269	213	66	90	99	13.017	12.71	15.104	3.352	3.737	3.12	13.6103	3.403	-1.99982	2.25359e-25	2.69418e-23	PUB18	XP_010928605.1 U-box domain-containing protein 18 [Elaeis guineensis]	-	-	-	-	-	GO:0004842//ubiquitin-protein transferase activity;GO:0005515//protein binding;GO:0008270//zinc ion binding	GO:0016567//protein ubiquitination	--
ncbi_105042655	1086	1008	618	1444	1948	2536	54.335	53.453	49.182	82.298	90.767	89.709	52.3233	87.5913	0.743334	2.35412e-25	2.80553e-23	CAT1	XP_010918244.1 catalase isozyme 1 [Elaeis guineensis]	Metabolism;Metabolism;Metabolism;Environmental Information Processing;Cellular Processes;Metabolism;Metabolism	Global and overview maps;Global and overview maps;Global and overview maps;Signal transduction;Transport and catabolism;Carbohydrate metabolism;Amino acid metabolism	ko01100//Metabolic pathways;ko01110//Biosynthesis of secondary metabolites;ko01200//Carbon metabolism;ko04016//MAPK signaling pathway - plant;ko04146//Peroxisome;ko00630//Glyoxylate and dicarboxylate metabolism;ko00380//Tryptophan metabolism	K03781;K03781;K03781;K03781;K03781;K03781;K03781	-	GO:0004096//catalase activity;GO:0020037//heme binding	-	--
ncbi_105059047	107	112	75	245	276	393	7.44	8.254	8.295	19.405	17.872	19.32	7.99633	18.8657	1.23835	2.37255e-25	2.81866e-23	PIP1-2	XP_010940492.1 probable aquaporin PIP1-2 [Elaeis guineensis]	-	-	-	-	GO:0016020//membrane	GO:0015267//channel activity	GO:0055085//transmembrane transport	--
ncbi_105042733	4993	4446	2922	5880	7512	9564	216.424	204.255	201.46	290.33	303.242	293.104	207.38	295.559	0.51117	3.12406e-25	3.69992e-23	SHM1	XP_010918336.1 serine hydroxymethyltransferase, mitochondrial [Elaeis guineensis]	Metabolism;Metabolism;Metabolism;Metabolism;Metabolism;Metabolism;Metabolism;Metabolism	Global and overview maps;Global and overview maps;Global and overview maps;Global and overview maps;Carbohydrate metabolism;Amino acid metabolism;Metabolism of other amino acids;Metabolism of cofactors and vitamins	ko01100//Metabolic pathways;ko01110//Biosynthesis of secondary metabolites;ko01200//Carbon metabolism;ko01230//Biosynthesis of amino acids;ko00630//Glyoxylate and dicarboxylate metabolism;ko00260//Glycine, serine and threonine metabolism;ko00460//Cyanoamino acid metabolism;ko00670//One carbon pool by folate	K00600;K00600;K00600;K00600;K00600;K00600;K00600;K00600	-	GO:0008710//8-amino-7-oxononanoate synthase activity;GO:0016829//lyase activity;GO:0030170//pyridoxal phosphate binding;GO:0031071//cysteine desulfurase activity;GO:0033806//fluorothreonine transaldolase activity	GO:0006520//cellular amino acid metabolic process;GO:0009058//biosynthetic process;GO:0009102//biotin biosynthetic process;GO:0090346//cellular organofluorine metabolic process	--
ncbi_105056629	480	446	314	651	749	975	51.584	50.8	53.674	79.694	74.962	74.082	52.0193	76.246	0.551614	3.26839e-25	3.85883e-23	PNSB4	XP_010937192.1 photosynthetic NDH subunit of subcomplex B 4, chloroplastic [Elaeis guineensis]	-	-	-	-	-	-	-	--
ncbi_105048643	266	246	168	427	531	772	15.914	15.815	14.991	30.356	31.181	35.032	15.5733	32.1897	1.04752	3.29265e-25	3.87544e-23	COX6B-1	XP_010926331.1 cytochrome c oxidase subunit 6b-1 [Elaeis guineensis]	Metabolism;Metabolism	Global and overview maps;Energy metabolism	ko01100//Metabolic pathways;ko00190//Oxidative phosphorylation	K02267;K02267	GO:0005739//mitochondrion;GO:0045277//respiratory chain complex IV	-	-	--
ncbi_105040397	587	585	336	834	959	1307	58.071	59.793	50.956	91.242	86.606	90.396	56.2733	89.4147	0.66806	3.4506e-25	4.04881e-23	--	XP_010915204.1 uncharacterized protein LOC105040397 isoform X1 [Elaeis guineensis]	-	-	-	-	-	GO:0004462//lactoylglutathione lyase activity;GO:0008687//3,4-dihydroxyphenylacetate 2,3-dioxygenase activity;GO:0018577//catechol 2,3-dioxygenase activity	GO:0005975//carbohydrate metabolic process;GO:0009712//catechol-containing compound metabolic process;GO:0051596//methylglyoxal catabolic process	--
ncbi_105050500	1043	921	565	371	407	546	30.285	26.472	27.242	12.846	11.394	11.856	27.9997	12.032	-1.21853	4.37779e-25	5.12094e-23	BHLH48	XP_010928852.1 transcription factor bHLH48 isoform X1 [Elaeis guineensis]	-	-	-	-	-	GO:0046983//protein dimerization activity;GO:0050415//formimidoylglutamase activity	GO:0019556//histidine catabolic process to glutamate and formamide	bHLH
ncbi_105044458	1633	1518	864	513	646	837	173.439	170.881	145.962	62.065	63.898	62.853	163.427	62.9387	-1.37663	6.33349e-25	7.3859e-23	PRXIIC	XP_010920675.1 peroxiredoxin-2C [Elaeis guineensis]	-	-	-	-	-	GO:0016209//antioxidant activity;GO:0016491//oxidoreductase activity;GO:0016787//hydrolase activity;GO:0051920//peroxiredoxin activity	GO:0006979//response to oxidative stress	--
ncbi_105057780	580	548	400	781	964	1275	56.552	56.402	62.007	85.286	86.062	86.704	58.3203	86.0173	0.560628	7.08109e-25	8.23247e-23	--	XP_019710429.1 uncharacterized protein LOC105057780 [Elaeis guineensis]	-	-	-	-	-	-	-	--
ncbi_105057231	805	614	404	193	259	297	36.117	29.197	28.831	9.864	10.822	9.421	31.3817	10.0357	-1.64479	9.93882e-25	1.15196e-22	At3g55350	XP_010938097.1 protein ALP1-like [Elaeis guineensis]	-	-	-	-	GO:0016021//integral component of membrane	GO:0005249//voltage-gated potassium channel activity;GO:0016788//hydrolase activity, acting on ester bonds;GO:0030955//potassium ion binding	GO:0006813//potassium ion transport	--
ncbi_105050569	195	149	133	343	407	564	17.708	14.341	24.263	36.46	34.42	36.211	18.7707	35.697	0.927323	1.07355e-24	1.24052e-22	HSP17.9A	XP_010928954.1 18.1 kDa class I heat shock protein [Elaeis guineensis]	Genetic Information Processing	Folding, sorting and degradation	ko04141//Protein processing in endoplasmic reticulum	K13993	-	-	-	--
ncbi_105052450	241	244	173	410	539	734	8.759	9.029	9.259	16.332	18.618	18.774	9.01567	17.908	0.990098	1.12966e-24	1.30141e-22	PPH	XP_010931560.1 pheophytinase, chloroplastic [Elaeis guineensis]	-	-	-	-	-	GO:0003674//molecular_function;GO:0003824//catalytic activity;GO:0004414//homoserine O-acetyltransferase activity;GO:0016787//hydrolase activity;GO:0047570//3-oxoadipate enol-lactonase activity;GO:0070205//2-succinyl-6-hydroxy-2,4-cyclohexadiene-1-carboxylate synthase activity	GO:0009086//methionine biosynthetic process;GO:0009102//biotin biosynthetic process;GO:0009234//menaquinone biosynthetic process;GO:0015979//photosynthesis;GO:0042952//beta-ketoadipate pathway	--
ncbi_105032812	306	292	216	477	628	839	10.003	10.221	10.691	16.521	18.791	18.882	10.305	18.0647	0.809826	1.28017e-24	1.47034e-22	LPEAT1	XP_010905684.1 lysophospholipid acyltransferase LPEAT1 isoform X1 [Elaeis guineensis]	Metabolism;Metabolism;Metabolism	Global and overview maps;Lipid metabolism;Lipid metabolism	ko01100//Metabolic pathways;ko00564//Glycerophospholipid metabolism;ko00565//Ether lipid metabolism	K13510;K13510;K13510	GO:0009325//nitrate reductase complex	GO:0008940//nitrate reductase activity;GO:0016746//acyltransferase activity	GO:0019645//anaerobic electron transport chain	--
ncbi_105044080	2513	2247	1518	2976	3817	4965	164.648	156.037	158.198	222.11	232.904	229.997	159.628	228.337	0.516454	1.44733e-24	1.65733e-22	PETH	XP_019705398.1 ferredoxin--NADP reductase, leaf isozyme, chloroplastic [Elaeis guineensis]	Metabolism;Metabolism	Global and overview maps;Energy metabolism	ko01100//Metabolic pathways;ko00195//Photosynthesis	K02641;K02641	GO:0009337//sulfite reductase complex (NADPH)	GO:0004783//sulfite reductase (NADPH) activity;GO:0009055//electron transfer activity;GO:0016002//sulfite reductase activity;GO:0016491//oxidoreductase activity;GO:0016655//oxidoreductase activity, acting on NAD(P)H, quinone or similar compound as acceptor;GO:0051213//dioxygenase activity	GO:0006790//sulfur compound metabolic process;GO:0006814//sodium ion transport;GO:0010124//phenylacetate catabolic process;GO:0010128//benzoate catabolic process via CoA ligation	--
ncbi_105056817	2686	2510	1578	3360	4401	5758	95.932	94.503	89.341	133.816	143.306	142.89	93.2587	140.004	0.586158	1.50263e-24	1.71547e-22	CRY1	XP_010937444.1 cryptochrome-1 [Elaeis guineensis]	Organismal Systems	Environmental adaptation	ko04712//Circadian rhythm - plant	K12118	-	GO:0003904//deoxyribodipyrimidine photo-lyase activity	GO:0006281//DNA repair	--
ncbi_105050713	200	185	111	332	464	558	11.047	10.206	7.561	11.112	12.378	10.922	9.60467	11.4707	0.256142	1.50743e-24	1.71581e-22	SEC13B	XP_010929133.1 protein transport protein SEC13 homolog B [Elaeis guineensis]	Genetic Information Processing;Genetic Information Processing	Folding, sorting and degradation;Translation	ko04141//Protein processing in endoplasmic reticulum;ko03013//Nucleocytoplasmic transport	K14004;K14004	-	GO:0005515//protein binding	-	--
ncbi_105058135	1008	932	670	1254	1489	2037	29.809	29.036	31.347	42.002	40.935	42.58	30.064	41.839	0.476811	1.7613e-24	1.99878e-22	OPT3	XP_010939248.1 oligopeptide transporter 3 [Elaeis guineensis]	-	-	-	-	-	-	GO:0055085//transmembrane transport	--
ncbi_105057829	594	434	297	129	131	211	49.306	38.182	39.213	12.198	10.127	12.383	42.2337	11.5693	-1.86809	2.10259e-24	2.37899e-22	GSTU7	XP_010938838.1 glutathione transferase GST 23 [Elaeis guineensis]	Metabolism;Metabolism	Global and overview maps;Metabolism of other amino acids	ko01100//Metabolic pathways;ko00480//Glutathione metabolism	K00799;K00799	-	GO:0005515//protein binding;GO:0016034//maleylacetoacetate isomerase activity	GO:0006559//L-phenylalanine catabolic process;GO:0006572//tyrosine catabolic process;GO:0006749//glutathione metabolic process	--
MSTRG.50879	810	558	504	205	249	251	19.961	14.574	19.755	5.755	5.715	4.373	18.0967	5.281	-1.77684	2.32865e-24	2.62695e-22	MAIL1	serine/threonine-protein phosphatase 7 long form-like protein [Actinidia rufa]	-	-	-	-	-	-	-	--
ncbi_105038202	1497	1276	914	612	687	944	18.114	16.435	17.603	8.472	7.762	8.096	17.384	8.11	-1.09999	2.47794e-24	2.78709e-22	ROS1A	XP_029118347.1 protein ROS1A-like isoform X1 [Elaeis guineensis]	-	-	-	-	-	GO:0003906//DNA-(apurinic or apyrimidinic site) endonuclease activity;GO:0004844//uracil DNA N-glycosylase activity;GO:0051539//4 iron, 4 sulfur cluster binding	GO:0006260//DNA replication;GO:0006281//DNA repair;GO:0006284//base-excision repair;GO:0006310//DNA recombination	--
ncbi_105052126	250	255	150	403	524	677	16.333	17.657	15.587	29.991	31.881	31.271	16.5257	31.0477	0.909776	2.52802e-24	2.83504e-22	At3g10130	XP_010931138.1 heme-binding-like protein At3g10130, chloroplastic [Elaeis guineensis]	-	-	-	-	-	-	-	--
ncbi_105057263	443	443	294	647	757	1082	29.004	30.741	30.617	48.253	46.157	50.086	30.1207	48.1653	0.677241	2.6712e-24	2.98679e-22	Os03g0326500	XP_010938119.1 thioredoxin-like 1-2, chloroplastic [Elaeis guineensis]	-	-	-	-	GO:0005737//cytoplasm	GO:0003756//protein disulfide isomerase activity;GO:0015036//disulfide oxidoreductase activity	GO:0006457//protein folding	--
ncbi_105033206	407	358	241	546	682	882	18.537	18.28	18.922	26.048	26.544	27.22	18.5797	26.604	0.517919	2.80956e-24	3.13229e-22	At5g08100	XP_029117089.1 isoaspartyl peptidase/L-asparaginase 1 isoform X1 [Elaeis guineensis]	Metabolism;Metabolism;Metabolism;Metabolism	Global and overview maps;Global and overview maps;Amino acid metabolism;Metabolism of other amino acids	ko01100//Metabolic pathways;ko01110//Biosynthesis of secondary metabolites;ko00250//Alanine, aspartate and glutamate metabolism;ko00460//Cyanoamino acid metabolism	K13051;K13051;K13051;K13051	-	GO:0016787//hydrolase activity	-	--
ncbi_105046383	396	361	247	565	689	789	25.725	24.323	24.883	40.728	40.236	35.071	24.977	38.6783	0.630925	3.10923e-24	3.45624e-22	--	XP_019706462.1 uncharacterized protein DDB_G0271670 isoform X1 [Elaeis guineensis]	-	-	-	-	-	-	-	--
ncbi_105033408	19442	17397	11327	22475	27364	35469	1725.81	1636.77	1599.31	2272.6	2262.15	2226.07	1653.96	2253.61	0.446312	3.27016e-24	3.62454e-22	LHCA1	XP_010906487.1 chlorophyll a-b binding protein 6, chloroplastic [Elaeis guineensis]	Metabolism;Metabolism	Global and overview maps;Energy metabolism	ko01100//Metabolic pathways;ko00196//Photosynthesis - antenna proteins	K08907;K08907	-	-	-	--
ncbi_105061543	328	298	170	485	641	793	21.08	20.684	17.077	34.32	37.018	34.398	19.6137	35.2453	0.845573	3.70518e-24	4.09476e-22	CEBIP	XP_010943930.1 chitin elicitor-binding protein [Elaeis guineensis]	-	-	-	-	-	GO:0003674//molecular_function	GO:0030436//asexual sporulation	--
ncbi_105051742	252	198	122	1	2	2	19.643	16.358	15.126	0.089	0.145	0.11	17.0423	0.114667	-7.21553	3.73076e-24	4.11108e-22	PER43	XP_010930632.1 peroxidase 43 [Elaeis guineensis]	Metabolism;Metabolism;Metabolism	Global and overview maps;Global and overview maps;Biosynthesis of other secondary metabolites	ko01100//Metabolic pathways;ko01110//Biosynthesis of secondary metabolites;ko00940//Phenylpropanoid biosynthesis	K00430;K00430;K00430	-	GO:0004601//peroxidase activity;GO:0020037//heme binding	GO:0006979//response to oxidative stress	--
ncbi_105055912	738	720	466	933	1122	1404	47.661	49.558	47.922	69.007	67.699	65.109	48.3803	67.2717	0.475578	3.98663e-24	4.38034e-22	MDHG	XP_010936238.1 malate dehydrogenase, glyoxysomal isoform X1 [Elaeis guineensis]	Metabolism;Metabolism;Metabolism;Metabolism;Metabolism;Metabolism;Metabolism;Metabolism	Global and overview maps;Global and overview maps;Global and overview maps;Carbohydrate metabolism;Amino acid metabolism;Carbohydrate metabolism;Energy metabolism;Carbohydrate metabolism	ko01100//Metabolic pathways;ko01110//Biosynthesis of secondary metabolites;ko01200//Carbon metabolism;ko00620//Pyruvate metabolism;ko00270//Cysteine and methionine metabolism;ko00020//Citrate cycle (TCA cycle);ko00710//Carbon fixation in photosynthetic organisms;ko00630//Glyoxylate and dicarboxylate metabolism	K00026;K00026;K00026;K00026;K00026;K00026;K00026;K00026	GO:0005737//cytoplasm	GO:0003854//3-beta-hydroxy-delta5-steroid dehydrogenase activity;GO:0004459//L-lactate dehydrogenase activity;GO:0016491//oxidoreductase activity;GO:0016616//oxidoreductase activity, acting on the CH-OH group of donors, NAD or NADP as acceptor;GO:0016620//oxidoreductase activity, acting on the aldehyde or oxo group of donors, NAD or NADP as acceptor;GO:0030060//L-malate dehydrogenase activity;GO:…	GO:0006099//tricarboxylic acid cycle;GO:0006694//steroid biosynthetic process	--
ncbi_105047161	1187	1057	696	1390	1642	2031	130.339	123.015	121.561	173.863	167.913	157.678	124.972	166.485	0.413788	5.27173e-24	5.77566e-22	ISU1	XP_010924271.1 iron-sulfur cluster assembly protein 1 [Elaeis guineensis]	-	-	-	-	-	GO:0005198//structural molecule activity;GO:0005506//iron ion binding;GO:0051536//iron-sulfur cluster binding	GO:0009399//nitrogen fixation;GO:0016226//iron-sulfur cluster assembly	--
ncbi_105050243	554	531	412	197	205	309	19.33	20.033	22.537	8.413	7.101	7.301	20.6333	7.605	-1.43996	6.49366e-24	7.09395e-22	At1g74320	XP_010928527.1 probable choline kinase 2 [Elaeis guineensis]	Metabolism;Metabolism	Global and overview maps;Lipid metabolism	ko01100//Metabolic pathways;ko00564//Glycerophospholipid metabolism	K14156;K14156	-	GO:0003674//molecular_function;GO:0004413//homoserine kinase activity;GO:0004672//protein kinase activity;GO:0005524//ATP binding;GO:0019165//thiamine kinase activity;GO:0046522//S-methyl-5-thioribose kinase activity	GO:0006468//protein phosphorylation;GO:0009088//threonine biosynthetic process;GO:0009228//thiamine biosynthetic process;GO:0019509//L-methionine salvage from methylthioadenosine;GO:0030436//asexual sporulation	--
ncbi_105044241	7271	6729	3881	9866	13818	17206	717.28	704.523	609.689	1108.33	1270.39	1200.75	677.164	1193.16	0.817207	7.0712e-24	7.70275e-22	PSAH	XP_010920369.1 photosystem I reaction center subunit VI, chloroplastic [Elaeis guineensis]	Metabolism;Metabolism	Global and overview maps;Energy metabolism	ko01100//Metabolic pathways;ko00195//Photosynthesis	K02695;K02695	GO:0009522//photosystem I;GO:0009538//photosystem I reaction center	-	GO:0015979//photosynthesis	--
ncbi_105050834	443	425	355	716	833	1036	22.354	22.643	27.421	39.286	37.535	35.252	24.1393	37.3577	0.630019	7.17256e-24	7.79083e-22	WRKY11	XP_010929316.1 WRKY transcription factor WRKY51 [Elaeis guineensis]	-	-	-	-	-	GO:0003700//DNA-binding transcription factor activity;GO:0043565//sequence-specific DNA binding	GO:0006355//regulation of transcription, DNA-templated	WRKY
ncbi_105049882	4851	4521	2958	5665	7219	9294	205.463	202.954	199.281	273.345	284.754	278.315	202.566	278.805	0.460863	7.34376e-24	7.95406e-22	GGAT2	XP_010927963.1 glutamate--glyoxylate aminotransferase 2 [Elaeis guineensis]	Metabolism;Metabolism;Metabolism;Metabolism;Metabolism;Metabolism;Metabolism;Metabolism;Metabolism;Metabolism	Global and overview maps;Global and overview maps;Global and overview maps;Global and overview maps;Energy metabolism;Carbohydrate metabolism;Amino acid metabolism;Global and overview maps;Amino acid metabolism;Amino acid metabolism	ko01100//Metabolic pathways;ko01110//Biosynthesis of secondary metabolites;ko01200//Carbon metabolism;ko01230//Biosynthesis of amino acids;ko00710//Carbon fixation in photosynthetic organisms;ko00630//Glyoxylate and dicarboxylate metabolism;ko00260//Glycine, serine and threonine metabolism;ko01210//2-Oxocarboxylic acid metabolism;ko00250//Alanine, aspartate and glutamate metabolism;ko00220//Argin…	K14272;K14272;K14272;K14272;K14272;K14272;K14272;K14272;K14272;K14272	GO:0005737//cytoplasm	GO:0003824//catalytic activity;GO:0004400//histidinol-phosphate transaminase activity;GO:0004838//L-tyrosine:2-oxoglutarate aminotransferase activity;GO:0009016//succinyldiaminopimelate transaminase activity;GO:0030170//pyridoxal phosphate binding;GO:0047688//aspartate 4-decarboxylase activity;GO:0048472//threonine-phosphate decarboxylase activity	GO:0000105//histidine biosynthetic process;GO:0006531//aspartate metabolic process;GO:0006559//L-phenylalanine catabolic process;GO:0006572//tyrosine catabolic process;GO:0009058//biosynthetic process;GO:0009236//cobalamin biosynthetic process;GO:0019877//diaminopimelate biosynthetic process;GO:0042398//cellular modified amino acid biosynthetic process	--
ncbi_105051795	1237	1152	816	1520	1850	2529	27.057	27.498	29.16	38.936	38.164	40.103	27.905	39.0677	0.485451	8.3267e-24	8.99307e-22	Os11g0191400	XP_010930698.1 probable NAD kinase 2, chloroplastic isoform X1 [Elaeis guineensis]	Metabolism;Metabolism	Global and overview maps;Metabolism of cofactors and vitamins	ko01100//Metabolic pathways;ko00760//Nicotinate and nicotinamide metabolism	K00858;K00858	-	GO:0003951//NAD+ kinase activity;GO:0004721//phosphoprotein phosphatase activity	GO:0006741//NADP biosynthetic process	--
ncbi_12079488	49944	45039	30467	57377	71699	89287	3011.52	2878.4	2922.11	3941.05	4026.3	3806.53	2937.34	3924.62	0.418042	9.262e-24	9.97489e-22	ndhD	YP_006073154.1 NADH dehydrogenase subunit 4 [Elaeis guineensis]	Metabolism;Metabolism	Global and overview maps;Energy metabolism	ko01100//Metabolic pathways;ko00190//Oxidative phosphorylation	K05575;K05575	-	GO:0005451//monovalent cation:proton antiporter activity;GO:0050136//NADH dehydrogenase (quinone) activity	-	--
ncbi_105040874	216	191	167	389	453	647	5.946	5.572	7.312	12.197	11.613	12.592	6.27667	12.134	0.950985	9.34586e-24	1.00368e-21	--	XP_010915916.2 uncharacterized protein LOC105040874 [Elaeis guineensis]	-	-	-	-	-	-	-	--
ncbi_105048058	287	251	221	482	572	694	11.255	11.002	12.1	22.198	21.679	18.899	11.4523	20.9253	0.869609	1.0973e-23	1.1751e-21	MYBS3	XP_010925548.1 transcription factor MYBS3 [Elaeis guineensis]	-	-	-	-	-	-	-	MYB_related
ncbi_105060695	1353	1135	709	1718	2187	2958	66.983	61.703	55.696	93.905	98.318	102.243	61.4607	98.1553	0.675403	1.42504e-23	1.52179e-21	D14	XP_010942800.1 probable strigolactone esterase DAD2 [Elaeis guineensis]	-	-	-	-	-	GO:0003674//molecular_function;GO:0003824//catalytic activity;GO:0047570//3-oxoadipate enol-lactonase activity;GO:0070205//2-succinyl-6-hydroxy-2,4-cyclohexadiene-1-carboxylate synthase activity	GO:0009102//biotin biosynthetic process;GO:0009234//menaquinone biosynthetic process;GO:0015979//photosynthesis;GO:0030163//protein catabolic process;GO:0042952//beta-ketoadipate pathway	--
ncbi_105032873	776	798	456	1091	1313	1549	38.954	42.457	36.41	62.386	61.382	54.977	39.2737	59.5817	0.601306	1.6273e-23	1.73292e-21	CYP71A9	XP_010905756.1 cytochrome P450 71A1 [Elaeis guineensis]	-	-	-	-	-	GO:0005506//iron ion binding;GO:0016705//oxidoreductase activity, acting on paired donors, with incorporation or reduction of molecular oxygen;GO:0020037//heme binding	-	--
ncbi_105053875	312	316	170	502	692	786	10.041	10.289	7.701	16.459	18.833	15.952	9.34367	17.0813	0.87036	1.70219e-23	1.8076e-21	IRL5	XP_010933499.1 plant intracellular Ras-group-related LRR protein 5 isoform X1 [Elaeis guineensis]	-	-	-	-	-	GO:0005515//protein binding	-	--
ncbi_105043519	1633	1598	1072	2074	2321	2755	161.185	167.177	168.306	233.195	213.356	192.265	165.556	212.939	0.363119	2.16806e-23	2.2959e-21	ndhM	XP_010919398.1 NAD(P)H-quinone oxidoreductase subunit M, chloroplastic [Elaeis guineensis]	-	-	-	-	-	GO:0016655//oxidoreductase activity, acting on NAD(P)H, quinone or similar compound as acceptor	-	--
ncbi_105049189	297	280	265	77	72	77	23.199	22.151	31.964	6.218	4.663	4.072	25.7713	4.98433	-2.37029	2.54822e-23	2.69099e-21	XTH23	XP_010927057.2 probable xyloglucan endotransglucosylase/hydrolase protein 23 [Elaeis guineensis]	Environmental Information Processing	Signal transduction	ko04075//Plant hormone signal transduction	K14504	GO:0005618//cell wall;GO:0048046//apoplast	GO:0004553//hydrolase activity, hydrolyzing O-glycosyl compounds;GO:0016762//xyloglucan:xyloglucosyl transferase activity	GO:0005975//carbohydrate metabolic process;GO:0006073//cellular glucan metabolic process	--
ncbi_105053868	695	632	448	883	979	1360	25.917	23.729	24.153	36.497	31.948	33.212	24.5997	33.8857	0.462036	2.61198e-23	2.75068e-21	--	XP_010933486.1 uncharacterized protein LOC105053868 [Elaeis guineensis]	-	-	-	-	-	-	-	--
ncbi_105046198	2815	2748	1779	3671	5239	6178	176.538	182.657	177.46	262.249	305.983	273.933	178.885	280.722	0.650108	2.68732e-23	2.8222e-21	ATPD	XP_010923020.1 ATP synthase delta chain, chloroplastic [Elaeis guineensis]	Metabolism;Metabolism;Metabolism	Global and overview maps;Energy metabolism;Energy metabolism	ko01100//Metabolic pathways;ko00190//Oxidative phosphorylation;ko00195//Photosynthesis	K02113;K02113;K02113	GO:0000275//mitochondrial proton-transporting ATP synthase complex, catalytic sector F(1);GO:0045261//proton-transporting ATP synthase complex, catalytic core F(1);GO:0045262//plasma membrane proton-transporting ATP synthase complex, catalytic core F(1)	GO:0046933//proton-transporting ATP synthase activity, rotational mechanism	GO:0015986//ATP synthesis coupled proton transport	--
ncbi_105049443	520	514	316	720	880	1232	38.705	40.55	37.413	61.048	61.002	64.836	38.8893	62.2953	0.67975	2.94836e-23	3.08782e-21	FBPban1	XP_010927383.2 fructose-1,6-bisphosphatase, cytosolic [Elaeis guineensis]	Metabolism;Metabolism;Metabolism;Metabolism;Metabolism;Metabolism;Metabolism	Global and overview maps;Global and overview maps;Global and overview maps;Carbohydrate metabolism;Energy metabolism;Carbohydrate metabolism;Carbohydrate metabolism	ko01100//Metabolic pathways;ko01110//Biosynthesis of secondary metabolites;ko01200//Carbon metabolism;ko00010//Glycolysis / Gluconeogenesis;ko00710//Carbon fixation in photosynthetic organisms;ko00051//Fructose and mannose metabolism;ko00030//Pentose phosphate pathway	K03841;K03841;K03841;K03841;K03841;K03841;K03841	-	-	-	--
ncbi_105050014	4271	4057	2475	1770	2136	2741	144.673	144.457	133.113	67.586	66.957	64.971	140.748	66.5047	-1.08158	3.09632e-23	3.23387e-21	HSP81-1	XP_010928158.1 heat shock protein 81-1 [Elaeis guineensis]	Genetic Information Processing;Organismal Systems	Folding, sorting and degradation;Environmental adaptation	ko04141//Protein processing in endoplasmic reticulum;ko04626//Plant-pathogen interaction	K04079;K04079	-	GO:0005524//ATP binding;GO:0016887//ATP hydrolysis activity;GO:0051082//unfolded protein binding	GO:0006457//protein folding;GO:0032418//lysosome localization	--
ncbi_105051402	634	565	409	796	1022	1233	19.985	19.109	20.777	28.715	29.888	27.709	19.957	28.7707	0.527704	3.23822e-23	3.3728e-21	PUB6	XP_010930144.1 U-box domain-containing protein 6 isoform X1 [Elaeis guineensis]	-	-	-	-	GO:0000109//nucleotide-excision repair complex;GO:0000221//vacuolar proton-transporting V-type ATPase, V1 domain	GO:0004842//ubiquitin-protein transferase activity;GO:0005515//protein binding;GO:0008270//zinc ion binding;GO:0046961//proton-transporting ATPase activity, rotational mechanism	GO:0006289//nucleotide-excision repair;GO:0016567//protein ubiquitination;GO:1902600//proton transmembrane transport	--
MSTRG.47375	266	185	226	679	828	849	2.058	1.517	2.784	5.984	5.967	4.645	2.11967	5.532	1.38396	3.31625e-23	3.44464e-21	--	polyprotein [Oryza australiensis]	Metabolism;Metabolism;Metabolism;Metabolism;Metabolism;Metabolism	Global and overview maps;Global and overview maps;Global and overview maps;Carbohydrate metabolism;Carbohydrate metabolism;Carbohydrate metabolism	ko01100//Metabolic pathways;ko01110//Biosynthesis of secondary metabolites;ko01200//Carbon metabolism;ko00010//Glycolysis / Gluconeogenesis;ko00620//Pyruvate metabolism;ko00020//Citrate cycle (TCA cycle)	K00627;K00627;K00627;K00627;K00627;K00627	-	-	-	--
ncbi_105060890	149	125	88	9	16	14	13.571	12.067	12.749	0.934	1.357	0.902	12.7957	1.06433	-3.58763	3.62355e-23	3.75358e-21	ERF109	XP_010943050.1 ethylene-responsive transcription factor ERF109 [Elaeis guineensis]	-	-	-	-	-	GO:0003700//DNA-binding transcription factor activity	GO:0006355//regulation of transcription, DNA-templated	ERF
ncbi_105052609	587	496	360	729	890	1155	23.262	20.959	22.599	33.178	33.489	33.049	22.2733	33.2387	0.577545	3.74682e-23	3.87073e-21	GPAT3	XP_010931769.1 probable glycerol-3-phosphate acyltransferase 3 [Elaeis guineensis]	Metabolism;Metabolism;Metabolism;Metabolism	Global and overview maps;Global and overview maps;Lipid metabolism;Lipid metabolism	ko01100//Metabolic pathways;ko01110//Biosynthesis of secondary metabolites;ko00564//Glycerophospholipid metabolism;ko00561//Glycerolipid metabolism	K13508;K13508;K13508;K13508	-	GO:0016746//acyltransferase activity	-	--
ncbi_105060761	550	454	321	737	1057	1186	19.032	16.51	15.401	27.335	31.599	26.249	16.981	28.3943	0.741682	4.07511e-23	4.19847e-21	At1g01500	XP_010942905.1 uncharacterized protein At1g01500 [Elaeis guineensis]	-	-	-	-	-	-	-	--
ncbi_105034285	49	65	47	177	215	289	2.556	3.897	3.341	6.709	7.672	7.889	3.26467	7.42333	1.18513	4.11859e-23	4.23179e-21	--	XP_010907669.1 uncharacterized protein LOC105034285 [Elaeis guineensis]	-	-	-	-	-	-	-	--
ncbi_105055499	578	465	366	203	203	263	13.81	11.909	12.845	5.53	4.753	4.314	12.8547	4.86567	-1.40158	5.21852e-23	5.3475e-21	HSFA2B	XP_010935646.1 heat stress transcription factor A-2b [Elaeis guineensis]	-	-	-	-	GO:0030867//rough endoplasmic reticulum membrane	GO:0003677//DNA binding;GO:0003700//DNA-binding transcription factor activity;GO:0043565//sequence-specific DNA binding	GO:0006355//regulation of transcription, DNA-templated;GO:0023041//neuronal signal transduction	HSF
ncbi_105054017	952	892	533	343	419	520	88.395	87.784	78.719	36.279	36.232	34.137	84.966	35.5493	-1.25706	5.31072e-23	5.42736e-21	EARLI1	XP_010933688.1 14 kDa proline-rich protein DC2.15-like [Elaeis guineensis]	-	-	-	-	-	-	-	--
ncbi_105036364	99	104	77	240	254	379	6.009	6.691	7.434	16.595	14.359	16.266	6.71133	15.74	1.22976	5.47336e-23	5.57857e-21	CHS3	XP_010910437.1 chalcone synthase 3 [Elaeis guineensis]	Metabolism;Metabolism;Organismal Systems;Metabolism;Metabolism	Global and overview maps;Global and overview maps;Environmental adaptation;Biosynthesis of other secondary metabolites;Biosynthesis of other secondary metabolites	ko01100//Metabolic pathways;ko01110//Biosynthesis of secondary metabolites;ko04712//Circadian rhythm - plant;ko00941//Flavonoid biosynthesis;ko00960//Tropane, piperidine and pyridine alkaloid biosynthesis	K00660;K00660;K00660;K00660;K00660	GO:0016020//membrane	GO:0004315//3-oxoacyl-[acyl-carrier-protein] synthase activity;GO:0004421//hydroxymethylglutaryl-CoA synthase activity;GO:0016747//acyltransferase activity, transferring groups other than amino-acyl groups	GO:0006633//fatty acid biosynthetic process	--
ncbi_105041286	69	48	51	176	232	315	3.212	2.368	3.776	9.332	10.057	10.366	3.11867	9.91833	1.66917	7.01382e-23	7.12953e-21	CYP736A117	XP_010916488.1 cytochrome P450 71A1 [Elaeis guineensis]	-	-	-	-	GO:0005737//cytoplasm	GO:0005506//iron ion binding;GO:0016705//oxidoreductase activity, acting on paired donors, with incorporation or reduction of molecular oxygen;GO:0020037//heme binding;GO:0033856//pyridoxine 5'-phosphate synthase activity	GO:0008615//pyridoxine biosynthetic process	--
ncbi_105051740	26	40	30	140	199	240	1.102	1.796	2.022	6.758	7.853	7.19	1.64	7.267	2.14766	7.13657e-23	7.23496e-21	SCPL42	XP_010930631.1 serine carboxypeptidase-like 42 [Elaeis guineensis]	-	-	-	-	-	GO:0004185//serine-type carboxypeptidase activity	GO:0006508//proteolysis	--
ncbi_105041644	5131	4592	3164	5858	7486	9741	60.236	57.171	59.055	78.444	81.908	80.966	58.8207	80.4393	0.451578	7.18613e-23	7.26582e-21	ACC1	XP_010916915.1 acetyl-CoA carboxylase 1 [Elaeis guineensis]	Metabolism;Metabolism;Metabolism;Metabolism;Metabolism;Metabolism;Metabolism	Global and overview maps;Global and overview maps;Carbohydrate metabolism;Global and overview maps;Lipid metabolism;Carbohydrate metabolism;Biosynthesis of other secondary metabolites	ko01100//Metabolic pathways;ko01110//Biosynthesis of secondary metabolites;ko00620//Pyruvate metabolism;ko01212//Fatty acid metabolism;ko00061//Fatty acid biosynthesis;ko00640//Propanoate metabolism;ko00254//Aflatoxin biosynthesis	K11262;K11262;K11262;K11262;K11262;K11262;K11262	GO:0005737//cytoplasm;GO:0005951//carbamoyl-phosphate synthase complex;GO:0009317//acetyl-CoA carboxylase complex;GO:0009320//phosphoribosylaminoimidazole carboxylase complex;GO:0045254//pyruvate dehydrogenase complex	GO:0003989//acetyl-CoA carboxylase activity;GO:0004075//biotin carboxylase activity;GO:0004088//carbamoyl-phosphate synthase (glutamine-hydrolyzing) activity;GO:0004638//phosphoribosylaminoimidazole carboxylase activity;GO:0004644//phosphoribosylglycinamide formyltransferase activity;GO:0004736//pyruvate carboxylase activity;GO:0004742//dihydrolipoyllysine-residue acetyltransferase activity;GO:00…	GO:0006086//acetyl-CoA biosynthetic process from pyruvate;GO:0006094//gluconeogenesis;GO:0006633//fatty acid biosynthetic process;GO:0009152//purine ribonucleotide biosynthetic process;GO:0009220//pyrimidine ribonucleotide biosynthetic process;GO:0009252//peptidoglycan biosynthetic process;GO:0019627//urea metabolic process	--
ncbi_105047151	2969	2841	1487	4307	5982	7600	205.791	206.144	157.786	302.158	349.294	336.311	189.907	329.254	0.793909	7.70591e-23	7.7707e-21	BCA2	XP_019707035.1 carbonic anhydrase, chloroplastic [Elaeis guineensis]	Metabolism;Metabolism	Global and overview maps;Energy metabolism	ko01100//Metabolic pathways;ko00910//Nitrogen metabolism	K01673;K01673	-	GO:0004089//carbonate dehydratase activity;GO:0008270//zinc ion binding	-	--
ncbi_105045911	1503	1277	849	1766	2287	2838	36.088	33.102	31.973	49.034	53.002	49.664	33.721	50.5667	0.584539	9.24696e-23	9.30004e-21	RER6	XP_010922650.1 protein RETICULATA-RELATED 5, chloroplastic [Elaeis guineensis]	-	-	-	-	-	-	-	--
ncbi_105033627	4274	3822	2332	1182	1782	2013	265.604	252.331	229.867	81.858	101.163	87.517	249.267	90.1793	-1.46683	9.4881e-23	9.51739e-21	SETH3	XP_010906802.1 probable arabinose 5-phosphate isomerase [Elaeis guineensis]	Metabolism	Global and overview maps	ko01100//Metabolic pathways	K06041	GO:0009898//cytoplasmic side of plasma membrane;GO:0043190//ATP-binding cassette (ABC) transporter complex	GO:0003938//IMP dehydrogenase activity;GO:0005524//ATP binding;GO:0008968//D-sedoheptulose 7-phosphate isomerase activity;GO:0016853//isomerase activity;GO:0097367//carbohydrate derivative binding	GO:0005975//carbohydrate metabolic process;GO:0009152//purine ribonucleotide biosynthetic process;GO:0009244//lipopolysaccharide core region biosynthetic process;GO:0015837//amine transport;GO:1901135//carbohydrate derivative metabolic process	--
ncbi_105044978	846	798	472	1075	1245	1565	34.201	34.45	31.086	49.376	46.653	44.345	33.2457	46.7913	0.493075	1.16281e-22	1.16333e-20	LACS1	XP_010921403.1 long chain acyl-CoA synthetase 1 isoform X1 [Elaeis guineensis]	Metabolism;Cellular Processes;Metabolism;Metabolism;Metabolism	Global and overview maps;Transport and catabolism;Global and overview maps;Lipid metabolism;Lipid metabolism	ko01100//Metabolic pathways;ko04146//Peroxisome;ko01212//Fatty acid metabolism;ko00061//Fatty acid biosynthesis;ko00071//Fatty acid degradation	K01897;K01897;K01897;K01897;K01897	-	GO:0003987//acetate-CoA ligase activity;GO:0004043//L-aminoadipate-semialdehyde dehydrogenase activity;GO:0008668//(2,3-dihydroxybenzoyl)adenylate synthase activity;GO:0008756//o-succinylbenzoate-CoA ligase activity;GO:0030729//acetoacetate-CoA ligase activity;GO:0047473//D-alanine [D-alanyl carrier protein] ligase activity;GO:0050218//propionate-CoA ligase activity	GO:0009234//menaquinone biosynthetic process;GO:0019287//isopentenyl diphosphate biosynthetic process, mevalonate pathway;GO:0019290//siderophore biosynthetic process;GO:0019350//teichoic acid biosynthetic process;GO:0019427//acetyl-CoA biosynthetic process from acetate;GO:0019878//lysine biosynthetic process via aminoadipic acid	--
ncbi_105047981	394	421	251	135	134	152	28.577	32.364	28.958	11.154	9.051	7.795	29.9663	9.33333	-1.68288	1.24412e-22	1.24141e-20	--	XP_010925448.1 NDR1/HIN1-like protein 13 [Elaeis guineensis]	-	-	-	-	-	-	-	--
ncbi_105040867	151	107	86	269	335	498	12.178	9.146	11.032	24.712	25.161	28.396	10.7853	26.0897	1.27441	1.40999e-22	1.40323e-20	TIP2-2	XP_010915908.1 probable aquaporin TIP2-2 [Elaeis guineensis]	-	-	-	-	GO:0016020//membrane	GO:0015267//channel activity	GO:0055085//transmembrane transport	--
ncbi_105044217	102	111	58	248	247	351	8.154	9.416	7.375	22.622	18.357	19.814	8.315	20.2643	1.28515	2.07705e-22	2.0617e-20	CYP709B2	XP_010920345.2 cytochrome P450 734A6 [Elaeis guineensis]	-	-	-	-	-	GO:0005506//iron ion binding;GO:0016705//oxidoreductase activity, acting on paired donors, with incorporation or reduction of molecular oxygen;GO:0020037//heme binding	-	--
ncbi_105041598	1739	1460	1001	1984	2400	3161	54.413	48.354	48.914	68.465	68.428	68.067	50.5603	68.32	0.434302	2.16137e-22	2.13981e-20	--	XP_010916839.1 uncharacterized protein LOC105041598 [Elaeis guineensis]	-	-	-	-	-	GO:0005515//protein binding	-	--
ncbi_105041281	38	43	34	180	172	205	2.859	3.429	4.069	15.426	12.051	10.905	3.45233	12.794	1.88982	2.2959e-22	2.26709e-20	RAV2	XP_010916479.1 AP2/ERF and B3 domain-containing transcription repressor RAV2 [Elaeis guineensis]	-	-	-	-	-	GO:0003677//DNA binding;GO:0003700//DNA-binding transcription factor activity	GO:0006355//regulation of transcription, DNA-templated	RAV
ncbi_105051990	28143	25646	17888	30889	33467	42968	2957.91	2856.89	2990.47	3698.19	3275.83	3192.99	2935.09	3389	0.207455	2.70432e-22	2.65845e-20	--	-	-	-	-	-	-	-	-	--
ncbi_105058896	2993	2537	1769	1019	1399	1716	56.439	52.518	58.174	22.678	25.334	23.708	55.7103	23.9067	-1.22053	2.70622e-22	2.65845e-20	AGO1B	XP_010940262.1 protein argonaute 1B [Elaeis guineensis]	-	-	-	-	-	GO:0003676//nucleic acid binding;GO:0005515//protein binding	-	--
ncbi_105039290	659	579	367	181	253	233	58.44	54.421	51.768	18.284	20.895	14.609	54.8763	17.9293	-1.61386	2.72372e-22	2.66875e-20	XTH7	XP_010913699.1 probable xyloglucan endotransglucosylase/hydrolase protein 7 [Elaeis guineensis]	-	-	-	-	GO:0005618//cell wall;GO:0048046//apoplast	GO:0004553//hydrolase activity, hydrolyzing O-glycosyl compounds;GO:0016762//xyloglucan:xyloglucosyl transferase activity	GO:0005975//carbohydrate metabolic process;GO:0006073//cellular glucan metabolic process	--
ncbi_105048448	634	539	336	804	1052	1263	43.616	39.301	36.767	63.006	67.4	61.432	39.8947	63.946	0.680658	2.78483e-22	2.72161e-20	TKPR2	XP_010926052.1 tetraketide alpha-pyrone reductase 2 [Elaeis guineensis]	-	-	-	-	-	GO:0003824//catalytic activity;GO:0003854//3-beta-hydroxy-delta5-steroid dehydrogenase activity;GO:0003978//UDP-glucose 4-epimerase activity;GO:0008460//dTDP-glucose 4,6-dehydratase activity;GO:0008712//ADP-glyceromanno-heptose 6-epimerase activity;GO:0008831//dTDP-4-dehydrorhamnose reductase activity;GO:0016616//oxidoreductase activity, acting on the CH-OH group of donors, NAD or NADP as accepto…	GO:0005975//carbohydrate metabolic process;GO:0006012//galactose metabolic process;GO:0006694//steroid biosynthetic process;GO:0009243//O antigen biosynthetic process;GO:0009244//lipopolysaccharide core region biosynthetic process;GO:0019305//dTDP-rhamnose biosynthetic process	--
ncbi_105033138	9388	8406	4982	11584	14022	18185	1176.25	1117.52	991.701	1653.23	1634.27	1609.47	1095.16	1632.32	0.575788	2.90192e-22	2.82877e-20	PSBT	XP_010906115.1 photosystem II 5 kDa protein, chloroplastic [Elaeis guineensis]	-	-	-	-	GO:0009523//photosystem II;GO:0009654//photosystem II oxygen evolving complex;GO:0019898//extrinsic component of membrane	GO:0005509//calcium ion binding;GO:0050524//coenzyme-B sulfoethylthiotransferase activity	GO:0015948//methanogenesis;GO:0015979//photosynthesis	--
ncbi_105057079	394	397	220	584	817	967	17.343	18.522	15.403	29.283	33.492	30.095	17.0893	30.9567	0.857154	3.21763e-22	3.1285e-20	SCPL27	XP_010937832.1 serine carboxypeptidase-like 27 [Elaeis guineensis]	-	-	-	-	-	GO:0004185//serine-type carboxypeptidase activity	GO:0006508//proteolysis	--
ncbi_105035562	151	149	110	287	320	422	4.4	4.674	5.195	9.524	8.479	8.428	4.75633	8.81033	0.889347	3.2938e-22	3.19439e-20	PIL15	XP_010909460.2 transcription factor PHYTOCHROME INTERACTING FACTOR-LIKE 15 isoform X1 [Elaeis guineensis]	Environmental Information Processing;Organismal Systems	Signal transduction;Environmental adaptation	ko04075//Plant hormone signal transduction;ko04712//Circadian rhythm - plant	K12126;K12126	-	GO:0046983//protein dimerization activity	-	bHLH
ncbi_105038319	2538	2107	1405	2909	3543	4553	84.779	74.506	74.64	109.74	109.432	106.381	77.975	108.518	0.476846	3.48414e-22	3.3704e-20	BLH1	XP_019704008.1 BEL1-like homeodomain protein 1 [Elaeis guineensis]	-	-	-	-	-	GO:0003677//DNA binding;GO:0016869//intramolecular transferase activity, transferring amino groups;GO:0030170//pyridoxal phosphate binding;GO:0051539//4 iron, 4 sulfur cluster binding	GO:0006355//regulation of transcription, DNA-templated;GO:0006536//glutamate metabolic process	TALE
ncbi_105059284	1038	931	603	410	488	624	62.485	57.442	53.882	26.779	27.543	26.645	57.9363	26.989	-1.1021	3.55763e-22	3.43275e-20	TSC10B	XP_010940828.1 3-dehydrosphinganine reductase TSC10A [Elaeis guineensis]	Metabolism;Metabolism	Global and overview maps;Lipid metabolism	ko01100//Metabolic pathways;ko00600//Sphingolipid metabolism	K04708;K04708	-	GO:0003824//catalytic activity;GO:0004316//3-oxoacyl-[acyl-carrier-protein] reductase (NADPH) activity;GO:0004488//methylenetetrahydrofolate dehydrogenase (NADP+) activity;GO:0004757//sepiapterin reductase activity;GO:0008667//2,3-dihydro-2,3-dihydroxybenzoate dehydrogenase activity;GO:0008678//2-deoxy-D-gluconate 3-dehydrogenase activity;GO:0008831//dTDP-4-dehydrorhamnose reductase activity;GO:0…	GO:0000272//polysaccharide catabolic process;GO:0005975//carbohydrate metabolic process;GO:0006633//fatty acid biosynthetic process;GO:0006729//tetrahydrobiopterin biosynthetic process;GO:0008152//metabolic process;GO:0009243//O antigen biosynthetic process;GO:0015995//chlorophyll biosynthetic process;GO:0019305//dTDP-rhamnose biosynthetic process	--
ncbi_105032028	1561	1386	960	1760	2199	2668	62.306	59.617	62.058	81.472	82.323	75.876	61.327	79.8903	0.381499	3.61228e-22	3.47666e-20	PIL13	XP_010904653.1 transcription factor PHYTOCHROME INTERACTING FACTOR-LIKE 13 isoform X1 [Elaeis guineensis]	Environmental Information Processing	Signal transduction	ko04075//Plant hormone signal transduction	K16189	-	GO:0046983//protein dimerization activity	-	bHLH
ncbi_105040992	707	605	406	235	278	383	21.198	24.445	20.24	12.682	12.991	13.045	21.961	12.906	-0.766902	3.74993e-22	3.60003e-20	--	XP_029119180.1 pollen-specific leucine-rich repeat extensin-like protein 2 isoform X1 [Elaeis guineensis]	-	-	-	-	-	-	-	--
ncbi_105056448	954	826	552	1182	1662	2073	90.643	83.923	81.137	121.098	139.957	133.975	85.2343	131.677	0.627493	5.37728e-22	5.14932e-20	EFL3	XP_019709897.1 protein ELF4-LIKE 3 isoform X1 [Elaeis guineensis]	-	-	-	-	-	-	-	--
ncbi_105055254	993	893	627	1145	1321	1703	64.919	61.239	63.766	85.334	81.831	80.632	63.308	82.599	0.383736	5.92795e-22	5.66239e-20	--	XP_010935327.1 11S globulin seed storage protein 2 [Elaeis guineensis]	-	-	-	-	-	-	-	--
ncbi_105048453	237	210	139	349	431	547	10.353	10.225	9.543	17.283	18.35	17.426	10.0403	17.6863	0.816828	6.63262e-22	6.31961e-20	F10B5.2	XP_010926061.1 protein AAR2 homolog [Elaeis guineensis]	-	-	-	-	-	-	-	--
ncbi_105056044	1177	1161	663	395	433	672	157.179	164.328	140.831	60.088	53.851	63.449	154.113	59.1293	-1.38204	7.07832e-22	6.72741e-20	--	XP_010936406.1 protein PYRICULARIA ORYZAE RESISTANCE 21 [Elaeis guineensis]	-	-	-	-	-	GO:0005507//copper ion binding;GO:0046872//metal ion binding	GO:0006825//copper ion transport	--
ncbi_105032219	797	670	513	311	345	466	13.304	14.967	14.154	8.849	6.287	7.306	14.1417	7.48067	-0.918713	7.26282e-22	6.88556e-20	DNAJB4	XP_010904900.2 dnaJ homolog subfamily B member 13 [Elaeis guineensis]	-	-	-	-	-	GO:0005515//protein binding	GO:0006457//protein folding;GO:0009408//response to heat	--
ncbi_105043385	140	176	100	19	21	17	7.387	9.843	8.393	1.142	1.032	0.634	8.541	0.936	-3.18982	8.14973e-22	7.70717e-20	--	XP_010919215.1 uncharacterized protein LOC105043385 [Elaeis guineensis]	-	-	-	-	-	GO:0003677//DNA binding;GO:0003700//DNA-binding transcription factor activity	GO:0006355//regulation of transcription, DNA-templated	--
ncbi_105035378	573	530	374	740	848	1032	30.554	29.954	31.721	44.949	42.111	38.907	30.743	41.989	0.449753	9.30357e-22	8.77653e-20	CYP81Q32	XP_010909227.1 cytochrome P450 81E8 [Elaeis guineensis]	-	-	-	-	-	GO:0005506//iron ion binding;GO:0016705//oxidoreductase activity, acting on paired donors, with incorporation or reduction of molecular oxygen;GO:0020037//heme binding	-	--
ncbi_105059362	110	70	52	213	309	442	5.128	3.459	3.856	11.311	13.41	14.558	4.14767	13.093	1.65842	1.03364e-21	9.72671e-20	PAO3	XP_010940937.1 polyamine oxidase 3 [Elaeis guineensis]	Metabolism;Metabolism;Metabolism;Metabolism	Global and overview maps;Amino acid metabolism;Metabolism of other amino acids;Metabolism of cofactors and vitamins	ko01100//Metabolic pathways;ko00330//Arginine and proline metabolism;ko00410//beta-Alanine metabolism;ko00770//Pantothenate and CoA biosynthesis	K17839;K17839;K17839;K17839	GO:0009342//glutamate synthase complex (NADPH)	GO:0000104//succinate dehydrogenase activity;GO:0003824//catalytic activity;GO:0004148//dihydrolipoyl dehydrogenase activity;GO:0004355//glutamate synthase (NADPH) activity;GO:0004729//oxygen-dependent protoporphyrinogen oxidase activity;GO:0004791//thioredoxin-disulfide reductase activity;GO:0008734//L-aspartate oxidase activity;GO:0008767//UDP-galactopyranose mutase activity;GO:0015036//disulfi…	GO:0006096//glycolytic process;GO:0006099//tricarboxylic acid cycle;GO:0006400//tRNA modification;GO:0006537//glutamate biosynthetic process;GO:0006744//ubiquinone biosynthetic process;GO:0006779//porphyrin-containing compound biosynthetic process;GO:0006790//sulfur compound metabolic process;GO:0009060//aerobic respiration;GO:0009061//anaerobic respiration;GO:0009115//xanthine catabolic process;…	--
ncbi_105043853	485	374	251	119	154	168	20.691	16.336	14.68	5.782	5.816	4.702	17.2357	5.43333	-1.66549	1.36695e-21	1.28314e-19	LSD1	XP_010919877.1 protein LSD1 isoform X1 [Elaeis guineensis]	-	-	-	-	-	-	-	LSD
MSTRG.32788	58	36	42	177	187	239	6.353	4.18	7.318	22.086	19.077	18.51	5.95033	19.891	1.74107	1.47504e-21	1.3812e-19	--	hypothetical protein COCNU_12G000510 [Cocos nucifera]	-	-	-	-	-	-	-	--
ncbi_105035840	541	525	363	723	1001	1196	23.338	24.005	24.908	35.529	40.216	36.479	24.0837	37.408	0.635292	1.5847e-21	1.48023e-19	PLT5	XP_010909852.1 putative polyol transporter 1 [Elaeis guineensis]	-	-	-	-	GO:0005887//integral component of plasma membrane;GO:0016021//integral component of membrane	GO:0008028//monocarboxylic acid transmembrane transporter activity;GO:0015114//phosphate ion transmembrane transporter activity;GO:0015295//solute:proton symporter activity;GO:0022857//transmembrane transporter activity;GO:0042910//xenobiotic transmembrane transporter activity;GO:0051119//sugar transmembrane transporter activity	GO:0006810//transport;GO:0006817//phosphate ion transport;GO:0008643//carbohydrate transport;GO:0015718//monocarboxylic acid transport;GO:0042908//xenobiotic transport;GO:0055085//transmembrane transport	--
ncbi_105036562	164	155	99	285	315	424	16.276	16.304	15.628	32.22	29.114	29.752	16.0693	30.362	0.917957	1.82975e-21	1.70494e-19	--	XP_010910621.1 uncharacterized protein LOC105036562 [Elaeis guineensis]	-	-	-	-	-	-	-	--
ncbi_105034933	844	818	557	1052	1282	1499	25.959	27.108	28.341	37.211	34.323	31.826	27.136	34.4533	0.344435	1.86093e-21	1.72976e-19	--	XP_010908580.1 pollen-specific leucine-rich repeat extensin-like protein 2 [Elaeis guineensis]	Metabolism;Metabolism	Global and overview maps;Amino acid metabolism	ko01100//Metabolic pathways;ko00380//Tryptophan metabolism	K16903;K16903	-	-	-	--
ncbi_105057718	11061	9997	6253	12932	16653	21004	619.169	593.771	557.066	825.125	868.987	830.532	590.002	841.548	0.512326	2.02156e-21	1.87448e-19	faeA	XP_010938714.1 lipase isoform X1 [Elaeis guineensis]	-	-	-	-	-	GO:0016829//lyase activity	GO:0006629//lipid metabolic process	--
ncbi_105040109	622	532	351	766	1017	1210	32.408	28.956	29.007	46.688	48.331	43.982	30.1237	46.3337	0.621163	2.03122e-21	1.87885e-19	GSDA	XP_010914791.1 guanosine deaminase isoform X1 [Elaeis guineensis]	-	-	-	-	-	GO:0008251//tRNA-specific adenosine deaminase activity;GO:0008703//5-amino-6-(5-phosphoribosylamino)uracil reductase activity;GO:0008835//diaminohydroxyphosphoribosylaminopyrimidine deaminase activity	GO:0002100//tRNA wobble adenosine to inosine editing;GO:0009231//riboflavin biosynthetic process	--
ncbi_105033230	154	132	67	276	379	426	9.491	7.143	5.399	17.078	18.711	16.434	7.34433	17.4077	1.24502	2.23481e-21	2.06215e-19	MYB3	XP_010906239.1 transcription repressor MYB5-like [Elaeis guineensis]	-	-	-	-	-	-	-	MYB
ncbi_105051022	458	398	274	151	112	166	26.223	24.153	24.954	9.849	5.972	6.72	25.11	7.51367	-1.74067	2.29718e-21	2.11457e-19	BAG5	XP_010929584.1 calponin homology domain-containing protein DDB_G0272472 [Elaeis guineensis]	-	-	-	-	-	GO:0005515//protein binding;GO:0051087//chaperone binding	-	--
ncbi_105041818	7926	7531	4460	9776	12619	16409	1142.46	1150.53	1022.55	1605.16	1693.96	1672.27	1105.18	1657.13	0.584403	2.51784e-21	2.31209e-19	--	XP_010917160.1 uncharacterized protein LOC105041818 [Elaeis guineensis]	-	-	-	-	GO:0009523//photosystem II;GO:0016020//membrane	-	GO:0015979//photosynthesis	--
ncbi_105050532	928	809	485	1142	1349	1708	41.829	38.45	34.443	57.641	56.223	54.052	38.2407	55.972	0.549598	2.59885e-21	2.38073e-19	GGAT2	XP_029123119.1 glutamate--glyoxylate aminotransferase 2 isoform X1 [Elaeis guineensis]	Metabolism;Metabolism;Metabolism;Metabolism;Metabolism;Metabolism;Metabolism;Metabolism;Metabolism;Metabolism	Global and overview maps;Global and overview maps;Global and overview maps;Global and overview maps;Energy metabolism;Carbohydrate metabolism;Amino acid metabolism;Global and overview maps;Amino acid metabolism;Amino acid metabolism	ko01100//Metabolic pathways;ko01110//Biosynthesis of secondary metabolites;ko01200//Carbon metabolism;ko01230//Biosynthesis of amino acids;ko00710//Carbon fixation in photosynthetic organisms;ko00630//Glyoxylate and dicarboxylate metabolism;ko00260//Glycine, serine and threonine metabolism;ko01210//2-Oxocarboxylic acid metabolism;ko00250//Alanine, aspartate and glutamate metabolism;ko00220//Argin…	K14272;K14272;K14272;K14272;K14272;K14272;K14272;K14272;K14272;K14272	GO:0005737//cytoplasm	GO:0003824//catalytic activity;GO:0004400//histidinol-phosphate transaminase activity;GO:0004838//L-tyrosine:2-oxoglutarate aminotransferase activity;GO:0009016//succinyldiaminopimelate transaminase activity;GO:0030170//pyridoxal phosphate binding;GO:0047688//aspartate 4-decarboxylase activity;GO:0048472//threonine-phosphate decarboxylase activity	GO:0000105//histidine biosynthetic process;GO:0006531//aspartate metabolic process;GO:0006559//L-phenylalanine catabolic process;GO:0006572//tyrosine catabolic process;GO:0009058//biosynthetic process;GO:0009236//cobalamin biosynthetic process;GO:0019877//diaminopimelate biosynthetic process;GO:0042398//cellular modified amino acid biosynthetic process	--
ncbi_105061258	1056	980	654	446	554	661	47.804	48.48	47.554	24.461	24.411	22.109	47.946	23.6603	-1.01894	2.80721e-21	2.56542e-19	BGLU12	XP_010943555.1 beta-glucosidase 12 isoform X1 [Elaeis guineensis]	Metabolism;Metabolism;Metabolism;Metabolism;Metabolism	Global and overview maps;Global and overview maps;Carbohydrate metabolism;Biosynthesis of other secondary metabolites;Metabolism of other amino acids	ko01100//Metabolic pathways;ko01110//Biosynthesis of secondary metabolites;ko00500//Starch and sucrose metabolism;ko00999//Biosynthesis of various plant secondary metabolites;ko00460//Cyanoamino acid metabolism	K01188;K01188;K01188;K01188;K01188	GO:0009341//beta-galactosidase complex	GO:0004553//hydrolase activity, hydrolyzing O-glycosyl compounds;GO:0004565//beta-galactosidase activity	GO:0005975//carbohydrate metabolic process;GO:0006012//galactose metabolic process	--
ncbi_12079391	199403	163933	119571	260329	329188	459621	8037.08	7003.14	7665.79	11952.5	12356.7	13098	7568.67	12469.1	0.720241	2.89472e-21	2.63905e-19	psaA	YP_006073104.1 photosystem I P700 apoprotein A1 [Elaeis guineensis]	Metabolism;Metabolism	Global and overview maps;Energy metabolism	ko01100//Metabolic pathways;ko00195//Photosynthesis	K02689;K02689	GO:0009522//photosystem I;GO:0009538//photosystem I reaction center;GO:0009579//thylakoid;GO:0016021//integral component of membrane	GO:0016168//chlorophyll binding	GO:0015979//photosynthesis	--
ncbi_105058359	596	564	409	774	1031	1220	16.804	17.032	18.849	25.666	28.181	25.109	17.5617	26.3187	0.583657	2.96335e-21	2.69516e-19	At1g71810	XP_019710588.1 uncharacterized aarF domain-containing protein kinase At1g71810, chloroplastic isoform X1 [Elaeis guineensis]	-	-	-	-	-	GO:0004672//protein kinase activity;GO:0005524//ATP binding;GO:0016709//oxidoreductase activity, acting on paired donors, with incorporation or reduction of molecular oxygen, NAD(P)H as one donor, and incorporation of one atom of oxygen	GO:0006468//protein phosphorylation;GO:0006744//ubiquinone biosynthetic process	--
ncbi_105045539	853	802	461	224	331	406	56.581	56.384	48.64	16.926	20.448	19.041	53.8683	18.805	-1.51832	3.13757e-21	2.8468e-19	SSL10	XP_010922155.1 protein STRICTOSIDINE SYNTHASE-LIKE 10 [Elaeis guineensis]	-	-	-	-	-	GO:0004064//arylesterase activity;GO:0005515//protein binding;GO:0016844//strictosidine synthase activity	GO:0009058//biosynthetic process	--
ncbi_105043813	2096	1969	1252	838	1093	1330	100.368	105.879	87.897	64.37	70.063	63.983	98.048	66.1387	-0.567994	3.55161e-21	3.21177e-19	CPN10-1	XP_010919833.1 10 kDa chaperonin 1, chloroplastic [Elaeis guineensis]	-	-	-	-	-	GO:0005524//ATP binding;GO:0016887//ATP hydrolysis activity	GO:0006457//protein folding	--
ncbi_105053804	641	554	375	802	1056	1440	27.692	26.207	25.915	42.022	43.98	46.482	26.6047	44.1613	0.731104	3.55672e-21	3.21177e-19	PLGG1	XP_029123163.1 plastidal glycolate/glycerate translocator 1, chloroplastic isoform X2 [Elaeis guineensis]	-	-	-	-	GO:0016021//integral component of membrane	-	-	--
ncbi_105054281	58	63	47	166	207	243	3.376	3.887	4.352	11.007	11.222	10.001	3.87167	10.7433	1.47242	3.63801e-21	3.2774e-19	LDOX	XP_010934075.1 leucoanthocyanidin dioxygenase [Elaeis guineensis]	Metabolism;Metabolism;Metabolism	Global and overview maps;Global and overview maps;Biosynthesis of other secondary metabolites	ko01100//Metabolic pathways;ko01110//Biosynthesis of secondary metabolites;ko00941//Flavonoid biosynthesis	K05277;K05277;K05277	-	GO:0016491//oxidoreductase activity	-	--
ncbi_105054479	1030	959	597	406	488	630	19.069	18.84	17.58	8.562	8.414	8.246	18.4963	8.40733	-1.13752	3.66843e-21	3.29699e-19	CIP7	XP_010934301.1 COP1-interacting protein 7 isoform X1 [Elaeis guineensis]	-	-	-	-	-	-	-	--
ncbi_105052178	3734	3185	2168	1362	1800	2254	98.491	88.314	88.578	39.675	41.315	40.138	91.7943	40.376	-1.18491	3.92237e-21	3.51691e-19	UVR8	XP_010931214.1 ultraviolet-B receptor UVR8 isoform X1 [Elaeis guineensis]	-	-	-	-	-	-	-	--
ncbi_105048892	1642	1350	958	1902	2537	3134	61.48	53.392	56.298	80.551	88.357	82.905	57.0567	83.9377	0.556923	4.13984e-21	3.70316e-19	BHLH62	XP_019707585.1 transcription factor bHLH77 [Elaeis guineensis]	-	-	-	-	-	GO:0046983//protein dimerization activity;GO:0050415//formimidoylglutamase activity	GO:0019556//histidine catabolic process to glutamate and formamide	bHLH
ncbi_105041203	57825	52612	32355	74299	102784	131160	5276.87	5088.43	4696.47	7723.82	8735.63	8462.78	5020.59	8307.41	0.726543	4.41503e-21	3.94005e-19	RBCS1	XP_010916368.1 ribulose bisphosphate carboxylase small chain, chloroplastic [Elaeis guineensis]	Metabolism;Metabolism;Metabolism;Metabolism;Metabolism	Global and overview maps;Global and overview maps;Global and overview maps;Energy metabolism;Carbohydrate metabolism	ko01100//Metabolic pathways;ko01110//Biosynthesis of secondary metabolites;ko01200//Carbon metabolism;ko00710//Carbon fixation in photosynthetic organisms;ko00630//Glyoxylate and dicarboxylate metabolism	K01602;K01602;K01602;K01602;K01602	-	-	-	--
ncbi_105045423	3074	2803	1915	3525	4649	5379	66.99	64.742	66.38	87.505	94.353	82.879	66.0373	88.2457	0.418244	6.9231e-21	6.16383e-19	BTS	XP_010922003.1 zinc finger protein BRUTUS [Elaeis guineensis]	-	-	-	-	-	GO:0005506//iron ion binding;GO:0008270//zinc ion binding	GO:0030091//protein repair	--
ncbi_105060306	1420	1218	933	607	700	949	81.507	74.098	85.233	39.698	37.397	38.49	80.2793	38.5283	-1.05911	7.26476e-21	6.44691e-19	FLA2	XP_010942271.1 fasciclin-like arabinogalactan protein 2 [Elaeis guineensis]	-	-	-	-	-	-	-	--
ncbi_105040848	2176	1965	1247	2523	2947	4086	65.474	62.666	59.681	86.476	82.581	86.925	62.607	85.3273	0.446684	7.27496e-21	6.44691e-19	CLPB1	XP_010915873.1 chaperone protein ClpB1 [Elaeis guineensis]	-	-	-	-	GO:0005876//spindle microtubule;GO:0009360//DNA polymerase III complex;GO:0009368//endopeptidase Clp complex;GO:0009379//Holliday junction helicase complex;GO:0033104//type VI protein secretion system complex;GO:0042729//DASH complex	GO:0003674//molecular_function;GO:0003677//DNA binding;GO:0003723//RNA binding;GO:0003724//RNA helicase activity;GO:0003887//DNA-directed DNA polymerase activity;GO:0003924//GTPase activity;GO:0004176//ATP-dependent peptidase activity;GO:0004252//serine-type endopeptidase activity;GO:0005198//structural molecule activity;GO:0005524//ATP binding;GO:0005525//GTP binding;GO:0008134//transcription fa…	GO:0002949//tRNA threonylcarbamoyladenosine modification;GO:0006260//DNA replication;GO:0006281//DNA repair;GO:0006310//DNA recombination;GO:0006355//regulation of transcription, DNA-templated;GO:0006457//protein folding;GO:0006508//proteolysis;GO:0006576//cellular biogenic amine metabolic process;GO:0008608//attachment of spindle microtubules to kinetochore;GO:0009306//protein secretion;GO:00150…	--
ncbi_105036103	210	222	172	44	65	62	10.198	11	11.933	2.359	3.003	1.709	11.0437	2.357	-2.2282	7.88037e-21	6.96717e-19	At5g58770	XP_010910147.1 dehydrodolichyl diphosphate synthase 2 [Elaeis guineensis]	Metabolism;Metabolism	Global and overview maps;Metabolism of terpenoids and polyketides	ko01110//Biosynthesis of secondary metabolites;ko00900//Terpenoid backbone biosynthesis	K11778;K11778	GO:0005737//cytoplasm	GO:0008834//di-trans,poly-cis-decaprenylcistransferase activity;GO:0016765//transferase activity, transferring alkyl or aryl (other than methyl) groups	GO:0009252//peptidoglycan biosynthetic process	--
ncbi_105047519	966	990	603	334	421	601	21.127	22.949	20.977	8.321	8.575	9.294	21.6843	8.73	-1.3126	8.3724e-21	7.385e-19	RBOHA	XP_010924767.1 respiratory burst oxidase homolog protein A [Elaeis guineensis]	Organismal Systems;Environmental Information Processing	Environmental adaptation;Signal transduction	ko04626//Plant-pathogen interaction;ko04016//MAPK signaling pathway - plant	K13447;K13447	GO:0016021//integral component of membrane	GO:0004601//peroxidase activity;GO:0005509//calcium ion binding;GO:0009055//electron transfer activity;GO:0016491//oxidoreductase activity;GO:0050664//oxidoreductase activity, acting on NAD(P)H, oxygen as acceptor	-	--
ncbi_105045978	356	328	220	481	664	787	33.887	33.091	33.309	52.155	58.862	52.965	33.429	54.6607	0.709403	1.0112e-20	8.89878e-19	CHI3	XP_010922741.1 probable chalcone--flavonone isomerase 3 [Elaeis guineensis]	Metabolism;Metabolism;Metabolism	Global and overview maps;Global and overview maps;Biosynthesis of other secondary metabolites	ko01100//Metabolic pathways;ko01110//Biosynthesis of secondary metabolites;ko00941//Flavonoid biosynthesis	K01859;K01859;K01859	-	GO:0016872//intramolecular lyase activity	-	--
ncbi_105061063	1193	1097	766	585	622	787	75.759	73.834	77.372	42.317	36.785	35.335	75.655	38.1457	-0.987916	1.10338e-20	9.68761e-19	DOF4	XP_010943306.1 dof zinc finger protein 4 [Elaeis guineensis]	-	-	-	-	-	GO:0003677//DNA binding	GO:0006355//regulation of transcription, DNA-templated;GO:0010124//phenylacetate catabolic process	Dof
ncbi_105044238	773	628	414	207	284	370	26.241	22.522	22.024	7.951	8.949	9.026	23.5957	8.642	-1.44908	1.10775e-20	9.70351e-19	SBT3.9	XP_029120194.1 subtilisin-like protease SBT3.9 [Elaeis guineensis]	-	-	-	-	-	GO:0008236//serine-type peptidase activity	GO:0006508//proteolysis;GO:0009306//protein secretion	--
ncbi_105057418	375	365	213	518	633	864	17.222	17.779	15.577	27.124	27.095	28.099	16.8593	27.4393	0.702698	1.3075e-20	1.1427e-18	GT4	XP_010938322.2 UDP-glycosyltransferase 91C1 [Elaeis guineensis]	-	-	-	-	-	GO:0008194//UDP-glycosyltransferase activity;GO:0016758//hexosyltransferase activity	GO:0005975//carbohydrate metabolic process;GO:0030259//lipid glycosylation	--
ncbi_105044284	29	22	11	112	125	203	2.134	1.716	1.288	9.389	8.567	10.562	1.71267	9.506	2.47259	1.44943e-20	1.26383e-18	PIP2-2	XP_010920407.1 probable aquaporin PIP2-2 [Elaeis guineensis]	-	-	-	-	GO:0016020//membrane	GO:0015267//channel activity	GO:0055085//transmembrane transport	--
ncbi_105032307	22	34	34	190	184	208	0.818	1.34	2.011	8.048	6.372	5.469	1.38967	6.62967	2.2542	1.466e-20	1.27535e-18	HSP70	XP_010905019.1 heat shock 70 kDa protein [Elaeis guineensis]	Genetic Information Processing;Genetic Information Processing;Cellular Processes	Folding, sorting and degradation;Transcription;Transport and catabolism	ko04141//Protein processing in endoplasmic reticulum;ko03040//Spliceosome;ko04144//Endocytosis	K03283;K03283;K03283	-	GO:0004856//xylulokinase activity;GO:0005515//protein binding;GO:0005524//ATP binding;GO:0016773//phosphotransferase activity, alcohol group as acceptor;GO:0016887//ATP hydrolysis activity;GO:0051082//unfolded protein binding	GO:0005975//carbohydrate metabolic process;GO:0005997//xylulose metabolic process;GO:0006457//protein folding;GO:0006950//response to stress;GO:0008360//regulation of cell shape;GO:0042732//D-xylose metabolic process;GO:0043093//FtsZ-dependent cytokinesis	--
ncbi_105045646	845	762	542	1022	1147	1627	21.085	20.115	21.328	27.886	25.883	27.556	20.8427	27.1083	0.379197	1.62422e-20	1.40977e-18	SCL14	XP_010922300.1 scarecrow-like protein 9 [Elaeis guineensis]	-	-	-	-	-	-	-	GRAS
ncbi_105060446	241	225	135	355	448	541	19.436	19.232	17.318	32.613	33.648	30.848	18.662	32.3697	0.794539	1.66264e-20	1.43983e-18	--	XP_010942464.1 uncharacterized protein LOC105060446 [Elaeis guineensis]	-	-	-	-	-	-	-	--
ncbi_105061005	1388	1347	768	1759	2242	2966	81.687	84.021	71.893	117.923	122.882	123.416	79.2003	121.407	0.616273	1.91994e-20	1.65887e-18	Os12g0632700	XP_010943220.1 malate dehydrogenase, glyoxysomal [Elaeis guineensis]	Metabolism;Metabolism;Metabolism;Metabolism;Metabolism;Metabolism;Metabolism;Metabolism	Global and overview maps;Global and overview maps;Global and overview maps;Carbohydrate metabolism;Amino acid metabolism;Carbohydrate metabolism;Energy metabolism;Carbohydrate metabolism	ko01100//Metabolic pathways;ko01110//Biosynthesis of secondary metabolites;ko01200//Carbon metabolism;ko00620//Pyruvate metabolism;ko00270//Cysteine and methionine metabolism;ko00020//Citrate cycle (TCA cycle);ko00710//Carbon fixation in photosynthetic organisms;ko00630//Glyoxylate and dicarboxylate metabolism	K00026;K00026;K00026;K00026;K00026;K00026;K00026;K00026	GO:0005737//cytoplasm	GO:0003854//3-beta-hydroxy-delta5-steroid dehydrogenase activity;GO:0004459//L-lactate dehydrogenase activity;GO:0004488//methylenetetrahydrofolate dehydrogenase (NADP+) activity;GO:0016491//oxidoreductase activity;GO:0016616//oxidoreductase activity, acting on the CH-OH group of donors, NAD or NADP as acceptor;GO:0016620//oxidoreductase activity, acting on the aldehyde or oxo group of donors, NA…	GO:0006099//tricarboxylic acid cycle;GO:0006694//steroid biosynthetic process	--
ncbi_105053081	625	506	303	146	203	247	66.536	57.094	51.308	17.705	20.126	18.591	58.3127	18.8073	-1.63251	2.19488e-20	1.89213e-18	CYP92C6	XP_010911364.2 cytochrome P450 71A1-like [Elaeis guineensis]	Metabolism;Metabolism;Metabolism	Global and overview maps;Global and overview maps;Metabolism of terpenoids and polyketides	ko01100//Metabolic pathways;ko01110//Biosynthesis of secondary metabolites;ko00905//Brassinosteroid biosynthesis	K20623;K20623;K20623	-	GO:0005506//iron ion binding;GO:0016705//oxidoreductase activity, acting on paired donors, with incorporation or reduction of molecular oxygen;GO:0020037//heme binding	-	--
ncbi_105034068	248	186	113	366	479	651	19.199	15.262	13.915	32.276	34.535	35.633	16.1253	34.148	1.08247	2.20875e-20	1.89977e-18	ZAT10	AFS65093.1 zinc-finger protein, partial [Elaeis guineensis]	-	-	-	-	-	GO:0005506//iron ion binding	-	C2H2
ncbi_105041381	519	459	336	728	742	945	30.296	28.164	28.514	48.41	42.518	40.486	28.9913	43.8047	0.595463	2.70687e-20	2.32296e-18	CXE2	XP_010916645.1 probable carboxylesterase 2 [Elaeis guineensis]	-	-	-	-	-	GO:0016787//hydrolase activity;GO:0070205//2-succinyl-6-hydroxy-2,4-cyclohexadiene-1-carboxylate synthase activity	GO:0009234//menaquinone biosynthetic process	--
ncbi_105038009	668	591	410	836	1202	1496	33.189	29.729	31.795	42.7	50.031	47.479	31.571	46.7367	0.565955	2.86135e-20	2.45e-18	FBPban1	XP_010911973.1 fructose-1,6-bisphosphatase, cytosolic [Elaeis guineensis]	Metabolism;Metabolism;Metabolism;Metabolism;Metabolism;Metabolism;Metabolism	Global and overview maps;Global and overview maps;Global and overview maps;Carbohydrate metabolism;Energy metabolism;Carbohydrate metabolism;Carbohydrate metabolism	ko01100//Metabolic pathways;ko01110//Biosynthesis of secondary metabolites;ko01200//Carbon metabolism;ko00010//Glycolysis / Gluconeogenesis;ko00710//Carbon fixation in photosynthetic organisms;ko00051//Fructose and mannose metabolism;ko00030//Pentose phosphate pathway	K03841;K03841;K03841;K03841;K03841;K03841;K03841	-	-	-	--
ncbi_105035100	6370	5891	3794	6910	8431	10605	222.647	217.329	211.641	275.558	273.657	262.54	217.206	270.585	0.31702	2.9042e-20	2.4811e-18	TKT2	XP_010908815.1 probable 1-deoxy-D-xylulose-5-phosphate synthase, chloroplastic [Elaeis guineensis]	Metabolism;Metabolism;Metabolism;Metabolism	Global and overview maps;Global and overview maps;Metabolism of terpenoids and polyketides;Metabolism of cofactors and vitamins	ko01100//Metabolic pathways;ko01110//Biosynthesis of secondary metabolites;ko00900//Terpenoid backbone biosynthesis;ko00730//Thiamine metabolism	K01662;K01662;K01662;K01662	GO:0005737//cytoplasm;GO:0045250//cytosolic pyruvate dehydrogenase complex	GO:0003824//catalytic activity;GO:0004739//pyruvate dehydrogenase (acetyl-transferring) activity;GO:0004802//transketolase activity;GO:0008661//1-deoxy-D-xylulose-5-phosphate synthase activity;GO:0016624//oxidoreductase activity, acting on the aldehyde or oxo group of donors, disulfide as acceptor;GO:0030976//thiamine pyrophosphate binding	GO:0006086//acetyl-CoA biosynthetic process from pyruvate;GO:0006098//pentose-phosphate shunt;GO:0008615//pyridoxine biosynthetic process;GO:0009228//thiamine biosynthetic process;GO:0009240//isopentenyl diphosphate biosynthetic process;GO:0016114//terpenoid biosynthetic process	--
ncbi_105059075	603	569	342	756	871	1156	39.9	38.84	36.275	52.859	51.153	50.766	38.3383	51.5927	0.428378	3.24603e-20	2.76692e-18	--	XP_010940543.1 uncharacterized protein LOC105059075 [Elaeis guineensis]	-	-	-	-	-	-	-	--
MSTRG.25755	95	104	79	215	268	330	3.19	3.702	4.22	8.225	8.382	7.836	3.704	8.14767	1.1373	3.4809e-20	2.96048e-18	--	Os06g0133400, partial [Oryza sativa Japonica Group]	-	-	-	-	-	-	-	--
MSTRG.3433	65	63	32	170	193	225	3.806	3.909	2.98	11.338	10.524	9.314	3.565	10.392	1.5435	3.53605e-20	3.00067e-18	LHCB4.1	chlorophyll a-b binding protein CP29.2, chloroplastic [Elaeis guineensis]	Metabolism;Metabolism	Global and overview maps;Energy metabolism	ko01100//Metabolic pathways;ko00196//Photosynthesis - antenna proteins	K08915;K08915	GO:0009521//photosystem;GO:0009526//plastid envelope;GO:0031224//intrinsic component of membrane;GO:0031976//plastid thylakoid	GO:0043169//cation binding;GO:0046906//tetrapyrrole binding	GO:0000097//sulfur amino acid biosynthetic process;GO:0006091//generation of precursor metabolites and energy;GO:0009639//response to red or far red light;GO:0009642//response to light intensity;GO:0009725//response to hormone;GO:0016072//rRNA metabolic process;GO:0031399//regulation of protein modification process;GO:0034285//response to disaccharide;GO:0043269//regulation of ion transport	--
ncbi_105038978	2532	2345	1572	1181	1458	1682	140.42	138.22	138.771	74.151	74.998	65.668	139.137	71.6057	-0.95836	3.59535e-20	3.0442e-18	At5g10770	XP_010913226.1 aspartyl protease family protein At5g10770 [Elaeis guineensis]	-	-	-	-	-	-	-	--
ncbi_105055064	701	638	430	829	1033	1242	54.361	52.439	53.04	73.231	74.604	68.097	53.28	71.9773	0.433949	3.64701e-20	3.08107e-18	--	XP_010935072.1 PI-PLC X-box domain-containing protein DDB_G0293730 [Elaeis guineensis]	-	-	-	-	-	-	-	--
ncbi_105045825	2340	2062	1219	2849	3660	4330	218.593	207.108	177.251	288.844	300.567	270.689	200.984	286.7	0.512461	3.88104e-20	3.27152e-18	HIPP22	XP_010922550.1 heavy metal-associated isoprenylated plant protein 22 [Elaeis guineensis]	-	-	-	-	-	GO:0005507//copper ion binding;GO:0045340//mercury ion binding;GO:0046872//metal ion binding	GO:0006825//copper ion transport;GO:0015694//mercury ion transport	--
MSTRG.47376	60	52	29	157	301	268	1.243	1.141	0.955	3.704	5.805	3.924	1.113	4.47767	2.00829	3.90235e-20	3.2822e-18	RE1	gag/pol protein, partial [Bryonia dioica]	-	-	-	-	-	-	-	--
ncbi_105052000	1344	1272	868	588	726	945	39.334	37.957	37.941	19.344	19.108	18.796	38.4107	19.0827	-1.00924	4.11662e-20	3.45478e-18	ROH1	XP_010930977.1 uncharacterized protein LOC105052000 [Elaeis guineensis]	-	-	-	-	-	-	GO:0046689//response to mercury ion	--
ncbi_105038428	85	83	52	176	230	315	4.915	5.093	4.916	11.593	12.663	12.861	4.97467	12.3723	1.31445	4.50692e-20	3.774e-18	NAC048	XP_010912541.1 NAC domain-containing protein 48 isoform X1 [Elaeis guineensis]	-	-	-	-	-	GO:0003677//DNA binding	GO:0006355//regulation of transcription, DNA-templated	NAC
MSTRG.1083	1594	1398	970	1857	2436	3280	26.594	24.72	25.741	35.292	37.849	38.69	25.685	37.277	0.53736	4.56709e-20	3.81598e-18	PPC1	phosphoenolpyruvate carboxylase 2-like [Phoenix dactylifera]	Metabolism;Metabolism;Metabolism;Metabolism	Global and overview maps;Global and overview maps;Carbohydrate metabolism;Energy metabolism	ko01100//Metabolic pathways;ko01200//Carbon metabolism;ko00620//Pyruvate metabolism;ko00710//Carbon fixation in photosynthetic organisms	K01595;K01595;K01595;K01595	-	-	-	--
ncbi_105051438	3326	2915	1944	3702	4852	5901	107.989	100.422	98.779	134.952	146.155	133.743	102.397	138.283	0.433459	4.59592e-20	3.83165e-18	INT1	XP_010930193.1 inositol transporter 1 [Elaeis guineensis]	-	-	-	-	GO:0005887//integral component of plasma membrane;GO:0016021//integral component of membrane	GO:0008028//monocarboxylic acid transmembrane transporter activity;GO:0015114//phosphate ion transmembrane transporter activity;GO:0015295//solute:proton symporter activity;GO:0022857//transmembrane transporter activity;GO:0042910//xenobiotic transmembrane transporter activity;GO:0051119//sugar transmembrane transporter activity	GO:0006810//transport;GO:0006817//phosphate ion transport;GO:0006855//xenobiotic transmembrane transport;GO:0008643//carbohydrate transport;GO:0015718//monocarboxylic acid transport;GO:0042908//xenobiotic transport;GO:0055085//transmembrane transport	--
ncbi_105057412	685	592	404	829	1006	1166	19.813	19.722	19.281	26.738	26.849	23.035	19.6053	25.5407	0.38155	4.64243e-20	3.86195e-18	--	XP_029124049.1 uncharacterized protein LOC105057412 isoform X1 [Elaeis guineensis]	-	-	-	-	-	-	-	--
ncbi_105057194	1529	1463	987	1737	2186	2659	65.768	67.413	68.317	87.233	87.054	81.024	67.166	85.1037	0.34149	5.18547e-20	4.30428e-18	AGAL3	XP_010937996.2 alpha-galactosidase 3 isoform X1 [Elaeis guineensis]	Metabolism;Metabolism;Metabolism;Metabolism;Metabolism	Global and overview maps;Lipid metabolism;Carbohydrate metabolism;Lipid metabolism;Glycan biosynthesis and metabolism	ko01100//Metabolic pathways;ko00561//Glycerolipid metabolism;ko00052//Galactose metabolism;ko00600//Sphingolipid metabolism;ko00603//Glycosphingolipid biosynthesis - globo and isoglobo series	K07407;K07407;K07407;K07407;K07407	-	GO:0004553//hydrolase activity, hydrolyzing O-glycosyl compounds	GO:0005975//carbohydrate metabolic process	--
ncbi_105043932	607	512	338	723	876	1096	27.143	22.523	22.14	35.302	34.691	32.309	23.9353	34.1007	0.510658	5.3948e-20	4.46828e-18	TKPR2	XP_010919962.1 cinnamoyl-CoA reductase-like SNL6 [Elaeis guineensis]	-	-	-	-	-	GO:0003824//catalytic activity;GO:0003854//3-beta-hydroxy-delta5-steroid dehydrogenase activity;GO:0016616//oxidoreductase activity, acting on the CH-OH group of donors, NAD or NADP as acceptor;GO:0016655//oxidoreductase activity, acting on NAD(P)H, quinone or similar compound as acceptor;GO:0016757//glycosyltransferase activity	GO:0005975//carbohydrate metabolic process;GO:0006694//steroid biosynthetic process;GO:0008152//metabolic process	--
ncbi_105052290	354	377	234	111	126	185	24.823	28.019	26.1	8.866	8.228	9.172	26.314	8.75533	-1.5876	6.07268e-20	5.01881e-18	EXPA2	XP_010931357.1 expansin-A4 [Elaeis guineensis]	-	-	-	-	-	-	-	--
ncbi_105035472	412	418	239	563	707	896	11.648	12.756	10.868	17.711	18.001	17.656	11.7573	17.7893	0.597452	6.27402e-20	5.17396e-18	--	XP_029117797.1 uncharacterized protein LOC105035472 isoform X1 [Elaeis guineensis]	-	-	-	-	-	GO:0003682//chromatin binding	-	--
ncbi_105035162	1775	1583	1059	1963	2440	3194	92.526	87.411	88.231	116.647	118.496	117.735	89.3893	117.626	0.396032	6.41506e-20	5.27882e-18	TIFY6A	XP_010908911.1 protein TIFY 6b [Elaeis guineensis]	Environmental Information Processing	Signal transduction	ko04075//Plant hormone signal transduction	K13464	-	GO:0005515//protein binding	-	--
ncbi_105045991	516	472	349	189	225	303	30.876	29.833	33.167	11.106	11.573	11.955	31.292	11.5447	-1.43857	8.24882e-20	6.77312e-18	WRKY70	XP_010922757.2 WRKY DNA-binding transcription factor 70 [Elaeis guineensis]	-	-	-	-	-	GO:0003700//DNA-binding transcription factor activity;GO:0043565//sequence-specific DNA binding	GO:0006355//regulation of transcription, DNA-templated	WRKY
ncbi_105052830	711	610	398	856	1009	1203	49.994	45.268	43.132	70.492	68.478	62.258	46.1313	67.076	0.54005	8.39981e-20	6.88224e-18	At5g50100	XP_010932075.1 uncharacterized protein At5g50100, chloroplastic isoform X1 [Elaeis guineensis]	-	-	-	-	-	-	-	--
ncbi_105053404	35	38	24	126	137	213	1.181	1.379	1.236	4.919	4.624	5.326	1.26533	4.95633	1.96976	8.41889e-20	6.88303e-18	CKX5	XP_010932844.1 cytokinin dehydrogenase 5 [Elaeis guineensis]	Metabolism;Metabolism	Global and overview maps;Metabolism of terpenoids and polyketides	ko01110//Biosynthesis of secondary metabolites;ko00908//Zeatin biosynthesis	K00279;K00279	GO:0016020//membrane	GO:0003885//D-arabinono-1,4-lactone oxidase activity;GO:0016491//oxidoreductase activity;GO:0019139//cytokinin dehydrogenase activity;GO:0050660//flavin adenine dinucleotide binding	GO:0005975//carbohydrate metabolic process;GO:0009690//cytokinin metabolic process	--
ncbi_105043913	1407	1339	741	1791	2109	2715	81.787	84.184	68.757	107.35	99.608	98.273	78.2427	101.744	0.378912	8.47548e-20	6.91442e-18	--	XP_010919942.1 uncharacterized protein LOC105043913 [Elaeis guineensis]	-	-	-	-	GO:0009523//photosystem II;GO:0009538//photosystem I reaction center	GO:0003674//molecular_function;GO:0016717//oxidoreductase activity, acting on paired donors, with oxidation of a pair of donors resulting in the reduction of molecular oxygen to two molecules of water	GO:0008544//epidermis development	--
ncbi_105045551	86	101	59	202	236	296	8.186	10.19	8.933	21.903	20.921	19.921	9.103	20.915	1.20012	9.04384e-20	7.3623e-18	CML35	XP_010922185.1 probable calcium-binding protein CML36 [Elaeis guineensis]	Organismal Systems	Environmental adaptation	ko04626//Plant-pathogen interaction	K13448	-	GO:0004553//hydrolase activity, hydrolyzing O-glycosyl compounds;GO:0005509//calcium ion binding	GO:0000272//polysaccharide catabolic process	--
ncbi_105056825	3138	2980	1653	4043	5460	7141	422.786	425.543	354.246	620.501	685.095	680.244	400.858	661.947	0.723623	9.88453e-20	8.02949e-18	PSBW	XP_010937454.1 photosystem II reaction center W protein, chloroplastic [Elaeis guineensis]	Metabolism;Metabolism	Global and overview maps;Energy metabolism	ko01100//Metabolic pathways;ko00195//Photosynthesis	K02721;K02721	GO:0009507//chloroplast;GO:0009523//photosystem II	-	GO:0015979//photosynthesis	--
ncbi_105036582	2916	2584	1759	1370	1647	1971	159.41	150.259	154.835	86.678	83.828	76.235	154.835	82.247	-0.912694	9.97287e-20	8.08397e-18	HSP81-1	XP_010910639.1 heat shock protein 81-1, partial [Elaeis guineensis]	Genetic Information Processing;Organismal Systems	Folding, sorting and degradation;Environmental adaptation	ko04141//Protein processing in endoplasmic reticulum;ko04626//Plant-pathogen interaction	K04079;K04079	GO:0009331//glycerol-3-phosphate dehydrogenase complex	GO:0004368//glycerol-3-phosphate dehydrogenase (quinone) activity;GO:0005524//ATP binding;GO:0016887//ATP hydrolysis activity;GO:0051082//unfolded protein binding	GO:0006071//glycerol metabolic process;GO:0006457//protein folding;GO:0032418//lysosome localization	--
MSTRG.6563	15073	14624	6941	23428	30893	36304	269.813	277.453	197.628	477.715	515.007	459.468	248.298	484.063	0.963123	1.01953e-19	8.2467e-18	AtMg00820	uncharacterized mitochondrial protein AtMg00820-like [Juglans microcarpa x Juglans regia]	-	-	-	-	-	-	-	--
ncbi_105060997	507	476	340	650	732	994	13.706	13.639	14.62	20.017	18.43	18.999	13.9883	19.1487	0.45302	1.11693e-19	9.01535e-18	BAM1	XP_010943209.2 LOW QUALITY PROTEIN: leucine-rich repeat receptor-like serine/threonine-protein kinase BAM1 [Elaeis guineensis]	-	-	-	-	-	GO:0004672//protein kinase activity;GO:0005515//protein binding;GO:0005524//ATP binding	GO:0006468//protein phosphorylation	--
ncbi_105054078	1311	1154	877	1486	1731	2195	43.917	40.494	44.152	56.687	54.856	53.051	42.8543	54.8647	0.356436	1.29878e-19	1.0461e-17	HSP1	XP_019709302.1 heat shock 70 kDa protein, mitochondrial [Elaeis guineensis]	Genetic Information Processing	Folding, sorting and degradation	ko03018//RNA degradation	K04043	-	GO:0004856//xylulokinase activity;GO:0005515//protein binding;GO:0005524//ATP binding;GO:0016773//phosphotransferase activity, alcohol group as acceptor;GO:0016887//ATP hydrolysis activity;GO:0051082//unfolded protein binding	GO:0005975//carbohydrate metabolic process;GO:0005997//xylulose metabolic process;GO:0006457//protein folding;GO:0006950//response to stress;GO:0008360//regulation of cell shape;GO:0042732//D-xylose metabolic process;GO:0043093//FtsZ-dependent cytokinesis	--
ncbi_105041147	63	72	43	160	207	249	2.778	3.396	3.022	8.034	8.477	7.822	3.06533	8.111	1.40384	1.4945e-19	1.20119e-17	XAT3	XP_010916289.1 alpha-1,3-arabinosyltransferase XAT3 isoform X1 [Elaeis guineensis]	-	-	-	-	-	-	-	--
ncbi_105042628	101	90	81	221	277	306	7.669	7.406	9.782	19.114	19.587	16.512	8.28567	18.4043	1.15136	1.58022e-19	1.26741e-17	COR410	XP_010918213.1 dehydrin DHN1 [Elaeis guineensis]	-	-	-	-	-	-	GO:0009415//response to water	--
ncbi_105042892	708	671	506	237	306	442	19.728	19.816	22.426	7.523	7.941	8.708	20.6567	8.05733	-1.35823	1.61985e-19	1.29646e-17	FTIP3	XP_010918556.1 FT-interacting protein 3 [Elaeis guineensis]	-	-	-	-	-	-	-	--
ncbi_105032075	246	250	140	369	471	584	22.654	24.399	20.505	38.71	40.393	38.02	22.5193	39.041	0.793826	1.6238e-19	1.29689e-17	--	XP_010904721.1 uncharacterized protein LOC105032075 isoform X1 [Elaeis guineensis]	-	-	-	-	-	-	-	--
ncbi_105032569	23041	19417	14161	25509	32869	40868	341.481	316.478	331.581	440.363	462.396	424.885	329.847	442.548	0.424038	1.78788e-19	1.42495e-17	-	-	-	-	-	-	-	-	-	-
ncbi_105056942	548	520	267	757	969	1227	70.787	71.193	54.859	111.388	116.57	112.061	65.613	113.34	0.788599	2.00485e-19	1.59453e-17	MTI	XP_010937630.1 metallothionein-like protein type 2 [Elaeis guineensis]	-	-	-	-	-	GO:0008270//zinc ion binding;GO:0046872//metal ion binding	-	--
ncbi_105057913	1013	869	625	393	424	644	46.454	41.398	44.539	19.643	17.52	20.476	44.1303	19.213	-1.19969	2.1041e-19	1.66997e-17	FLA17	XP_019710811.1 fasciclin-like arabinogalactan protein 17 [Elaeis guineensis]	-	-	-	-	-	-	-	--
ncbi_105055013	18670	17055	10754	21213	25734	34783	1681.94	1628.47	1541	2176.91	2159.06	2215.5	1617.13	2183.82	0.433416	2.46017e-19	1.94851e-17	psaD	XP_010935005.1 photosystem I reaction center subunit II, chloroplastic [Elaeis guineensis]	Metabolism;Metabolism	Global and overview maps;Energy metabolism	ko01100//Metabolic pathways;ko00195//Photosynthesis	K02692;K02692	GO:0009522//photosystem I;GO:0009538//photosystem I reaction center	-	GO:0015979//photosynthesis	--
ncbi_105048344	1056	987	647	1194	1438	1897	36.159	35.82	35.239	46.572	45.857	45.926	35.7393	46.1183	0.367828	2.88126e-19	2.27728e-17	dap4	XP_010925938.1 uncharacterized protein LOC105048344 [Elaeis guineensis]	-	-	-	-	GO:0030288//outer membrane-bounded periplasmic space	GO:0005215//transporter activity;GO:0008236//serine-type peptidase activity;GO:0016787//hydrolase activity	GO:0006508//proteolysis;GO:0006810//transport	--
ncbi_105035172	2011	1922	1143	803	1015	1250	163.196	165.314	147.539	74.231	76.71	71.721	158.683	74.2207	-1.09625	3.01756e-19	2.38005e-17	CDI	XP_010908922.1 protein CDI [Elaeis guineensis]	-	-	-	-	-	-	-	--
ncbi_105056564	1484	1348	911	1626	1895	2323	108.154	104.126	105.607	134.99	128.62	119.701	105.962	127.77	0.270001	3.03563e-19	2.38935e-17	REM4.1	XP_010937096.1 remorin 4.1 [Elaeis guineensis]	-	-	-	-	-	GO:0003824//catalytic activity;GO:0016831//carboxy-lyase activity	GO:0006725//cellular aromatic compound metabolic process	--
ncbi_105046782	151	139	85	254	301	451	13.072	12.753	11.704	25.047	24.267	27.604	12.5097	25.6393	1.03532	3.08619e-19	2.42413e-17	PARC	XP_010923805.1 probable glutathione S-transferase [Elaeis guineensis]	Metabolism;Metabolism	Global and overview maps;Metabolism of other amino acids	ko01100//Metabolic pathways;ko00480//Glutathione metabolism	K00799;K00799	-	GO:0005515//protein binding;GO:0015035//protein-disulfide reductase activity;GO:0016034//maleylacetoacetate isomerase activity	GO:0006559//L-phenylalanine catabolic process;GO:0006572//tyrosine catabolic process;GO:0006749//glutathione metabolic process;GO:0006790//sulfur compound metabolic process;GO:0045454//cell redox homeostasis	--
ncbi_105048825	1892	1689	1010	2247	2998	3787	108.466	102.627	92.1	146.739	160.064	153.499	101.064	153.434	0.602344	3.12018e-19	2.44577e-17	RPE	XP_010926584.1 ribulose-phosphate 3-epimerase, chloroplastic [Elaeis guineensis]	Metabolism;Metabolism;Metabolism;Metabolism;Metabolism;Metabolism;Metabolism	Global and overview maps;Global and overview maps;Global and overview maps;Global and overview maps;Energy metabolism;Carbohydrate metabolism;Carbohydrate metabolism	ko01100//Metabolic pathways;ko01110//Biosynthesis of secondary metabolites;ko01200//Carbon metabolism;ko01230//Biosynthesis of amino acids;ko00710//Carbon fixation in photosynthetic organisms;ko00040//Pentose and glucuronate interconversions;ko00030//Pentose phosphate pathway	K01783;K01783;K01783;K01783;K01783;K01783;K01783	GO:0005576//extracellular region	GO:0003824//catalytic activity;GO:0003938//IMP dehydrogenase activity;GO:0004590//orotidine-5'-phosphate decarboxylase activity;GO:0004750//ribulose-phosphate 3-epimerase activity;GO:0004789//thiamine-phosphate diphosphorylase activity;GO:0016857//racemase and epimerase activity, acting on carbohydrates and derivatives;GO:0047465//N-acylglucosamine-6-phosphate 2-epimerase activity	GO:0005975//carbohydrate metabolic process;GO:0006051//N-acetylmannosamine metabolic process;GO:0006098//pentose-phosphate shunt;GO:0007339//binding of sperm to zona pellucida;GO:0009152//purine ribonucleotide biosynthetic process;GO:0009220//pyrimidine ribonucleotide biosynthetic process;GO:0009228//thiamine biosynthetic process	--
ncbi_105031968	217	174	117	307	414	511	15.016	12.866	13.153	24.355	26.868	25.176	13.6783	25.4663	0.896699	3.31816e-19	2.59561e-17	At1g06620	XP_010904576.1 1-aminocyclopropane-1-carboxylate oxidase homolog 1 [Elaeis guineensis]	-	-	-	-	-	GO:0016491//oxidoreductase activity	-	--
ncbi_105033924	124	184	89	12	19	22	6.82	10.727	7.786	0.752	0.973	0.856	8.44433	0.860333	-3.29502	3.39242e-19	2.64825e-17	At3g47200	XP_029117271.1 UPF0481 protein At3g47200-like [Elaeis guineensis]	-	-	-	-	-	-	-	--
ncbi_105034872	697	549	415	861	938	1343	26.034	21.121	25.269	34.599	30.26	35.353	24.1413	33.404	0.468516	3.5226e-19	2.74424e-17	--	XP_010908492.1 uncharacterized protein LOC105034872 isoform X1 [Elaeis guineensis]	-	-	-	-	-	GO:0004672//protein kinase activity;GO:0005524//ATP binding	GO:0006468//protein phosphorylation	--
ncbi_105033279	1927	1794	1209	2199	2896	3746	34.325	46.35	34.648	50.99	43.958	43.198	38.441	46.0487	0.260514	3.55024e-19	2.76011e-17	ABCC2	XP_010906316.1 ABC transporter C family member 2 [Elaeis guineensis]	-	-	-	-	GO:0005575//cellular_component;GO:0005737//cytoplasm;GO:0005887//integral component of plasma membrane;GO:0009380//excinuclease repair complex;GO:0009898//cytoplasmic side of plasma membrane;GO:0016020//membrane;GO:0016021//integral component of membrane;GO:0043190//ATP-binding cassette (ABC) transporter complex;GO:0055051//ATP-binding cassette (ABC) transporter complex, integrated substrate bind…	GO:0000166//nucleotide binding;GO:0003677//DNA binding;GO:0003924//GTPase activity;GO:0004140//dephospho-CoA kinase activity;GO:0005260//intracellularly ATP-gated chloride channel activity;GO:0005319//lipid transporter activity;GO:0005524//ATP binding;GO:0005525//GTP binding;GO:0009381//excinuclease ABC activity;GO:0015220//choline transmembrane transporter activity;GO:0015221//lipopolysaccharide…	GO:0000910//cytokinesis;GO:0001887//selenium compound metabolic process;GO:0006289//nucleotide-excision repair;GO:0006400//tRNA modification;GO:0006810//transport;GO:0006817//phosphate ion transport;GO:0006824//cobalt ion transport;GO:0006855//xenobiotic transmembrane transport;GO:0006869//lipid transport;GO:0007601//visual perception;GO:0008150//biological_process;GO:0008272//sulfate transport;G…	--
ncbi_105059514	1236	1181	668	1523	1886	2459	43.42	43.972	37.326	60.945	61.702	61.075	41.5727	61.2407	0.558855	3.60846e-19	2.79965e-17	FTSH2	XP_010941138.1 ATP-dependent zinc metalloprotease FTSH 2, chloroplastic [Elaeis guineensis]	-	-	-	-	GO:0000502//proteasome complex;GO:0009360//DNA polymerase III complex;GO:0009368//endopeptidase Clp complex;GO:0009376//HslUV protease complex;GO:0009379//Holliday junction helicase complex;GO:0016021//integral component of membrane	GO:0003678//DNA helicase activity;GO:0003887//DNA-directed DNA polymerase activity;GO:0004176//ATP-dependent peptidase activity;GO:0004222//metalloendopeptidase activity;GO:0004252//serine-type endopeptidase activity;GO:0005198//structural molecule activity;GO:0005524//ATP binding;GO:0008134//transcription factor binding;GO:0008270//zinc ion binding;GO:0009378//four-way junction helicase activity…	GO:0002949//tRNA threonylcarbamoyladenosine modification;GO:0006260//DNA replication;GO:0006281//DNA repair;GO:0006310//DNA recombination;GO:0006355//regulation of transcription, DNA-templated;GO:0006508//proteolysis;GO:0009306//protein secretion;GO:0010498//proteasomal protein catabolic process;GO:0019941//modification-dependent protein catabolic process;GO:0030436//asexual sporulation;GO:003141…	--
ncbi_105041604	891	681	491	1088	1569	1769	17.338	13.62	13.74	22.945	27.131	24.048	14.8993	24.708	0.72973	3.67996e-19	2.84931e-17	SERK4	XP_019704955.1 LRR receptor kinase SERK2 isoform X1 [Elaeis guineensis]	-	-	-	-	GO:0016021//integral component of membrane	GO:0004672//protein kinase activity;GO:0005515//protein binding;GO:0005524//ATP binding	GO:0006468//protein phosphorylation;GO:0055085//transmembrane transport	--
ncbi_105032389	92	82	50	189	231	259	5.107	4.824	4.414	11.95	11.941	10.164	4.78167	11.3517	1.24732	3.97004e-19	3.06766e-17	AFP3	XP_010905136.1 uncharacterized protein LOC105032389 [Elaeis guineensis]	-	-	-	-	-	-	-	--
ncbi_105050429	798	672	476	907	1093	1346	14.741	12.627	13.695	20.103	17.834	17.487	13.6877	18.4747	0.432672	3.99241e-19	3.07869e-17	cemA	XP_010928739.1 chloroplast envelope membrane protein isoform X1 [Elaeis guineensis]	-	-	-	-	GO:0016021//integral component of membrane	GO:0015643//toxic substance binding	GO:0030153//bacteriocin immunity	--
ncbi_105059265	1121	1153	638	1501	2001	2717	84.401	91.838	76.351	128.783	140.36	144.63	84.1967	137.924	0.712042	4.22693e-19	3.25294e-17	--	XP_010940800.1 uncharacterized protein LOC105059265 [Elaeis guineensis]	-	-	-	-	GO:0030288//outer membrane-bounded periplasmic space	GO:0004252//serine-type endopeptidase activity;GO:0005506//iron ion binding;GO:0005515//protein binding;GO:0016151//nickel cation binding	GO:0006508//proteolysis;GO:0006950//response to stress;GO:0051604//protein maturation	--
ncbi_105040700	1219	1122	705	520	629	749	42.454	41.359	39.001	20.651	20.373	18.418	40.938	19.814	-1.04692	4.42501e-19	3.3985e-17	LACS4	XP_010915654.1 long chain acyl-CoA synthetase 4 isoform X1 [Elaeis guineensis]	Metabolism;Cellular Processes;Metabolism;Metabolism;Metabolism	Global and overview maps;Transport and catabolism;Global and overview maps;Lipid metabolism;Lipid metabolism	ko01100//Metabolic pathways;ko04146//Peroxisome;ko01212//Fatty acid metabolism;ko00061//Fatty acid biosynthesis;ko00071//Fatty acid degradation	K01897;K01897;K01897;K01897;K01897	-	GO:0003677//DNA binding;GO:0003987//acetate-CoA ligase activity;GO:0008668//(2,3-dihydroxybenzoyl)adenylate synthase activity;GO:0008756//o-succinylbenzoate-CoA ligase activity;GO:0030729//acetoacetate-CoA ligase activity;GO:0047473//D-alanine [D-alanyl carrier protein] ligase activity;GO:0050218//propionate-CoA ligase activity	GO:0009234//menaquinone biosynthetic process;GO:0019287//isopentenyl diphosphate biosynthetic process, mevalonate pathway;GO:0019290//siderophore biosynthetic process;GO:0019350//teichoic acid biosynthetic process;GO:0019427//acetyl-CoA biosynthetic process from acetate	--
ncbi_105038974	3151	2885	1824	1371	1688	2104	118.379	113.992	108.168	58.175	58.567	55.452	113.513	57.398	-0.983785	5.15908e-19	3.95429e-17	HSP81-1	XP_010913223.1 heat shock protein 81-1 [Elaeis guineensis]	Genetic Information Processing;Organismal Systems	Folding, sorting and degradation;Environmental adaptation	ko04141//Protein processing in endoplasmic reticulum;ko04626//Plant-pathogen interaction	K04079;K04079	GO:0009331//glycerol-3-phosphate dehydrogenase complex	GO:0004368//glycerol-3-phosphate dehydrogenase (quinone) activity;GO:0005524//ATP binding;GO:0016887//ATP hydrolysis activity;GO:0051082//unfolded protein binding	GO:0006071//glycerol metabolic process;GO:0006457//protein folding;GO:0032418//lysosome localization	--
ncbi_105043028	616	609	337	807	1086	1359	22.352	23.451	19.515	33.468	36.727	34.748	21.7727	34.981	0.684053	5.31176e-19	4.06312e-17	LSI2	XP_010918720.1 silicon efflux transporter LSI2 [Elaeis guineensis]	-	-	-	-	GO:0005887//integral component of plasma membrane;GO:0016021//integral component of membrane	GO:0008509//anion transmembrane transporter activity;GO:0015105//arsenite transmembrane transporter activity	GO:0006820//anion transport;GO:0015700//arsenite transport;GO:0046685//response to arsenic-containing substance;GO:0055085//transmembrane transport	--
ncbi_105052861	691	646	480	240	330	424	24.92	24.692	27.535	9.859	11.083	10.811	25.7157	10.5843	-1.28072	5.39491e-19	4.11844e-17	HSP1	XP_010932133.1 heat shock 70 kDa protein, mitochondrial [Elaeis guineensis]	Genetic Information Processing	Folding, sorting and degradation	ko03018//RNA degradation	K04043	-	GO:0004856//xylulokinase activity;GO:0005515//protein binding;GO:0005524//ATP binding;GO:0016773//phosphotransferase activity, alcohol group as acceptor;GO:0016887//ATP hydrolysis activity;GO:0051082//unfolded protein binding	GO:0005975//carbohydrate metabolic process;GO:0005997//xylulose metabolic process;GO:0006457//protein folding;GO:0006950//response to stress;GO:0008360//regulation of cell shape;GO:0019064//fusion of virus membrane with host plasma membrane;GO:0042732//D-xylose metabolic process	--
ncbi_105045950	942	847	525	367	448	534	48.03	45.773	42.578	21.316	21.273	19.251	45.4603	20.6133	-1.14103	6.10307e-19	4.64971e-17	CIPK14	XP_010922703.1 CBL-interacting serine/threonine-protein kinase 11 [Elaeis guineensis]	-	-	-	-	-	GO:0004672//protein kinase activity;GO:0005524//ATP binding;GO:0016709//oxidoreductase activity, acting on paired donors, with incorporation or reduction of molecular oxygen, NAD(P)H as one donor, and incorporation of one atom of oxygen	GO:0006468//protein phosphorylation;GO:0006744//ubiquinone biosynthetic process;GO:0007165//signal transduction	--
ncbi_105058175	179	161	93	273	344	444	8.963	8.844	7.442	15.268	15.654	15.599	8.41633	15.507	0.881656	7.91753e-19	6.02001e-17	ITPK1	XP_010939316.1 inositol-tetrakisphosphate 1-kinase 1 isoform X1 [Elaeis guineensis]	Metabolism;Metabolism;Environmental Information Processing	Global and overview maps;Carbohydrate metabolism;Signal transduction	ko01100//Metabolic pathways;ko00562//Inositol phosphate metabolism;ko04070//Phosphatidylinositol signaling system	K00913;K00913;K00913	-	-	-	--
ncbi_105060927	2984	2618	1722	3261	4212	5134	106.627	100.36	98.211	136.094	140.44	132.744	101.733	136.426	0.423336	8.11569e-19	6.15836e-17	AAE14	XP_010943116.1 2-succinylbenzoate--CoA ligase, chloroplastic/peroxisomal isoform X1 [Elaeis guineensis]	Metabolism;Metabolism;Metabolism	Global and overview maps;Global and overview maps;Metabolism of cofactors and vitamins	ko01100//Metabolic pathways;ko01110//Biosynthesis of secondary metabolites;ko00130//Ubiquinone and other terpenoid-quinone biosynthesis	K14760;K14760;K14760	-	GO:0003987//acetate-CoA ligase activity;GO:0004043//L-aminoadipate-semialdehyde dehydrogenase activity;GO:0008668//(2,3-dihydroxybenzoyl)adenylate synthase activity;GO:0008756//o-succinylbenzoate-CoA ligase activity;GO:0030729//acetoacetate-CoA ligase activity;GO:0047473//D-alanine [D-alanyl carrier protein] ligase activity;GO:0050218//propionate-CoA ligase activity	GO:0009234//menaquinone biosynthetic process;GO:0019287//isopentenyl diphosphate biosynthetic process, mevalonate pathway;GO:0019290//siderophore biosynthetic process;GO:0019350//teichoic acid biosynthetic process;GO:0019427//acetyl-CoA biosynthetic process from acetate;GO:0019878//lysine biosynthetic process via aminoadipic acid	--
ncbi_105051501	861	762	439	1058	1374	1639	25.699	23.619	20.078	35.374	36.644	34.208	23.132	35.4087	0.614213	8.24782e-19	6.24616e-17	ILK1	XP_010930285.1 integrin-linked protein kinase 1 isoform X1 [Elaeis guineensis]	-	-	-	-	-	GO:0004672//protein kinase activity;GO:0005515//protein binding;GO:0005524//ATP binding	GO:0006468//protein phosphorylation	--
ncbi_105058455	889	786	488	348	325	488	51.452	48.216	44.925	22.943	17.518	19.969	48.1977	20.1433	-1.25866	8.84948e-19	6.68848e-17	ATHB-16	XP_010939701.1 homeobox-leucine zipper protein HOX20 [Elaeis guineensis]	-	-	-	-	-	GO:0003677//DNA binding;GO:0043565//sequence-specific DNA binding	GO:0006355//regulation of transcription, DNA-templated	HD-ZIP
ncbi_105056708	952	826	517	371	390	548	73.806	58.278	57.036	24.858	16.934	22.018	63.04	21.27	-1.56745	9.94493e-19	7.50152e-17	Os03g0405500	XP_010937316.1 probable nucleoredoxin 1-1 [Elaeis guineensis]	-	-	-	-	GO:0005737//cytoplasm	GO:0003756//protein disulfide isomerase activity;GO:0015036//disulfide oxidoreductase activity;GO:0016209//antioxidant activity;GO:0016491//oxidoreductase activity;GO:0051539//4 iron, 4 sulfur cluster binding	GO:0006457//protein folding	--
ncbi_105033906	124	109	100	237	302	365	4.52	4.213	5.799	9.844	10.257	9.409	4.844	9.83667	1.02197	1.23115e-18	9.26821e-17	At2g05160	XP_010907182.1 zinc finger CCCH domain-containing protein 18 isoform X1 [Elaeis guineensis]	-	-	-	-	GO:0005634//nucleus;GO:0005737//cytoplasm	GO:0003676//nucleic acid binding;GO:0003723//RNA binding;GO:0004535//poly(A)-specific ribonuclease activity;GO:0046872//metal ion binding	GO:0006402//mRNA catabolic process	--
ncbi_105051827	308	272	171	408	488	614	20.429	18.976	17.651	29.755	29.118	28.63	19.0187	29.1677	0.616954	1.45615e-18	1.0938e-16	TIC32	XP_010930752.1 short-chain dehydrogenase TIC 32, chloroplastic isoform X1 [Elaeis guineensis]	-	-	-	-	-	GO:0003824//catalytic activity;GO:0004316//3-oxoacyl-[acyl-carrier-protein] reductase (NADPH) activity;GO:0004757//sepiapterin reductase activity;GO:0008667//2,3-dihydro-2,3-dihydroxybenzoate dehydrogenase activity;GO:0008678//2-deoxy-D-gluconate 3-dehydrogenase activity;GO:0008712//ADP-glyceromanno-heptose 6-epimerase activity;GO:0016491//oxidoreductase activity;GO:0016630//protochlorophyllide r…	GO:0000272//polysaccharide catabolic process;GO:0005975//carbohydrate metabolic process;GO:0006633//fatty acid biosynthetic process;GO:0006729//tetrahydrobiopterin biosynthetic process;GO:0009244//lipopolysaccharide core region biosynthetic process;GO:0015995//chlorophyll biosynthetic process	--
ncbi_12079466	233406	192680	135229	296125	390192	540307	9612.38	8410.38	8858.36	13892	14965.4	15732.5	8960.37	14863.3	0.730123	1.45871e-18	1.0938e-16	psaB	AKF00170.1 photosystem I P700 apoprotein A2 [Pelagodoxa henryana]	Metabolism;Metabolism	Global and overview maps;Energy metabolism	ko01100//Metabolic pathways;ko00195//Photosynthesis	K02690;K02690	GO:0009522//photosystem I;GO:0009538//photosystem I reaction center;GO:0009579//thylakoid;GO:0016021//integral component of membrane	GO:0016168//chlorophyll binding	GO:0015979//photosynthesis	--
ncbi_105044793	1242	1119	663	1473	1963	2489	67.571	62.438	53.611	95.396	105.021	100.879	61.2067	100.432	0.714458	1.46827e-18	1.09881e-16	--	XP_010921107.1 proactivator polypeptide-like 1 isoform X1 [Elaeis guineensis]	Metabolism	Lipid metabolism	ko00600//Sphingolipid metabolism	K12382	-	-	GO:0006629//lipid metabolic process;GO:0009291//unidirectional conjugation	--
ncbi_105034752	1314	1066	708	493	508	749	71.665	61.621	61.42	30.629	25.803	28.882	64.902	28.438	-1.19044	1.51395e-18	1.13077e-16	At3g25290	XP_010908319.1 cytochrome b561 and DOMON domain-containing protein At3g25290 [Elaeis guineensis]	-	-	-	-	GO:0005575//cellular_component	GO:0003674//molecular_function;GO:0008324//cation transmembrane transporter activity	GO:0006812//cation transport;GO:0008150//biological_process	--
MSTRG.50877	527	379	335	131	155	239	6.807	5.189	6.883	1.928	1.865	2.183	6.293	1.992	-1.65953	1.54226e-18	1.14965e-16	--	polyprotein [Oryza australiensis]	-	-	-	-	-	-	-	--
ncbi_105049701	868	611	560	1158	1667	1948	10.419	8.008	13.745	16.985	23.414	20.192	10.724	20.197	0.913298	1.63322e-18	1.21507e-16	--	XP_019707773.1 uncharacterized protein LOC105049701 [Elaeis guineensis]	-	-	-	-	-	-	-	--
ncbi_12079448	17485	16489	11658	19212	24202	29128	289.215	289.074	306.721	361.992	372.818	340.646	295.003	358.485	0.281183	1.64568e-18	1.22195e-16	TIC214	YP_006073162.1 hypothetical protein RF1 [Elaeis guineensis]	-	-	-	-	GO:0016021//integral component of membrane	-	-	--
ncbi_105048300	893	831	531	1057	1450	1692	29.979	29.734	28.171	40.496	45.029	40.362	29.2947	41.9623	0.518457	1.68389e-18	1.24789e-16	MFP	XP_010925875.1 peroxisomal fatty acid beta-oxidation multifunctional protein [Elaeis guineensis]	Metabolism;Metabolism;Metabolism;Metabolism;Metabolism	Global and overview maps;Global and overview maps;Global and overview maps;Lipid metabolism;Lipid metabolism	ko01100//Metabolic pathways;ko01110//Biosynthesis of secondary metabolites;ko01212//Fatty acid metabolism;ko00592//alpha-Linolenic acid metabolism;ko00071//Fatty acid degradation	K10527;K10527;K10527;K10527;K10527	GO:0016507//mitochondrial fatty acid beta-oxidation multienzyme complex	GO:0003824//catalytic activity;GO:0003857//3-hydroxyacyl-CoA dehydrogenase activity;GO:0003860//3-hydroxyisobutyryl-CoA hydrolase activity;GO:0004165//dodecenoyl-CoA delta-isomerase activity;GO:0004300//enoyl-CoA hydratase activity;GO:0008692//3-hydroxybutyryl-CoA epimerase activity;GO:0008935//1,4-dihydroxy-2-naphthoyl-CoA synthase activity;GO:0016491//oxidoreductase activity;GO:0016616//oxidore…	GO:0006400//tRNA modification;GO:0006631//fatty acid metabolic process;GO:0006635//fatty acid beta-oxidation;GO:0009062//fatty acid catabolic process;GO:0009234//menaquinone biosynthetic process;GO:0010124//phenylacetate catabolic process;GO:0010128//benzoate catabolic process via CoA ligation;GO:0019439//aromatic compound catabolic process	--
MSTRG.11854	4	1	3	89	102	114	0.122	0.032	0.145	3.087	2.893	2.454	0.0996667	2.81133	4.818	1.71126e-18	1.2657e-16	--	-	-	-	-	-	-	-	-	--
ncbi_105046325	262	259	166	372	467	569	9.274	9.748	9.371	15.055	15.464	14.358	9.46433	14.959	0.660441	1.79444e-18	1.32464e-16	7DLGT	XP_010923186.1 7-deoxyloganetic acid glucosyltransferase [Elaeis guineensis]	-	-	-	-	-	GO:0008194//UDP-glycosyltransferase activity;GO:0016758//hexosyltransferase activity	-	--
ncbi_105059764	349	362	239	497	696	797	15.586	17.443	16.461	25.197	28.665	25.14	16.4967	26.334	0.674752	1.86377e-18	1.37316e-16	LPD	XP_010941493.1 dihydrolipoyl dehydrogenase, mitochondrial [Elaeis guineensis]	Metabolism;Metabolism;Metabolism;Metabolism;Metabolism;Metabolism;Metabolism;Metabolism;Metabolism;Metabolism;Metabolism;Metabolism	Global and overview maps;Global and overview maps;Global and overview maps;Carbohydrate metabolism;Carbohydrate metabolism;Carbohydrate metabolism;Carbohydrate metabolism;Amino acid metabolism;Amino acid metabolism;Amino acid metabolism;Carbohydrate metabolism;Amino acid metabolism	ko01100//Metabolic pathways;ko01110//Biosynthesis of secondary metabolites;ko01200//Carbon metabolism;ko00010//Glycolysis / Gluconeogenesis;ko00620//Pyruvate metabolism;ko00020//Citrate cycle (TCA cycle);ko00630//Glyoxylate and dicarboxylate metabolism;ko00260//Glycine, serine and threonine metabolism;ko00380//Tryptophan metabolism;ko00280//Valine, leucine and isoleucine degradation;ko00640//Prop…	K00382;K00382;K00382;K00382;K00382;K00382;K00382;K00382;K00382;K00382;K00382;K00382	GO:0005737//cytoplasm;GO:0009331//glycerol-3-phosphate dehydrogenase complex;GO:0009342//glutamate synthase complex (NADPH)	GO:0000104//succinate dehydrogenase activity;GO:0000286//alanine dehydrogenase activity;GO:0003824//catalytic activity;GO:0004148//dihydrolipoyl dehydrogenase activity;GO:0004355//glutamate synthase (NADPH) activity;GO:0004362//glutathione-disulfide reductase (NADPH) activity;GO:0004368//glycerol-3-phosphate dehydrogenase (quinone) activity;GO:0004791//thioredoxin-disulfide reductase activity;GO:…	GO:0006071//glycerol metabolic process;GO:0006096//glycolytic process;GO:0006099//tricarboxylic acid cycle;GO:0006400//tRNA modification;GO:0006522//alanine metabolic process;GO:0006537//glutamate biosynthetic process;GO:0006631//fatty acid metabolic process;GO:0006790//sulfur compound metabolic process;GO:0006805//xenobiotic metabolic process;GO:0009060//aerobic respiration;GO:0009061//anaerobic…	--
ncbi_105037930	3751	3334	2187	4105	5318	6861	162.9	153.461	151.073	203.076	215.086	210.668	155.811	209.61	0.427907	2.05032e-18	1.50768e-16	CAO	XP_010911864.1 chlorophyllide a oxygenase, chloroplastic [Elaeis guineensis]	Metabolism;Metabolism;Metabolism	Global and overview maps;Global and overview maps;Metabolism of cofactors and vitamins	ko01100//Metabolic pathways;ko01110//Biosynthesis of secondary metabolites;ko00860//Porphyrin metabolism	K13600;K13600;K13600	GO:0045275//respiratory chain complex III	GO:0008121//ubiquinol-cytochrome-c reductase activity;GO:0009055//electron transfer activity;GO:0010277//chlorophyllide a oxygenase [overall] activity;GO:0016491//oxidoreductase activity;GO:0018618//anthranilate 1,2-dioxygenase (deaminating, decarboxylating) activity;GO:0051537//2 iron, 2 sulfur cluster binding	GO:0006569//tryptophan catabolic process;GO:0009060//aerobic respiration	--
ncbi_105053204	2109	2076	1226	2487	3109	4020	109.5	114.242	101.249	147.09	150.331	147.571	108.33	148.331	0.45338	2.28793e-18	1.67915e-16	TIFY6A	XP_010932589.1 protein TIFY 6b [Elaeis guineensis]	Environmental Information Processing	Signal transduction	ko04075//Plant hormone signal transduction	K13464	-	GO:0005515//protein binding	-	--
ncbi_105057721	2119	1926	1176	2375	2871	3690	128.636	128.355	127.85	149.335	139.531	142.349	128.28	143.738	0.164145	2.46806e-18	1.80786e-16	LCY-E	XP_010938743.1 lycopene epsilon cyclase, chloroplastic isoform X1 [Elaeis guineensis]	Metabolism;Metabolism;Metabolism	Global and overview maps;Global and overview maps;Metabolism of terpenoids and polyketides	ko01100//Metabolic pathways;ko01110//Biosynthesis of secondary metabolites;ko00906//Carotenoid biosynthesis	K06444;K06444;K06444	-	GO:0003824//catalytic activity;GO:0004148//dihydrolipoyl dehydrogenase activity;GO:0004355//glutamate synthase (NADPH) activity;GO:0004791//thioredoxin-disulfide reductase activity;GO:0015036//disulfide oxidoreductase activity;GO:0016166//phytoene dehydrogenase activity;GO:0016491//oxidoreductase activity;GO:0016647//oxidoreductase activity, acting on the CH-NH group of donors, oxygen as acceptor…	GO:0006096//glycolytic process;GO:0006537//glutamate biosynthetic process;GO:0006744//ubiquinone biosynthetic process;GO:0006790//sulfur compound metabolic process;GO:0006805//xenobiotic metabolic process;GO:0009228//thiamine biosynthetic process;GO:0009398//FMN biosynthetic process;GO:0015995//chlorophyll biosynthetic process;GO:0016117//carotenoid biosynthetic process;GO:0030494//bacteriochloro…	--
ncbi_105038257	226	159	162	370	463	553	20.368	15.399	23.204	38.538	39.422	35.795	19.657	37.9183	0.947852	2.67109e-18	1.95282e-16	--	XP_010912304.1 protein FANTASTIC FOUR 1 [Elaeis guineensis]	-	-	-	-	-	-	-	--
ncbi_105045824	530	417	319	653	938	1182	15.321	12.906	14.123	21.885	25.179	23.097	14.1167	23.387	0.728307	2.95909e-18	2.15922e-16	ube2c	XP_029120619.1 probable ubiquitin-conjugating enzyme E2 C isoform X1 [Elaeis guineensis]	Genetic Information Processing	Folding, sorting and degradation	ko04120//Ubiquitin mediated proteolysis	K06688	-	GO:0005515//protein binding	-	--
ncbi_105037120	169	170	128	288	336	439	9.33	10.72	11.633	18.883	18.021	17.561	10.561	18.155	0.78162	3.09123e-18	2.25133e-16	NAC048	XP_010911124.1 NAC domain-containing protein 48 [Elaeis guineensis]	-	-	-	-	-	GO:0003677//DNA binding;GO:0003723//RNA binding;GO:0008270//zinc ion binding	GO:0006355//regulation of transcription, DNA-templated	NAC
ncbi_105033575	409	351	210	84	115	173	24.403	22.196	19.93	5.709	6.39	7.298	22.1763	6.46567	-1.77815	3.54026e-18	2.57343e-16	At3g25290	XP_010906737.1 cytochrome b561 and DOMON domain-containing protein At3g25290 [Elaeis guineensis]	-	-	-	-	-	-	-	--
ncbi_105049005	393	330	252	138	150	190	10.686	9.472	10.374	4.175	3.748	3.633	10.1773	3.852	-1.40168	3.61585e-18	2.62335e-16	SPL16	XP_010926841.1 squamosa promoter-binding-like protein 16 [Elaeis guineensis]	-	-	-	-	-	GO:0003677//DNA binding	-	SBP
ncbi_105060899	99	72	62	180	277	321	4.366	3.336	4.263	9.08	11.406	9.976	3.98833	10.154	1.34819	3.74587e-18	2.71251e-16	NIR	XP_010943064.1 ferredoxin--nitrite reductase, chloroplastic [Elaeis guineensis]	Metabolism;Metabolism	Global and overview maps;Energy metabolism	ko01100//Metabolic pathways;ko00910//Nitrogen metabolism	K00366;K00366	-	GO:0004783//sulfite reductase (NADPH) activity;GO:0016002//sulfite reductase activity;GO:0016491//oxidoreductase activity;GO:0016709//oxidoreductase activity, acting on paired donors, with incorporation or reduction of molecular oxygen, NAD(P)H as one donor, and incorporation of one atom of oxygen;GO:0018551//hydrogensulfite reductase activity;GO:0020037//heme binding;GO:0050311//sulfite reductas…	GO:0000103//sulfate assimilation;GO:0006790//sulfur compound metabolic process;GO:0019250//aerobic cobalamin biosynthetic process;GO:0019420//dissimilatory sulfate reduction	--
ncbi_105042310	553	442	309	659	843	1151	12.296	10.417	10.929	16.692	17.457	18.095	11.214	17.4147	0.635002	3.852e-18	2.78406e-16	FLZ8	XP_010917764.1 FCS-Like Zinc finger 8 [Elaeis guineensis]	-	-	-	-	-	-	-	--
ncbi_105037616	774	654	402	979	1576	1862	70.076	62.755	57.929	100.988	132.88	119.203	63.5867	117.69	0.8882	3.97368e-18	2.86655e-16	BURP3	XP_010911557.1 BURP domain-containing protein 6 [Elaeis guineensis]	-	-	-	-	-	-	-	--
ncbi_105044353	5294	4856	3087	5649	6845	8727	164.248	159.682	152.33	199.647	197.776	191.42	158.753	196.281	0.306134	4.28742e-18	3.08703e-16	PTAC16	XP_010920513.1 protein PLASTID TRANSCRIPTIONALLY ACTIVE 16, chloroplastic [Elaeis guineensis]	-	-	-	-	-	GO:0003824//catalytic activity;GO:0016757//glycosyltransferase activity;GO:0035650//AP-1 adaptor complex binding;GO:0051287//NAD binding	GO:0005975//carbohydrate metabolic process;GO:0034315//regulation of Arp2/3 complex-mediated actin nucleation;GO:0048203//vesicle targeting, trans-Golgi to endosome;GO:1900025//negative regulation of substrate adhesion-dependent cell spreading;GO:2000146//negative regulation of cell motility	--
ncbi_105040118	346	319	238	101	144	133	18.016	17.485	19.739	6.046	6.878	4.947	18.4133	5.957	-1.62809	4.43013e-18	3.18375e-16	MYB61	XP_010914802.1 transcription factor MYB61 [Elaeis guineensis]	-	-	-	-	-	-	-	MYB
ncbi_105037448	103	86	67	195	282	443	9.161	8.107	9.479	19.756	23.358	27.858	8.91567	23.6573	1.40787	4.66559e-18	3.34664e-16	Os02g0219200	XP_010911412.1 beta-galactosidase, partial [Elaeis guineensis]	-	-	-	-	GO:0009341//beta-galactosidase complex	GO:0004553//hydrolase activity, hydrolyzing O-glycosyl compounds;GO:0004565//beta-galactosidase activity	GO:0005975//carbohydrate metabolic process;GO:0071704//organic substance metabolic process	--
ncbi_105060184	2746	2622	1653	1224	1470	1973	174.905	177.122	167.031	88.547	87.355	88.815	173.019	88.239	-0.971445	4.72458e-18	3.38257e-16	CCR1	XP_010942096.1 cinnamoyl-CoA reductase 1 [Elaeis guineensis]	Metabolism;Metabolism;Metabolism	Global and overview maps;Global and overview maps;Biosynthesis of other secondary metabolites	ko01100//Metabolic pathways;ko01110//Biosynthesis of secondary metabolites;ko00940//Phenylpropanoid biosynthesis	K09753;K09753;K09753	-	GO:0003824//catalytic activity;GO:0003854//3-beta-hydroxy-delta5-steroid dehydrogenase activity;GO:0003978//UDP-glucose 4-epimerase activity;GO:0008446//GDP-mannose 4,6-dehydratase activity;GO:0008712//ADP-glyceromanno-heptose 6-epimerase activity;GO:0016616//oxidoreductase activity, acting on the CH-OH group of donors, NAD or NADP as acceptor;GO:0016655//oxidoreductase activity, acting on NAD(P)…	GO:0000271//polysaccharide biosynthetic process;GO:0005975//carbohydrate metabolic process;GO:0006012//galactose metabolic process;GO:0006694//steroid biosynthetic process;GO:0008152//metabolic process;GO:0009243//O antigen biosynthetic process;GO:0009244//lipopolysaccharide core region biosynthetic process	--
ncbi_105045360	556	520	341	687	808	955	24.685	24.236	25.213	32.73	29.495	26.942	24.7113	29.7223	0.266375	4.86185e-18	3.4743e-16	--	XP_010921913.1 F-box protein At2g26160 [Elaeis guineensis]	-	-	-	-	-	GO:0005515//protein binding	-	--
ncbi_105036081	640	597	402	754	888	1209	41.951	42.061	40.624	56.839	54.657	56.422	41.5453	55.9727	0.430036	4.95405e-18	3.53355e-16	--	XP_010910123.1 uncharacterized protein LOC105036081 [Elaeis guineensis]	-	-	-	-	-	-	-	--
ncbi_105040709	236	237	155	370	390	571	6.779	7.298	6.86	11.938	10.224	11.544	6.979	11.2353	0.686951	5.0599e-18	3.60229e-16	PYL3	XP_010915668.1 abscisic acid receptor PYL8 [Elaeis guineensis]	Environmental Information Processing;Environmental Information Processing	Signal transduction;Signal transduction	ko04075//Plant hormone signal transduction;ko04016//MAPK signaling pathway - plant	K14496;K14496	-	-	GO:0006952//defense response	--
ncbi_105044444	1043	980	630	1166	1446	1781	59.942	59.418	56.796	75.175	77.864	71.505	58.7187	74.848	0.350145	5.30372e-18	3.76881e-16	UXS5	XP_010920645.1 UDP-glucuronic acid decarboxylase 6 isoform X1 [Elaeis guineensis]	Metabolism;Metabolism	Global and overview maps;Carbohydrate metabolism	ko01100//Metabolic pathways;ko00520//Amino sugar and nucleotide sugar metabolism	K08678;K08678	-	GO:0003824//catalytic activity;GO:0003854//3-beta-hydroxy-delta5-steroid dehydrogenase activity;GO:0003978//UDP-glucose 4-epimerase activity;GO:0004024//alcohol dehydrogenase activity, zinc-dependent;GO:0004043//L-aminoadipate-semialdehyde dehydrogenase activity;GO:0008270//zinc ion binding;GO:0008446//GDP-mannose 4,6-dehydratase activity;GO:0008460//dTDP-glucose 4,6-dehydratase activity;GO:00087…	GO:0000271//polysaccharide biosynthetic process;GO:0005975//carbohydrate metabolic process;GO:0006012//galactose metabolic process;GO:0006113//fermentation;GO:0006694//steroid biosynthetic process;GO:0009243//O antigen biosynthetic process;GO:0009244//lipopolysaccharide core region biosynthetic process;GO:0019305//dTDP-rhamnose biosynthetic process;GO:0019878//lysine biosynthetic process via amin…	--
ncbi_105055574	240	247	164	64	85	74	5.981	6.777	6.624	1.526	2.038	1.33	6.46067	1.63133	-1.98563	5.49926e-18	3.90047e-16	LPA1	XP_019709721.1 P-loop NTPase domain-containing protein LPA1 [Elaeis guineensis]	-	-	-	-	GO:0005887//integral component of plasma membrane;GO:0009898//cytoplasmic side of plasma membrane;GO:0043190//ATP-binding cassette (ABC) transporter complex;GO:0055051//ATP-binding cassette (ABC) transporter complex, integrated substrate binding	GO:0003723//RNA binding;GO:0003724//RNA helicase activity;GO:0003924//GTPase activity;GO:0004020//adenylylsulfate kinase activity;GO:0004612//phosphoenolpyruvate carboxykinase (ATP) activity;GO:0005524//ATP binding;GO:0005525//GTP binding;GO:0009378//four-way junction helicase activity;GO:0015413//ABC-type nickel transporter activity;GO:0016301//kinase activity;GO:0016887//ATP hydrolysis activity…	GO:0006094//gluconeogenesis;GO:0006281//DNA repair;GO:0006310//DNA recombination;GO:0006790//sulfur compound metabolic process;GO:0006810//transport;GO:0007186//G protein-coupled receptor signaling pathway;GO:0015675//nickel cation transport;GO:0033228//cysteine export across plasma membrane	--
ncbi_105054034	1024	905	628	1143	1379	1632	36.98	35.117	36.406	47.033	46.595	41.845	36.1677	45.1577	0.32027	5.875e-18	4.15921e-16	IVR1	XP_010933713.1 beta-fructofuranosidase 1 [Elaeis guineensis]	Metabolism;Metabolism;Metabolism;Metabolism	Global and overview maps;Global and overview maps;Carbohydrate metabolism;Carbohydrate metabolism	ko01100//Metabolic pathways;ko01110//Biosynthesis of secondary metabolites;ko00500//Starch and sucrose metabolism;ko00052//Galactose metabolism	K01193;K01193;K01193;K01193	-	GO:0004564//beta-fructofuranosidase activity;GO:0004575//sucrose alpha-glucosidase activity	-	--
ncbi_105048511	652	662	416	833	972	1393	33.167	35.67	33.698	48.285	46.052	50.091	34.1783	48.1427	0.494234	6.07311e-18	4.29148e-16	ALDH2C4	XP_010926163.1 aldehyde dehydrogenase family 2 member C4 [Elaeis guineensis]	Metabolism;Metabolism	Global and overview maps;Biosynthesis of other secondary metabolites	ko01110//Biosynthesis of secondary metabolites;ko00940//Phenylpropanoid biosynthesis	K12355;K12355	-	GO:0003842//1-pyrroline-5-carboxylate dehydrogenase activity;GO:0004491//methylmalonate-semialdehyde dehydrogenase (acylating) activity;GO:0004777//succinate-semialdehyde dehydrogenase (NAD+) activity;GO:0008802//betaine-aldehyde dehydrogenase activity;GO:0009013//succinate-semialdehyde dehydrogenase [NAD(P)+] activity;GO:0016491//oxidoreductase activity;GO:0016620//oxidoreductase activity, actin…	GO:0006527//arginine catabolic process;GO:0006562//proline catabolic process;GO:0006574//valine catabolic process;GO:0006578//amino-acid betaine biosynthetic process;GO:0009450//gamma-aminobutyric acid catabolic process;GO:0010124//phenylacetate catabolic process	--
ncbi_105041905	1638	1384	916	1788	2285	2882	139.221	122.82	123.746	174.302	183.188	176.243	128.596	177.911	0.468314	6.18319e-18	4.36116e-16	At3g01520	XP_010917276.1 universal stress protein PHOS32 [Elaeis guineensis]	-	-	-	-	-	-	-	--
ncbi_105045012	3328	3062	1880	1076	1478	2008	174.707	169.625	156.867	63.814	71.934	74.212	167.066	69.9867	-1.25527	6.66734e-18	4.69393e-16	ERF118	XP_010921469.1 ethylene-responsive transcription factor ERF073 [Elaeis guineensis]	-	-	-	-	-	GO:0003700//DNA-binding transcription factor activity;GO:0030246//carbohydrate binding	GO:0000272//polysaccharide catabolic process;GO:0006355//regulation of transcription, DNA-templated	ERF
ncbi_105051963	119	113	57	230	238	345	8.167	8.203	6.068	17.396	14.509	15.962	7.47933	15.9557	1.09309	6.68682e-18	4.69895e-16	WRKY76	XP_010930927.1 WRKY transcription factor WRKY71 [Elaeis guineensis]	-	-	-	-	GO:0017119//Golgi transport complex	GO:0003700//DNA-binding transcription factor activity;GO:0005524//ATP binding;GO:0043565//sequence-specific DNA binding	GO:0006355//regulation of transcription, DNA-templated;GO:0006891//intra-Golgi vesicle-mediated transport;GO:0007059//chromosome segregation;GO:0030261//chromosome condensation	WRKY
ncbi_105032992	1187	1044	756	536	649	721	42.619	40.184	43.882	21.487	21.716	17.782	42.2283	20.3283	-1.05472	7.11831e-18	4.99293e-16	--	XP_029117016.1 uncharacterized protein LOC105032992 [Elaeis guineensis]	-	-	-	-	-	-	-	--
MSTRG.22460	788	700	410	957	1321	1712	17.303	16.489	14.156	24.195	27.268	26.923	15.9827	26.1287	0.709125	7.188e-18	5.03253e-16	PSAN	BnaA09g06690D [Brassica napus]	Metabolism;Metabolism	Global and overview maps;Energy metabolism	ko01100//Metabolic pathways;ko00195//Photosynthesis	K02701;K02701	GO:0009521//photosystem;GO:0031978//plastid thylakoid lumen	GO:0005515//protein binding	GO:0000097//sulfur amino acid biosynthetic process;GO:0006739//NADP metabolic process;GO:0009767//photosynthetic electron transport chain;GO:0031399//regulation of protein modification process	--
ncbi_105050031	448	332	264	130	159	190	22.526	17.693	21.114	7.446	7.446	6.755	20.4443	7.21567	-1.5025	7.26657e-18	5.07818e-16	At5g10770	XP_010928184.2 aspartyl protease family protein At5g10770 [Elaeis guineensis]	-	-	-	-	-	-	-	--
ncbi_105055396	930	851	565	1077	1177	1491	50.722	49.193	49.015	66.911	59.783	57.495	49.6433	61.3963	0.306553	7.28946e-18	5.08483e-16	--	XP_010935489.1 uncharacterized protein LOC105055396 [Elaeis guineensis]	-	-	-	-	-	GO:0004416//hydroxyacylglutathione hydrolase activity	GO:0019243//methylglyoxal catabolic process to D-lactate via S-lactoyl-glutathione	--
ncbi_105039145	531	501	275	699	790	1108	33.585	34.393	28.715	50.51	47.786	50.153	32.231	49.483	0.618484	7.45799e-18	5.19286e-16	Creg2	XP_010913466.1 protein CREG1 [Elaeis guineensis]	-	-	-	-	-	-	-	--
ncbi_105047072	31478	27448	17127	36328	48478	61593	2257.88	2086.72	1954.07	2968.29	3238.39	3123.66	2099.56	3110.11	0.566882	7.53522e-18	5.23705e-16	PSBO	XP_010924166.1 oxygen-evolving enhancer protein 1, chloroplastic [Elaeis guineensis]	Metabolism;Metabolism	Global and overview maps;Energy metabolism	ko01100//Metabolic pathways;ko00195//Photosynthesis	K02716;K02716	GO:0009654//photosystem II oxygen evolving complex	GO:0010242//oxygen evolving activity	GO:0010207//photosystem II assembly;GO:0042549//photosystem II stabilization	--
ncbi_105035205	106	79	73	192	281	330	3.157	2.485	3.176	6.71	8.225	7.063	2.93933	7.33267	1.31885	9.00174e-18	6.24488e-16	WRKY44	XP_010908965.1 WRKY transcription factor 44 isoform X1 [Elaeis guineensis]	-	-	-	-	-	GO:0003700//DNA-binding transcription factor activity;GO:0043565//sequence-specific DNA binding	GO:0006355//regulation of transcription, DNA-templated	WRKY
ncbi_105033703	1175	1066	668	1310	1635	1989	46.345	45.058	41.911	59.237	60.649	56.042	44.438	58.6427	0.400157	9.46735e-18	6.55592e-16	TIC62	XP_010906903.1 protein TIC 62, chloroplastic [Elaeis guineensis]	-	-	-	-	-	GO:0003824//catalytic activity;GO:0003854//3-beta-hydroxy-delta5-steroid dehydrogenase activity;GO:0004043//L-aminoadipate-semialdehyde dehydrogenase activity;GO:0016616//oxidoreductase activity, acting on the CH-OH group of donors, NAD or NADP as acceptor;GO:0016655//oxidoreductase activity, acting on NAD(P)H, quinone or similar compound as acceptor;GO:0016757//glycosyltransferase activity;GO:00…	GO:0005975//carbohydrate metabolic process;GO:0006694//steroid biosynthetic process;GO:0008152//metabolic process;GO:0019878//lysine biosynthetic process via aminoadipic acid	--
ncbi_105053634	8	3	6	78	92	115	0.697	0.277	0.832	7.743	7.467	7.086	0.602	7.432	3.62592	1.03696e-17	7.16768e-16	TL1	XP_010933187.1 thaumatin-like protein 1b [Elaeis guineensis]	-	-	-	-	-	-	-	--
ncbi_105044388	55	51	45	137	188	261	2.443	2.319	3.056	6.824	7.627	7.826	2.606	7.42567	1.51068	1.05475e-17	7.27738e-16	ORP3C	XP_010920566.1 oxysterol-binding protein-related protein 3C isoform X1 [Elaeis guineensis]	-	-	-	-	-	GO:0008289//lipid binding	-	--
ncbi_105050232	560	473	289	681	791	1095	21.621	19.356	17.748	29.951	28.442	29.891	19.575	29.428	0.588177	1.06315e-17	7.32205e-16	BHLH130	XP_010928471.1 transcription factor bHLH130 [Elaeis guineensis]	-	-	-	-	-	GO:0046983//protein dimerization activity	-	bHLH
ncbi_105032175	2795	2860	1692	3332	3941	5240	199.667	214.894	192.499	271.214	259.125	262.899	202.353	264.413	0.385915	1.07185e-17	7.36862e-16	THF1	XP_010904849.1 protein THYLAKOID FORMATION1, chloroplastic [Elaeis guineensis]	-	-	-	-	GO:0030096//plasma membrane-derived thylakoid photosystem II	GO:0003674//molecular_function	GO:0010207//photosystem II assembly;GO:0015979//photosynthesis	--
ncbi_105052114	936	759	476	1103	1414	1640	21.08	18.759	13.073	25.264	26.799	25.25	17.6373	25.771	0.547116	1.14714e-17	7.87199e-16	RPS25	XP_029122552.1 40S ribosomal protein S25 [Elaeis guineensis]	Genetic Information Processing	Translation	ko03010//Ribosome	K02975	-	GO:0003700//DNA-binding transcription factor activity	GO:0006355//regulation of transcription, DNA-templated	--
ncbi_105049347	115	126	88	240	252	342	10.218	11.866	12.437	24.292	20.853	21.485	11.507	22.21	0.948698	1.1778e-17	8.06781e-16	--	XP_010927273.1 uncharacterized protein LOC105049347 [Elaeis guineensis]	-	-	-	-	-	-	-	--
ncbi_105035941	2757	2213	1728	3279	4591	4998	86.788	85.559	81.381	127.473	149.472	132.55	84.576	136.498	0.690563	1.19908e-17	8.19883e-16	At4g02530	XP_010909959.1 thylakoid lumenal 16.5 kDa protein, chloroplastic isoform X1 [Elaeis guineensis]	-	-	-	-	-	-	-	--
ncbi_105036147	583	501	343	677	915	1120	20.071	18.886	15.993	22.682	26.975	24.52	18.3167	24.7257	0.432852	1.22249e-17	8.3439e-16	ATI1	XP_010910196.1 ATG8-interacting protein 1 isoform X1 [Elaeis guineensis]	-	-	-	-	-	-	-	--
ncbi_105042112	1040	937	658	472	566	714	24.021	23.152	24.18	12.698	11.791	11.391	23.7843	11.96	-0.991794	1.31132e-17	8.93412e-16	RDR1	XP_010917515.1 probable RNA-dependent RNA polymerase 1 isoform X1 [Elaeis guineensis]	-	-	-	-	-	GO:0003968//RNA-directed 5'-3' RNA polymerase activity;GO:0016491//oxidoreductase activity	GO:0006520//cellular amino acid metabolic process	--
ncbi_105050710	424	438	287	170	173	253	10.341	11.637	11.284	5.084	4.005	4.623	11.0873	4.57067	-1.27844	1.31436e-17	8.93882e-16	RR22	XP_010929130.1 two-component response regulator ORR22 [Elaeis guineensis]	Environmental Information Processing	Signal transduction	ko04075//Plant hormone signal transduction	K14491	GO:0016020//membrane	GO:0000156//phosphorelay response regulator activity;GO:0003677//DNA binding;GO:0003700//DNA-binding transcription factor activity;GO:0004673//protein histidine kinase activity;GO:0005524//ATP binding	GO:0000160//phosphorelay signal transduction system;GO:0006355//regulation of transcription, DNA-templated;GO:0006796//phosphate-containing compound metabolic process;GO:0006808//regulation of nitrogen utilization;GO:0030436//asexual sporulation;GO:0042173//regulation of sporulation resulting in formation of a cellular spore	ARR-B
ncbi_105057915	456	413	304	568	653	882	12.794	12.483	13.902	18.475	17.52	17.769	13.0597	17.9213	0.45656	1.34411e-17	9.12482e-16	BLH2	XP_019710527.1 LOW QUALITY PROTEIN: BEL1-like homeodomain protein 4 [Elaeis guineensis]	-	-	-	-	-	GO:0003677//DNA binding	GO:0006355//regulation of transcription, DNA-templated	TALE
ncbi_105057665	626	627	372	789	1103	1325	30.518	32.625	27.088	46.702	54.022	50.982	30.077	50.5687	0.749583	1.39427e-17	9.44848e-16	PRFB3	XP_010938642.1 peptide chain release factor PrfB3, chloroplastic isoform X1 [Elaeis guineensis]	-	-	-	-	-	GO:0003747//translation release factor activity	GO:0006415//translational termination	--
ncbi_105038252	814	717	463	910	1094	1433	35.167	32.368	31.622	44.635	43.833	43.757	33.0523	44.075	0.415208	1.42189e-17	9.61851e-16	FFC	XP_010912298.1 signal recognition particle 54 kDa protein, chloroplastic [Elaeis guineensis]	Genetic Information Processing	Folding, sorting and degradation	ko03060//Protein export	K03106	GO:0005575//cellular_component;GO:0005786//signal recognition particle, endoplasmic reticulum targeting;GO:0048500//signal recognition particle;GO:0048501//signal recognition particle, plasma membrane targeting	GO:0003674//molecular_function;GO:0003677//DNA binding;GO:0003873//6-phosphofructo-2-kinase activity;GO:0003924//GTPase activity;GO:0005047//signal recognition particle binding;GO:0005048//signal sequence binding;GO:0005524//ATP binding;GO:0005525//GTP binding;GO:0008312//7S RNA binding;GO:0016301//kinase activity;GO:0016787//hydrolase activity;GO:0016887//ATP hydrolysis activity;GO:0017111//nucl…	GO:0000918//division septum site selection;GO:0006000//fructose metabolic process;GO:0006614//SRP-dependent cotranslational protein targeting to membrane;GO:0006617//SRP-dependent cotranslational protein targeting to membrane, signal sequence recognition;GO:0009306//protein secretion;GO:0030243//cellulose metabolic process	--
ncbi_105055847	690	609	398	786	996	1197	21.279	20.048	17.382	29.868	31.345	27.438	19.5697	29.5503	0.594555	1.51683e-17	1.02425e-15	SCPL18	XP_010936155.1 serine carboxypeptidase-like 18 [Elaeis guineensis]	-	-	-	-	-	GO:0004185//serine-type carboxypeptidase activity	GO:0006508//proteolysis	--
MSTRG.27811	3487	3079	2139	3709	4055	5104	154.69	144.77	150.933	187.429	167.529	160.088	150.131	171.682	0.193517	1.61742e-17	1.09024e-15	--	protein PYRICULARIA ORYZAE RESISTANCE 21 [Elaeis guineensis]	-	-	-	-	-	-	-	--
ncbi_105043768	826	793	544	979	1189	1657	27.365	27.87	28.687	36.98	36.645	38.795	27.974	37.4733	0.421778	1.64998e-17	1.11021e-15	GATA26	XP_010919762.1 GATA transcription factor 27 isoform X1 [Elaeis guineensis]	-	-	-	-	-	GO:0008270//zinc ion binding;GO:0043565//sequence-specific DNA binding	GO:0006355//regulation of transcription, DNA-templated	GATA
ncbi_105056384	253	208	166	376	394	588	15.225	13.267	15.89	25.775	22.081	25.018	14.794	24.2913	0.715429	1.70453e-17	1.14489e-15	PAP3	XP_010936863.1 purple acid phosphatase 3 [Elaeis guineensis]	Metabolism;Metabolism	Global and overview maps;Metabolism of cofactors and vitamins	ko01100//Metabolic pathways;ko00740//Riboflavin metabolism	K14379;K14379	-	GO:0016787//hydrolase activity;GO:0016788//hydrolase activity, acting on ester bonds	-	--
ncbi_105039375	1201	1092	699	508	632	692	24.078	23.223	22.287	11.592	11.794	9.839	23.196	11.075	-1.06657	1.74057e-17	1.16704e-15	KIN14I	XP_010913818.1 kinesin-like protein KIN-14I isoform X1 [Elaeis guineensis]	-	-	-	-	GO:0005737//cytoplasm;GO:0005856//cytoskeleton	GO:0005524//ATP binding;GO:0008017//microtubule binding;GO:0016887//ATP hydrolysis activity	GO:0006400//tRNA modification;GO:0007018//microtubule-based movement;GO:0007059//chromosome segregation;GO:0030261//chromosome condensation	--
ncbi_105060003	382	354	205	499	655	913	15.883	15.6	13.558	23.635	25.363	26.84	15.0137	25.2793	0.751682	1.87555e-17	1.25507e-15	NAT3	XP_029116277.1 nucleobase-ascorbate transporter 3 [Elaeis guineensis]	-	-	-	-	GO:0016020//membrane;GO:0016021//integral component of membrane	GO:0003674//molecular_function;GO:0015205//nucleobase transmembrane transporter activity;GO:0022857//transmembrane transporter activity;GO:0042907//xanthine transmembrane transporter activity	GO:0015851//nucleobase transport;GO:0030436//asexual sporulation;GO:0042906//xanthine transport;GO:0055085//transmembrane transport	--
ncbi_105053087	243	212	180	360	449	544	5.999	7.111	8.514	6.796	7.196	6.922	7.208	6.97133	-0.0481644	1.87845e-17	1.25507e-15	At5g40530	XP_010932411.1 ribosomal RNA-processing protein 8 [Elaeis guineensis]	-	-	-	-	-	GO:0008168//methyltransferase activity;GO:0008171//O-methyltransferase activity	GO:0008299//isoprenoid biosynthetic process;GO:0009102//biotin biosynthetic process	--
ncbi_105035033	1184	1134	730	1312	1526	1983	47.49	47.848	46.52	59.407	56.124	55.613	47.286	57.048	0.270763	1.91368e-17	1.27636e-15	ACOT9	XP_010908727.1 acyl-coenzyme A thioesterase 9, mitochondrial [Elaeis guineensis]	-	-	-	-	-	-	GO:0010124//phenylacetate catabolic process	--
ncbi_105033307	691	584	387	792	1080	1322	33.604	29.515	28.864	44.616	49.303	46.724	30.661	46.881	0.612599	1.91775e-17	1.27683e-15	PPH	XP_010906348.1 pheophytinase, chloroplastic isoform X1 [Elaeis guineensis]	-	-	-	-	-	GO:0003674//molecular_function;GO:0003824//catalytic activity;GO:0016491//oxidoreductase activity;GO:0047570//3-oxoadipate enol-lactonase activity;GO:0070205//2-succinyl-6-hydroxy-2,4-cyclohexadiene-1-carboxylate synthase activity	GO:0006629//lipid metabolic process;GO:0009058//biosynthetic process;GO:0009102//biotin biosynthetic process;GO:0009234//menaquinone biosynthetic process;GO:0015979//photosynthesis;GO:0030163//protein catabolic process;GO:0042952//beta-ketoadipate pathway	--
ncbi_105034087	92	72	39	166	257	314	15.329	12.715	10.336	31.507	39.88	36.991	12.7933	36.126	1.49765	1.95583e-17	1.29991e-15	--	XP_010907416.1 uncharacterized protein LOC105034087 [Elaeis guineensis]	-	-	-	-	-	-	-	--
ncbi_105060284	2302	2171	1308	2637	3486	4158	138.255	138.196	124.953	180.408	194.982	176.562	133.801	183.984	0.459488	2.19925e-17	1.45915e-15	CO3	XP_010942234.1 zinc finger protein CONSTANS-LIKE 2 [Elaeis guineensis]	-	-	-	-	-	GO:0005515//protein binding;GO:0008270//zinc ion binding	-	CO-like
ncbi_105058997	422	405	240	546	760	1015	36.586	37.274	33.038	53.753	61.099	61.905	35.6327	58.919	0.725532	2.25168e-17	1.49132e-15	TSJT1	NP_001306846.1 stem-specific protein TSJT1-like [Elaeis guineensis]	-	-	-	-	-	GO:0004066//asparagine synthase (glutamine-hydrolyzing) activity	GO:0006529//asparagine biosynthetic process	--
MSTRG.50880	1341	923	819	387	538	565	15.725	11.472	15.276	5.169	5.875	4.684	14.1577	5.24267	-1.43321	2.30506e-17	1.52403e-15	RE1	Retrovirus-related Pol polyprotein from transposon TNT 1-94 [Vitis vinifera]	-	-	-	-	-	-	-	--
ncbi_105054951	4801	4143	2651	1771	2134	3065	300.449	274.831	263.938	126.282	124.405	135.603	279.739	128.763	-1.11936	2.32009e-17	1.5313e-15	COMT	XP_010934914.1 caffeic acid 3-O-methyltransferase [Elaeis guineensis]	Metabolism;Metabolism;Metabolism;Metabolism	Global and overview maps;Global and overview maps;Biosynthesis of other secondary metabolites;Amino acid metabolism	ko01100//Metabolic pathways;ko01110//Biosynthesis of secondary metabolites;ko00940//Phenylpropanoid biosynthesis;ko00380//Tryptophan metabolism	K13066;K13066;K13066;K13066	-	GO:0008168//methyltransferase activity;GO:0008171//O-methyltransferase activity;GO:0046983//protein dimerization activity	GO:0006480//N-terminal protein amino acid methylation;GO:0016051//carbohydrate biosynthetic process	--
ncbi_105036797	1619	1406	937	1739	2230	2723	130.982	120.443	120.518	168.67	172.626	162.476	123.981	167.924	0.437689	2.45067e-17	1.61468e-15	PSY	XP_010910833.1 phytoene synthase 2, chloroplastic [Elaeis guineensis]	Metabolism;Metabolism;Metabolism	Global and overview maps;Global and overview maps;Metabolism of terpenoids and polyketides	ko01100//Metabolic pathways;ko01110//Biosynthesis of secondary metabolites;ko00906//Carotenoid biosynthesis	K02291;K02291;K02291	-	-	-	--
ncbi_105058966	377	406	207	108	116	178	24.772	28.275	21.635	8.084	7.099	8.269	24.894	7.81733	-1.67105	2.55069e-17	1.67739e-15	--	XP_019710870.1 uncharacterized protein LOC105058966 [Elaeis guineensis]	-	-	-	-	-	-	-	--
ncbi_105054085	574	599	256	907	1188	1523	47.646	52.698	33.8	85.761	91.837	89.382	44.7147	88.9933	0.992949	2.55467e-17	1.67739e-15	--	XP_010933792.1 uncharacterized protein LOC105054085 [Elaeis guineensis]	-	-	-	-	-	-	-	--
ncbi_105043651	586	505	406	253	246	330	26.462	23.587	29.916	14.108	10.513	10.859	26.655	11.8267	-1.17236	2.59719e-17	1.70237e-15	GATA4	XP_010919586.1 GATA transcription factor 2 [Elaeis guineensis]	-	-	-	-	-	GO:0008270//zinc ion binding;GO:0043565//sequence-specific DNA binding	GO:0006355//regulation of transcription, DNA-templated	GATA
ncbi_114912590	431	405	212	606	671	840	61.556	61.276	48.193	98.504	89.224	84.762	57.0083	90.83	0.671996	3.0948e-17	2.02504e-15	--	XP_010931125.1 uncharacterized protein LOC114912590 [Elaeis guineensis]	-	-	-	-	GO:0005739//mitochondrion;GO:0009274//peptidoglycan-based cell wall	GO:0003824//catalytic activity;GO:0042030//ATPase inhibitor activity	GO:0009252//peptidoglycan biosynthetic process;GO:0032780//negative regulation of ATPase activity	--
ncbi_105042454	1228	1052	699	479	622	729	27.222	24.734	24.633	12.093	12.847	11.408	25.5297	12.116	-1.07526	3.14897e-17	2.05695e-15	FPP4	XP_010917980.1 filament-like plant protein 4 [Elaeis guineensis]	-	-	-	-	-	GO:0005524//ATP binding	GO:0007059//chromosome segregation;GO:0030261//chromosome condensation	--
ncbi_105056045	288	272	185	83	77	139	30.409	30.413	30.816	10.054	7.625	10.433	30.546	9.37067	-1.70476	3.20941e-17	2.09283e-15	--	XP_010936407.1 protein PYRICULARIA ORYZAE RESISTANCE 21 isoform X1 [Elaeis guineensis]	-	-	-	-	-	GO:0005515//protein binding;GO:0046872//metal ion binding	-	--
ncbi_105049179	3811	3245	2470	1804	2199	2640	85.038	77.639	78.768	46.501	44.104	43.403	80.4817	44.6693	-0.849375	3.28828e-17	2.14059e-15	At1g68170	XP_010927049.1 WAT1-related protein At1g68170 [Elaeis guineensis]	-	-	-	-	GO:0016020//membrane;GO:0016021//integral component of membrane	-	-	--
ncbi_105038408	604	514	275	144	196	245	71.047	64.082	51.453	19.295	21.471	20.376	62.194	20.3807	-1.60957	3.29904e-17	2.14392e-15	DIR19	XP_010912515.1 dirigent protein 19 [Elaeis guineensis]	-	-	-	-	-	-	-	--
ncbi_105051955	248	194	119	355	457	496	12.402	9.227	9.206	18.283	19.176	15.417	10.2783	17.6253	0.778044	4.29749e-17	2.78802e-15	CSLH1	XP_010930912.1 cellulose synthase-like protein H1 [Elaeis guineensis]	-	-	-	-	GO:0016020//membrane	GO:0016760//cellulose synthase (UDP-forming) activity	GO:0030244//cellulose biosynthetic process	--
ncbi_105060191	310	237	149	66	84	98	17.628	14.508	13.659	4.192	4.57	3.974	15.265	4.24533	-1.84628	4.51685e-17	2.92533e-15	WRKY76	XP_010942101.1 WRKY transcription factor WRKY76 [Elaeis guineensis]	-	-	-	-	-	GO:0003700//DNA-binding transcription factor activity;GO:0043565//sequence-specific DNA binding	GO:0006355//regulation of transcription, DNA-templated	WRKY
ncbi_105061503	969	869	554	1065	1279	1663	56.515	53.718	51.394	70.755	69.47	68.576	53.8757	69.6003	0.36946	4.76988e-17	3.08395e-15	PDK	XP_010943866.1 pyruvate dehydrogenase (acetyl-transferring) kinase, mitochondrial [Elaeis guineensis]	-	-	-	-	GO:0009330//DNA topoisomerase type II (double strand cut, ATP-hydrolyzing) complex	GO:0000155//phosphorelay sensor kinase activity;GO:0003918//DNA topoisomerase type II (double strand cut, ATP-hydrolyzing) activity	GO:0000160//phosphorelay signal transduction system;GO:0006265//DNA topological change;GO:0006796//phosphate-containing compound metabolic process;GO:0006817//phosphate ion transport	--
ncbi_105059363	1913	1811	959	2472	2938	4224	193.665	194.318	154.425	293.541	293.815	302.341	180.803	296.566	0.713936	4.93105e-17	3.18275e-15	H1-I	XP_010940938.1 histone H1 [Elaeis guineensis]	-	-	-	-	GO:0000786//nucleosome	GO:0003677//DNA binding	GO:0006334//nucleosome assembly	--
ncbi_105048235	364	370	220	96	96	184	11.633	12.563	11.069	3.527	2.821	4.152	11.755	3.5	-1.74785	5.24651e-17	3.38062e-15	At4g23740	XP_010925786.1 probable inactive receptor kinase At4g23740 [Elaeis guineensis]	-	-	-	-	-	GO:0004672//protein kinase activity;GO:0005515//protein binding;GO:0005524//ATP binding	GO:0006468//protein phosphorylation	--
ncbi_105054949	29689	26802	18037	31233	39350	47942	935.848	897.279	904.835	1125.35	1153.88	1067.24	912.654	1115.49	0.289535	5.3411e-17	3.43575e-15	LHY	XP_010934912.2 protein LHY isoform X1 [Elaeis guineensis]	Organismal Systems	Environmental adaptation	ko04712//Circadian rhythm - plant	K12133	-	-	-	MYB_related
ncbi_105058418	1247	1141	693	1421	1808	2434	38.321	36.982	33.9	49.189	51.803	52.262	36.401	51.0847	0.488912	5.77438e-17	3.70819e-15	CRY1	XP_010939647.1 cryptochrome-1 [Elaeis guineensis]	Organismal Systems	Environmental adaptation	ko04712//Circadian rhythm - plant	K12118	-	GO:0003904//deoxyribodipyrimidine photo-lyase activity	GO:0006281//DNA repair	--
ncbi_105044455	704	644	391	814	1064	1313	81.751	79.262	72.221	107.675	115.068	107.801	77.7447	110.181	0.503064	6.04164e-17	3.87327e-15	H2B-3	XP_010920668.1 histone H2B.11 [Elaeis guineensis]	-	-	-	-	GO:0005669//transcription factor TFIID complex	GO:0003677//DNA binding	GO:0006352//DNA-templated transcription, initiation	--
ncbi_105049841	1447	1356	821	1656	1830	2467	96.405	95.753	87.004	125.679	113.546	116.209	93.054	118.478	0.348479	6.20335e-17	3.97025e-15	--	XP_010927914.1 uncharacterized protein LOC105049841 [Elaeis guineensis]	-	-	-	-	-	-	-	--
ncbi_105048981	1498	1462	1004	734	901	1121	69.903	72.309	74.522	39.017	39.156	36.985	72.2447	38.386	-0.912311	6.43909e-17	4.1142e-15	ACR6	XP_010926807.1 ACT domain-containing protein ACR6 [Elaeis guineensis]	-	-	-	-	-	GO:0003824//catalytic activity;GO:0004617//phosphoglycerate dehydrogenase activity;GO:0004794//L-threonine ammonia-lyase activity;GO:0008773//[protein-PII] uridylyltransferase activity;GO:0008864//formyltetrahydrofolate deformylase activity	GO:0006549//isoleucine metabolic process;GO:0006564//L-serine biosynthetic process;GO:0009152//purine ribonucleotide biosynthetic process;GO:0015968//stringent response;GO:0015969//guanosine tetraphosphate metabolic process;GO:0018177//protein uridylylation	--
ncbi_105039132	344	257	174	466	605	639	14.603	11.615	11.74	22.525	23.956	19.203	12.6527	21.8947	0.791138	7.55117e-17	4.81666e-15	NPF6.4	XP_010913451.1 protein NRT1/ PTR FAMILY 6.4 [Elaeis guineensis]	-	-	-	-	GO:0016020//membrane	GO:0015333//peptide:proton symporter activity;GO:0022857//transmembrane transporter activity	GO:0015833//peptide transport;GO:0055085//transmembrane transport	--
ncbi_105053748	901	765	406	257	299	408	63.178	56.841	45.051	20.27	19.358	19.989	55.0233	19.8723	-1.46928	7.81408e-17	4.97601e-15	TLP1	XP_010933320.1 thaumatin-like protein 1 [Elaeis guineensis]	-	-	-	-	-	-	-	--
ncbi_105039670	271	240	167	356	427	563	29.594	27.758	28.99	44.267	43.427	43.451	28.7807	43.715	0.603028	8.55895e-17	5.44123e-15	--	XP_010914199.1 uncharacterized protein LOC105039670 isoform X1 [Elaeis guineensis]	-	-	-	-	-	-	-	--
ncbi_105056341	39	38	29	109	155	188	1.603	1.655	1.895	5.102	5.931	5.462	1.71767	5.49833	1.67854	8.83934e-17	5.6101e-15	CRK19	XP_010936810.1 putative receptor-like protein kinase At4g00960 [Elaeis guineensis]	-	-	-	-	-	GO:0004672//protein kinase activity;GO:0004674//protein serine/threonine kinase activity;GO:0005524//ATP binding	GO:0006468//protein phosphorylation	--
ncbi_105058603	2422	2052	1330	2615	3386	4297	114.971	103.24	100.422	141.402	149.689	144.217	106.211	145.103	0.450141	9.43105e-17	5.97567e-15	FDH	XP_010939879.1 3-ketoacyl-CoA synthase 10 [Elaeis guineensis]	Metabolism;Metabolism;Organismal Systems;Metabolism	Global and overview maps;Global and overview maps;Environmental adaptation;Lipid metabolism	ko01100//Metabolic pathways;ko01110//Biosynthesis of secondary metabolites;ko04626//Plant-pathogen interaction;ko00062//Fatty acid elongation	K15397;K15397;K15397;K15397	GO:0016020//membrane	GO:0004315//3-oxoacyl-[acyl-carrier-protein] synthase activity;GO:0004421//hydroxymethylglutaryl-CoA synthase activity;GO:0016747//acyltransferase activity, transferring groups other than amino-acyl groups	GO:0006633//fatty acid biosynthetic process	--
ncbi_105056662	297	234	172	384	442	581	13.067	10.912	12.037	19.245	18.111	18.073	12.0053	18.4763	0.622003	9.54682e-17	6.03896e-15	ALAAT2	XP_010937250.1 alanine aminotransferase 2 isoform X1 [Elaeis guineensis]	Metabolism;Metabolism;Metabolism;Metabolism;Metabolism;Metabolism;Metabolism	Global and overview maps;Global and overview maps;Global and overview maps;Energy metabolism;Global and overview maps;Amino acid metabolism;Amino acid metabolism	ko01100//Metabolic pathways;ko01200//Carbon metabolism;ko01230//Biosynthesis of amino acids;ko00710//Carbon fixation in photosynthetic organisms;ko01210//2-Oxocarboxylic acid metabolism;ko00250//Alanine, aspartate and glutamate metabolism;ko00220//Arginine biosynthesis	K00814;K00814;K00814;K00814;K00814;K00814;K00814	GO:0005737//cytoplasm	GO:0003824//catalytic activity;GO:0003867//4-aminobutyrate transaminase activity;GO:0004400//histidinol-phosphate transaminase activity;GO:0004838//L-tyrosine:2-oxoglutarate aminotransferase activity;GO:0009016//succinyldiaminopimelate transaminase activity;GO:0016829//lyase activity;GO:0030170//pyridoxal phosphate binding;GO:0047688//aspartate 4-decarboxylase activity;GO:0048472//threonine-phosp…	GO:0000105//histidine biosynthetic process;GO:0006520//cellular amino acid metabolic process;GO:0006531//aspartate metabolic process;GO:0006559//L-phenylalanine catabolic process;GO:0006572//tyrosine catabolic process;GO:0009058//biosynthetic process;GO:0009236//cobalamin biosynthetic process;GO:0009450//gamma-aminobutyric acid catabolic process;GO:0019877//diaminopimelate biosynthetic process;GO…	--
ncbi_105050409	451	392	285	565	654	974	7.945	6.999	7.838	9.34	9.02	9.55	7.594	9.30333	0.292888	1.20534e-16	7.61184e-15	At1g51550	XP_010928710.1 F-box/kelch-repeat protein At1g51550 [Elaeis guineensis]	-	-	-	-	-	GO:0005515//protein binding	-	--
ncbi_105040036	1215	1184	823	1385	1589	1960	79.548	82.16	85.707	103.293	96.887	90.729	82.4717	96.9697	0.233635	1.27856e-16	8.06086e-15	GSVIVT00037159001	XP_010914719.1 peroxidase 5 [Elaeis guineensis]	Metabolism;Metabolism;Metabolism	Global and overview maps;Global and overview maps;Biosynthesis of other secondary metabolites	ko01100//Metabolic pathways;ko01110//Biosynthesis of secondary metabolites;ko00940//Phenylpropanoid biosynthesis	K00430;K00430;K00430	-	GO:0004601//peroxidase activity;GO:0020037//heme binding	GO:0006979//response to oxidative stress	--
ncbi_105034415	2268	1994	1295	2502	3476	4308	40.786	38.38	36.309	51.919	59.219	55.003	38.4917	55.3803	0.524828	1.3031e-16	8.20195e-15	UGP3	XP_010907871.1 UTP--glucose-1-phosphate uridylyltransferase 3, chloroplastic [Elaeis guineensis]	Metabolism;Metabolism	Global and overview maps;Lipid metabolism	ko01100//Metabolic pathways;ko00561//Glycerolipid metabolism	K22920;K22920	-	GO:0070569//uridylyltransferase activity	-	--
ncbi_105053303	326	276	233	98	131	143	6.352	5.799	7.169	2.198	2.421	2.086	6.44	2.235	-1.52679	1.30972e-16	8.22999e-15	CALS5	XP_029122971.1 callose synthase 5 [Elaeis guineensis]	-	-	-	-	GO:0000148//1,3-beta-D-glucan synthase complex;GO:0016020//membrane	GO:0003843//1,3-beta-D-glucan synthase activity	GO:0006075//(1->3)-beta-D-glucan biosynthetic process	--
ncbi_105056836	456	427	279	552	758	906	26.75	26.549	26.033	36.886	41.411	37.577	26.444	38.6247	0.546582	1.36234e-16	8.54656e-15	At1g78140	XP_010937469.1 uncharacterized methyltransferase At1g78140, chloroplastic [Elaeis guineensis]	-	-	-	-	-	GO:0008168//methyltransferase activity;GO:0008170//N-methyltransferase activity;GO:0008171//O-methyltransferase activity;GO:0008689//3-demethylubiquinone-9 3-O-methyltransferase activity;GO:0008757//S-adenosylmethionine-dependent methyltransferase activity;GO:0046406//magnesium protoporphyrin IX methyltransferase activity	GO:0006400//tRNA modification;GO:0006744//ubiquinone biosynthetic process;GO:0008299//isoprenoid biosynthetic process;GO:0009102//biotin biosynthetic process;GO:0009234//menaquinone biosynthetic process;GO:0015995//chlorophyll biosynthetic process;GO:0032259//methylation;GO:0044272//sulfur compound biosynthetic process	--
ncbi_105038599	2288	2272	1456	2609	3140	4359	150.123	158.001	151.956	195.001	191.872	202.216	153.36	196.363	0.356601	1.52279e-16	9.53741e-15	DBR	XP_029118427.1 2-alkenal reductase (NADP(+)-dependent) [Elaeis guineensis]	-	-	-	-	-	GO:0008743//L-threonine 3-dehydrogenase activity;GO:0016655//oxidoreductase activity, acting on NAD(P)H, quinone or similar compound as acceptor	GO:0006567//threonine catabolic process;GO:0008152//metabolic process	--
ncbi_105060077	40	45	28	124	140	175	2.878	3.432	3.2	10.149	9.361	8.871	3.17	9.46033	1.57741	1.54736e-16	9.67531e-15	HAT22	XP_010941970.1 homeobox-leucine zipper protein HAT22 [Elaeis guineensis]	-	-	-	-	-	GO:0003677//DNA binding;GO:0043565//sequence-specific DNA binding	GO:0006355//regulation of transcription, DNA-templated	HD-ZIP
ncbi_105044819	1793	1671	1054	1931	2278	2816	97.006	95.685	90.47	118.371	114.337	107.188	94.387	113.299	0.263471	1.5953e-16	9.95871e-15	CYP716A2	XP_010921143.1 cytochrome P450 716A2 isoform X1 [Elaeis guineensis]	-	-	-	-	-	GO:0005506//iron ion binding;GO:0016705//oxidoreductase activity, acting on paired donors, with incorporation or reduction of molecular oxygen;GO:0020037//heme binding	-	--
ncbi_105055988	306	261	192	387	480	604	9.508	8.615	9.484	13.705	13.886	13.266	9.20233	13.619	0.565549	1.75368e-16	1.09294e-14	--	XP_010936340.1 uncharacterized protein LOC105055988 [Elaeis guineensis]	-	-	-	-	-	-	-	--
ncbi_109506048	43	29	25	108	143	180	4.452	3.157	4.007	12.601	13.697	13.022	3.872	13.1067	1.75915	1.77295e-16	1.10315e-14	--	XP_019707066.1 uncharacterized protein LOC109506048 [Elaeis guineensis]	-	-	-	-	-	-	-	--
ncbi_105035600	892	672	521	342	387	458	29.617	24.087	28.103	13.295	12.322	11.006	27.269	12.2077	-1.15947	1.83535e-16	1.14011e-14	At3g47200	XP_010909503.1 UPF0481 protein At3g47200 isoform X1 [Elaeis guineensis]	-	-	-	-	-	-	-	--
ncbi_105033756	675	654	426	813	979	1407	49.006	51.084	49.754	67.796	66.115	72.08	49.948	68.6637	0.45912	1.9787e-16	1.22715e-14	--	XP_010906968.1 uncharacterized protein LOC105033756 isoform X1 [Elaeis guineensis]	-	-	-	-	-	GO:0005515//protein binding;GO:0015035//protein-disulfide reductase activity;GO:0015036//disulfide oxidoreductase activity	GO:0006749//glutathione metabolic process;GO:0006790//sulfur compound metabolic process;GO:0045454//cell redox homeostasis	--
ncbi_105053205	463	414	222	593	817	964	9.512	8.996	7.281	13.874	15.628	14.034	8.59633	14.512	0.755453	1.99712e-16	1.23616e-14	ltnD	XP_010932591.1 uncharacterized protein LOC105053205 isoform X1 [Elaeis guineensis]	-	-	-	-	-	GO:0004332//fructose-bisphosphate aldolase activity;GO:0004616//phosphogluconate dehydrogenase (decarboxylating) activity;GO:0008270//zinc ion binding;GO:0008442//3-hydroxyisobutyrate dehydrogenase activity;GO:0008679//2-hydroxy-3-oxopropionate reductase activity;GO:0016832//aldehyde-lyase activity;GO:0050661//NADP binding;GO:0051287//NAD binding	GO:0005975//carbohydrate metabolic process;GO:0006096//glycolytic process;GO:0006098//pentose-phosphate shunt;GO:0006574//valine catabolic process	--
ncbi_105033928	379	314	245	114	122	199	13.131	11.531	13.502	4.499	3.937	4.875	12.7213	4.437	-1.51959	1.99973e-16	1.23616e-14	CYP86A2	XP_010907215.1 cytochrome P450 86A8 [Elaeis guineensis]	Metabolism;Metabolism	Global and overview maps;Lipid metabolism	ko01100//Metabolic pathways;ko00073//Cutin, suberine and wax biosynthesis	K15398;K15398	-	GO:0005506//iron ion binding;GO:0016705//oxidoreductase activity, acting on paired donors, with incorporation or reduction of molecular oxygen;GO:0020037//heme binding	-	--
ncbi_105052206	1926	1584	1226	2070	2566	3173	46.218	38.723	46.049	54.536	54.265	49.222	43.6633	52.6743	0.270678	2.34946e-16	1.44999e-14	WRKY49	XP_019708828.1 probable WRKY transcription factor 49 isoform X1 [Elaeis guineensis]	-	-	-	-	-	GO:0003700//DNA-binding transcription factor activity;GO:0043565//sequence-specific DNA binding	GO:0006355//regulation of transcription, DNA-templated;GO:0006886//intracellular protein transport;GO:0016192//vesicle-mediated transport	WRKY
ncbi_105045344	0	0	3	107	153	182	0	0	0.389	9.936	11.615	10.489	0.129667	10.68	6.36396	2.4406e-16	1.5038e-14	BANGLUC	XP_010921891.1 glucan endo-1,3-beta-glucosidase [Elaeis guineensis]	-	-	-	-	-	GO:0004553//hydrolase activity, hydrolyzing O-glycosyl compounds	GO:0005975//carbohydrate metabolic process	--
ncbi_105060173	195	192	113	47	55	66	4.943	5.153	4.66	1.353	1.414	1.32	4.91867	1.36233	-1.85219	2.52385e-16	1.55257e-14	NPY1	XP_010942083.1 BTB/POZ domain-containing protein NPY1 [Elaeis guineensis]	-	-	-	-	-	GO:0005515//protein binding	-	--
ncbi_105053697	2501	2268	1533	2631	3413	4192	53.379	50.936	48.475	65.973	68.755	64.075	50.93	66.2677	0.379789	2.78904e-16	1.71294e-14	IGHMBP2	XP_010933252.1 DNA-binding protein SMUBP-2 [Elaeis guineensis]	-	-	-	-	GO:0005737//cytoplasm;GO:0009338//exodeoxyribonuclease V complex	GO:0003677//DNA binding;GO:0003678//DNA helicase activity;GO:0003916//DNA topoisomerase activity;GO:0003917//DNA topoisomerase type I (single strand cut, ATP-independent) activity;GO:0004386//helicase activity;GO:0005524//ATP binding;GO:0005525//GTP binding;GO:0008854//exodeoxyribonuclease V activity;GO:0016787//hydrolase activity;GO:0016818//hydrolase activity, acting on acid anhydrides, in phos…	GO:0000723//telomere maintenance;GO:0002949//tRNA threonylcarbamoyladenosine modification;GO:0006265//DNA topological change;GO:0006268//DNA unwinding involved in DNA replication;GO:0006281//DNA repair;GO:0006310//DNA recombination;GO:0006400//tRNA modification;GO:0006777//Mo-molybdopterin cofactor biosynthetic process;GO:0019073//viral DNA genome packaging;GO:0032297//negative regulation of DNA-…	--
ncbi_105040541	126	135	83	249	242	369	14.65	16.637	15.35	32.98	26.205	30.335	15.5457	29.84	0.940735	2.87565e-16	1.76328e-14	--	XP_010915407.1 lachrymatory-factor synthase [Elaeis guineensis]	-	-	-	-	-	-	-	--
ncbi_105042532	1125	983	791	1357	1458	1961	99.281	91.944	111.033	136.415	119.828	122.357	100.753	126.2	0.324894	2.8894e-16	1.76886e-14	RPL13B	XP_010918091.1 60S ribosomal protein L13-1 [Elaeis guineensis]	Genetic Information Processing	Translation	ko03010//Ribosome	K02873	GO:0005840//ribosome	GO:0003735//structural constituent of ribosome	GO:0006412//translation	--
ncbi_105049839	7116	6439	4043	7676	10058	12166	227.071	217.142	205.74	279.991	298.509	273.867	216.651	284.122	0.391139	2.90529e-16	1.77573e-14	--	XP_010927907.1 uncharacterized protein LOC105049839 isoform X1 [Elaeis guineensis]	-	-	-	-	GO:0005773//vacuole;GO:0019028//viral capsid;GO:0019031//viral envelope	GO:0004185//serine-type carboxypeptidase activity;GO:0004764//shikimate 3-dehydrogenase (NADP+) activity;GO:0005198//structural molecule activity	GO:0009423//chorismate biosynthetic process	--
ncbi_105039328	833	682	473	1057	1199	1308	44.999	39.048	40.643	65.044	60.321	49.958	41.5633	58.441	0.49167	2.91438e-16	1.77843e-14	CYP74A2	XP_010913749.1 allene oxide synthase 2 [Elaeis guineensis]	Metabolism;Metabolism;Metabolism	Global and overview maps;Global and overview maps;Lipid metabolism	ko01100//Metabolic pathways;ko01110//Biosynthesis of secondary metabolites;ko00592//alpha-Linolenic acid metabolism	K01723;K01723;K01723	-	GO:0005506//iron ion binding;GO:0016705//oxidoreductase activity, acting on paired donors, with incorporation or reduction of molecular oxygen;GO:0020037//heme binding	-	--
ncbi_105034095	1318	1081	634	1544	1844	2500	68.706	59.726	52.569	91.685	89.522	92.142	60.3337	91.1163	0.594746	3.12459e-16	1.90364e-14	HMGS	XP_010907420.1 hydroxymethylglutaryl-CoA synthase [Elaeis guineensis]	Metabolism;Metabolism;Metabolism;Metabolism;Metabolism	Global and overview maps;Global and overview maps;Metabolism of terpenoids and polyketides;Amino acid metabolism;Carbohydrate metabolism	ko01100//Metabolic pathways;ko01110//Biosynthesis of secondary metabolites;ko00900//Terpenoid backbone biosynthesis;ko00280//Valine, leucine and isoleucine degradation;ko00650//Butanoate metabolism	K01641;K01641;K01641;K01641;K01641	-	GO:0004315//3-oxoacyl-[acyl-carrier-protein] synthase activity;GO:0004421//hydroxymethylglutaryl-CoA synthase activity	GO:0006084//acetyl-CoA metabolic process;GO:0006633//fatty acid biosynthetic process;GO:0010142//farnesyl diphosphate biosynthetic process, mevalonate pathway	--
ncbi_105048385	1997	1686	1311	2168	2769	3452	42.787	38.295	44.692	53.019	55.39	52.394	41.9247	53.601	0.354461	3.54374e-16	2.15556e-14	BAG6	XP_019707064.1 BAG family molecular chaperone regulator 6 isoform X1 [Elaeis guineensis]	-	-	-	-	-	GO:0005515//protein binding;GO:0051087//chaperone binding	-	--
ncbi_105044992	164	147	107	263	284	439	11.478	10.719	11.508	20.653	18.144	21.203	11.235	20	0.832	3.66118e-16	2.22343e-14	WRKY48	XP_010921433.1 probable WRKY transcription factor 48 [Elaeis guineensis]	-	-	-	-	-	GO:0003700//DNA-binding transcription factor activity;GO:0043565//sequence-specific DNA binding	GO:0006355//regulation of transcription, DNA-templated	WRKY
ncbi_105033838	104	70	70	197	278	285	4.772	3.404	5.109	10.297	11.88	9.246	4.42833	10.4743	1.24202	3.70873e-16	2.24872e-14	COL14	XP_010907078.1 zinc finger protein CONSTANS-LIKE 14 [Elaeis guineensis]	-	-	-	-	-	GO:0005515//protein binding;GO:0008270//zinc ion binding	-	CO-like
ncbi_105037015	693	593	402	775	886	1208	54.018	48.991	49.842	68.814	64.317	66.574	50.9503	66.5683	0.385744	4.03755e-16	2.4442e-14	At2g30620	XP_010911022.1 histone H1 [Elaeis guineensis]	-	-	-	-	GO:0000786//nucleosome	GO:0003677//DNA binding	GO:0006334//nucleosome assembly	--
ncbi_105045692	4831	4237	2447	5529	7057	9265	204.998	190.52	165.292	267.164	278.754	277.993	186.937	274.637	0.554976	4.3454e-16	2.62638e-14	AAG	XP_010922360.1 ricin [Elaeis guineensis]	-	-	-	-	-	GO:0030598//rRNA N-glycosylase activity	GO:0017148//negative regulation of translation	--
ncbi_105048164	11	8	10	72	108	113	1.361	1.049	1.968	10.147	12.444	9.884	1.45933	10.825	2.89099	4.66847e-16	2.81716e-14	--	XP_010925681.1 uncharacterized protein LOC105048164 [Elaeis guineensis]	-	-	-	-	-	-	-	--
ncbi_105049616	679	605	462	844	878	1252	56.563	53.657	61.146	80.12	68.52	73.871	57.122	74.1703	0.376796	4.86366e-16	2.9303e-14	--	XP_010927634.1 uncharacterized protein LOC105049616 isoform X1 [Elaeis guineensis]	-	-	-	-	-	-	-	--
ncbi_105057785	2059	1632	1211	2258	3158	3730	42.75	40.009	37.9	43.588	54.179	51.494	40.2197	49.7537	0.306902	4.8806e-16	2.93585e-14	AMI1	XP_010938781.1 amidase 1 isoform X1 [Elaeis guineensis]	Metabolism;Metabolism;Metabolism;Metabolism	Global and overview maps;Amino acid metabolism;Amino acid metabolism;Amino acid metabolism	ko01100//Metabolic pathways;ko00380//Tryptophan metabolism;ko00330//Arginine and proline metabolism;ko00360//Phenylalanine metabolism	K01426;K01426;K01426;K01426	GO:0030956//glutamyl-tRNA(Gln) amidotransferase complex	GO:0004039//allophanate hydrolase activity;GO:0016811//hydrolase activity, acting on carbon-nitrogen (but not peptide) bonds, in linear amides;GO:0050567//glutaminyl-tRNA synthase (glutamine-hydrolyzing) activity	GO:0006424//glutamyl-tRNA aminoacylation;GO:0019627//urea metabolic process	--
ncbi_105053346	46592	41769	28338	19891	23778	33724	1500.87	1426.09	1452	729.895	713.343	768.085	1459.65	737.108	-0.985678	5.15533e-16	3.09621e-14	ECT2	XP_010932747.1 YTH domain-containing protein ECT4 [Elaeis guineensis]	-	-	-	-	GO:0045203//integral component of cell outer membrane	GO:0003723//RNA binding	-	--
ncbi_105036631	376	261	235	496	586	745	23.873	17.351	23.541	34.931	34.024	32.911	21.5883	33.9553	0.653386	5.16506e-16	3.09716e-14	GOLS2	XP_010910683.1 galactinol synthase 2 [Elaeis guineensis]	Metabolism;Metabolism	Global and overview maps;Carbohydrate metabolism	ko01100//Metabolic pathways;ko00052//Galactose metabolism	K18819;K18819	-	GO:0016757//glycosyltransferase activity	GO:0006486//protein glycosylation	--
ncbi_105036337	808	745	472	907	1107	1516	24.714	24.023	23.022	30.958	30.969	32.508	23.9197	31.4783	0.396162	5.54903e-16	3.32217e-14	SAMC2	XP_010910411.1 calcium-binding mitochondrial carrier protein SCaMC-1 isoform X1 [Elaeis guineensis]	-	-	-	-	-	GO:0005509//calcium ion binding	-	--
ncbi_105056966	977	834	542	1105	1195	1558	19.467	17.754	17.147	25.183	22.148	21.985	18.1227	23.1053	0.350431	5.57276e-16	3.33113e-14	--	XP_010937670.1 uncharacterized protein LOC105056966 [Elaeis guineensis]	-	-	-	-	-	-	-	--
ncbi_105055126	251	292	149	401	483	606	24.028	29.798	22.718	43.909	43.201	41.142	25.5147	42.7507	0.74462	5.60942e-16	3.34778e-14	--	XP_010935156.1 uncharacterized protein LOC105055126 [Elaeis guineensis]	-	-	-	-	-	-	-	--
ncbi_105039274	3610	3431	2190	3774	4506	5823	215.767	217.282	206.801	256.732	250.746	245.869	213.283	251.116	0.235581	5.65957e-16	3.37241e-14	OsI_027381	XP_010913676.1 ACT domain-containing protein DS12, chloroplastic [Elaeis guineensis]	-	-	-	-	-	GO:0008773//[protein-PII] uridylyltransferase activity	GO:0018177//protein uridylylation	--
ncbi_105033976	101	84	82	208	221	309	8.445	7.445	10.906	19.812	17.21	18.268	8.932	18.43	1.045	6.32865e-16	3.7652e-14	HSP26.5	XP_010907278.2 26.5 kDa heat shock protein, mitochondrial [Elaeis guineensis]	Genetic Information Processing	Folding, sorting and degradation	ko04141//Protein processing in endoplasmic reticulum	K13993	-	-	-	--
ncbi_105045928	570	542	363	658	799	1027	50.846	51.244	51.505	66.862	66.377	64.772	51.1983	66.0037	0.366449	6.40171e-16	3.80272e-14	At5g01750	XP_010922672.1 protein LURP-one-related 15 [Elaeis guineensis]	-	-	-	-	-	-	-	--
ncbi_105054643	1147	1042	675	1256	1686	1997	49.928	47.921	46.001	59.043	64.923	58.454	47.95	60.8067	0.342699	6.83438e-16	4.05339e-14	CDS1	XP_010934516.1 phosphatidate cytidylyltransferase 1 isoform X1 [Elaeis guineensis]	Metabolism;Metabolism;Metabolism;Environmental Information Processing	Global and overview maps;Global and overview maps;Lipid metabolism;Signal transduction	ko01100//Metabolic pathways;ko01110//Biosynthesis of secondary metabolites;ko00564//Glycerophospholipid metabolism;ko04070//Phosphatidylinositol signaling system	K00981;K00981;K00981;K00981	-	-	-	--
ncbi_105036918	9068	8319	4823	10549	14882	18958	1014.8	991.652	859.16	1346.33	1564.79	1507.52	955.206	1472.88	0.624757	7.6945e-16	4.55642e-14	LHCB5	XP_010910942.1 chlorophyll a-b binding protein CP26, chloroplastic [Elaeis guineensis]	Metabolism;Metabolism	Global and overview maps;Energy metabolism	ko01100//Metabolic pathways;ko00196//Photosynthesis - antenna proteins	K08916;K08916	-	-	-	--
ncbi_105051435	23792	22298	14589	11160	13500	18096	1311.79	1303.05	1279.45	700.921	693.199	705.431	1298.1	699.85	-0.891279	7.93377e-16	4.69079e-14	--	XP_010930192.1 B2 protein [Elaeis guineensis]	-	-	-	-	GO:0030867//rough endoplasmic reticulum membrane	-	GO:0023041//neuronal signal transduction	--
ncbi_105047793	422	398	232	156	169	202	10	9.982	8.725	4.21	3.729	3.375	9.569	3.77133	-1.34329	8.15597e-16	4.81468e-14	-	-	-	-	-	-	-	-	-	-
ncbi_105053665	295	330	192	432	507	697	9.081	10.767	9.401	15.148	14.535	15.17	9.74967	14.951	0.616817	8.18118e-16	4.82208e-14	WAV3	XP_010933221.1 E3 ubiquitin-protein ligase WAV3 [Elaeis guineensis]	-	-	-	-	GO:0000109//nucleotide-excision repair complex;GO:0005680//anaphase-promoting complex;GO:0010007//magnesium chelatase complex	GO:0008270//zinc ion binding;GO:0016851//magnesium chelatase activity;GO:0016887//ATP hydrolysis activity;GO:0046872//metal ion binding;GO:0061630//ubiquitin protein ligase activity;GO:0097602//cullin family protein binding	GO:0006289//nucleotide-excision repair;GO:0015995//chlorophyll biosynthetic process;GO:0031145//anaphase-promoting complex-dependent catabolic process	--
ncbi_105040182	366	335	217	129	140	198	29.68	29.969	29.397	12.965	10.828	12.502	29.682	12.0983	-1.29478	8.72971e-16	5.13742e-14	HY5	XP_010914895.1 transcription factor HY5 [Elaeis guineensis]	Organismal Systems	Environmental adaptation	ko04712//Circadian rhythm - plant	K16241	GO:0000818//nuclear MIS12/MIND complex;GO:0030867//rough endoplasmic reticulum membrane;GO:0031514//motile cilium;GO:0033179//proton-transporting V-type ATPase, V0 domain	GO:0003677//DNA binding;GO:0003700//DNA-binding transcription factor activity;GO:0004674//protein serine/threonine kinase activity;GO:0005524//ATP binding;GO:0015078//proton transmembrane transporter activity	GO:0006260//DNA replication;GO:0006355//regulation of transcription, DNA-templated;GO:0006357//regulation of transcription by RNA polymerase II;GO:0006468//protein phosphorylation;GO:0007059//chromosome segregation;GO:0023041//neuronal signal transduction;GO:0030253//protein secretion by the type I secretion system;GO:0030261//chromosome condensation;GO:0048870//cell motility;GO:1902600//proton t…	bZIP
ncbi_105054156	152	135	109	267	265	392	21.533	20.27	24.562	43.088	34.963	39.264	22.1217	39.105	0.821893	8.75893e-16	5.14665e-14	--	XP_010933904.1 uncharacterized protein LOC105054156 [Elaeis guineensis]	-	-	-	-	-	GO:0003674//molecular_function	GO:0030436//asexual sporulation	--
ncbi_105052113	67	38	26	141	163	260	4.261	2.561	2.63	10.214	9.653	11.69	3.15067	10.519	1.73927	8.78735e-16	5.15538e-14	--	XP_010931123.1 protein FANTASTIC FOUR 3 [Elaeis guineensis]	-	-	-	-	-	-	-	--
ncbi_105039517	17903	15881	9190	20677	26172	34877	1410.11	1325.83	1152.32	1855.46	1919.77	1942.15	1296.09	1905.79	0.556225	8.94203e-16	5.23805e-14	CAB8	XP_010913989.1 chlorophyll a-b binding protein 8, chloroplastic [Elaeis guineensis]	Metabolism;Metabolism	Global and overview maps;Energy metabolism	ko01100//Metabolic pathways;ko00196//Photosynthesis - antenna proteins	K08909;K08909	-	-	-	--
ncbi_105057477	26	19	10	87	105	151	1.159	0.897	0.709	4.416	4.357	4.757	0.921667	4.51	2.29081	9.1595e-16	5.35718e-14	BGLU22	XP_010938396.1 beta-glucosidase 22 [Elaeis guineensis]	-	-	-	-	GO:0009341//beta-galactosidase complex	GO:0004553//hydrolase activity, hydrolyzing O-glycosyl compounds;GO:0004565//beta-galactosidase activity	GO:0005975//carbohydrate metabolic process;GO:0006012//galactose metabolic process;GO:0071704//organic substance metabolic process	--
ncbi_105034041	390	382	208	502	645	864	17.623	18.506	14.961	25.778	27.057	27.814	17.03	26.883	0.658616	9.35183e-16	5.46127e-14	ROPGEF2	XP_010907363.1 rop guanine nucleotide exchange factor 2 [Elaeis guineensis]	-	-	-	-	-	GO:0005085//guanyl-nucleotide exchange factor activity	-	--
ncbi_105033990	3925	3774	2002	4805	6502	8145	219.524	223.731	178.104	306.12	338.635	322.082	207.12	322.279	0.637846	9.46808e-16	5.52067e-14	GLO5	XP_010907304.1 peroxisomal (S)-2-hydroxy-acid oxidase [Elaeis guineensis]	Metabolism;Metabolism;Metabolism;Cellular Processes;Metabolism	Global and overview maps;Global and overview maps;Global and overview maps;Transport and catabolism;Carbohydrate metabolism	ko01100//Metabolic pathways;ko01110//Biosynthesis of secondary metabolites;ko01200//Carbon metabolism;ko04146//Peroxisome;ko00630//Glyoxylate and dicarboxylate metabolism	K11517;K11517;K11517;K11517;K11517	GO:0005737//cytoplasm	GO:0003824//catalytic activity;GO:0003920//GMP reductase activity;GO:0003938//IMP dehydrogenase activity;GO:0003949//1-(5-phosphoribosyl)-5-[(5-phosphoribosylamino)methylideneamino]imidazole-4-carboxamide isomerase activity;GO:0004452//isopentenyl-diphosphate delta-isomerase activity;GO:0015930//glutamate synthase activity;GO:0016491//oxidoreductase activity;GO:0016627//oxidoreductase activity, a…	GO:0000105//histidine biosynthetic process;GO:0006537//glutamate biosynthetic process;GO:0008299//isoprenoid biosynthetic process;GO:0008615//pyridoxine biosynthetic process;GO:0009152//purine ribonucleotide biosynthetic process;GO:0015950//purine nucleotide interconversion	--
ncbi_105059285	338	347	253	464	585	778	24.098	26.409	28.232	40.024	40.096	39.98	26.2463	40.0333	0.609086	9.51096e-16	5.53719e-14	GFA2	XP_010910704.2 chaperone protein dnaJ GFA2, mitochondrial [Elaeis guineensis]	-	-	-	-	-	GO:0005515//protein binding;GO:0031072//heat shock protein binding;GO:0051082//unfolded protein binding	GO:0006457//protein folding;GO:0009408//response to heat	--
ncbi_105043521	3945	3704	2227	4336	5487	7189	353.933	352.119	318.42	444.697	460.195	458.435	341.491	454.442	0.412251	9.73069e-16	5.65287e-14	PSBY	XP_010919400.2 photosystem II core complex proteins psbY, chloroplastic [Elaeis guineensis]	Metabolism;Metabolism	Global and overview maps;Energy metabolism	ko01100//Metabolic pathways;ko00195//Photosynthesis	K02723;K02723	GO:0009523//photosystem II;GO:0016021//integral component of membrane	GO:0030145//manganese ion binding	GO:0015979//photosynthesis	--
ncbi_105045654	145	164	100	299	337	350	9.157	10.718	9.45	21.037	20.148	16.222	9.775	19.1357	0.969096	9.73941e-16	5.65287e-14	EXPA4	XP_010922313.2 LOW QUALITY PROTEIN: expansin-A4-like [Elaeis guineensis]	-	-	-	-	-	-	-	--
ncbi_105038769	58	62	40	155	157	199	2.76	3.128	3.028	8.403	6.959	6.696	2.972	7.35267	1.30683	1.04979e-15	6.0838e-14	--	XP_010912960.1 LOW QUALITY PROTEIN: uncharacterized protein LOC105038769 [Elaeis guineensis]	-	-	-	-	GO:0016021//integral component of membrane	GO:0003723//RNA binding	GO:0019835//cytolysis;GO:0050829//defense response to Gram-negative bacterium	--
ncbi_105051386	752	688	457	305	402	447	20.801	20.04	20.346	9.723	10.174	8.699	20.3957	9.532	-1.09741	1.14868e-15	6.64412e-14	LOX6	XP_010930109.1 lipoxygenase 6, chloroplastic isoform X1 [Elaeis guineensis]	Metabolism;Metabolism;Metabolism;Metabolism	Global and overview maps;Global and overview maps;Lipid metabolism;Lipid metabolism	ko01100//Metabolic pathways;ko01110//Biosynthesis of secondary metabolites;ko00592//alpha-Linolenic acid metabolism;ko00591//Linoleic acid metabolism	K00454;K00454;K00454;K00454	-	GO:0005515//protein binding;GO:0016702//oxidoreductase activity, acting on single donors with incorporation of molecular oxygen, incorporation of two atoms of oxygen;GO:0046872//metal ion binding	-	--
ncbi_105035321	1991	1887	1111	2268	3097	3704	110.791	111.952	98.723	144.938	161.523	146.496	107.155	150.986	0.494708	1.14997e-15	6.64412e-14	OsI_10887	XP_010909154.1 fructose-1,6-bisphosphatase, chloroplastic isoform X1 [Elaeis guineensis]	Metabolism;Metabolism;Metabolism;Metabolism;Metabolism;Metabolism;Metabolism	Global and overview maps;Global and overview maps;Global and overview maps;Carbohydrate metabolism;Energy metabolism;Carbohydrate metabolism;Carbohydrate metabolism	ko01100//Metabolic pathways;ko01110//Biosynthesis of secondary metabolites;ko01200//Carbon metabolism;ko00010//Glycolysis / Gluconeogenesis;ko00710//Carbon fixation in photosynthetic organisms;ko00051//Fructose and mannose metabolism;ko00030//Pentose phosphate pathway	K03841;K03841;K03841;K03841;K03841;K03841;K03841	-	-	-	--
ncbi_105045999	433	422	334	582	709	874	28.503	29.485	34.404	42.321	43.377	40.436	30.7973	42.0447	0.449117	1.1782e-15	6.79691e-14	BBD2	XP_010922769.1 bifunctional nuclease 2 isoform X1 [Elaeis guineensis]	-	-	-	-	-	GO:0004518//nuclease activity;GO:0005515//protein binding	-	--
ncbi_105038034	55	61	38	128	190	219	2.053	2.441	2.363	7.075	7.391	6.248	2.28567	6.90467	1.59496	1.18562e-15	6.82936e-14	ERF110	XP_010912020.1 ethylene-responsive transcription factor ABR1 [Elaeis guineensis]	-	-	-	-	-	GO:0003700//DNA-binding transcription factor activity	GO:0006355//regulation of transcription, DNA-templated	ERF
ncbi_105045880	893	783	456	1025	1206	1574	60.88	56.578	49.448	79.601	76.57	75.869	55.6353	77.3467	0.475338	1.24506e-15	7.16091e-14	CCR1	XP_010922610.1 cinnamoyl-CoA reductase 1 [Elaeis guineensis]	-	-	-	-	-	GO:0003824//catalytic activity;GO:0003854//3-beta-hydroxy-delta5-steroid dehydrogenase activity;GO:0003978//UDP-glucose 4-epimerase activity;GO:0004043//L-aminoadipate-semialdehyde dehydrogenase activity;GO:0008446//GDP-mannose 4,6-dehydratase activity;GO:0008460//dTDP-glucose 4,6-dehydratase activity;GO:0008667//2,3-dihydro-2,3-dihydroxybenzoate dehydrogenase activity;GO:0008712//ADP-glyceromann…	GO:0000271//polysaccharide biosynthetic process;GO:0005975//carbohydrate metabolic process;GO:0006012//galactose metabolic process;GO:0006694//steroid biosynthetic process;GO:0008152//metabolic process;GO:0009243//O antigen biosynthetic process;GO:0009244//lipopolysaccharide core region biosynthetic process;GO:0019305//dTDP-rhamnose biosynthetic process;GO:0019878//lysine biosynthetic process via…	--
ncbi_105054730	353	348	187	119	97	145	18.224	19.041	15.356	6.998	4.664	5.293	17.5403	5.65167	-1.63393	1.28008e-15	7.35119e-14	OsI_16820	XP_010934611.1 salt tolerance receptor-like cytoplasmic kinase 1 [Elaeis guineensis]	-	-	-	-	-	GO:0004672//protein kinase activity;GO:0005524//ATP binding	GO:0006468//protein phosphorylation	--
ncbi_105046594	1180	1062	803	600	639	864	35.867	33.957	38.251	20.668	17.914	18.477	36.025	19.0197	-0.921506	1.30164e-15	7.46369e-14	NEK2	XP_029120830.1 serine/threonine-protein kinase Nek2 isoform X1 [Elaeis guineensis]	-	-	-	-	-	GO:0004672//protein kinase activity;GO:0005524//ATP binding	GO:0006468//protein phosphorylation	--
ncbi_105045774	5129	4700	3309	5175	6262	8110	121.005	118.637	124.497	140.062	138.593	136.871	121.38	138.509	0.190449	1.53329e-15	8.77755e-14	PHOT1A	XP_010922471.1 phototropin-1A isoform X1 [Elaeis guineensis]	-	-	-	-	-	GO:0004672//protein kinase activity;GO:0005515//protein binding;GO:0005524//ATP binding	GO:0006355//regulation of transcription, DNA-templated;GO:0006468//protein phosphorylation;GO:0007165//signal transduction	--
ncbi_105050162	883	761	518	330	428	562	26.675	24.366	24.89	11.356	12.041	12.004	25.3103	11.8003	-1.1009	1.53538e-15	8.77755e-14	At4g37250	XP_010928374.2 probable LRR receptor-like serine/threonine-protein kinase At4g37250 [Elaeis guineensis]	-	-	-	-	-	GO:0003674//molecular_function;GO:0004672//protein kinase activity;GO:0005515//protein binding;GO:0005524//ATP binding	GO:0006468//protein phosphorylation;GO:0009306//protein secretion	--
ncbi_105058426	101	77	61	166	279	344	5.511	4.487	5.391	9.524	13.541	13.285	5.12967	12.1167	1.24006	1.54171e-15	8.80046e-14	APD1	XP_019707792.1 uncharacterized protein LOC105058426 [Elaeis guineensis]	-	-	-	-	GO:0000109//nucleotide-excision repair complex	GO:0046872//metal ion binding	GO:0006289//nucleotide-excision repair	--
MSTRG.50878	277	206	236	60	75	103	6.443	5.079	8.732	1.59	1.625	1.694	6.75133	1.63633	-2.04471	1.61353e-15	9.19665e-14	--	peptidyl-prolyl cis-trans isomerase [Actinidia rufa]	-	-	-	-	-	-	-	--
ncbi_105041691	1868	1703	1159	1948	2469	3171	68.317	66.012	67.422	81.154	84.093	81.995	67.2503	82.414	0.293348	1.64525e-15	9.35609e-14	ABCF5	XP_010916985.1 ABC transporter F family member 2 [Elaeis guineensis]	-	-	-	-	GO:0005575//cellular_component;GO:0005887//integral component of plasma membrane;GO:0009288//bacterial-type flagellum;GO:0009898//cytoplasmic side of plasma membrane;GO:0016021//integral component of membrane;GO:0030257//type III protein secretion system complex;GO:0043190//ATP-binding cassette (ABC) transporter complex;GO:0055051//ATP-binding cassette (ABC) transporter complex, integrated substr…	GO:0003723//RNA binding;GO:0003724//RNA helicase activity;GO:0003924//GTPase activity;GO:0005198//structural molecule activity;GO:0005260//intracellularly ATP-gated chloride channel activity;GO:0005319//lipid transporter activity;GO:0005524//ATP binding;GO:0005525//GTP binding;GO:0015220//choline transmembrane transporter activity;GO:0015221//lipopolysaccharide transmembrane transporter activity;…	GO:0000910//cytokinesis;GO:0001539//cilium or flagellum-dependent cell motility;GO:0002949//tRNA threonylcarbamoyladenosine modification;GO:0006614//SRP-dependent cotranslational protein targeting to membrane;GO:0006810//transport;GO:0006817//phosphate ion transport;GO:0006824//cobalt ion transport;GO:0006855//xenobiotic transmembrane transport;GO:0006869//lipid transport;GO:0007059//chromosome s…	--
ncbi_105053778	2387	1989	1269	2555	3257	4232	159.977	141.154	134.794	199.246	208.097	204.594	145.308	203.979	0.489303	1.64643e-15	9.35609e-14	PIP2-6	XP_010933361.1 probable aquaporin PIP2-6 [Elaeis guineensis]	-	-	-	-	GO:0016020//membrane	GO:0015267//channel activity	GO:0055085//transmembrane transport	--
ncbi_105056486	1010	844	593	378	507	618	63.03	56.128	60.7	28.116	28.736	27.849	59.9527	28.2337	-1.08641	1.66509e-15	9.44801e-14	pod	XP_010937006.1 peroxidase 15 [Elaeis guineensis]	Metabolism;Metabolism;Metabolism	Global and overview maps;Global and overview maps;Biosynthesis of other secondary metabolites	ko01100//Metabolic pathways;ko01110//Biosynthesis of secondary metabolites;ko00940//Phenylpropanoid biosynthesis	K00430;K00430;K00430	-	GO:0004601//peroxidase activity;GO:0020037//heme binding	GO:0006979//response to oxidative stress	--
ncbi_105044348	1408	1272	755	1576	1803	2346	118.607	113.568	101.163	151.229	141.447	139.725	111.113	144.134	0.375384	1.70124e-15	9.63878e-14	At5g06060	XP_010920509.1 tropinone reductase homolog At5g06060 [Elaeis guineensis]	Metabolism;Metabolism;Metabolism	Global and overview maps;Global and overview maps;Biosynthesis of other secondary metabolites	ko01100//Metabolic pathways;ko01110//Biosynthesis of secondary metabolites;ko00960//Tropane, piperidine and pyridine alkaloid biosynthesis	K08081;K08081;K08081	-	GO:0003824//catalytic activity;GO:0004316//3-oxoacyl-[acyl-carrier-protein] reductase (NADPH) activity;GO:0004757//sepiapterin reductase activity;GO:0008667//2,3-dihydro-2,3-dihydroxybenzoate dehydrogenase activity;GO:0008678//2-deoxy-D-gluconate 3-dehydrogenase activity;GO:0016491//oxidoreductase activity;GO:0016655//oxidoreductase activity, acting on NAD(P)H, quinone or similar compound as acce…	GO:0000272//polysaccharide catabolic process;GO:0005975//carbohydrate metabolic process;GO:0006633//fatty acid biosynthetic process;GO:0006729//tetrahydrobiopterin biosynthetic process;GO:0008152//metabolic process	--
ncbi_105056876	1763	1629	983	748	870	1196	58.365	57.159	51.763	28.202	26.823	27.994	55.7623	27.673	-1.01081	1.73463e-15	9.81332e-14	BXL7	XP_019710108.1 probable beta-D-xylosidase 7 [Elaeis guineensis]	-	-	-	-	-	GO:0004553//hydrolase activity, hydrolyzing O-glycosyl compounds	GO:0005975//carbohydrate metabolic process	--
ncbi_105054737	1282	1290	975	1650	1789	2352	54.862	58.51	66.367	80.434	71.299	71.164	59.913	74.299	0.310474	1.75149e-15	9.89397e-14	CYP89A9	XP_010934623.1 cytochrome P450 89A2 [Elaeis guineensis]	-	-	-	-	-	GO:0005506//iron ion binding;GO:0016705//oxidoreductase activity, acting on paired donors, with incorporation or reduction of molecular oxygen;GO:0020037//heme binding	-	--
ncbi_105056685	1892	1532	1270	2139	2722	3568	41.354	35.893	42.852	51.862	52.964	54.226	40.033	53.0173	0.405274	1.84938e-15	1.04315e-13	SAC2	XP_010937281.1 phosphoinositide phosphatase SAC2 [Elaeis guineensis]	Metabolism;Metabolism	Global and overview maps;Carbohydrate metabolism	ko01100//Metabolic pathways;ko00562//Inositol phosphate metabolism	K22913;K22913	-	GO:0042578//phosphoric ester hydrolase activity	-	--
ncbi_105058153	1296	1197	724	496	533	845	59.499	58.245	52.869	25.939	22.789	27.428	56.871	25.3853	-1.1637	1.93135e-15	1.08777e-13	UGD5	XP_010939287.1 UDP-glucose 6-dehydrogenase 5 [Elaeis guineensis]	Metabolism;Metabolism;Metabolism;Metabolism	Global and overview maps;Carbohydrate metabolism;Carbohydrate metabolism;Carbohydrate metabolism	ko01100//Metabolic pathways;ko00520//Amino sugar and nucleotide sugar metabolism;ko00040//Pentose and glucuronate interconversions;ko00053//Ascorbate and aldarate metabolism	K00012;K00012;K00012;K00012	-	GO:0016491//oxidoreductase activity;GO:0016616//oxidoreductase activity, acting on the CH-OH group of donors, NAD or NADP as acceptor;GO:0050661//NADP binding;GO:0051287//NAD binding	-	--
ncbi_105040440	548	472	355	649	886	1218	19.533	18.995	20.559	27.371	31.397	32.418	19.6957	30.3953	0.625972	2.06358e-15	1.16052e-13	At5g64970	XP_010915262.1 probable mitochondrial adenine nucleotide transporter BTL3 isoform X1 [Elaeis guineensis]	-	-	-	-	-	-	-	--
ncbi_12079457	164518	140397	100445	177518	223453	280806	9669.69	8746.15	9390.57	11885.4	12231.4	11669.3	9268.8	11928.7	0.363978	2.08036e-15	1.16823e-13	atpA	YP_006073089.1 ATP synthase CF1 alpha subunit [Elaeis guineensis]	Metabolism;Metabolism;Metabolism	Global and overview maps;Energy metabolism;Energy metabolism	ko01100//Metabolic pathways;ko00190//Oxidative phosphorylation;ko00195//Photosynthesis	K02111;K02111;K02111	GO:0000275//mitochondrial proton-transporting ATP synthase complex, catalytic sector F(1);GO:0009288//bacterial-type flagellum;GO:0016469//proton-transporting two-sector ATPase complex;GO:0016471//vacuolar proton-transporting V-type ATPase complex;GO:0030257//type III protein secretion system complex;GO:0045261//proton-transporting ATP synthase complex, catalytic core F(1);GO:0045262//plasma memb…	GO:0003677//DNA binding;GO:0004386//helicase activity;GO:0005524//ATP binding;GO:0008186//ATP-dependent activity, acting on RNA;GO:0008553//P-type proton-exporting transporter activity;GO:0016887//ATP hydrolysis activity;GO:0046933//proton-transporting ATP synthase activity, rotational mechanism;GO:0046961//proton-transporting ATPase activity, rotational mechanism	GO:0001539//cilium or flagellum-dependent cell motility;GO:0006268//DNA unwinding involved in DNA replication;GO:0006353//DNA-templated transcription, termination;GO:0015986//ATP synthesis coupled proton transport;GO:0030254//protein secretion by the type III secretion system;GO:0046034//ATP metabolic process;GO:1902600//proton transmembrane transport	--
ncbi_105059065	449	467	229	117	121	216	26.356	29.055	21.381	7.823	6.615	8.965	25.5973	7.801	-1.71426	2.16749e-15	1.21536e-13	WAT1	XP_010940523.1 protein WALLS ARE THIN 1 [Elaeis guineensis]	-	-	-	-	GO:0016020//membrane;GO:0016021//integral component of membrane	-	-	--
ncbi_105057208	1593	1383	995	623	848	1070	23.608	19.966	23.398	10.145	11.509	10.983	22.324	10.879	-1.03705	2.28966e-15	1.28198e-13	UVR8	XP_010938025.1 ultraviolet-B receptor UVR8 [Elaeis guineensis]	-	-	-	-	GO:0005840//ribosome	GO:0003735//structural constituent of ribosome;GO:0008233//peptidase activity	GO:0006412//translation;GO:0006508//proteolysis	--
ncbi_105055644	1236	1037	762	1298	1520	2006	87.893	78.158	86.19	105.143	100.664	100.857	84.0803	102.221	0.281856	2.30798e-15	1.29033e-13	TIC32	XP_010935851.1 short-chain dehydrogenase TIC 32, chloroplastic isoform X1 [Elaeis guineensis]	-	-	-	-	-	GO:0003824//catalytic activity;GO:0003978//UDP-glucose 4-epimerase activity;GO:0004316//3-oxoacyl-[acyl-carrier-protein] reductase (NADPH) activity;GO:0004757//sepiapterin reductase activity;GO:0008667//2,3-dihydro-2,3-dihydroxybenzoate dehydrogenase activity;GO:0008678//2-deoxy-D-gluconate 3-dehydrogenase activity;GO:0016491//oxidoreductase activity;GO:0016630//protochlorophyllide reductase acti…	GO:0000272//polysaccharide catabolic process;GO:0005975//carbohydrate metabolic process;GO:0006012//galactose metabolic process;GO:0006633//fatty acid biosynthetic process;GO:0006729//tetrahydrobiopterin biosynthetic process;GO:0015995//chlorophyll biosynthetic process	--
ncbi_105040884	353	334	269	478	567	747	27.627	27.693	33.467	42.598	41.309	41.32	29.5957	41.7423	0.496125	2.39882e-15	1.33915e-13	PCAP1	XP_010915925.1 plasma membrane-associated cation-binding protein 1 [Elaeis guineensis]	-	-	-	-	GO:0000276//mitochondrial proton-transporting ATP synthase complex, coupling factor F(o);GO:0045263//proton-transporting ATP synthase complex, coupling factor F(o);GO:0045264//plasma membrane proton-transporting ATP synthase complex, coupling factor F(o);GO:0046658//anchored component of plasma membrane	GO:0046933//proton-transporting ATP synthase activity, rotational mechanism	GO:0015986//ATP synthesis coupled proton transport;GO:0042147//retrograde transport, endosome to Golgi	--
ncbi_105043386	105	107	107	9	19	10	9.394	10.146	15.227	0.917	1.583	0.633	11.589	1.04433	-3.4721	2.50765e-15	1.39785e-13	DREB1E	XP_010919216.1 dehydration-responsive element-binding protein 1G [Elaeis guineensis]	-	-	-	-	-	GO:0003700//DNA-binding transcription factor activity	GO:0006355//regulation of transcription, DNA-templated	ERF
ncbi_105055783	1876	1705	1110	1963	2197	2881	59.265	57.733	56.985	71.513	65.457	65.596	57.9943	67.522	0.219446	2.6067e-15	1.45094e-13	GATB	XP_010936074.1 glutamyl-tRNA(Gln) amidotransferase subunit B, chloroplastic/mitochondrial isoform X1 [Elaeis guineensis]	Metabolism;Genetic Information Processing	Global and overview maps;Translation	ko01100//Metabolic pathways;ko00970//Aminoacyl-tRNA biosynthesis	K02434;K02434	GO:0030956//glutamyl-tRNA(Gln) amidotransferase complex	GO:0016874//ligase activity;GO:0016884//carbon-nitrogen ligase activity, with glutamine as amido-N-donor;GO:0050567//glutaminyl-tRNA synthase (glutamine-hydrolyzing) activity	GO:0006424//glutamyl-tRNA aminoacylation	--
ncbi_105058245	238	192	152	320	369	506	6.618	5.983	6.929	10.64	9.773	10.38	6.51	10.2643	0.65691	2.65901e-15	1.47789e-13	WEL3	XP_029124393.1 protein WEAK CHLOROPLAST MOVEMENT UNDER BLUE LIGHT 1, partial [Elaeis guineensis]	-	-	-	-	-	GO:0005524//ATP binding	GO:0007059//chromosome segregation;GO:0030261//chromosome condensation	--
ncbi_105048177	770	634	424	850	964	1315	46.18	40.322	40.465	58.159	53.925	55.828	42.3223	55.9707	0.403252	3.01447e-15	1.67301e-13	At5g45910	XP_010925692.1 GDSL esterase/lipase At5g45910 [Elaeis guineensis]	-	-	-	-	-	GO:0016788//hydrolase activity, acting on ester bonds	-	--
ncbi_105056863	1485	1338	970	1612	1945	2263	43.724	41.785	43.659	50.523	50.031	43.26	43.056	47.938	0.154955	3.18396e-15	1.7645e-13	SPBC2A9.03	XP_010937499.1 uncharacterized WD repeat-containing protein C2A9.03 isoform X1 [Elaeis guineensis]	-	-	-	-	-	GO:0004674//protein serine/threonine kinase activity;GO:0005515//protein binding	-	--
ncbi_105038640	4855	4491	2848	2466	2862	3443	418.289	410.1	390.294	242.02	229.64	209.731	406.228	227.13	-0.838768	3.26979e-15	1.80943e-13	RNS1	XP_010912810.1 extracellular ribonuclease LE [Elaeis guineensis]	-	-	-	-	-	GO:0003723//RNA binding;GO:0033897//ribonuclease T2 activity	-	--
ncbi_105047556	471	402	335	585	695	943	9.092	7.927	9.602	11.928	11.451	12.404	8.87367	11.9277	0.42671	3.33636e-15	1.84358e-13	--	XP_010924826.1 COP1-interactive protein 1 [Elaeis guineensis]	-	-	-	-	GO:0031514//motile cilium	GO:0003779//actin binding;GO:0005524//ATP binding	GO:0007059//chromosome segregation;GO:0030261//chromosome condensation;GO:0048870//cell motility	--
ncbi_105059763	939	793	490	1041	1315	1798	68.027	60.886	55.231	85.096	85.792	90.805	61.3813	87.231	0.507041	3.51496e-15	1.93945e-13	--	XP_010941491.1 uncharacterized protein LOC105059763 isoform X1 [Elaeis guineensis]	-	-	-	-	-	-	-	--
ncbi_105041438	197	169	129	291	310	430	4.504	4.095	4.691	7.578	6.6	6.951	4.43	7.043	0.668883	3.71225e-15	2.04534e-13	At4g18820	XP_010916718.1 protein STICHEL-like 3 [Elaeis guineensis]	-	-	-	-	GO:0009360//DNA polymerase III complex;GO:0009368//endopeptidase Clp complex;GO:0009379//Holliday junction helicase complex;GO:0010007//magnesium chelatase complex	GO:0003677//DNA binding;GO:0003723//RNA binding;GO:0003724//RNA helicase activity;GO:0003887//DNA-directed DNA polymerase activity;GO:0004176//ATP-dependent peptidase activity;GO:0004252//serine-type endopeptidase activity;GO:0005524//ATP binding;GO:0009378//four-way junction helicase activity;GO:0016818//hydrolase activity, acting on acid anhydrides, in phosphorus-containing anhydrides;GO:001685…	GO:0006260//DNA replication;GO:0006281//DNA repair;GO:0006310//DNA recombination;GO:0006457//protein folding;GO:0006508//proteolysis;GO:0009306//protein secretion;GO:0015995//chlorophyll biosynthetic process;GO:0030436//asexual sporulation;GO:0032297//negative regulation of DNA-dependent DNA replication initiation;GO:0043335//protein unfolding	--
ncbi_105042035	312	305	211	469	556	581	26.947	27.021	28.447	42.519	41.531	33.102	27.4717	39.0507	0.507403	3.72673e-15	2.05035e-13	ERF017	XP_010917441.1 ethylene-responsive transcription factor ERF017 isoform X1 [Elaeis guineensis]	-	-	-	-	-	GO:0003700//DNA-binding transcription factor activity	GO:0006355//regulation of transcription, DNA-templated	ERF
ncbi_105046642	228	225	117	353	362	510	11.228	11.744	9.165	19.802	16.602	17.757	10.7123	18.0537	0.753019	3.75021e-15	2.06028e-13	UGT83A1	XP_029120841.1 UDP-glycosyltransferase 83A1 [Elaeis guineensis]	-	-	-	-	-	GO:0008194//UDP-glycosyltransferase activity	-	--
ncbi_12079443	11934	10451	6844	13051	18898	22931	484.232	449.454	441.715	603.229	714.124	657.852	458.467	658.402	0.52215	3.8336e-15	2.10306e-13	ndhF	YP_006073151.1 NADH dehydrogenase subunit 5 [Elaeis guineensis]	Metabolism;Metabolism	Global and overview maps;Energy metabolism	ko01100//Metabolic pathways;ko00190//Oxidative phosphorylation	K05577;K05577	-	GO:0005451//monovalent cation:proton antiporter activity;GO:0050136//NADH dehydrogenase (quinone) activity	-	--
ncbi_105061149	155	168	89	245	322	427	10.634	12.251	9.55	19.039	20.669	20.847	10.8117	20.185	0.900695	4.06416e-15	2.22633e-13	HAT22	XP_010943413.1 homeobox-leucine zipper protein HAT22 [Elaeis guineensis]	-	-	-	-	-	GO:0003677//DNA binding;GO:0043565//sequence-specific DNA binding	GO:0006355//regulation of transcription, DNA-templated;GO:0006914//autophagy	HD-ZIP
ncbi_105061512	1784	1628	1069	796	968	1305	103.055	99.676	98.224	52.379	52.076	53.3	100.318	52.585	-0.931862	4.12438e-15	2.25606e-13	AT4	XP_010943879.1 acyl transferase 4 [Elaeis guineensis]	-	-	-	-	-	GO:0016747//acyltransferase activity, transferring groups other than amino-acyl groups	-	--
ncbi_105045321	350	383	230	478	594	817	16.11	17.852	15.106	22.873	22.655	25.685	16.356	23.7377	0.537358	4.13402e-15	2.25809e-13	RZF1	XP_010921861.1 probable E3 ubiquitin-protein ligase RHC1A [Elaeis guineensis]	-	-	-	-	GO:0000109//nucleotide-excision repair complex;GO:0005680//anaphase-promoting complex	GO:0008270//zinc ion binding;GO:0016151//nickel cation binding;GO:0046872//metal ion binding;GO:0061630//ubiquitin protein ligase activity;GO:0097602//cullin family protein binding	GO:0006289//nucleotide-excision repair;GO:0031145//anaphase-promoting complex-dependent catabolic process;GO:0051604//protein maturation	--
ncbi_105046360	1960	1598	1180	719	998	1218	33.313	29.756	29.069	13.385	13.475	12.913	30.7127	13.2577	-1.21201	4.25682e-15	2.32183e-13	UVR8	XP_019706244.1 ultraviolet-B receptor UVR8 isoform X1 [Elaeis guineensis]	-	-	-	-	-	-	-	--
ncbi_105039925	1129	1039	690	1204	1566	1991	45.527	43.362	43.703	52.965	56.748	55.583	44.1973	55.0987	0.318058	4.5894e-15	2.49964e-13	LPD2	XP_010914552.1 dihydrolipoyl dehydrogenase 2, chloroplastic [Elaeis guineensis]	Metabolism;Metabolism;Metabolism;Metabolism;Metabolism;Metabolism;Metabolism;Metabolism;Metabolism;Metabolism;Metabolism;Metabolism	Global and overview maps;Global and overview maps;Global and overview maps;Carbohydrate metabolism;Carbohydrate metabolism;Carbohydrate metabolism;Carbohydrate metabolism;Amino acid metabolism;Amino acid metabolism;Amino acid metabolism;Carbohydrate metabolism;Amino acid metabolism	ko01100//Metabolic pathways;ko01110//Biosynthesis of secondary metabolites;ko01200//Carbon metabolism;ko00010//Glycolysis / Gluconeogenesis;ko00620//Pyruvate metabolism;ko00020//Citrate cycle (TCA cycle);ko00630//Glyoxylate and dicarboxylate metabolism;ko00260//Glycine, serine and threonine metabolism;ko00380//Tryptophan metabolism;ko00280//Valine, leucine and isoleucine degradation;ko00640//Prop…	K00382;K00382;K00382;K00382;K00382;K00382;K00382;K00382;K00382;K00382;K00382;K00382	GO:0009331//glycerol-3-phosphate dehydrogenase complex	GO:0003824//catalytic activity;GO:0004148//dihydrolipoyl dehydrogenase activity;GO:0004362//glutathione-disulfide reductase (NADPH) activity;GO:0004368//glycerol-3-phosphate dehydrogenase (quinone) activity;GO:0004791//thioredoxin-disulfide reductase activity;GO:0015036//disulfide oxidoreductase activity;GO:0015042//trypanothione-disulfide reductase activity;GO:0016152//mercury (II) reductase act…	GO:0006071//glycerol metabolic process;GO:0006096//glycolytic process;GO:0006400//tRNA modification;GO:0006631//fatty acid metabolic process;GO:0006790//sulfur compound metabolic process;GO:0006805//xenobiotic metabolic process;GO:0009228//thiamine biosynthetic process;GO:0009398//FMN biosynthetic process;GO:0010126//mycothiol metabolic process;GO:0015995//chlorophyll biosynthetic process;GO:0016…	--
ncbi_105054150	118	113	76	20	21	24	9.483	9.625	9.715	1.831	1.572	1.364	9.60767	1.589	-2.59607	4.90158e-15	2.66586e-13	DREB1E	XP_010933896.1 dehydration-responsive element-binding protein 1G isoform X1 [Elaeis guineensis]	-	-	-	-	-	GO:0003700//DNA-binding transcription factor activity	GO:0006355//regulation of transcription, DNA-templated	ERF
ncbi_105043908	408	473	244	592	733	925	20.721	25.461	19.711	34.249	34.67	33.215	21.9643	34.0447	0.632266	5.14207e-15	2.79266e-13	slr0537	XP_010919935.1 uncharacterized protein LOC105043908 [Elaeis guineensis]	-	-	-	-	-	GO:0004747//ribokinase activity;GO:0008662//1-phosphofructokinase activity;GO:0016773//phosphotransferase activity, alcohol group as acceptor;GO:0047590//5-dehydro-2-deoxygluconokinase activity	GO:0009244//lipopolysaccharide core region biosynthetic process;GO:0019303//D-ribose catabolic process;GO:0019310//inositol catabolic process	--
ncbi_105042161	452	408	223	559	804	1068	48.225	44.997	37.404	64.265	76.67	76.774	43.542	72.5697	0.736959	5.25763e-15	2.85135e-13	YLS3	XP_010917572.1 protein YLS3 [Elaeis guineensis]	-	-	-	-	-	-	-	--
ncbi_105058674	2778	2556	1638	2877	3559	4618	158.694	151.479	153.855	181.496	176.015	176.926	154.676	178.146	0.203808	5.47001e-15	2.9623e-13	fmdA	XP_010939978.1 uncharacterized protein LOC105058674 isoform X1 [Elaeis guineensis]	Metabolism;Metabolism;Metabolism;Metabolism;Metabolism	Global and overview maps;Global and overview maps;Carbohydrate metabolism;Energy metabolism;Metabolism of other amino acids	ko01100//Metabolic pathways;ko01200//Carbon metabolism;ko00630//Glyoxylate and dicarboxylate metabolism;ko00910//Nitrogen metabolism;ko00460//Cyanoamino acid metabolism	K01455;K01455;K01455;K01455;K01455	-	GO:0016811//hydrolase activity, acting on carbon-nitrogen (but not peptide) bonds, in linear amides	-	--
ncbi_105037779	528	529	303	640	853	1040	57.767	61.324	52.73	79.763	86.905	80.449	57.2737	82.3723	0.524288	5.5217e-15	2.98604e-13	--	XP_010911706.1 uncharacterized protein LOC105037779 [Elaeis guineensis]	-	-	-	-	-	-	-	--
ncbi_105043612	595	586	368	716	991	1109	16.337	17.855	14.611	21.538	26.569	22.014	16.2677	23.3737	0.522877	5.60107e-15	3.02466e-13	NPF6.3	XP_010919516.1 protein NRT1/ PTR FAMILY 6.3 isoform X2 [Elaeis guineensis]	-	-	-	-	GO:0005887//integral component of plasma membrane;GO:0016020//membrane	GO:0008028//monocarboxylic acid transmembrane transporter activity;GO:0015333//peptide:proton symporter activity;GO:0022857//transmembrane transporter activity	GO:0015718//monocarboxylic acid transport;GO:0015833//peptide transport;GO:0055085//transmembrane transport	--
ncbi_105051059	223	197	170	345	371	491	16.421	15.887	22.948	33.555	29.105	25.428	18.4187	29.3627	0.672814	5.62827e-15	3.03504e-13	--	XP_010929636.1 cysteine-rich and transmembrane domain-containing protein WIH2 [Elaeis guineensis]	-	-	-	-	-	-	-	--
ncbi_105040382	4	3	4	61	74	102	0.478	0.38	0.76	8.303	8.234	8.617	0.539333	8.38467	3.9585	5.84462e-15	3.14724e-13	HSP17.7	XP_010915174.1 17.1 kDa class II heat shock protein [Elaeis guineensis]	Genetic Information Processing	Folding, sorting and degradation	ko04141//Protein processing in endoplasmic reticulum	K13993	-	-	-	--
ncbi_105036375	132	112	78	205	236	321	11.089	9.972	10.422	19.617	18.463	19.065	10.4943	19.0483	0.860054	5.94877e-15	3.19879e-13	TENA2	XP_010910448.1 bifunctional TENA2 protein [Elaeis guineensis]	Metabolism;Metabolism	Global and overview maps;Metabolism of cofactors and vitamins	ko01100//Metabolic pathways;ko00730//Thiamine metabolism	K20896;K20896	-	GO:0050334//thiaminase activity	GO:0006772//thiamine metabolic process	--
ncbi_105034633	584	512	306	680	1010	1198	92.07	85.553	76.735	122.12	148.248	133.536	84.786	134.635	0.667152	6.24212e-15	3.35179e-13	--	XP_010908155.1 uncharacterized protein LOC105034633 [Elaeis guineensis]	-	-	-	-	-	-	-	--
ncbi_105050518	1947	1641	1202	1990	2469	3117	48.715	43.617	47.735	56.845	57.746	55.129	46.689	56.5733	0.277039	6.29584e-15	3.37587e-13	TOP1B	XP_010928876.1 DNA topoisomerase 1 alpha [Elaeis guineensis]	-	-	-	-	-	GO:0003677//DNA binding;GO:0003917//DNA topoisomerase type I (single strand cut, ATP-independent) activity	GO:0006265//DNA topological change;GO:0030253//protein secretion by the type I secretion system	--
ncbi_105045462	281	275	160	76	105	130	32.3	33.504	29.254	9.951	11.24	10.565	31.686	10.5853	-1.58178	6.44147e-15	3.44909e-13	CPN10	XP_010922051.1 10 kDa chaperonin, mitochondrial [Elaeis guineensis]	-	-	-	-	-	GO:0005524//ATP binding;GO:0016887//ATP hydrolysis activity	GO:0006457//protein folding	--
ncbi_105040132	1700	1657	906	613	786	1047	37.082	38.465	31.501	14.997	16.035	15.911	35.6827	15.6477	-1.18928	6.69319e-15	3.57883e-13	PHYA	XP_010914827.1 phytochrome A isoform X1 [Elaeis guineensis]	Organismal Systems	Environmental adaptation	ko04712//Circadian rhythm - plant	K12120	GO:0016020//membrane	GO:0000155//phosphorelay sensor kinase activity;GO:0000156//phosphorelay response regulator activity;GO:0004673//protein histidine kinase activity;GO:0005515//protein binding;GO:0005524//ATP binding	GO:0000160//phosphorelay signal transduction system;GO:0006355//regulation of transcription, DNA-templated;GO:0006796//phosphate-containing compound metabolic process;GO:0006817//phosphate ion transport;GO:0007165//signal transduction;GO:0009584//detection of visible light;GO:0018298//protein-chromophore linkage;GO:0048309//endoplasmic reticulum inheritance;GO:0051028//mRNA transport	--
ncbi_105059453	1130	896	768	1330	1778	2051	14.67	13.146	14.258	17.384	19.679	18.55	14.0247	18.5377	0.402493	6.84855e-15	3.65676e-13	PURU2	XP_010941048.2 LOW QUALITY PROTEIN: formyltetrahydrofolate deformylase 1, mitochondrial [Elaeis guineensis]	Metabolism;Metabolism;Metabolism	Global and overview maps;Carbohydrate metabolism;Metabolism of cofactors and vitamins	ko01100//Metabolic pathways;ko00630//Glyoxylate and dicarboxylate metabolism;ko00670//One carbon pool by folate	K01433;K01433;K01433	GO:0005737//cytoplasm	GO:0004479//methionyl-tRNA formyltransferase activity;GO:0004644//phosphoribosylglycinamide formyltransferase activity;GO:0008864//formyltetrahydrofolate deformylase activity;GO:0016742//hydroxymethyl-, formyl- and related transferase activity	GO:0006431//methionyl-tRNA aminoacylation;GO:0009058//biosynthetic process;GO:0009152//purine ribonucleotide biosynthetic process	--
ncbi_105034618	68	60	52	139	184	266	4.049	3.787	4.925	9.429	10.204	11.199	4.25367	10.2773	1.27269	6.91131e-15	3.68509e-13	CHS3	XP_010908135.1 chalcone synthase 3 [Elaeis guineensis]	Metabolism;Metabolism;Organismal Systems;Metabolism;Metabolism	Global and overview maps;Global and overview maps;Environmental adaptation;Biosynthesis of other secondary metabolites;Biosynthesis of other secondary metabolites	ko01100//Metabolic pathways;ko01110//Biosynthesis of secondary metabolites;ko04712//Circadian rhythm - plant;ko00941//Flavonoid biosynthesis;ko00960//Tropane, piperidine and pyridine alkaloid biosynthesis	K00660;K00660;K00660;K00660;K00660	GO:0016020//membrane	GO:0004315//3-oxoacyl-[acyl-carrier-protein] synthase activity;GO:0004421//hydroxymethylglutaryl-CoA synthase activity;GO:0016747//acyltransferase activity, transferring groups other than amino-acyl groups	GO:0006633//fatty acid biosynthetic process	--
ncbi_105034616	516	452	262	604	794	1070	20.399	18.75	16.54	27.232	28.74	30.039	18.563	28.6703	0.627129	7.42553e-15	3.95373e-13	RUS6	XP_019703522.1 protein root UVB sensitive 6 [Elaeis guineensis]	-	-	-	-	-	-	-	--
ncbi_105047907	377	357	276	154	138	221	9.213	9.247	10.728	4.287	3.141	3.818	9.72933	3.74867	-1.37596	7.81479e-15	4.15517e-13	BRI1	XP_010925340.1 brassinosteroid LRR receptor kinase BRI1 [Elaeis guineensis]	Environmental Information Processing	Signal transduction	ko04075//Plant hormone signal transduction	K13415	-	GO:0004672//protein kinase activity;GO:0005515//protein binding;GO:0005524//ATP binding	GO:0006468//protein phosphorylation	--
ncbi_105048542	399	349	235	477	535	742	29.92	27.738	28.03	40.745	37.362	39.339	28.5627	39.1487	0.454832	9.43318e-15	5.00867e-13	PLPBP	XP_010926179.1 pyridoxal phosphate homeostasis protein [Elaeis guineensis]	-	-	-	-	-	-	-	--
ncbi_105054113	2795	2644	1652	960	1238	1884	122.387	122.699	115.052	47.881	50.481	58.323	120.046	52.2283	-1.20068	9.53822e-15	5.05739e-13	LAC6	XP_010933846.1 laccase-6 isoform X1 [Elaeis guineensis]	-	-	-	-	GO:0019031//viral envelope	GO:0005375//copper ion transmembrane transporter activity;GO:0005507//copper ion binding;GO:0016491//oxidoreductase activity	GO:0006825//copper ion transport	--
ncbi_105053056	1053	1025	732	573	577	706	21.287	24.971	32.294	15.263	9.515	8.549	26.184	11.109	-1.23696	1.00576e-14	5.32532e-13	RRP12	XP_010932375.1 RRP12-like protein [Elaeis guineensis]	-	-	-	-	-	-	-	--
ncbi_105051318	309	270	150	93	77	96	18.277	16.958	14.218	6.423	4.22	3.995	16.4843	4.87933	-1.75634	1.01488e-14	5.36614e-13	KCR1	XP_010929990.1 very-long-chain 3-oxoacyl-CoA reductase 1 [Elaeis guineensis]	Metabolism;Metabolism;Metabolism;Metabolism;Metabolism	Global and overview maps;Global and overview maps;Global and overview maps;Lipid metabolism;Lipid metabolism	ko01100//Metabolic pathways;ko01110//Biosynthesis of secondary metabolites;ko01212//Fatty acid metabolism;ko00062//Fatty acid elongation;ko01040//Biosynthesis of unsaturated fatty acids	K10251;K10251;K10251;K10251;K10251	-	GO:0004316//3-oxoacyl-[acyl-carrier-protein] reductase (NADPH) activity;GO:0004757//sepiapterin reductase activity;GO:0008667//2,3-dihydro-2,3-dihydroxybenzoate dehydrogenase activity;GO:0008678//2-deoxy-D-gluconate 3-dehydrogenase activity;GO:0016491//oxidoreductase activity;GO:0016630//protochlorophyllide reductase activity;GO:0051287//NAD binding	GO:0000272//polysaccharide catabolic process;GO:0006633//fatty acid biosynthetic process;GO:0006729//tetrahydrobiopterin biosynthetic process;GO:0015995//chlorophyll biosynthetic process	--
ncbi_105047686	367	364	205	141	135	169	29.397	30.998	26.122	14.598	11.111	10.254	28.839	11.9877	-1.26647	1.09984e-14	5.80728e-13	CDA1	XP_010925031.1 cytidine deaminase 1 [Elaeis guineensis]	Metabolism;Metabolism	Global and overview maps;Nucleotide metabolism	ko01100//Metabolic pathways;ko00240//Pyrimidine metabolism	K01489;K01489	GO:0005737//cytoplasm	GO:0004126//cytidine deaminase activity;GO:0008270//zinc ion binding	GO:0008655//pyrimidine-containing compound salvage;GO:0009972//cytidine deamination	--
ncbi_105042127	549	449	309	645	719	874	34.031	29.685	30.708	45.668	41.297	38.182	31.4747	41.7157	0.406398	1.10693e-14	5.83664e-13	At1g67340	XP_010917530.1 F-box protein At1g67340 [Elaeis guineensis]	-	-	-	-	-	GO:0005515//protein binding	-	--
ncbi_105035043	6964	6285	4224	3192	4116	5068	158.109	149.467	155.021	82.994	87.884	81.987	154.199	84.2883	-0.871389	1.11257e-14	5.85828e-13	ARF17	XP_010908734.1 auxin response factor 17 isoform X1 [Elaeis guineensis]	-	-	-	-	GO:0005634//nucleus	GO:0003677//DNA binding	GO:0006355//regulation of transcription, DNA-templated;GO:0009725//response to hormone	ARF
ncbi_105046999	769	759	395	962	1285	1485	39.578	41.631	31.933	55.076	60.064	52.532	37.714	55.8907	0.567507	1.22128e-14	6.42175e-13	--	XP_010924060.1 uncharacterized protein LOC105046999 [Elaeis guineensis]	Cellular Processes	Transport and catabolism	ko04146//Peroxisome	K13348	GO:0016021//integral component of membrane	-	-	--
ncbi_105053618	61	39	28	120	156	241	5.956	4.036	4.349	13.347	14.186	16.638	4.78033	14.7237	1.62295	1.22694e-14	6.44263e-13	KWL1	XP_010933166.1 putative ripening-related protein 2 [Elaeis guineensis]	-	-	-	-	-	-	-	--
ncbi_105060267	95	93	45	165	224	289	16.558	17.18	12.536	32.726	36.383	35.641	15.4247	34.9167	1.17868	1.25625e-14	6.58743e-13	--	XP_010942213.1 uncharacterized protein LOC105060267 isoform X1 [Elaeis guineensis]	-	-	-	-	-	-	-	--
ncbi_109505214	7244	6188	4307	7315	8439	11554	369.497	334.53	349.341	425.018	400.908	416.715	351.123	414.214	0.2384	1.2715e-14	6.65824e-13	RPS7	YP_009315963.1 ribosomal protein S7 [Cocos nucifera]	Genetic Information Processing	Translation	ko03010//Ribosome	K02992	GO:0000314//organellar small ribosomal subunit;GO:0022627//cytosolic small ribosomal subunit	GO:0003735//structural constituent of ribosome	GO:0006412//translation	--
ncbi_105050675	315	274	184	107	109	159	25.517	23.525	23.709	9.874	8.223	9.107	24.2503	9.068	-1.41915	1.30868e-14	6.84348e-13	TBL19	XP_010929090.1 protein trichome birefringence-like 19 [Elaeis guineensis]	-	-	-	-	-	-	-	--
MSTRG.37737	103	111	81	13	16	27	5.515	6.299	6.898	0.793	0.798	1.022	6.23733	0.871	-2.84018	1.32918e-14	6.94111e-13	--	-	-	-	-	-	-	-	-	--
ncbi_105036652	305	285	179	391	452	561	36.205	35.857	33.797	52.871	49.968	47.083	35.2863	49.974	0.502068	1.40637e-14	7.33395e-13	GFA2	XP_010910704.2 chaperone protein dnaJ GFA2, mitochondrial [Elaeis guineensis]	-	-	-	-	-	GO:0005515//protein binding	GO:0006457//protein folding;GO:0009408//response to heat	--
ncbi_105060236	1502	1257	774	1627	1972	2677	110.173	97.724	90.305	135.946	134.711	138.833	99.4007	136.497	0.457538	1.40826e-14	7.33395e-13	--	XP_010942151.1 zyxin [Elaeis guineensis]	-	-	-	-	-	-	-	--
ncbi_105041050	274	245	204	88	115	128	9.878	9.361	11.698	3.614	3.861	3.262	10.3123	3.579	-1.52674	1.48321e-14	7.70433e-13	At2g26730	XP_010916177.1 probable inactive receptor kinase At2g26730 [Elaeis guineensis]	-	-	-	-	GO:0016469//proton-transporting two-sector ATPase complex;GO:0042470//melanosome	GO:0004672//protein kinase activity;GO:0005515//protein binding;GO:0005524//ATP binding;GO:0046933//proton-transporting ATP synthase activity, rotational mechanism	GO:0006468//protein phosphorylation;GO:0015986//ATP synthesis coupled proton transport	--
ncbi_105033613	2106	1766	1313	976	1139	1538	39.834	35.404	39.503	21.029	20.064	20.568	38.247	20.5537	-0.895951	1.48343e-14	7.70433e-13	CIP7	XP_010906787.1 COP1-interacting protein 7 [Elaeis guineensis]	-	-	-	-	-	-	-	--
ncbi_105046815	917	837	528	978	1226	1563	36.667	35.473	33.582	44.547	45.655	44.188	35.2407	44.7967	0.34615	1.61575e-14	8.38008e-13	DTX19	XP_010923842.1 protein DETOXIFICATION 18 [Elaeis guineensis]	-	-	-	-	GO:0016020//membrane	GO:0015297//antiporter activity;GO:0042910//xenobiotic transmembrane transporter activity	GO:0006855//xenobiotic transmembrane transport;GO:0055085//transmembrane transport	--
ncbi_105051242	2160	1897	1318	2271	2705	3835	117.017	108.95	113.55	140.17	136.495	146.92	113.172	141.195	0.319168	1.64436e-14	8.51682e-13	ATPC1	XP_010929892.1 ATP synthase gamma chain 1, chloroplastic [Elaeis guineensis]	Metabolism;Metabolism;Metabolism	Global and overview maps;Energy metabolism;Energy metabolism	ko01100//Metabolic pathways;ko00190//Oxidative phosphorylation;ko00195//Photosynthesis	K02115;K02115;K02115	GO:0000275//mitochondrial proton-transporting ATP synthase complex, catalytic sector F(1);GO:0045261//proton-transporting ATP synthase complex, catalytic core F(1);GO:0045262//plasma membrane proton-transporting ATP synthase complex, catalytic core F(1)	GO:0046933//proton-transporting ATP synthase activity, rotational mechanism	GO:0015986//ATP synthesis coupled proton transport	--
ncbi_105040377	157	149	103	227	322	395	5.532	5.239	5.146	8.275	8.428	8.961	5.30567	8.55467	0.689178	1.68642e-14	8.72282e-13	TLP1	XP_010915170.1 protein TWIN LOV 1 [Elaeis guineensis]	-	-	-	-	-	GO:0005515//protein binding	GO:0006355//regulation of transcription, DNA-templated;GO:0007165//signal transduction	--
ncbi_105038981	17413	16226	9220	5982	7794	10816	767.598	758.109	646.481	300.385	319.971	337.105	724.063	319.154	-1.18186	1.7233e-14	8.90147e-13	Os05g0573700	XP_010913236.1 ketol-acid reductoisomerase, chloroplastic [Elaeis guineensis]	Metabolism;Metabolism;Metabolism;Metabolism;Metabolism;Metabolism	Global and overview maps;Global and overview maps;Global and overview maps;Global and overview maps;Metabolism of cofactors and vitamins;Amino acid metabolism	ko01100//Metabolic pathways;ko01110//Biosynthesis of secondary metabolites;ko01230//Biosynthesis of amino acids;ko01210//2-Oxocarboxylic acid metabolism;ko00770//Pantothenate and CoA biosynthesis;ko00290//Valine, leucine and isoleucine biosynthesis	K00053;K00053;K00053;K00053;K00053;K00053	-	GO:0004455//ketol-acid reductoisomerase activity	GO:0009082//branched-chain amino acid biosynthetic process;GO:0009097//isoleucine biosynthetic process;GO:0009099//valine biosynthetic process	--
ncbi_105043948	526	442	330	625	673	869	32.942	29.339	32.873	44.587	39.252	38.478	31.718	40.7723	0.362289	1.74622e-14	9.00759e-13	XTH30	XP_010919979.1 probable xyloglucan endotransglucosylase/hydrolase protein 30 [Elaeis guineensis]	-	-	-	-	GO:0005618//cell wall;GO:0048046//apoplast	GO:0004553//hydrolase activity, hydrolyzing O-glycosyl compounds;GO:0016762//xyloglucan:xyloglucosyl transferase activity	GO:0005975//carbohydrate metabolic process;GO:0006073//cellular glucan metabolic process	--
ncbi_105034485	3198	3016	1785	3519	4759	6055	101.576	101.532	90.181	127.322	140.773	135.977	97.763	134.691	0.462289	2.02909e-14	1.04526e-12	ERD4	XP_010907974.2 LOW QUALITY PROTEIN: CSC1-like protein ERD4 [Elaeis guineensis]	-	-	-	-	GO:0016020//membrane	-	-	--
ncbi_105054428	1942	1717	975	2193	2835	3873	207.54	195.147	166.295	265.669	281.009	290.699	189.661	279.126	0.557494	2.2543e-14	1.1597e-12	YLS3	XP_010934234.1 protein YLS3 isoform X1 [Elaeis guineensis]	-	-	-	-	-	-	-	--
ncbi_105039666	1398	1227	828	1428	1803	2243	65.687	60.164	63.077	76.852	75.018	74.466	62.976	75.4453	0.26063	2.32577e-14	1.19485e-12	--	XP_010914195.1 uncharacterized protein LOC105039666 isoform X1 [Elaeis guineensis]	-	-	-	-	GO:0005783//endoplasmic reticulum	GO:0004656//procollagen-proline 4-dioxygenase activity;GO:0016702//oxidoreductase activity, acting on single donors with incorporation of molecular oxygen, incorporation of two atoms of oxygen	-	--
ncbi_105057600	514	479	302	584	791	963	27.908	27.64	26.454	36.5	40.211	36.671	27.334	37.794	0.467461	2.3427e-14	1.20192e-12	--	XP_010938553.1 uncharacterized protein LOC105057600 [Elaeis guineensis]	-	-	-	-	GO:0005576//extracellular region	GO:0004623//phospholipase A2 activity;GO:0005509//calcium ion binding	GO:0006644//phospholipid metabolic process;GO:0016042//lipid catabolic process;GO:0050482//arachidonic acid secretion	--
ncbi_105058545	7407	6324	4302	7537	9226	10853	372.024	336.652	343.688	431.22	431.552	385.405	350.788	416.059	0.246189	2.41292e-14	1.23628e-12	CHLP	XP_010939800.1 geranylgeranyl diphosphate reductase, chloroplastic [Elaeis guineensis]	Metabolism;Metabolism;Metabolism;Metabolism	Global and overview maps;Global and overview maps;Metabolism of terpenoids and polyketides;Metabolism of cofactors and vitamins	ko01100//Metabolic pathways;ko01110//Biosynthesis of secondary metabolites;ko00900//Terpenoid backbone biosynthesis;ko00860//Porphyrin metabolism	K10960;K10960;K10960;K10960	GO:0009342//glutamate synthase complex (NADPH)	GO:0003824//catalytic activity;GO:0004148//dihydrolipoyl dehydrogenase activity;GO:0004355//glutamate synthase (NADPH) activity;GO:0004791//thioredoxin-disulfide reductase activity;GO:0004869//cysteine-type endopeptidase inhibitor activity;GO:0016166//phytoene dehydrogenase activity;GO:0016491//oxidoreductase activity;GO:0016668//oxidoreductase activity, acting on a sulfur group of donors, NAD(P)…	GO:0006096//glycolytic process;GO:0006400//tRNA modification;GO:0006537//glutamate biosynthetic process;GO:0006744//ubiquinone biosynthetic process;GO:0006805//xenobiotic metabolic process;GO:0006813//potassium ion transport;GO:0009228//thiamine biosynthetic process;GO:0009398//FMN biosynthetic process;GO:0015995//chlorophyll biosynthetic process;GO:0016117//carotenoid biosynthetic process;GO:001…	--
ncbi_105035206	844	706	478	943	1240	1350	49.447	43.839	44.544	62.933	67.656	55.92	45.9433	62.1697	0.436355	2.53024e-14	1.29464e-12	MET1	XP_010908968.1 protein MET1, chloroplastic [Elaeis guineensis]	-	-	-	-	GO:0019867//outer membrane	GO:0005198//structural molecule activity;GO:0005515//protein binding	-	--
ncbi_105036053	872	819	466	1010	1448	1893	120.505	118.157	100.287	138.746	172.202	170.553	112.983	160.5	0.506471	2.76046e-14	1.41055e-12	--	XP_010910090.1 uncharacterized protein LOC105036053 [Elaeis guineensis]	-	-	-	-	-	-	-	--
ncbi_105043255	7163	6508	3504	8347	10699	13765	737.486	710.177	573.836	978.95	1025.87	1002.01	673.833	1002.28	0.57282	2.81348e-14	1.43526e-12	CURT1B	XP_010919036.1 protein CURVATURE THYLAKOID 1B, chloroplastic [Elaeis guineensis]	-	-	-	-	-	-	-	--
ncbi_105059594	705	637	454	290	367	486	21.81	21.067	22.199	10.187	10.629	10.573	21.692	10.463	-1.05187	2.81639e-14	1.43526e-12	At4g27595	XP_010941243.1 WEB family protein At3g02930, chloroplastic [Elaeis guineensis]	-	-	-	-	-	GO:0005524//ATP binding	GO:0007059//chromosome segregation;GO:0030261//chromosome condensation	--
ncbi_105036747	93	95	64	169	201	281	4.745	5.137	5.193	9.821	9.55	10.136	5.025	9.83567	0.968899	2.86131e-14	1.4562e-12	ZAT5	XP_010910785.1 zinc finger protein ZAT5 [Elaeis guineensis]	-	-	-	-	-	-	-	C2H2
ncbi_105039918	362	305	253	145	143	185	14.868	13.22	18.152	6.581	5.273	5.103	15.4133	5.65233	-1.44726	2.91876e-14	1.48285e-12	MYB12	XP_010914540.2 transcription factor MYB111 isoform X1 [Elaeis guineensis]	-	-	-	-	-	-	-	MYB
ncbi_105051291	459	403	271	530	598	790	16.354	15.366	15.507	22.188	19.485	19.712	15.7423	20.4617	0.378274	2.92147e-14	1.48285e-12	abhd17b	XP_010929948.1 alpha/beta hydrolase domain-containing protein 17B [Elaeis guineensis]	-	-	-	-	-	GO:0003824//catalytic activity;GO:0004806//triglyceride lipase activity;GO:0008236//serine-type peptidase activity;GO:0016787//hydrolase activity;GO:0047570//3-oxoadipate enol-lactonase activity	GO:0006508//proteolysis;GO:0009102//biotin biosynthetic process;GO:0016042//lipid catabolic process;GO:0042952//beta-ketoadipate pathway	--
ncbi_105038522	293	249	171	76	115	126	19.829	17.866	18.432	5.871	7.242	6.038	18.709	6.38367	-1.55128	3.01605e-14	1.52882e-12	At1g28650	XP_019701519.1 GDSL esterase/lipase At1g28650 isoform X1 [Elaeis guineensis]	-	-	-	-	-	GO:0016788//hydrolase activity, acting on ester bonds	-	--
ncbi_105052028	6558	6133	3772	6860	8661	10769	557.146	553.281	509.877	670.222	683.873	646.68	540.101	666.925	0.304294	3.02851e-14	1.53309e-12	UBI11	XP_008441422.1 PREDICTED: LOW QUALITY PROTEIN: polyubiquitin-like [Cucumis melo]	-	-	-	-	GO:0000776//kinetochore;GO:0005576//extracellular region;GO:0005737//cytoplasm	GO:0000166//nucleotide binding;GO:0003980//UDP-glucose:glycoprotein glucosyltransferase activity;GO:0004827//proline-tRNA ligase activity;GO:0005515//protein binding;GO:0005524//ATP binding;GO:0008168//methyltransferase activity	GO:0003352//regulation of cilium movement;GO:0006289//nucleotide-excision repair;GO:0006364//rRNA processing;GO:0006433//prolyl-tRNA aminoacylation;GO:0006486//protein glycosylation;GO:0031639//plasminogen activation	--
ncbi_105046997	2192	1692	1324	2314	2727	3557	70.041	56.076	66.594	79.664	78.23	79.036	64.237	78.9767	0.298022	3.18506e-14	1.61019e-12	GH3.10	XP_029120967.1 indole-3-acetic acid-amido synthetase GH3.10 isoform X1 [Elaeis guineensis]	Environmental Information Processing	Signal transduction	ko04075//Plant hormone signal transduction	K14487	-	-	-	--
ncbi_105048293	420	380	230	152	165	231	12.292	12.037	10.963	5.183	4.393	4.824	11.764	4.8	-1.29327	3.21423e-14	1.62278e-12	--	XP_010925861.1 uncharacterized protein LOC105048293 [Elaeis guineensis]	-	-	-	-	-	-	-	--
ncbi_105055883	1398	1189	794	1450	1917	2460	61.074	55.633	54.898	70.974	77.246	75.179	57.2017	74.4663	0.380531	3.35144e-14	1.68981e-12	SQE1	XP_010936193.1 squalene monooxygenase [Elaeis guineensis]	Metabolism;Metabolism;Metabolism;Metabolism	Global and overview maps;Global and overview maps;Lipid metabolism;Metabolism of terpenoids and polyketides	ko01100//Metabolic pathways;ko01110//Biosynthesis of secondary metabolites;ko00100//Steroid biosynthesis;ko00909//Sesquiterpenoid and triterpenoid biosynthesis	K00511;K00511;K00511;K00511	GO:0005737//cytoplasm;GO:0016021//integral component of membrane	GO:0003824//catalytic activity;GO:0004355//glutamate synthase (NADPH) activity;GO:0004506//squalene monooxygenase activity;GO:0004729//oxygen-dependent protoporphyrinogen oxidase activity;GO:0004764//shikimate 3-dehydrogenase (NADP+) activity;GO:0008734//L-aspartate oxidase activity;GO:0008767//UDP-galactopyranose mutase activity;GO:0008812//choline dehydrogenase activity;GO:0016166//phytoene deh…	GO:0006400//tRNA modification;GO:0006537//glutamate biosynthetic process;GO:0006744//ubiquinone biosynthetic process;GO:0006779//porphyrin-containing compound biosynthetic process;GO:0008652//cellular amino acid biosynthetic process;GO:0009228//thiamine biosynthetic process;GO:0009273//peptidoglycan-based cell wall biogenesis;GO:0009423//chorismate biosynthetic process;GO:0015995//chlorophyll bio…	--
ncbi_105047118	125	103	57	1	12	5	4.929	4.305	3.575	0.045	0.441	0.139	4.26967	0.208333	-4.35716	3.36431e-14	1.69405e-12	ACD6	XP_010924231.1 protein ACCELERATED CELL DEATH 6 isoform X1 [Elaeis guineensis]	-	-	-	-	-	GO:0005515//protein binding	-	--
ncbi_105032029	475	468	274	564	751	909	27.464	28.506	25.123	37.005	40.262	36.862	27.031	38.043	0.493016	3.44257e-14	1.73117e-12	At1g06690	XP_010904662.1 uncharacterized oxidoreductase At1g06690, chloroplastic isoform X1 [Elaeis guineensis]	-	-	-	-	-	GO:0047834//D-threo-aldose 1-dehydrogenase activity	-	--
ncbi_105038797	1042	888	529	1135	1481	1900	39.741	35.896	32.091	49.31	52.603	51.234	35.9093	51.049	0.507524	3.54008e-14	1.77785e-12	YSL6	XP_010913001.1 probable metal-nicotianamine transporter YSL6 [Elaeis guineensis]	-	-	-	-	GO:0016020//membrane	-	GO:0006857//oligopeptide transport;GO:0055085//transmembrane transport	--
ncbi_105056598	350	283	159	94	101	134	13.144	11.277	9.491	4.026	3.534	3.563	11.304	3.70767	-1.60825	3.72242e-14	1.86696e-12	SBT1.2	XP_029123817.1 subtilisin-like protease SBT1.2 [Elaeis guineensis]	-	-	-	-	-	GO:0008236//serine-type peptidase activity	GO:0006508//proteolysis;GO:0009306//protein secretion	--
ncbi_105048335	1661	1502	930	1751	2096	2568	124.111	118.912	110.478	148.78	145.743	135.573	117.834	143.365	0.282944	3.82628e-14	1.91652e-12	PCAP1	XP_010925927.1 plasma membrane-associated cation-binding protein 1 [Elaeis guineensis]	-	-	-	-	GO:0046658//anchored component of plasma membrane	GO:0004350//glutamate-5-semialdehyde dehydrogenase activity;GO:0008658//penicillin binding;GO:0016881//acid-amino acid ligase activity	GO:0006561//proline biosynthetic process;GO:0009252//peptidoglycan biosynthetic process;GO:0030436//asexual sporulation;GO:0042147//retrograde transport, endosome to Golgi	--
ncbi_105059022	647	621	408	757	960	1396	34.219	34.81	34.323	45.606	47.285	52.201	34.4507	48.364	0.489402	4.04633e-14	2.02407e-12	FBA1	XP_010940458.1 fructose-bisphosphate aldolase 1, cytoplasmic [Elaeis guineensis]	Metabolism;Metabolism;Metabolism;Metabolism;Metabolism;Metabolism;Metabolism;Metabolism	Global and overview maps;Global and overview maps;Global and overview maps;Global and overview maps;Carbohydrate metabolism;Energy metabolism;Carbohydrate metabolism;Carbohydrate metabolism	ko01100//Metabolic pathways;ko01110//Biosynthesis of secondary metabolites;ko01200//Carbon metabolism;ko01230//Biosynthesis of amino acids;ko00010//Glycolysis / Gluconeogenesis;ko00710//Carbon fixation in photosynthetic organisms;ko00051//Fructose and mannose metabolism;ko00030//Pentose phosphate pathway	K01623;K01623;K01623;K01623;K01623;K01623;K01623;K01623	-	GO:0004332//fructose-bisphosphate aldolase activity	GO:0006096//glycolytic process	--
ncbi_105040116	117	112	84	204	291	293	10.438	10.007	11.805	21.027	24.306	18.259	10.75	21.1973	0.979546	4.09933e-14	2.04788e-12	HYH	XP_019703612.1 transcription factor HY5-like isoform X1 [Elaeis guineensis]	Organismal Systems	Environmental adaptation	ko04712//Circadian rhythm - plant	K16241	-	GO:0003677//DNA binding;GO:0003700//DNA-binding transcription factor activity	GO:0006355//regulation of transcription, DNA-templated	bZIP
ncbi_105052708	132	117	82	197	252	315	11.051	10.349	11.374	18.203	19.769	19.221	10.9247	19.0643	0.803287	4.15534e-14	2.07315e-12	ABP4	XP_010931928.1 auxin-binding protein 4 [Elaeis guineensis]	-	-	-	-	-	GO:0010011//auxin binding;GO:0047869//dimethylpropiothetin dethiomethylase activity	-	--
ncbi_105033261	57	52	26	115	159	224	2.815	2.722	2.042	6.469	7.312	7.82	2.52633	7.20033	1.51102	4.19899e-14	2.09217e-12	CYCD5-2	XP_010906285.1 cyclin-D5-1 [Elaeis guineensis]	-	-	-	-	-	-	-	--
ncbi_105038237	173	185	120	270	308	447	9.788	11.094	10.799	17.402	16.229	17.881	10.5603	17.1707	0.701291	4.23697e-14	2.10833e-12	--	XP_010912273.1 uncharacterized protein LOC105038237 [Elaeis guineensis]	-	-	-	-	-	GO:0003674//molecular_function;GO:0016787//hydrolase activity;GO:0047570//3-oxoadipate enol-lactonase activity;GO:0070205//2-succinyl-6-hydroxy-2,4-cyclohexadiene-1-carboxylate synthase activity	GO:0009234//menaquinone biosynthetic process;GO:0015979//photosynthesis;GO:0042952//beta-ketoadipate pathway	--
ncbi_105054973	2341	1958	1420	1136	1312	1474	69.357	62.286	69.007	38.872	36.317	30.985	66.8833	35.3913	-0.918251	4.40773e-14	2.19044e-12	GT-2	XP_010934944.3 LOW QUALITY PROTEIN: trihelix transcription factor GTL1-like [Elaeis guineensis]	-	-	-	-	GO:0005887//integral component of plasma membrane	GO:0015385//sodium:proton antiporter activity	GO:0006814//sodium ion transport;GO:0006883//cellular sodium ion homeostasis;GO:0006885//regulation of pH;GO:0042147//retrograde transport, endosome to Golgi	Trihelix
ncbi_105059635	836	718	494	884	1031	1292	72.926	66.384	68.544	87.842	83.758	79.685	69.2847	83.7617	0.273754	4.51142e-14	2.23904e-12	MYB1	XP_010941310.1 myb-related protein Hv1 [Elaeis guineensis]	-	-	-	-	GO:0005634//nucleus	GO:0003676//nucleic acid binding;GO:0005524//ATP binding;GO:0016818//hydrolase activity, acting on acid anhydrides, in phosphorus-containing anhydrides	GO:0006338//chromatin remodeling	MYB
ncbi_105047836	1947	1852	1213	957	1183	1491	45	45.357	44.593	25.196	25.464	24.365	44.9833	25.0083	-0.846982	5.25953e-14	2.60693e-12	CESA1	XP_010925238.1 probable cellulose synthase A catalytic subunit 1 [UDP-forming] [Elaeis guineensis]	-	-	-	-	GO:0016020//membrane	GO:0008375//acetylglucosaminyltransferase activity;GO:0016760//cellulose synthase (UDP-forming) activity;GO:0046872//metal ion binding	GO:0030244//cellulose biosynthetic process;GO:0042710//biofilm formation	--
ncbi_12079473	741504	646694	450568	895998	1096164	1555259	46278.4	42778.3	44729	63700.5	63713.4	68628.6	44595.2	65347.5	0.551242	5.26905e-14	2.60825e-12	rbcL	YP_006073112.1 ribulose bisophosphate carboxylase [Elaeis guineensis]	Metabolism;Metabolism;Metabolism;Metabolism;Metabolism	Global and overview maps;Global and overview maps;Global and overview maps;Energy metabolism;Carbohydrate metabolism	ko01100//Metabolic pathways;ko01110//Biosynthesis of secondary metabolites;ko01200//Carbon metabolism;ko00710//Carbon fixation in photosynthetic organisms;ko00630//Glyoxylate and dicarboxylate metabolism	K01601;K01601;K01601;K01601;K01601	-	GO:0000287//magnesium ion binding;GO:0016862//intramolecular oxidoreductase activity, interconverting keto- and enol-groups;GO:0016984//ribulose-bisphosphate carboxylase activity	GO:0015977//carbon fixation;GO:0019509//L-methionine salvage from methylthioadenosine	--
ncbi_105049072	33	27	21	114	107	133	2.125	1.843	2.151	8.363	6.418	6.056	2.03967	6.94567	1.76778	5.28734e-14	2.6139e-12	WRKY28	XP_010926916.1 WRKY transcription factor 28 [Elaeis guineensis]	-	-	-	-	-	GO:0003700//DNA-binding transcription factor activity;GO:0043565//sequence-specific DNA binding	GO:0006355//regulation of transcription, DNA-templated	WRKY
MSTRG.8517	61	39	48	141	163	219	2.768	1.876	3.465	7.289	6.889	7.027	2.703	7.06833	1.38681	5.36827e-14	2.65046e-12	TY3B-G	RVT_1 domain-containing protein, partial [Cephalotus follicularis]	-	-	-	-	-	-	-	--
ncbi_105054770	6680	5846	3652	6996	9257	12024	225.503	209.167	196.097	269.027	291.029	286.987	210.256	282.348	0.425328	5.48948e-14	2.70679e-12	TKL-2	XP_010934663.1 transketolase, chloroplastic [Elaeis guineensis]	Metabolism;Metabolism;Metabolism;Metabolism;Metabolism;Metabolism	Global and overview maps;Global and overview maps;Global and overview maps;Global and overview maps;Energy metabolism;Carbohydrate metabolism	ko01100//Metabolic pathways;ko01110//Biosynthesis of secondary metabolites;ko01200//Carbon metabolism;ko01230//Biosynthesis of amino acids;ko00710//Carbon fixation in photosynthetic organisms;ko00030//Pentose phosphate pathway	K00615;K00615;K00615;K00615;K00615;K00615	GO:0005737//cytoplasm;GO:0045250//cytosolic pyruvate dehydrogenase complex	GO:0004738//pyruvate dehydrogenase activity;GO:0004802//transketolase activity;GO:0008661//1-deoxy-D-xylulose-5-phosphate synthase activity	GO:0006086//acetyl-CoA biosynthetic process from pyruvate;GO:0006098//pentose-phosphate shunt;GO:0008615//pyridoxine biosynthetic process;GO:0009228//thiamine biosynthetic process;GO:0009240//isopentenyl diphosphate biosynthetic process	--
ncbi_105052949	682	593	435	746	1021	1305	24.482	22.786	24.444	31.174	33.741	32.598	23.904	32.5043	0.44338	5.78514e-14	2.84888e-12	PRCP	XP_010932235.1 lysosomal Pro-X carboxypeptidase isoform X1 [Elaeis guineensis]	-	-	-	-	-	GO:0008236//serine-type peptidase activity;GO:0016787//hydrolase activity	GO:0006508//proteolysis	--
ncbi_105057516	565	480	317	613	801	1034	15.28	13.549	13.657	18.801	20.307	19.819	14.162	19.6423	0.471941	6.31472e-14	3.10565e-12	HAK7	XP_019710413.1 LOW QUALITY PROTEIN: potassium transporter 7-like [Elaeis guineensis]	-	-	-	-	GO:0016020//membrane	GO:0015079//potassium ion transmembrane transporter activity	GO:0006813//potassium ion transport;GO:0071805//potassium ion transmembrane transport	--
ncbi_105043374	73	79	48	148	174	230	3.583	4.186	3.804	8.438	8.316	8.318	3.85767	8.35733	1.11531	6.45169e-14	3.16891e-12	HMGS	XP_010919197.1 hydroxymethylglutaryl-CoA synthase isoform X1 [Elaeis guineensis]	Metabolism;Metabolism;Metabolism;Metabolism;Metabolism	Global and overview maps;Global and overview maps;Metabolism of terpenoids and polyketides;Amino acid metabolism;Carbohydrate metabolism	ko01100//Metabolic pathways;ko01110//Biosynthesis of secondary metabolites;ko00900//Terpenoid backbone biosynthesis;ko00280//Valine, leucine and isoleucine degradation;ko00650//Butanoate metabolism	K01641;K01641;K01641;K01641;K01641	-	GO:0004315//3-oxoacyl-[acyl-carrier-protein] synthase activity;GO:0004421//hydroxymethylglutaryl-CoA synthase activity	GO:0006084//acetyl-CoA metabolic process;GO:0006633//fatty acid biosynthetic process;GO:0010142//farnesyl diphosphate biosynthetic process, mevalonate pathway	--
ncbi_105059816	1838	1649	1152	1854	2333	2880	35.596	33.99	34.967	40.293	40.581	38.052	34.851	39.642	0.18583	6.54722e-14	3.21168e-12	JMJ16	XP_010941569.1 lysine-specific demethylase JMJ18 [Elaeis guineensis]	-	-	-	-	GO:0005634//nucleus	-	-	--
MSTRG.51198	1517	1241	1043	670	835	948	13.657	11.807	14.395	6.709	7.647	6.148	13.2863	6.83467	-0.959	6.83809e-14	3.35005e-12	pol	Retrovirus-related Pol polyprotein from transposon 17.6, partial [Mucuna pruriens]	-	-	-	-	-	-	-	--
ncbi_105060883	3356	3188	1769	4084	5146	5560	499.612	501.611	418.4	692.338	712.937	584.788	473.208	663.354	0.487306	7.48291e-14	3.66123e-12	--	XP_010943044.1 Bowman-Birk type trypsin inhibitor [Elaeis guineensis]	-	-	-	-	GO:0005576//extracellular region	GO:0004867//serine-type endopeptidase inhibitor activity	-	--
ncbi_105052013	1990	1825	1091	2142	2770	3692	118.144	114.793	103.379	145.158	153.024	155.742	112.105	151.308	0.432633	7.59613e-14	3.71185e-12	AC101	XP_008781400.1 actin-101-like [Phoenix dactylifera]	-	-	-	-	-	-	-	--
ncbi_105047077	4045	3730	2286	4268	5546	7288	259.918	254.026	233.653	312.408	331.885	331.106	249.199	325.133	0.383732	7.82266e-14	3.81764e-12	SDH	XP_010924172.1 sorbitol dehydrogenase isoform X1 [Elaeis guineensis]	Metabolism;Metabolism;Metabolism	Global and overview maps;Carbohydrate metabolism;Carbohydrate metabolism	ko01100//Metabolic pathways;ko00040//Pentose and glucuronate interconversions;ko00051//Fructose and mannose metabolism	K00008;K00008;K00008	GO:0005737//cytoplasm	GO:0000286//alanine dehydrogenase activity;GO:0004024//alcohol dehydrogenase activity, zinc-dependent;GO:0008270//zinc ion binding;GO:0008743//L-threonine 3-dehydrogenase activity;GO:0015036//disulfide oxidoreductase activity;GO:0016491//oxidoreductase activity;GO:0016616//oxidoreductase activity, acting on the CH-OH group of donors, NAD or NADP as acceptor;GO:0016655//oxidoreductase activity, ac…	GO:0006113//fermentation;GO:0006522//alanine metabolic process;GO:0006567//threonine catabolic process;GO:0006790//sulfur compound metabolic process;GO:0008152//metabolic process;GO:0009404//toxin metabolic process;GO:0010127//mycothiol-dependent detoxification;GO:0019439//aromatic compound catabolic process;GO:0030494//bacteriochlorophyll biosynthetic process;GO:0046292//formaldehyde metabolic p…	--
ncbi_105042011	141	128	83	214	242	319	15.334	14.754	14.358	26.511	24.51	24.528	14.8153	25.183	0.765359	8.80402e-14	4.29106e-12	At1g56220	XP_010917413.1 dormancy-associated protein homolog 3 [Elaeis guineensis]	-	-	-	-	-	-	-	--
ncbi_105041317	0	0	0	72	109	152	0	0	0	3.564	4.271	4.555	0.001	4.13	12.0119	8.92191e-14	4.34295e-12	--	XP_029120070.1 probable LRR receptor-like serine/threonine-protein kinase At1g53440 [Elaeis guineensis]	-	-	-	-	-	GO:0005515//protein binding	-	--
ncbi_105060301	2569	2030	1472	900	1210	1618	81.401	68.025	74.27	32.487	35.612	36.189	74.5653	34.7627	-1.10097	9.06365e-14	4.4063e-12	PI4KG7	XP_010942262.1 phosphatidylinositol 4-kinase gamma 5 [Elaeis guineensis]	-	-	-	-	-	GO:0005515//protein binding	-	--
ncbi_105046043	1039	943	569	1108	1362	1752	91.408	86.567	79.346	113.205	113.155	111.564	85.7737	112.641	0.39313	9.27581e-14	4.50368e-12	RPL17	XP_010922828.1 50S ribosomal protein L17, chloroplastic [Elaeis guineensis]	Genetic Information Processing	Translation	ko03010//Ribosome	K02879	GO:0005762//mitochondrial large ribosomal subunit;GO:0005840//ribosome;GO:0022625//cytosolic large ribosomal subunit	GO:0003735//structural constituent of ribosome	GO:0006412//translation	--
ncbi_105035235	1405	1235	913	1453	1851	2361	29.296	27.581	30.346	34.467	35.986	34.522	29.0743	34.9917	0.267265	9.31874e-14	4.51876e-12	FAM214B	XP_029117717.1 uncharacterized protein LOC105035235 isoform X1 [Elaeis guineensis]	-	-	-	-	-	-	-	--
ncbi_105054994	2612	2492	1287	796	1063	1494	191.877	194.081	150.334	66.631	72.756	77.613	178.764	72.3333	-1.30532	9.77579e-14	4.73435e-12	COMT	XP_010934981.2 tricetin 3',4',5'-O-trimethyltransferase-like [Elaeis guineensis]	Metabolism;Metabolism;Metabolism;Metabolism	Global and overview maps;Global and overview maps;Biosynthesis of other secondary metabolites;Amino acid metabolism	ko01100//Metabolic pathways;ko01110//Biosynthesis of secondary metabolites;ko00940//Phenylpropanoid biosynthesis;ko00380//Tryptophan metabolism	K13066;K13066;K13066;K13066	-	GO:0008168//methyltransferase activity;GO:0008171//O-methyltransferase activity;GO:0046983//protein dimerization activity	GO:0006480//N-terminal protein amino acid methylation;GO:0016051//carbohydrate biosynthetic process	--
ncbi_105059033	189	187	129	271	369	412	5.523	5.099	5.57	7.738	7.905	7.143	5.39733	7.59533	0.492866	9.83108e-14	4.75507e-12	AHL1	XP_010940468.1 AT-hook motif nuclear-localized protein 9 [Elaeis guineensis]	-	-	-	-	-	GO:0003677//DNA binding	-	--
ncbi_105058174	211	223	103	341	376	464	16.433	18.407	12.759	30.252	27.271	25.55	15.8663	27.691	0.803448	9.88743e-14	4.77624e-12	--	XP_010939315.1 uncharacterized protein LOC105058174 [Elaeis guineensis]	-	-	-	-	-	-	-	--
ncbi_105047143	101	116	68	0	1	2	4.787	5.827	5.126	0	0.044	0.067	5.24667	0.037	-7.14773	1.01245e-13	4.88457e-12	-	-	-	-	-	-	-	-	-	-
ncbi_105057857	1839	1680	1105	1893	2411	3185	112.269	108.623	107.263	131.702	137.029	137.457	109.385	135.396	0.30777	1.02276e-13	4.92802e-12	At4g15545	XP_010938866.1 uncharacterized protein At4g15545 isoform X1 [Elaeis guineensis]	-	-	-	-	GO:0000109//nucleotide-excision repair complex;GO:0005634//nucleus;GO:0005675//transcription factor TFIIH holo complex;GO:0005940//septin ring;GO:0016021//integral component of membrane;GO:0019028//viral capsid;GO:0019031//viral envelope	GO:0003700//DNA-binding transcription factor activity;GO:0004693//cyclin-dependent protein serine/threonine kinase activity;GO:0005102//signaling receptor binding;GO:0005198//structural molecule activity;GO:0005524//ATP binding;GO:0008134//transcription factor binding;GO:0042803//protein homodimerization activity;GO:0070840//dynein complex binding	GO:0000921//septin ring assembly;GO:0006289//nucleotide-excision repair;GO:0006302//double-strand break repair;GO:0006352//DNA-templated transcription, initiation;GO:0006355//regulation of transcription, DNA-templated;GO:0007059//chromosome segregation;GO:0030155//regulation of cell adhesion;GO:0030261//chromosome condensation;GO:0030334//regulation of cell migration;GO:0045995//regulation of emb…	--
ncbi_105050121	1105	1083	636	1256	1816	2264	29.056	30.191	26.591	37.831	44.493	42.156	28.6127	41.4933	0.536226	1.12279e-13	5.40318e-12	CLC-G	XP_010928311.1 putative chloride channel-like protein CLC-g [Elaeis guineensis]	-	-	-	-	GO:0016020//membrane	GO:0005247//voltage-gated chloride channel activity	GO:0006821//chloride transport;GO:0055085//transmembrane transport	--
ncbi_105038573	56	58	31	131	135	204	6.025	6.614	5.305	16.056	13.527	15.519	5.98133	15.034	1.32969	1.19924e-13	5.76378e-12	HSP22.0	XP_010912722.1 22.0 kDa class IV heat shock protein [Elaeis guineensis]	Genetic Information Processing	Folding, sorting and degradation	ko04141//Protein processing in endoplasmic reticulum	K13993	-	-	-	--
ncbi_105040890	7531	6313	4807	7608	9529	12062	99.482	88.82	100.721	114.056	116.412	111.878	96.341	114.115	0.244271	1.21592e-13	5.83655e-12	TSS	XP_019704842.1 LOW QUALITY PROTEIN: protein TSS [Elaeis guineensis]	-	-	-	-	-	GO:0005515//protein binding	-	--
ncbi_105050415	1658	1565	1057	1791	2472	2831	22.523	23.197	22.447	25.749	29.719	23.888	22.7223	26.452	0.219266	1.21813e-13	5.83982e-12	CRYD	XP_010928716.1 cryptochrome DASH, chloroplastic/mitochondrial isoform X1 [Elaeis guineensis]	-	-	-	-	-	GO:0003904//deoxyribodipyrimidine photo-lyase activity	GO:0006281//DNA repair	--
ncbi_105059534	2130	1984	1231	2220	2841	3450	53.447	52.195	47.583	62.291	65.218	60.795	51.075	62.768	0.297412	1.24741e-13	5.97263e-12	--	XP_029119160.1 uncharacterized protein LOC105059534 isoform X2 [Elaeis guineensis]	-	-	-	-	-	-	-	--
ncbi_105054280	1119	981	579	1210	1647	2054	37.334	34.165	30.421	46.049	51.506	49.523	33.9733	49.026	0.529144	1.30469e-13	6.23905e-12	PGMP	XP_010934074.1 phosphoglucomutase, chloroplastic [Elaeis guineensis]	Metabolism;Metabolism;Metabolism;Metabolism;Metabolism;Metabolism;Metabolism;Metabolism	Global and overview maps;Global and overview maps;Carbohydrate metabolism;Carbohydrate metabolism;Carbohydrate metabolism;Nucleotide metabolism;Carbohydrate metabolism;Carbohydrate metabolism	ko01100//Metabolic pathways;ko01110//Biosynthesis of secondary metabolites;ko00010//Glycolysis / Gluconeogenesis;ko00500//Starch and sucrose metabolism;ko00520//Amino sugar and nucleotide sugar metabolism;ko00230//Purine metabolism;ko00030//Pentose phosphate pathway;ko00052//Galactose metabolism	K01835;K01835;K01835;K01835;K01835;K01835;K01835;K01835	-	GO:0004614//phosphoglucomutase activity;GO:0008966//phosphoglucosamine mutase activity;GO:0016868//intramolecular transferase activity, phosphotransferases	GO:0005975//carbohydrate metabolic process;GO:0009103//lipopolysaccharide biosynthetic process;GO:0009252//peptidoglycan biosynthetic process;GO:0071704//organic substance metabolic process	--
ncbi_105044117	555	530	369	630	799	1069	30.298	31.175	32.632	38.608	42.614	43.754	31.3683	41.6587	0.409308	1.30869e-13	6.2503e-12	ROMT	XP_019705598.1 trans-resveratrol di-O-methyltransferase [Elaeis guineensis]	-	-	-	-	GO:0005576//extracellular region	GO:0008168//methyltransferase activity;GO:0008171//O-methyltransferase activity;GO:0008757//S-adenosylmethionine-dependent methyltransferase activity;GO:0030414//peptidase inhibitor activity	GO:0006412//translation;GO:0006480//N-terminal protein amino acid methylation;GO:0009102//biotin biosynthetic process;GO:0016051//carbohydrate biosynthetic process;GO:0018364//peptidyl-glutamine methylation	--
ncbi_105052912	318	244	192	112	103	131	13.24	10.768	12.716	5.312	3.994	3.856	12.2413	4.38733	-1.48034	1.31475e-13	6.27138e-12	At4g06744	XP_010932202.1 uncharacterized protein At4g06744 [Elaeis guineensis]	-	-	-	-	-	GO:0005515//protein binding	-	--
ncbi_105033755	774	649	411	312	359	450	28.922	25.703	24.43	13.281	12.494	11.89	26.3517	12.555	-1.06963	1.34123e-13	6.38968e-12	SBT1.2	XP_010906967.1 subtilisin-like protease SBT1.2 [Elaeis guineensis]	-	-	-	-	-	GO:0008236//serine-type peptidase activity	GO:0006508//proteolysis;GO:0009306//protein secretion	--
ncbi_105054582	920	842	510	1011	1467	1819	27.852	28.784	24.458	34.834	40.992	38.583	27.0313	38.1363	0.496533	1.43203e-13	6.81369e-12	MFSD12	XP_010934434.1 major facilitator superfamily domain-containing protein 12 isoform X1 [Elaeis guineensis]	-	-	-	-	GO:0016021//integral component of membrane	GO:0015486//glycoside-pentoside-hexuronide:cation symporter activity;GO:0022857//transmembrane transporter activity	GO:0006812//cation transport;GO:0008643//carbohydrate transport;GO:0055085//transmembrane transport	--
ncbi_105051395	610	572	402	702	790	987	27.438	27.479	27.73	35.696	32.858	31.636	27.549	33.3967	0.277704	1.48008e-13	7.03353e-12	PPXII	XP_010930131.1 protoporphyrinogen oxidase, mitochondrial isoform X1 [Elaeis guineensis]	Metabolism;Metabolism;Metabolism	Global and overview maps;Global and overview maps;Metabolism of cofactors and vitamins	ko01100//Metabolic pathways;ko01110//Biosynthesis of secondary metabolites;ko00860//Porphyrin metabolism	K00231;K00231;K00231	GO:0009342//glutamate synthase complex (NADPH)	GO:0003824//catalytic activity;GO:0004148//dihydrolipoyl dehydrogenase activity;GO:0004355//glutamate synthase (NADPH) activity;GO:0004499//N,N-dimethylaniline monooxygenase activity;GO:0004729//oxygen-dependent protoporphyrinogen oxidase activity;GO:0004791//thioredoxin-disulfide reductase activity;GO:0015036//disulfide oxidoreductase activity;GO:0016166//phytoene dehydrogenase activity;GO:00164…	GO:0006096//glycolytic process;GO:0006537//glutamate biosynthetic process;GO:0006631//fatty acid metabolic process;GO:0006744//ubiquinone biosynthetic process;GO:0006779//porphyrin-containing compound biosynthetic process;GO:0006790//sulfur compound metabolic process;GO:0006805//xenobiotic metabolic process;GO:0009228//thiamine biosynthetic process;GO:0009398//FMN biosynthetic process;GO:0015995/…	--
ncbi_105056668	527	495	374	613	771	983	6.139	6.236	6.75	8.74	9.102	8.667	6.375	8.83633	0.471023	1.48455e-13	7.04594e-12	FAB1B	XP_010937259.1 1-phosphatidylinositol-3-phosphate 5-kinase FAB1B isoform X1 [Elaeis guineensis]	Metabolism;Cellular Processes;Metabolism;Environmental Information Processing	Global and overview maps;Transport and catabolism;Carbohydrate metabolism;Signal transduction	ko01100//Metabolic pathways;ko04145//Phagosome;ko00562//Inositol phosphate metabolism;ko04070//Phosphatidylinositol signaling system	K00921;K00921;K00921;K00921	-	GO:0005524//ATP binding;GO:0016307//phosphatidylinositol phosphate kinase activity;GO:0016887//ATP hydrolysis activity;GO:0046872//metal ion binding	GO:0046488//phosphatidylinositol metabolic process	--
ncbi_105060505	184	156	113	243	330	392	10.82	10.112	10.463	17.187	18.894	16.516	10.465	17.5323	0.744446	1.55378e-13	7.36536e-12	FBA5	XP_010942543.1 fructose-bisphosphate aldolase 5, cytosolic [Elaeis guineensis]	Metabolism;Metabolism;Metabolism;Metabolism;Metabolism;Metabolism;Metabolism;Metabolism	Global and overview maps;Global and overview maps;Global and overview maps;Global and overview maps;Carbohydrate metabolism;Energy metabolism;Carbohydrate metabolism;Carbohydrate metabolism	ko01100//Metabolic pathways;ko01110//Biosynthesis of secondary metabolites;ko01200//Carbon metabolism;ko01230//Biosynthesis of amino acids;ko00010//Glycolysis / Gluconeogenesis;ko00710//Carbon fixation in photosynthetic organisms;ko00051//Fructose and mannose metabolism;ko00030//Pentose phosphate pathway	K01623;K01623;K01623;K01623;K01623;K01623;K01623;K01623	-	GO:0004332//fructose-bisphosphate aldolase activity	GO:0006096//glycolytic process	--
ncbi_105035599	1120	953	704	1151	1418	1744	23.568	24.278	22.899	28.213	28.145	26.678	23.5817	27.6787	0.231109	1.55788e-13	7.37559e-12	AIRP2	XP_010909501.1 E3 ubiquitin-protein ligase AIRP2 isoform X1 [Elaeis guineensis]	-	-	-	-	GO:0000109//nucleotide-excision repair complex;GO:0005680//anaphase-promoting complex	GO:0008270//zinc ion binding;GO:0046872//metal ion binding;GO:0061630//ubiquitin protein ligase activity;GO:0097602//cullin family protein binding	GO:0006289//nucleotide-excision repair;GO:0031145//anaphase-promoting complex-dependent catabolic process	--
ncbi_105057759	592	528	349	646	805	959	18.595	17.578	17.437	23.114	23.549	21.298	17.87	22.6537	0.342205	1.56129e-13	7.38254e-12	ISA2	XP_010938750.1 isoamylase 2, chloroplastic [Elaeis guineensis]	Metabolism;Metabolism;Metabolism	Global and overview maps;Global and overview maps;Carbohydrate metabolism	ko01100//Metabolic pathways;ko01110//Biosynthesis of secondary metabolites;ko00500//Starch and sucrose metabolism	K01214;K01214;K01214	-	GO:0003824//catalytic activity;GO:0004133//glycogen debranching enzyme activity;GO:0004553//hydrolase activity, hydrolyzing O-glycosyl compounds;GO:0008788//alpha,alpha-phosphotrehalase activity;GO:0016798//hydrolase activity, acting on glycosyl bonds;GO:0047471//maltose alpha-D-glucosyltransferase activity;GO:0051060//pullulanase activity	GO:0005975//carbohydrate metabolic process;GO:0005980//glycogen catabolic process;GO:0005983//starch catabolic process;GO:0005991//trehalose metabolic process;GO:0005992//trehalose biosynthetic process;GO:0051678//pullulan catabolic process	--
ncbi_105046981	37737	34092	21475	39400	49845	65184	2853.45	2732.28	2583.16	3393.73	3510	3484.86	2722.96	3462.86	0.346788	1.56824e-13	7.40619e-12	LHCB4.2	XP_010924043.1 chlorophyll a-b binding protein CP29.2, chloroplastic [Elaeis guineensis]	Metabolism;Metabolism	Global and overview maps;Energy metabolism	ko01100//Metabolic pathways;ko00196//Photosynthesis - antenna proteins	K08915;K08915	-	-	-	--
ncbi_105038382	1078	961	674	1104	1340	1756	36.79	35.097	37.647	44.085	42.63	42.553	36.5113	43.0893	0.238986	1.694e-13	7.9837e-12	LACS9	XP_010912477.1 long chain acyl-CoA synthetase 9, chloroplastic [Elaeis guineensis]	Metabolism;Cellular Processes;Metabolism;Metabolism;Metabolism	Global and overview maps;Transport and catabolism;Global and overview maps;Lipid metabolism;Lipid metabolism	ko01100//Metabolic pathways;ko04146//Peroxisome;ko01212//Fatty acid metabolism;ko00061//Fatty acid biosynthesis;ko00071//Fatty acid degradation	K01897;K01897;K01897;K01897;K01897	-	GO:0003987//acetate-CoA ligase activity;GO:0004043//L-aminoadipate-semialdehyde dehydrogenase activity;GO:0008668//(2,3-dihydroxybenzoyl)adenylate synthase activity;GO:0008756//o-succinylbenzoate-CoA ligase activity;GO:0030729//acetoacetate-CoA ligase activity;GO:0047473//D-alanine [D-alanyl carrier protein] ligase activity;GO:0050218//propionate-CoA ligase activity	GO:0009234//menaquinone biosynthetic process;GO:0019287//isopentenyl diphosphate biosynthetic process, mevalonate pathway;GO:0019290//siderophore biosynthetic process;GO:0019350//teichoic acid biosynthetic process;GO:0019427//acetyl-CoA biosynthetic process from acetate;GO:0019878//lysine biosynthetic process via aminoadipic acid	--
ncbi_105052527	619	554	331	724	1009	1070	21.815	20.18	17.922	27.78	33.141	25.864	19.9723	28.9283	0.53448	1.69473e-13	7.9837e-12	MHX1	XP_019708732.1 magnesium/proton exchanger 1 [Elaeis guineensis]	-	-	-	-	GO:0005887//integral component of plasma membrane;GO:0016021//integral component of membrane	GO:0005432//calcium:sodium antiporter activity	GO:0006814//sodium ion transport;GO:0006816//calcium ion transport;GO:0006874//cellular calcium ion homeostasis;GO:0006883//cellular sodium ion homeostasis;GO:0055085//transmembrane transport	--
ncbi_105057661	358	353	217	438	613	832	34.02	35.542	32.73	40.758	48.937	49.23	34.0973	46.3083	0.441613	1.7482e-13	8.22541e-12	--	XP_010938636.1 uncharacterized protein LOC105057661 [Elaeis guineensis]	-	-	-	-	-	-	-	--
ncbi_105047954	689	571	370	739	868	1117	44.7	39.6	38.43	54.88	52.874	51.67	40.91	53.1413	0.377381	1.81228e-13	8.51636e-12	GATA22	XP_010925416.1 putative GATA transcription factor 22 [Elaeis guineensis]	-	-	-	-	-	GO:0008270//zinc ion binding;GO:0043565//sequence-specific DNA binding	GO:0006355//regulation of transcription, DNA-templated	GATA
ncbi_105043483	830	772	485	937	1064	1266	45.322	44.68	42.125	58.284	54.109	48.877	44.0423	53.7567	0.287553	1.91158e-13	8.97194e-12	MGL	XP_010919347.1 methionine gamma-lyase [Elaeis guineensis]	Metabolism;Metabolism;Metabolism	Global and overview maps;Amino acid metabolism;Metabolism of other amino acids	ko01100//Metabolic pathways;ko00270//Cysteine and methionine metabolism;ko00450//Selenocompound metabolism	K01761;K01761;K01761	-	GO:0003824//catalytic activity;GO:0003961//O-acetylhomoserine aminocarboxypropyltransferase activity;GO:0004121//cystathionine beta-lyase activity;GO:0004124//cysteine synthase activity;GO:0008710//8-amino-7-oxononanoate synthase activity;GO:0015098//molybdate ion transmembrane transporter activity;GO:0016765//transferase activity, transferring alkyl or aryl (other than methyl) groups;GO:0016829/…	GO:0006520//cellular amino acid metabolic process;GO:0008652//cellular amino acid biosynthetic process;GO:0009058//biosynthetic process;GO:0009086//methionine biosynthetic process;GO:0009087//methionine catabolic process;GO:0009093//cysteine catabolic process;GO:0009102//biotin biosynthetic process;GO:0015689//molybdate ion transport;GO:0016226//iron-sulfur cluster assembly;GO:0019344//cysteine b…	--
ncbi_105044820	1166	1130	770	506	651	887	23.896	24.545	25.1	11.813	12.425	12.852	24.5137	12.3633	-0.987519	2.03238e-13	9.52711e-12	CIP7	XP_010921151.1 COP1-interacting protein 7 [Elaeis guineensis]	-	-	-	-	-	-	-	--
ncbi_105056925	829	758	548	885	1052	1335	21.566	20.801	21.775	25.297	24.861	23.667	21.3807	24.6083	0.20284	2.0372e-13	9.53798e-12	TBP1	XP_029123934.1 telomere repeat-binding protein 2 isoform X1 [Elaeis guineensis]	-	-	-	-	-	GO:0005515//protein binding	-	--
ncbi_105035473	369	341	235	441	508	663	22.855	22.009	24.592	32.005	30.854	30.489	23.152	31.116	0.42652	2.11461e-13	9.8882e-12	rub	XP_010909344.1 uncharacterized protein LOC105035473 [Elaeis guineensis]	-	-	-	-	-	GO:0003676//nucleic acid binding;GO:0005506//iron ion binding;GO:0008270//zinc ion binding;GO:0016151//nickel cation binding	GO:0006351//transcription, DNA-templated;GO:0051604//protein maturation	--
ncbi_105034000	254	259	155	335	402	523	42.328	49.723	44.675	60.498	50.887	51.598	45.5753	54.3277	0.253434	2.18833e-13	1.02204e-11	--	XP_010907321.1 uncharacterized protein LOC105034000 [Elaeis guineensis]	-	-	-	-	-	-	-	--
ncbi_105040161	507	387	244	581	849	931	49.031	39.738	36.551	64.17	76.245	64.333	41.7733	68.2493	0.708233	2.20725e-13	1.02961e-11	At1g52590	XP_029118909.1 DCC family protein At1g52590, chloroplastic isoform X1 [Elaeis guineensis]	-	-	-	-	-	GO:0004315//3-oxoacyl-[acyl-carrier-protein] synthase activity	GO:0006633//fatty acid biosynthetic process	--
ncbi_105035674	148	132	99	212	283	342	4.069	3.846	4.329	6.639	7.246	6.648	4.08133	6.84433	0.745869	2.21686e-13	1.03282e-11	-	-	-	-	-	-	-	-	-	-
ncbi_105044824	343	347	256	143	174	204	8.997	9.651	10.685	4.276	4.247	3.782	9.77767	4.10167	-1.25328	2.26997e-13	1.05627e-11	IRK	NP_001290509.1 probably inactive leucine-rich repeat receptor-like protein kinase At3g28040 precursor [Elaeis guineensis]	-	-	-	-	-	GO:0004672//protein kinase activity;GO:0005515//protein binding;GO:0005524//ATP binding	GO:0006468//protein phosphorylation	--
[truncated: 38,142 more rows]

## Sheet: CK-vs-cold1.all.annot
id	CK-1_count	CK-2_count	CK-3_count	cold1-1_count	cold1-2_count	cold1-3_count	CK-1_tpm	CK-2_tpm	CK-3_tpm	cold1-1_tpm	cold1-2_tpm	cold1-3_tpm	CK_mean	cold1_mean	log2(fc)	PValue	FDR	Symbol	Description	KEGG_A_class	KEGG_B_class	Pathway	K_ID	GO Component	GO Function	GO Process	TF_family
[truncated: 38,959 more rows]

[truncated: 3 more sheets: CK-vs-cold2.all.annot, CK-vs-cold4.all.annot, CK-vs-cold8.all.annot]
