# Supplementary material for: Regulatory roles of noncoding RNAs in oil palm response to cold stress
Source: Front Plant Sci. 2025 Oct 22;16:1685230. doi: 10.3389/fpls.2025.1685230 (PMC12587301; doi:10.3389/fpls.2025.1685230)
Supplement: Supplementary file 2 [file DataSheet2.zip › Table S8.xls]

## Sheet: CK-vs-cold 0.5
Table S6. KEGG pathway enrichment analysis of differentially expressed genes (DEGs)
KEGG_A_class	KEGG_B_class	Pathway	CK-vs-cold 0.5 (283)	All (6764)	Pvalue	Qvalue	Pathway ID	Genes	K_IDs
Metabolism	Biosynthesis of other secondary metabolites	Flavonoid biosynthesis	17	65	6.96408e-10	6.89444e-08	ko00941	ncbi_105032764(CYP75A1);ncbi_105033295(DFR);ncbi_105034344(SALAT);ncbi_105034618(CHS3);ncbi_105035639(ANR);ncbi_105035842(LDOX);ncbi_105036168(CYP75A1);ncbi_105036364(CHS3);ncbi_105041053(LAR);ncbi_105045491(CYP75A5);ncbi_105048473(ANT18);ncbi_105051182(N4OMT);ncbi_105054281(LDOX);ncbi_105054663(F3H-2);ncbi_105055971(CYP75B137);ncbi_105059410(F3H-1);ncbi_105060373(CHS1)	K13083+K13082+K13065+K00660+K08695+K05277+K13083+K00660+K13081+K13083+K13082+K00588+K05277+K00475+K05280+K00475+K00660
Genetic Information Processing	Folding, sorting and degradation	Protein processing in endoplasmic reticulum	41	434	5.33464e-07	2.64064e-05	ko04141	ncbi_105032307(HSP70);ncbi_105033976(HSP26.5);ncbi_105036952(HSP23.6);ncbi_105038569(HSP22.7);ncbi_105038573(HSP22.0);ncbi_105038674(HSP70);ncbi_105040381(HSP17.9-D);ncbi_105040382(HSP17.7);ncbi_105040640(MNS3);ncbi_105041255(HSP18.5-C);ncbi_105041256(HSP18.5-C);ncbi_105041257(HSP16.9B);ncbi_105041935(HSP23);ncbi_105042017(HSP17.4B);ncbi_105042708(HSP26.7);ncbi_105042770(HSP70);ncbi_105044427(HSP…	K03283+K13993+K13993+K13993+K13993+K03283+K13993+K13993+K23741+K13993+K13993+K13993+K13993+K13993+K13993+K03283+K03283+K08057+K03283+K03283+K13993+K13993+K04079+K04079+K13993+K03283+K10636+K04079+K13993+K03283+K04079+K06689+K10839+K14011+K14011+K14011+K13993+K10839+K14011+K13993+K10839
Metabolism	Biosynthesis of other secondary metabolites	Phenylpropanoid biosynthesis	17	154	0.000221267	0.0073018	ko00940	ncbi_105033254(PER51);ncbi_105034344(SALAT);ncbi_105037617(COMT);ncbi_105040594(PER52);ncbi_105040598(PER70);ncbi_105043250(GSVIVT00037159001);ncbi_105044786(PNC1);ncbi_105044789(GSVIVT00023967001);ncbi_105050729(CCR1);ncbi_105051182(N4OMT);ncbi_105051742(PER43);ncbi_105052647(PER3);ncbi_105054951(COMT);ncbi_105054994(COMT);ncbi_105056486(pod);ncbi_105056778(PER17);MSTRG.32557(COMT1)	K00430+K13065+K13066+K00430+K00430+K00430+K00430+K00430+K09753+K00588+K00430+K00430+K13066+K13066+K00430+K00430+K13066
Metabolism	Global and overview maps	Metabolic pathways	152	3038	0.00149121	0.0363752	ko01100	ncbi_105031978(ACA7);ncbi_105032448(Os04g0379900);ncbi_105032905(LACS6);ncbi_105033054(At5g34940);ncbi_105033146(PG2);ncbi_105033254(PER51);ncbi_105033295(DFR);ncbi_105033532(DLD);ncbi_105033627(SETH3);ncbi_105033846(CAT1);ncbi_105033928(CYP86A2);ncbi_105034344(SALAT);ncbi_105034618(CHS3);ncbi_105034775(CMT2);ncbi_105034991(V2);ncbi_105035502(DJ1D);ncbi_105035516(Smt1-1);ncbi_105035639(ANR);ncbi_…	K01674+K03921+K01897+K07964+K01184+K00430+K13082+K00102+K06041+K03781+K15398+K13065+K00660+K00558+K00942+K18881+K00559+K08695+K01897+K05277+K00660+K01183+K09840+K20623+K00968+K13066+K06617+K05359+K14190+K01183+K00053+K05933+K12930+K22596+K18819+K22849+K00469+K19355+K00430+K00430+K23741+K09832+K01897+K00799+K15728+K00026+K03661+K22374+K01051+K01835+K13679+K01703+K04120+K15398+K00430+K01583+K01641+…
Metabolism	Lipid metabolism	Cutin, suberine and wax biosynthesis	6	32	0.00183713	0.0363752	ko00073	ncbi_105032701(CYP86B1);ncbi_105033629(HTH);ncbi_105033928(CYP86A2);ncbi_105042911(CYP86A2);ncbi_105047658(HTH);ncbi_105059016(CYP77A2)	K15402+K15403+K15398+K15398+K15403+K21995
Metabolism	Biosynthesis of other secondary metabolites	Flavone and flavonol biosynthesis	4	16	0.00366331	0.0604446	ko00944	ncbi_105032764(CYP75A1);ncbi_105036168(CYP75A1);ncbi_105045491(CYP75A5);ncbi_105055971(CYP75B137)	K13083+K13083+K13083+K05280
Metabolism	Global and overview maps	Biosynthesis of secondary metabolites	93	1759	0.00515119	0.0728525	ko01110	ncbi_105032764(CYP75A1);ncbi_105033254(PER51);ncbi_105033295(DFR);ncbi_105033846(CAT1);ncbi_105034257(CKX3);ncbi_105034344(SALAT);ncbi_105034618(CHS3);ncbi_105035516(Smt1-1);ncbi_105035639(ANR);ncbi_105035842(LDOX);ncbi_105036103(At5g58770);ncbi_105036168(CYP75A1);ncbi_105036292(SALR);ncbi_105036364(CHS3);ncbi_105036563(NCED1);ncbi_105037389(CYP92C6);ncbi_105037617(COMT);ncbi_105038203(ADT6);ncbi…	K13083+K00430+K13082+K03781+K00279+K13065+K00660+K00559+K08695+K05277+K11778+K13083+K15095+K00660+K09840+K20623+K13066+K05359+K14190+K00053+K05933+K12930+K13496+K00430+K00430+K09832+K13081+K15728+K00026+K22374+K01835+K13679+K01703+K04120+K00430+K01641+K00430+K00430+K13508+K13083+K10258+K13508+K10046+K00053+K13082+K14190+K01087+K01047+K00422+K01853+K01623+K09753+K00588+K10251+K00134+K00454+K00430+…
Organismal Systems	Environmental adaptation	Circadian rhythm - plant	8	70	0.00843908	0.104434	ko04712	ncbi_105034618(CHS3);ncbi_105036364(CHS3);ncbi_105037463(HD3A);ncbi_105040114(PIL15);ncbi_105040132(PHYA);ncbi_105040182(HY5);ncbi_105040294(GI);ncbi_105060373(CHS1)	K00660+K00660+K16223+K12126+K12120+K16241+K12124+K00660
Metabolism	Biosynthesis of other secondary metabolites	Tropane, piperidine and pyridine alkaloid biosynthesis	5	35	0.014341	0.157751	ko00960	ncbi_105034618(CHS3);ncbi_105036364(CHS3);ncbi_105052200(At5g06060);ncbi_105059924(NAAT1);ncbi_105060373(CHS1)	K00660+K00660+K08081+K00815+K00660
Metabolism	Carbohydrate metabolism	Amino sugar and nucleotide sugar metabolism	13	162	0.017887	0.177081	ko00520	ncbi_105036436(CHIT3);ncbi_105038621(EP3);ncbi_105042097(PGM1);ncbi_105046574(GME-1);ncbi_105051464(EP3);ncbi_105056534(Xyl2);ncbi_105056575(GAUT9);ncbi_105057468(UXS2);ncbi_105058153(UGD5);ncbi_105058323(GAUT9);ncbi_105059585(CYT1);ncbi_109504740(Cht1);ncbi_109504788(EP3)	K01183+K01183+K01835+K10046+K01183+K15920+K13648+K08678+K00012+K13648+K00966+K20547+K01183
Metabolism	Carbohydrate metabolism	Ascorbate and aldarate metabolism	7	77	0.0413478	0.352653	ko00053	ncbi_105038499(VTC2);ncbi_105040492(Os06g0561000);ncbi_105044047(APX4);ncbi_105046574(GME-1);ncbi_105047303(Os06g0561000);ncbi_105048537(VTC2);ncbi_105058153(UGD5)	K14190+K00469+K00434+K10046+K00469+K14190+K00012
Metabolism	Amino acid metabolism	Valine, leucine and isoleucine biosynthesis	3	19	0.0427459	0.352653	ko00290	ncbi_105038981(Os05g0573700);ncbi_105042511(IIL1);ncbi_105047589(Os05g0573700)	K00053+K01703+K00053
Metabolism	Biosynthesis of other secondary metabolites	Biosynthesis of various plant secondary metabolites	5	55	0.0787951	0.540763	ko00999	ncbi_105041916(COR2);ncbi_105056277(TOGT1);ncbi_105056367(COR2);ncbi_105061258(BGLU12);MSTRG.9014(COR2)	K22374+K23260+K22374+K01188+K22374
Environmental Information Processing	Signal transduction	Plant hormone signal transduction	19	322	0.0806454	0.540763	ko04075	ncbi_105032594(BSK5);ncbi_105033286(HK4);ncbi_105033626(PIL13);ncbi_105040112(IAA4);ncbi_105040114(PIL15);ncbi_105047258(ARF15);ncbi_105047357(IAA27);ncbi_105047907(BRI1);ncbi_105048054(IAA6);ncbi_105048226(GH3.5);ncbi_105049189(XTH23);ncbi_105050361(GH3.1);ncbi_105050710(RR22);ncbi_105050826(XTH22);ncbi_105052902(SAUR71);ncbi_105053062(TIFY10A);ncbi_105058925(RR6);ncbi_105060073(PRMS);MSTRG.4804…	K14500+K14489+K16189+K14484+K12126+K14486+K14484+K13415+K14484+K14506+K14504+K14487+K14491+K14504+K14488+K13464+K14492+K13449+K14432
Metabolism	Biosynthesis of other secondary metabolites	Anthocyanin biosynthesis	1	2	0.0819337	0.540763	ko00942	ncbi_105039250(UFGT)	K12930
Metabolism	Amino acid metabolism	Tryptophan metabolism	6	74	0.0883975	0.54696	ko00380	ncbi_105033846(CAT1);ncbi_105037617(COMT);ncbi_105053326(7OMT);ncbi_105054951(COMT);ncbi_105054994(COMT);MSTRG.32557(COMT1)	K03781+K13066+K22588+K13066+K13066+K13066
Metabolism	Lipid metabolism	Biosynthesis of unsaturated fatty acids	3	28	0.110163	0.641536	ko01040	ncbi_105032448(Os04g0379900);ncbi_105045679(--);ncbi_105051318(KCR1)	K03921+K10258+K10251
Metabolism	Metabolism of terpenoids and polyketides	Zeatin biosynthesis	3	30	0.128642	0.707533	ko00908	ncbi_105034257(CKX3);ncbi_105040215(UGT73E1);ncbi_105053404(CKX5)	K00279+K13496+K00279
Metabolism	Metabolism of terpenoids and polyketides	Sesquiterpenoid and triterpenoid biosynthesis	2	16	0.142572	0.740973	ko00909	ncbi_105032396(ZSS1);ncbi_105061253(SQE1)	K15803+K00511
Metabolism	Glycan biosynthesis and metabolism	Glycosphingolipid biosynthesis - lacto and neolacto series	1	4	0.157176	0.740973	ko00601	ncbi_105055492(At4g19900)	K01988
Metabolism	Metabolism of terpenoids and polyketides	Monoterpenoid biosynthesis	1	4	0.157176	0.740973	ko00902	ncbi_105036292(SALR)	K15095
Metabolism	Glycan biosynthesis and metabolism	Glycosaminoglycan degradation	2	19	0.187605	0.775006	ko00531	ncbi_105033054(At5g34940);ncbi_105049420(At5g34940)	K07964+K07964
Metabolism	Biosynthesis of other secondary metabolites	Glucosinolate biosynthesis	1	5	0.19246	0.775006	ko00966	ncbi_105042511(IIL1)	K01703
Metabolism	Global and overview maps	Fatty acid metabolism	6	94	0.199698	0.775006	ko01212	ncbi_105032448(Os04g0379900);ncbi_105032905(LACS6);ncbi_105035642(LACS2);ncbi_105040700(LACS4);ncbi_105045679(--);ncbi_105051318(KCR1)	K03921+K01897+K01897+K01897+K10258+K10251
Metabolism	Carbohydrate metabolism	Galactose metabolism	4	56	0.205883	0.775006	ko00052	ncbi_105038175(RFS1);ncbi_105040002(GOLS1);ncbi_105042097(PGM1);ncbi_105048264(GOLS1)	K06617+K18819+K01835+K18819
Organismal Systems	Environmental adaptation	Plant-pathogen interaction	16	305	0.206965	0.775006	ko04626	ncbi_105032244(CNGC4);ncbi_105040088(PTI1);ncbi_105041792(CPK15);ncbi_105045551(CML35);ncbi_105047519(RBOHA);ncbi_105048808(CML46);ncbi_105050014(HSP81-1);ncbi_105050052(HSP90-2);ncbi_105053120(RPS5);ncbi_105053322(RPS5);ncbi_105054741(HSP83A);ncbi_105056670(RPM1);ncbi_105057333(CP1);ncbi_105059479(HSP83A);ncbi_105060073(PRMS);MSTRG.14259(CBP)	K05391+K13436+K13412+K13448+K13447+K02183+K04079+K04079+K13459+K13459+K04079+K13457+K02183+K04079+K13449+K13448
Metabolism	Energy metabolism	Nitrogen metabolism	3	38	0.211365	0.775006	ko00910	ncbi_105031978(ACA7);ncbi_105048068(BCA2);ncbi_105060899(NIR)	K01674+K01673+K00366
Cellular Processes	Transport and catabolism	Endocytosis	11	204	0.23439	0.790698	ko04144	ncbi_105032307(HSP70);ncbi_105038674(HSP70);ncbi_105042770(HSP70);ncbi_105044203(ARPC2B);ncbi_105044427(HSP70);ncbi_105045690(HSP70);ncbi_105045696(HSP70-4);ncbi_105048729(PIP5K2);ncbi_105050739(HSP70);ncbi_105052823(RHN1);ncbi_105056954(HSP70)	K03283+K03283+K03283+K05758+K03283+K03283+K03283+K00889+K03283+K07889+K03283
Metabolism	Metabolism of terpenoids and polyketides	Brassinosteroid biosynthesis	2	23	0.249967	0.790698	ko00905	ncbi_105037389(CYP92C6);ncbi_105053081(CYP92C6)	K20623+K20623
Metabolism	Carbohydrate metabolism	Starch and sucrose metabolism	9	167	0.264608	0.790698	ko00500	ncbi_105042097(PGM1);ncbi_105042450(WAXY);ncbi_105044696(At2g44550);ncbi_105045147(At4g02290);ncbi_105046839(At1g11820);ncbi_105048615(TPP6);ncbi_105053174(TPS6);ncbi_105060892(AMY1.3);ncbi_105061258(BGLU12)	K01835+K13679+K01179+K01179+K19891+K01087+K16055+K01176+K01188
Environmental Information Processing	Signal transduction	MAPK signaling pathway - plant	10	189	0.267048	0.790698	ko04016	ncbi_105033846(CAT1);ncbi_105041842(ER1);ncbi_105047519(RBOHA);ncbi_105048571(MAPKKK18);ncbi_105048808(CML46);ncbi_105051411(OXI1);ncbi_105057333(CP1);ncbi_105059353(SIK1);ncbi_105060073(PRMS);ncbi_109504740(Cht1)	K03781+K20718+K13447+K20716+K02183+K20714+K02183+K20718+K13449+K20547
Metabolism	Metabolism of cofactors and vitamins	Pantothenate and CoA biosynthesis	3	43	0.267713	0.790698	ko00770	ncbi_105038981(Os05g0573700);ncbi_105047589(Os05g0573700);ncbi_105059362(PAO3)	K00053+K00053+K17839
Metabolism	Carbohydrate metabolism	Inositol phosphate metabolism	5	84	0.274639	0.790698	ko00562	ncbi_105040492(Os06g0561000);ncbi_105044614(PLC4);ncbi_105047303(Os06g0561000);ncbi_105048729(PIP5K2);ncbi_105054920(IP5P2)	K00469+K05857+K00469+K00889+K24221
Metabolism	Metabolism of other amino acids	Glutathione metabolism	7	126	0.274962	0.790698	ko00480	ncbi_105039351(GGCT2;2);ncbi_105041057(Mgst3);ncbi_105044047(APX4);ncbi_105046782(PARC);ncbi_105050890(GGCT2;1);ncbi_105057829(GSTU7);ncbi_105058893(GSTF12)	K22596+K00799+K00434+K00799+K22596+K00799+K00799
Metabolism	Lipid metabolism	Glycerophospholipid metabolism	7	129	0.29486	0.790698	ko00564	ncbi_105037555(CCT2);ncbi_105041372(PAH2);ncbi_105044984(GPAT3);ncbi_105046257(GPAT6);ncbi_105048738(PLA2-III);ncbi_105050243(At1g74320);ncbi_105051040(GDPD1)	K00968+K15728+K13508+K13508+K01047+K14156+K18696
Metabolism	Biosynthesis of other secondary metabolites	Isoquinoline alkaloid biosynthesis	2	26	0.297184	0.790698	ko00950	ncbi_105048962(AS1);ncbi_105059924(NAAT1)	K00422+K00815
Metabolism	Lipid metabolism	Fatty acid biosynthesis	4	67	0.307526	0.790698	ko00061	ncbi_105032448(Os04g0379900);ncbi_105032905(LACS6);ncbi_105035642(LACS2);ncbi_105040700(LACS4)	K03921+K01897+K01897+K01897
Metabolism	Biosynthesis of other secondary metabolites	Stilbenoid, diarylheptanoid and gingerol biosynthesis	2	27	0.312852	0.790698	ko00945	ncbi_105034344(SALAT);ncbi_105051182(N4OMT)	K13065+K00588
Environmental Information Processing	Membrane transport	ABC transporters	3	47	0.313929	0.790698	ko02010	ncbi_105032304(ABCB11);ncbi_105056548(ABCB19);ncbi_105057824(ABCB11)	K05658+K05658+K05658
Metabolism	Carbohydrate metabolism	C5-Branched dibasic acid metabolism	1	9	0.319474	0.790698	ko00660	ncbi_105042511(IIL1)	K01703
Metabolism	Metabolism of terpenoids and polyketides	Diterpenoid biosynthesis	2	29	0.343938	0.803939	ko00904	ncbi_105042778(CPS1);ncbi_105059898(KS1)	K04120+K04121
Metabolism	Metabolism of other amino acids	Phosphonate and phosphinate metabolism	1	10	0.347984	0.803939	ko00440	ncbi_105037555(CCT2)	K00968
Metabolism	Lipid metabolism	Glycerolipid metabolism	5	93	0.349185	0.803939	ko00561	ncbi_105040102(DGAT3);ncbi_105041372(PAH2);ncbi_105044984(GPAT3);ncbi_105046257(GPAT6);ncbi_105046714(CSE)	K22849+K15728+K13508+K13508+K01054
Metabolism	Glycan biosynthesis and metabolism	Glycosphingolipid biosynthesis - globo and isoglobo series	1	11	0.375305	0.844435	ko00603	ncbi_105055492(At4g19900)	K01988
Metabolism	Lipid metabolism	Fatty acid elongation	2	32	0.389656	0.857244	ko00062	ncbi_105045679(--);ncbi_105051318(KCR1)	K10258+K10251
Metabolism	Lipid metabolism	Fatty acid degradation	3	56	0.417583	0.880303	ko00071	ncbi_105032905(LACS6);ncbi_105035642(LACS2);ncbi_105040700(LACS4)	K01897+K01897+K01897
Cellular Processes	Transport and catabolism	Phagosome	6	124	0.417922	0.880303	ko04145	ncbi_105041825(VHA-c''1);ncbi_105045043(CAL1);ncbi_105048741(TUBB1);ncbi_105052823(RHN1);ncbi_105060088(TUBA);ncbi_105061039(TUBA)	K03661+K08057+K07375+K07889+K07374+K07374
Metabolism	Amino acid metabolism	Phenylalanine, tyrosine and tryptophan biosynthesis	3	58	0.440045	0.907594	ko00400	ncbi_105038203(ADT6);ncbi_105052636(TSB);ncbi_105059924(NAAT1)	K05359+K01696+K00815
Environmental Information Processing	Signal transduction	Phosphatidylinositol signaling system	4	83	0.460223	0.911416	ko04070	ncbi_105044614(PLC4);ncbi_105048729(PIP5K2);ncbi_105048808(CML46);ncbi_105057333(CP1)	K05857+K00889+K02183+K02183
Metabolism	Global and overview maps	2-Oxocarboxylic acid metabolism	3	61	0.473093	0.911416	ko01210	ncbi_105038981(Os05g0573700);ncbi_105042511(IIL1);ncbi_105047589(Os05g0573700)	K00053+K01703+K00053
Metabolism	Metabolism of cofactors and vitamins	Vitamin B6 metabolism	1	15	0.473642	0.911416	ko00750	MSTRG.16710(At1g17710)	K13248
Metabolism	Carbohydrate metabolism	Fructose and mannose metabolism	4	85	0.478724	0.911416	ko00051	ncbi_105040553(MAN2);ncbi_105046004(MAN8);ncbi_105050625(FBA5);ncbi_105059585(CYT1)	K19355+K19355+K01623+K00966
Cellular Processes	Transport and catabolism	Peroxisome	5	111	0.498536	0.926253	ko04146	ncbi_105032905(LACS6);ncbi_105033846(CAT1);ncbi_105035642(LACS2);ncbi_105040700(LACS4);MSTRG.1765(--)	K01897+K03781+K01897+K01897+K13341
Metabolism	Lipid metabolism	alpha-Linolenic acid metabolism	3	64	0.505229	0.926253	ko00592	ncbi_105048738(PLA2-III);ncbi_105051386(LOX6);MSTRG.22327(OPR11)	K01047+K00454+K05894
Metabolism	Lipid metabolism	Sphingolipid metabolism	2	42	0.52992	0.953856	ko00600	ncbi_105059284(TSC10B);ncbi_105059876(--)	K04708+K12382
Metabolism	Energy metabolism	Carbon fixation in photosynthetic organisms	4	93	0.549988	0.972301	ko00710	ncbi_105041737(At3g47520);ncbi_105050625(FBA5);ncbi_105051363(GAPC2);ncbi_105058702(PPC4)	K00026+K01623+K00134+K01595
Metabolism	Lipid metabolism	Arachidonic acid metabolism	1	20	0.575151	0.982622	ko00590	ncbi_105048738(PLA2-III)	K01047
Genetic Information Processing	Replication and repair	Base excision repair	2	46	0.579617	0.982622	ko03410	ncbi_105060960(guaA);ncbi_105061078(--)	K01246+K01246
Metabolism	Metabolism of terpenoids and polyketides	Terpenoid backbone biosynthesis	3	72	0.585603	0.982622	ko00900	ncbi_105036103(At5g58770);ncbi_105043374(HMGS);MSTRG.15949(TPS2)	K11778+K01641+K12742
Metabolism	Amino acid metabolism	Tyrosine metabolism	2	49	0.614298	1	ko00350	ncbi_105048962(AS1);ncbi_105059924(NAAT1)	K00422+K00815
Metabolism	Lipid metabolism	Linoleic acid metabolism	2	50	0.625363	1	ko00591	ncbi_105048738(PLA2-III);ncbi_105051386(LOX6)	K01047+K00454
Metabolism	Energy metabolism	Photosynthesis - antenna proteins	1	23	0.626429	1	ko00196	MSTRG.3433(LHCB4.1)	K08915
Metabolism	Amino acid metabolism	Cysteine and methionine metabolism	5	131	0.646717	1	ko00270	ncbi_105034775(CMT2);ncbi_105039092(ACO3);ncbi_105041737(At3g47520);ncbi_105053394(VIT_05s0020g04070);ncbi_105059924(NAAT1)	K00558+K05933+K00026+K08967+K00815
Genetic Information Processing	Folding, sorting and degradation	RNA degradation	5	131	0.646717	1	ko03018	ncbi_105035219(PNP1);ncbi_105043987(CPN60B2);ncbi_105046401(PAB7);ncbi_105052861(HSP1);MSTRG.22800(CAF1-11)	K00962+K04077+K13126+K04043+K12581
Genetic Information Processing	Transcription	Spliceosome	9	239	0.675999	1	ko03040	ncbi_105032307(HSP70);ncbi_105033649(TAF15B);ncbi_105038674(HSP70);ncbi_105042770(HSP70);ncbi_105044427(HSP70);ncbi_105045690(HSP70);ncbi_105045696(HSP70-4);ncbi_105050739(HSP70);ncbi_105056954(HSP70)	K03283+K13098+K03283+K03283+K03283+K03283+K03283+K03283+K03283
Metabolism	Carbohydrate metabolism	Butanoate metabolism	1	27	0.685333	1	ko00650	ncbi_105043374(HMGS)	K01641
Metabolism	Metabolism of cofactors and vitamins	Folate biosynthesis	1	30	0.723351	1	ko00790	ncbi_105047545(--)	K15631
Metabolism	Carbohydrate metabolism	Pentose and glucuronate interconversions	3	89	0.726598	1	ko00040	ncbi_105033146(PG2);ncbi_105041978(PME32);ncbi_105058153(UGD5)	K01184+K01051+K00012
Metabolism	Lipid metabolism	Steroid biosynthesis	9	256	0.75187	1	ko00100	ncbi_105035516(Smt1-1);ncbi_105040643(CYP710A11);ncbi_105049267(Os02g0139700);ncbi_105055409(DIM);ncbi_105061253(SQE1);MSTRG.13378(--);MSTRG.38991(--);MSTRG.38992(--);MSTRG.49777(--)	K00559+K09832+K01853+K09828+K00511+K08246+K08246+K08246+K08246
Metabolism	Carbohydrate metabolism	Pyruvate metabolism	6	176	0.752629	1	ko00620	ncbi_105033532(DLD);ncbi_105035502(DJ1D);ncbi_105041737(At3g47520);ncbi_105058702(PPC4);ncbi_105058906(DJ1D);MSTRG.47375(--)	K00102+K18881+K00026+K01595+K18881+K00627
Metabolism	Amino acid metabolism	Arginine and proline metabolism	2	65	0.762886	1	ko00330	ncbi_105043339(ADC1);ncbi_105059362(PAO3)	K01583+K17839
Metabolism	Lipid metabolism	Ether lipid metabolism	1	34	0.767015	1	ko00565	ncbi_105048738(PLA2-III)	K01047
Metabolism	Metabolism of terpenoids and polyketides	Carotenoid biosynthesis	1	36	0.786199	1	ko00906	ncbi_105036563(NCED1)	K09840
Metabolism	Metabolism of other amino acids	Cyanoamino acid metabolism	1	37	0.795192	1	ko00460	ncbi_105061258(BGLU12)	K01188
Metabolism	Amino acid metabolism	Phenylalanine metabolism	1	39	0.812063	1	ko00360	ncbi_105059924(NAAT1)	K00815
Metabolism	Metabolism of cofactors and vitamins	Ubiquinone and other terpenoid-quinone biosynthesis	1	45	0.854809	1	ko00130	ncbi_105059924(NAAT1)	K00815
Metabolism	Amino acid metabolism	Glycine, serine and threonine metabolism	2	81	0.859289	1	ko00260	ncbi_105052636(TSB);ncbi_105058884(HSK)	K01696+K00872
Metabolism	Metabolism of other amino acids	beta-Alanine metabolism	1	46	0.860924	1	ko00410	ncbi_105059362(PAO3)	K17839
Metabolism	Carbohydrate metabolism	Pentose phosphate pathway	2	83	0.868431	1	ko00030	ncbi_105042097(PGM1);ncbi_105050625(FBA5)	K01835+K01623
Metabolism	Glycan biosynthesis and metabolism	Various types of N-glycan biosynthesis	1	48	0.872395	1	ko00513	ncbi_105040640(MNS3)	K23741
Metabolism	Global and overview maps	Biosynthesis of amino acids	9	295	0.877039	1	ko01230	ncbi_105038203(ADT6);ncbi_105038981(Os05g0573700);ncbi_105042511(IIL1);ncbi_105047589(Os05g0573700);ncbi_105050625(FBA5);ncbi_105051363(GAPC2);ncbi_105052636(TSB);ncbi_105058884(HSK);MSTRG.12847(AND1)	K05359+K00053+K01703+K00053+K01623+K00134+K01696+K00872+K01953
Metabolism	Energy metabolism	Photosynthesis	2	88	0.888956	1	ko00195	ncbi_105049085(PSBR);ncbi_105053650(PSAE2)	K03541+K02693
Metabolism	Carbohydrate metabolism	Glyoxylate and dicarboxylate metabolism	2	90	0.896304	1	ko00630	ncbi_105033846(CAT1);ncbi_105041737(At3g47520)	K03781+K00026
Metabolism	Amino acid metabolism	Valine, leucine and isoleucine degradation	1	55	0.90561	1	ko00280	ncbi_105043374(HMGS)	K01641
Metabolism	Amino acid metabolism	Alanine, aspartate and glutamate metabolism	1	60	0.923913	1	ko00250	MSTRG.12847(AND1)	K01953
Genetic Information Processing	Replication and repair	DNA replication	1	60	0.923913	1	ko03030	ncbi_105059857(--)	K10745
Metabolism	Glycan biosynthesis and metabolism	N-Glycan biosynthesis	1	62	0.930201	1	ko00510	ncbi_105040640(MNS3)	K23741
Metabolism	Nucleotide metabolism	Purine metabolism	2	107	0.942786	1	ko00230	ncbi_105034991(V2);ncbi_105042097(PGM1)	K00942+K01835
Genetic Information Processing	Folding, sorting and degradation	Ubiquitin mediated proteolysis	4	182	0.950839	1	ko04120	ncbi_105044695(APC1);ncbi_105057697(PCUBI4-1);ncbi_105057710(MIEL1);ncbi_105060475(UBC5B)	K03348+K08770+K10144+K06689
Metabolism	Nucleotide metabolism	Pyrimidine metabolism	1	74	0.958427	1	ko00240	ncbi_105047686(CDA1)	K01489
Metabolism	Carbohydrate metabolism	Citrate cycle (TCA cycle)	2	117	0.960044	1	ko00020	ncbi_105041737(At3g47520);MSTRG.47375(--)	K00026+K00627
Genetic Information Processing	Replication and repair	Nucleotide excision repair	3	158	0.964679	1	ko03420	ncbi_109505530(--);MSTRG.3516(--);MSTRG.4806(--)	K10839+K10839+K10839
Genetic Information Processing	Translation	mRNA surveillance pathway	3	161	0.967976	1	ko03015	ncbi_105033649(TAF15B);ncbi_105046401(PAB7);ncbi_105057320(PAPS3)	K13098+K13126+K14376
Metabolism	Carbohydrate metabolism	Glycolysis / Gluconeogenesis	4	205	0.975324	1	ko00010	ncbi_105042097(PGM1);ncbi_105050625(FBA5);ncbi_105051363(GAPC2);MSTRG.47375(--)	K01835+K01623+K00134+K00627
Genetic Information Processing	Translation	Nucleocytoplasmic transport	3	170	0.976213	1	ko03013	ncbi_105039218(Ipo9);ncbi_105057712(NUP93B);MSTRG.51969(OsI_18044)	K20224+K14309+K18752
Genetic Information Processing	Translation	Ribosome biogenesis in eukaryotes	1	105	0.989147	1	ko03008	MSTRG.791(PWP2)	K14558
Metabolism	Energy metabolism	Oxidative phosphorylation	3	206	0.993071	1	ko00190	ncbi_105041825(VHA-c''1);ncbi_105048643(COX6B-1);ncbi_105056652(AHA10)	K03661+K02267+K01535
Metabolism	Global and overview maps	Carbon metabolism	6	389	0.999257	1	ko01200	ncbi_105033846(CAT1);ncbi_105041737(At3g47520);ncbi_105050625(FBA5);ncbi_105051363(GAPC2);ncbi_105058702(PPC4);MSTRG.47375(--)	K03781+K00026+K01623+K00134+K01595+K00627
Genetic Information Processing	Translation	Ribosome	9	743	1	1	ko03010	ncbi_105053519(--);ncbi_105054941(RPL9);ncbi_105059554(RPL9);MSTRG.3620(rps8);MSTRG.45703(--);MSTRG.48565(rpl27a);MSTRG.49295(--);MSTRG.52805(rpl27a);MSTRG.6620(RPL19B)	K02926+K02940+K02940+K02994+K02900+K02900+K02900+K02900+K02885

## Sheet: CK-vs-cold 1
KEGG_A_class	KEGG_B_class	Pathway	CK-vs-cold 1 (436)	All (6764)	Pvalue	Qvalue	Pathway ID	Genes	K_IDs
Metabolism	Global and overview maps	Biosynthesis of secondary metabolites	162	1759	7.58295e-08	8.34125e-06	ko01110	ncbi_105032483(4CLL4);ncbi_105032764(CYP75A1);ncbi_105033846(CAT1);ncbi_105033970(PLD1);ncbi_105033990(GLO5);ncbi_105034269(maoI);ncbi_105034618(CHS3);ncbi_105034918(AKR4C9);ncbi_105034966(Os04g0692600);ncbi_105035354(AGT1);ncbi_105035375(Os12g0623900);ncbi_105035416(RT);ncbi_105035433(tal);ncbi_105035516(Smt1-1);ncbi_105035639(ANR);ncbi_105035937(AO1);ncbi_105036103(At5g58770);ncbi_105036105(PPO…	K10526+K13083+K03781+K01115+K11517+K00276+K00660+K00002+K22013+K00830+K00549+K22772+K00616+K00559+K08695+K09842+K11778+K00422+K13083+K15095+K09840+K00660+K11517+K00021+K00430+K13065+K20623+K03841+K12742+K13066+K05359+K08658+K14190+K00036+K00053+K00264+K12930+K01904+K00134+K05359+K00430+K13496+K13496+K00430+K15728+K01858+K00891+K22374+K01626+K14157+K01835+K13679+K03781+K04120+K23136+K07513+K20884+…
Metabolism	Biosynthesis of other secondary metabolites	Phenylpropanoid biosynthesis	26	154	4.62851e-06	0.000254568	ko00940	ncbi_105036974(PER12);ncbi_105037184(HST);ncbi_105037617(COMT);ncbi_105039259(4CL2);ncbi_105040157(PER25);ncbi_105040594(PER52);ncbi_105044830(CYP73A16);ncbi_105045942(GSVIVT00023967001);ncbi_105047856(CSE);ncbi_105050370(4CL2);ncbi_105050729(CCR1);ncbi_105051742(PER43);ncbi_105051975(Sb03g046810);ncbi_105051976(Sb03g046810);ncbi_105052309(CYP73A13);ncbi_105052441(CYP98A2);ncbi_105052647(PER3);nc…	K00430+K13065+K13066+K01904+K00430+K00430+K00487+K00430+K18368+K01904+K09753+K00430+K00430+K00430+K00487+K09754+K00430+K09755+K13066+K13066+K13066+K10775+K00430+K13065+K09753+K13066
Genetic Information Processing	Folding, sorting and degradation	Protein processing in endoplasmic reticulum	52	434	7.01243e-06	0.000257122	ko04141	ncbi_105032307(HSP70);ncbi_105033911(HSP18.2);ncbi_105034489(LDJ2);ncbi_105034882(RAD23B);ncbi_105036582(HSP81-1);ncbi_105036952(HSP23.6);ncbi_105038569(HSP22.7);ncbi_105038573(HSP22.0);ncbi_105038674(HSP70);ncbi_105038974(HSP81-1);ncbi_105038975(HSP81-1);ncbi_105040381(HSP17.9-D);ncbi_105040382(HSP17.7);ncbi_105041255(HSP18.5-C);ncbi_105041256(HSP18.5-C);ncbi_105041257(HSP16.9B);ncbi_105041935(H…	K03283+K13993+K09503+K10839+K04079+K13993+K13993+K13993+K03283+K04079+K04079+K13993+K13993+K13993+K13993+K13993+K13993+K13993+K03237+K13993+K13993+K03283+K03283+K08057+K03283+K03283+K13993+K13993+K04079+K04079+K13993+K13993+K03283+K09503+K10636+K04079+K13993+K03283+K09518+K07151+K04079+K06689+K14011+K13993+K10839+K10839+K10839+K13993+K10839+K10839+K10839+K10839
Metabolism	Biosynthesis of other secondary metabolites	Flavonoid biosynthesis	15	65	1.12956e-05	0.00031063	ko00941	ncbi_105032764(CYP75A1);ncbi_105034618(CHS3);ncbi_105035639(ANR);ncbi_105036168(CYP75A1);ncbi_105036921(CHS1);ncbi_105037184(HST);ncbi_105044830(CYP73A16);ncbi_105045491(CYP75A5);ncbi_105045493(CYP75A1);ncbi_105048473(ANT18);ncbi_105052309(CYP73A13);ncbi_105052441(CYP98A2);ncbi_105058071(CYP75B137);ncbi_105059410(F3H-1);ncbi_105060154(HCT1)	K13083+K00660+K08695+K13083+K00660+K13065+K00487+K13083+K13083+K13082+K00487+K09754+K05280+K00475+K13065
Metabolism	Lipid metabolism	Cutin, suberine and wax biosynthesis	10	32	1.98833e-05	0.000437433	ko00073	ncbi_105032701(CYP86B1);ncbi_105032702(CYP86B1);ncbi_105033629(HTH);ncbi_105033928(CYP86A2);ncbi_105038125(PHT1);ncbi_105042911(CYP86A2);ncbi_105047658(HTH);ncbi_105051025(HHT1);ncbi_105053723(CYP86B1);ncbi_105059016(CYP77A2)	K15402+K15402+K15403+K15398+K15400+K15398+K15403+K15400+K15402+K21995
Metabolism	Global and overview maps	Metabolic pathways	237	3038	2.71027e-05	0.000496882	ko01100	ncbi_105032337(SPHK1);ncbi_105032394(SAHH);ncbi_105032448(Os04g0379900);ncbi_105032483(4CLL4);ncbi_105032618(PAO1);ncbi_105032768(CSE);ncbi_105032994(CAP10A);ncbi_105033054(At5g34940);ncbi_105033146(PG2);ncbi_105033414(PSBR);ncbi_105033532(DLD);ncbi_105033627(SETH3);ncbi_105033846(CAT1);ncbi_105033928(CYP86A2);ncbi_105033970(PLD1);ncbi_105033990(GLO5);ncbi_105034165(APX1);ncbi_105034269(maoI);ncb…	K04718+K01251+K03921+K10526+K12259+K01054+K08917+K07964+K01184+K03541+K00102+K06041+K03781+K15398+K01115+K11517+K00434+K00276+K00008+K00660+K00558+K00002+K01251+K00942+K01179+K00830+K10534+K00549+K00616+K01915+K00559+K08695+K01897+K16329+K09842+K00422+K17108+K09840+K18819+K01213+K00660+K11517+K00021+K00430+K13065+K20623+K03841+K13066+K05359+K01674+K14190+K01183+K00036+K01251+K00053+K00264+K12930+…
Metabolism	Amino acid metabolism	Phenylalanine, tyrosine and tryptophan biosynthesis	12	58	0.000259621	0.00407976	ko00400	ncbi_105038203(ADT6);ncbi_105040155(ADT6);ncbi_105041687(SK3);ncbi_105041937(DHAPS-1);ncbi_105048637(DAHPS2);ncbi_105051097(ADT6);ncbi_105052636(TSB);ncbi_105056784(DHAPS-1);ncbi_105057363(TYRAAT1);ncbi_105058440(DHAPS-1);ncbi_105059449(EPSPS-1);ncbi_105059924(NAAT1)	K05359+K05359+K00891+K01626+K01626+K05359+K01696+K01626+K15227+K01626+K00800+K00815
Metabolism	Biosynthesis of other secondary metabolites	Flavone and flavonol biosynthesis	6	16	0.000318324	0.00437696	ko00944	ncbi_105032764(CYP75A1);ncbi_105035416(RT);ncbi_105036168(CYP75A1);ncbi_105045491(CYP75A5);ncbi_105045493(CYP75A1);ncbi_105058071(CYP75B137)	K13083+K22772+K13083+K13083+K13083+K05280
Metabolism	Biosynthesis of other secondary metabolites	Biosynthesis of various plant secondary metabolites	11	55	0.00063336	0.00774107	ko00999	ncbi_105041916(COR2);ncbi_105042953(CYP82C4);ncbi_105043935(CYP82C4);ncbi_105044229(BGLU18);ncbi_105044935(SAMS);ncbi_105045835(BGLU1);ncbi_105056367(COR2);ncbi_105056369(DMAS1-D);ncbi_105057289(SAMS);ncbi_105061258(BGLU12);MSTRG.9014(COR2)	K22374+K23136+K23136+K05350+K00789+K05350+K22374+K22374+K00789+K01188+K22374
Environmental Information Processing	Signal transduction	Plant hormone signal transduction	35	322	0.00145527	0.0160079	ko04075	ncbi_105032594(BSK5);ncbi_105033286(HK4);ncbi_105033626(PIL13);ncbi_105033853(LG2);ncbi_105035543(IAA4);ncbi_105035562(PIL15);ncbi_105035966(SAPK10);ncbi_105036306(SAUR32);ncbi_105037481(XTH23);ncbi_105038157(ARF1);ncbi_105038693(ARF7);ncbi_105040112(IAA4);ncbi_105040114(PIL15);ncbi_105040709(PYL3);ncbi_105041953(TIFY3);ncbi_105042036(TIFY10A);ncbi_105042181(AUX22D);ncbi_105045549(NPR5);ncbi_1050…	K14500+K14489+K16189+K14431+K14484+K12126+K14498+K14488+K14504+K14486+K14486+K14484+K12126+K14496+K13464+K13464+K14484+K14508+K13946+K14486+K14484+K13415+K14512+K14506+K14484+K13415+K14491+K14432+K14508+K14488+K13464+K14509+K14497+K14514+K14514
Organismal Systems	Environmental adaptation	Circadian rhythm - plant	11	70	0.00478677	0.0478677	ko04712	ncbi_105034618(CHS3);ncbi_105035562(PIL15);ncbi_105036921(CHS1);ncbi_105037463(HD3A);ncbi_105040114(PIL15);ncbi_105040116(HYH);ncbi_105040132(PHYA);ncbi_105040182(HY5);ncbi_105040294(GI);ncbi_105040468(HD3B);ncbi_105047639(HD3B)	K00660+K12126+K00660+K16223+K12126+K16241+K12120+K16241+K12124+K12125+K12125
Metabolism	Biosynthesis of other secondary metabolites	Isoquinoline alkaloid biosynthesis	6	26	0.00527479	0.0483522	ko00950	ncbi_105034269(maoI);ncbi_105036105(PPO);ncbi_105046503(AO1);ncbi_105049782(TYDC1);ncbi_105059924(NAAT1);MSTRG.3406(TYDC)	K00276+K00422+K00276+K01593+K00815+K01593
Metabolism	Lipid metabolism	alpha-Linolenic acid metabolism	10	64	0.00730456	0.0618078	ko00592	ncbi_105032483(4CLL4);ncbi_105043155(PED1);ncbi_105048738(PLA2-III);ncbi_105051386(LOX6);ncbi_105051588(OPR1);ncbi_105053607(PED1);ncbi_105056303(LCAT4);ncbi_105060026(CYP74A1);ncbi_105061553(4CLL4);MSTRG.22327(OPR11)	K10526+K07513+K01047+K00454+K05894+K07513+K22389+K01723+K10526+K05894
Metabolism	Energy metabolism	Nitrogen metabolism	7	38	0.00971947	0.0763673	ko00910	ncbi_105035363(NIA1);ncbi_105035493(GS1-2);ncbi_105038255(ACA1);ncbi_105039187(GLT1);ncbi_105047151(BCA2);ncbi_105048068(BCA2);ncbi_105060899(NIR)	K10534+K01915+K01674+K00264+K01673+K01673+K00366
Metabolism	Carbohydrate metabolism	Fructose and mannose metabolism	11	85	0.019883	0.145809	ko00051	ncbi_105034274(SDH);ncbi_105037462(FBPban1);ncbi_105040553(MAN2);ncbi_105046004(MAN8);ncbi_105049380(PFP-ALPHA);ncbi_105050625(FBA5);ncbi_105051457(FRK1);ncbi_105052174(Os03g0268400);ncbi_105059585(CYT1);ncbi_105060505(FBA5);ncbi_114914457(FBA5)	K00008+K03841+K19355+K19355+K00895+K01623+K00847+K00966+K00966+K01623+K01623
Metabolism	Biosynthesis of other secondary metabolites	Stilbenoid, diarylheptanoid and gingerol biosynthesis	5	27	0.027005	0.18566	ko00945	ncbi_105037184(HST);ncbi_105044830(CYP73A16);ncbi_105052309(CYP73A13);ncbi_105052441(CYP98A2);ncbi_105060154(HCT1)	K13065+K00487+K00487+K09754+K13065
Metabolism	Lipid metabolism	Biosynthesis of unsaturated fatty acids	5	28	0.0311936	0.201841	ko01040	ncbi_105032448(Os04g0379900);ncbi_105043155(PED1);ncbi_105045679(--);ncbi_105051318(KCR1);ncbi_105053607(PED1)	K03921+K07513+K10258+K10251+K07513
Metabolism	Amino acid metabolism	Phenylalanine metabolism	6	39	0.0369529	0.216641	ko00360	ncbi_105034269(maoI);ncbi_105046503(AO1);ncbi_105049782(TYDC1);ncbi_105055673(PAL);ncbi_105059924(NAAT1);MSTRG.3406(TYDC)	K00276+K00276+K01593+K10775+K00815+K01593
Metabolism	Amino acid metabolism	Alanine, aspartate and glutamate metabolism	8	60	0.0374198	0.216641	ko00250	ncbi_105035354(AGT1);ncbi_105035493(GS1-2);ncbi_105039187(GLT1);ncbi_105045849(AS);ncbi_105045932(At3g08860);ncbi_105056289(Os02g0134400);ncbi_105057640(AGT1);ncbi_105058641(NLP3)	K00830+K01915+K00264+K01953+K00827+K00278+K00830+K13566
Metabolism	Carbohydrate metabolism	Pentose phosphate pathway	10	83	0.0397611	0.218686	ko00030	ncbi_105035433(tal);ncbi_105037462(FBPban1);ncbi_105038680(G6PDH);ncbi_105042097(PGM1);ncbi_105049380(PFP-ALPHA);ncbi_105050625(FBA5);ncbi_105050719(GAPN);ncbi_105059450(TKL-1);ncbi_105060505(FBA5);ncbi_114914457(FBA5)	K00616+K03841+K00036+K01835+K00895+K01623+K00131+K00615+K01623+K01623
Metabolism	Amino acid metabolism	Tryptophan metabolism	9	74	0.0471568	0.247012	ko00380	ncbi_105033846(CAT1);ncbi_105037617(COMT);ncbi_105042655(CAT1);ncbi_105049782(TYDC1);ncbi_105054950(COMT);ncbi_105054951(COMT);ncbi_105054994(COMT);MSTRG.32557(COMT1);MSTRG.3406(TYDC)	K03781+K13066+K03781+K01593+K13066+K13066+K13066+K13066+K01593
Metabolism	Global and overview maps	Biosynthesis of amino acids	26	295	0.0626619	0.301592	ko01230	ncbi_105035375(Os12g0623900);ncbi_105035433(tal);ncbi_105035493(GS1-2);ncbi_105038203(ADT6);ncbi_105038981(Os05g0573700);ncbi_105039187(GLT1);ncbi_105039685(GAPCP2);ncbi_105040155(ADT6);ncbi_105041687(SK3);ncbi_105041937(DHAPS-1);ncbi_105044935(SAMS);ncbi_105045849(AS);ncbi_105047533(PKP2);ncbi_105047589(Os05g0573700);ncbi_105048637(DAHPS2);ncbi_105050625(FBA5);ncbi_105051097(ADT6);ncbi_105052636…	K00549+K00616+K01915+K05359+K00053+K00264+K00134+K05359+K00891+K01626+K00789+K01953+K00873+K00053+K01626+K01623+K05359+K01696+K01626+K00789+K15227+K01626+K00800+K00615+K01623+K01623
Metabolism	Carbohydrate metabolism	Glyoxylate and dicarboxylate metabolism	10	90	0.0630602	0.301592	ko00630	ncbi_105033846(CAT1);ncbi_105033990(GLO5);ncbi_105035354(AGT1);ncbi_105035493(GS1-2);ncbi_105036923(GLO4);ncbi_105042655(CAT1);ncbi_105047677(GDCSP);ncbi_105054837(AAE3);ncbi_105057640(AGT1);ncbi_105060641(GDCSPA)	K03781+K11517+K00830+K01915+K11517+K03781+K00281+K22133+K00830+K00281
Metabolism	Biosynthesis of other secondary metabolites	Indole alkaloid biosynthesis	2	7	0.0701399	0.314861	ko00901	ncbi_105049782(TYDC1);MSTRG.3406(TYDC)	K01593+K01593
Metabolism	Biosynthesis of other secondary metabolites	Tropane, piperidine and pyridine alkaloid biosynthesis	5	35	0.0715593	0.314861	ko00960	ncbi_105034269(maoI);ncbi_105034618(CHS3);ncbi_105036921(CHS1);ncbi_105046503(AO1);ncbi_105059924(NAAT1)	K00276+K00660+K00660+K00276+K00815
Metabolism	Amino acid metabolism	Tyrosine metabolism	6	49	0.0930754	0.39378	ko00350	ncbi_105034269(maoI);ncbi_105036105(PPO);ncbi_105046503(AO1);ncbi_105049782(TYDC1);ncbi_105059924(NAAT1);MSTRG.3406(TYDC)	K00276+K00422+K00276+K01593+K00815+K01593
Cellular Processes	Transport and catabolism	Peroxisome	11	111	0.100889	0.411027	ko04146	ncbi_105033846(CAT1);ncbi_105033990(GLO5);ncbi_105035354(AGT1);ncbi_105035642(LACS2);ncbi_105036923(GLO4);ncbi_105040700(LACS4);ncbi_105042655(CAT1);ncbi_105043155(PED1);ncbi_105053607(PED1);ncbi_105057640(AGT1);MSTRG.1765(--)	K03781+K11517+K00830+K01897+K11517+K01897+K03781+K07513+K07513+K00830+K13341
Metabolism	Biosynthesis of other secondary metabolites	Betalain biosynthesis	2	9	0.110473	0.415906	ko00965	ncbi_105049782(TYDC1);MSTRG.3406(TYDC)	K01593+K01593
Metabolism	Carbohydrate metabolism	Starch and sucrose metabolism	15	167	0.119234	0.415906	ko00500	ncbi_105035228(GLU2);ncbi_105042097(PGM1);ncbi_105042450(WAXY);ncbi_105044229(BGLU18);ncbi_105044696(At2g44550);ncbi_105045835(BGLU1);ncbi_105049657(SPS2);ncbi_105051457(FRK1);ncbi_105053174(TPS6);ncbi_105055284(SUS7);ncbi_105056682(SUS1);ncbi_105057453(SUS4);ncbi_105058113(PHO1);ncbi_105058897(SUS7);ncbi_105061258(BGLU12)	K01179+K01835+K13679+K05350+K01179+K05350+K00696+K00847+K16055+K00695+K00695+K00695+K00688+K00695+K01188
Metabolism	Glycan biosynthesis and metabolism	Glycosaminoglycan degradation	3	19	0.119764	0.415906	ko00531	ncbi_105033054(At5g34940);ncbi_105046630(At5g61250);ncbi_105049420(At5g34940)	K07964+K07964+K07964
Metabolism	Carbohydrate metabolism	Ascorbate and aldarate metabolism	8	77	0.121275	0.415906	ko00053	ncbi_105034165(APX1);ncbi_105034918(AKR4C9);ncbi_105038499(VTC2);ncbi_105044047(APX4);ncbi_105045793(APX1);ncbi_105046574(GME-1);ncbi_105047303(Os06g0561000);ncbi_105058153(UGD5)	K00434+K00002+K14190+K00434+K00434+K10046+K00469+K00012
Metabolism	Metabolism of terpenoids and polyketides	Zeatin biosynthesis	4	30	0.12434	0.415906	ko00908	ncbi_105040214(UGT73E1);ncbi_105040215(UGT73E1);ncbi_105053404(CKX5);ncbi_105059463(CKX6)	K13496+K13496+K00279+K00279
Metabolism	Biosynthesis of other secondary metabolites	Anthocyanin biosynthesis	1	2	0.124772	0.415906	ko00942	ncbi_105039250(UFGT)	K12930
Metabolism	Amino acid metabolism	Glycine, serine and threonine metabolism	8	81	0.149378	0.480434	ko00260	ncbi_105034269(maoI);ncbi_105035354(AGT1);ncbi_105045932(At3g08860);ncbi_105046503(AO1);ncbi_105047677(GDCSP);ncbi_105052636(TSB);ncbi_105057640(AGT1);ncbi_105060641(GDCSPA)	K00276+K00830+K00827+K00276+K00281+K01696+K00830+K00281
Genetic Information Processing	Replication and repair	Non-homologous end-joining	2	11	0.155229	0.480434	ko03450	ncbi_105049145(RAD50);ncbi_105052694(H0410G08.11)	K10866+K10865
Environmental Information Processing	Signal transduction	MAPK signaling pathway - plant	16	189	0.158819	0.480434	ko04016	ncbi_105033846(CAT1);ncbi_105035966(SAPK10);ncbi_105039483(HMA4);ncbi_105040709(PYL3);ncbi_105041842(ER1);ncbi_105042655(CAT1);ncbi_105047519(RBOHA);ncbi_105048137(MPK1);ncbi_105048808(CML46);ncbi_105053582(ETR2);ncbi_105053585(AHG1);ncbi_105056615(CML46);ncbi_105058082(RBOHF);ncbi_105059353(SIK1);ncbi_105061364(EIL1A);MSTRG.861(--)	K03781+K14498+K17686+K14496+K20718+K03781+K13447+K14512+K02183+K14509+K14497+K02183+K13447+K20718+K14514+K14514
Metabolism	Metabolism of cofactors and vitamins	Ubiquinone and other terpenoid-quinone biosynthesis	5	45	0.1616	0.480434	ko00130	ncbi_105039259(4CL2);ncbi_105044830(CYP73A16);ncbi_105050370(4CL2);ncbi_105052309(CYP73A13);ncbi_105059924(NAAT1)	K01904+K00487+K01904+K00487+K00815
Metabolism	Carbohydrate metabolism	Pentose and glucuronate interconversions	8	89	0.21384	0.61901	ko00040	ncbi_105033146(PG2);ncbi_105034274(SDH);ncbi_105034918(AKR4C9);ncbi_105036763(plaa2);ncbi_105039487(G9);ncbi_105051305(At5g63180);ncbi_105058153(UGD5);ncbi_105059128(At3g07010)	K01184+K00008+K00002+K01213+K01213+K01728+K00012+K01728
Metabolism	Amino acid metabolism	Cysteine and methionine metabolism	11	131	0.222943	0.627823	ko00270	ncbi_105032394(SAHH);ncbi_105034775(CMT2);ncbi_105034922(SAHH);ncbi_105035375(Os12g0623900);ncbi_105038875(SAHH);ncbi_105044935(SAMS);ncbi_105045932(At3g08860);ncbi_105047965(ACO1);ncbi_105053394(VIT_05s0020g04070);ncbi_105057289(SAMS);ncbi_105059924(NAAT1)	K01251+K00558+K01251+K00549+K01251+K00789+K00827+K05933+K08967+K00789+K00815
Metabolism	Glycan biosynthesis and metabolism	Glycosphingolipid biosynthesis - lacto and neolacto series	1	4	0.234007	0.627823	ko00601	ncbi_105055492(At4g19900)	K01988
Metabolism	Metabolism of terpenoids and polyketides	Monoterpenoid biosynthesis	1	4	0.234007	0.627823	ko00902	ncbi_105036292(SALR)	K15095
Metabolism	Lipid metabolism	Glycerolipid metabolism	8	93	0.249506	0.653469	ko00561	ncbi_105032768(CSE);ncbi_105034918(AKR4C9);ncbi_105040102(DGAT3);ncbi_105041372(PAH2);ncbi_105044984(GPAT3);ncbi_105046257(GPAT6);ncbi_105046714(CSE);ncbi_105050374(GPP1)	K01054+K00002+K22849+K15728+K13508+K13508+K01054+K24189
Metabolism	Global and overview maps	Fatty acid metabolism	8	94	0.258713	0.661825	ko01212	ncbi_105032448(Os04g0379900);ncbi_105035642(LACS2);ncbi_105040257(FATB);ncbi_105040700(LACS4);ncbi_105043155(PED1);ncbi_105045679(--);ncbi_105051318(KCR1);ncbi_105053607(PED1)	K03921+K01897+K10781+K01897+K07513+K10258+K10251+K07513
Metabolism	Metabolism of terpenoids and polyketides	Sesquiterpenoid and triterpenoid biosynthesis	2	16	0.276013	0.672961	ko00909	ncbi_105032396(ZSS1);ncbi_105061253(SQE1)	K15803+K00511
Metabolism	Lipid metabolism	Sphingolipid metabolism	4	42	0.28498	0.672961	ko00600	ncbi_105032337(SPHK1);ncbi_105036407(Gba2);ncbi_105059284(TSC10B);ncbi_105059876(--)	K04718+K17108+K04708+K12382
Metabolism	Metabolism of terpenoids and polyketides	Diterpenoid biosynthesis	3	29	0.286584	0.672961	ko00904	ncbi_105042778(CPS1);ncbi_105059578(KAO);ncbi_105059898(KS1)	K04120+K04123+K04121
Metabolism	Carbohydrate metabolism	Galactose metabolism	5	56	0.292434	0.672961	ko00052	ncbi_105036631(GOLS2);ncbi_105040002(GOLS1);ncbi_105042097(PGM1);ncbi_105047160(GOLS1);ncbi_105048264(GOLS1)	K18819+K18819+K01835+K18819+K18819
Metabolism	Metabolism of other amino acids	Glutathione metabolism	10	126	0.293656	0.672961	ko00480	ncbi_105034165(APX1);ncbi_105038680(G6PDH);ncbi_105041057(Mgst3);ncbi_105044047(APX4);ncbi_105044685(GSTZ5);ncbi_105045793(APX1);ncbi_105046782(PARC);ncbi_105050890(GGCT2;1);ncbi_105057499(GST3);ncbi_105057829(GSTU7)	K00434+K00036+K00799+K00434+K00799+K00434+K00799+K22596+K00799+K00799
Metabolism	Metabolism of terpenoids and polyketides	Terpenoid backbone biosynthesis	6	72	0.318752	0.715567	ko00900	ncbi_105036103(At5g58770);ncbi_105036971(HMGR);ncbi_105037521(GerS);ncbi_105038234(FACE2);ncbi_105046866(TPS4);MSTRG.15949(TPS2)	K11778+K00021+K12742+K08658+K12742+K12742
Metabolism	Lipid metabolism	Fatty acid elongation	3	32	0.340761	0.715587	ko00062	ncbi_105045679(--);ncbi_105048508(CUT1);ncbi_105051318(KCR1)	K10258+K15397+K10251
Metabolism	Metabolism of other amino acids	beta-Alanine metabolism	4	46	0.344524	0.715587	ko00410	ncbi_105032618(PAO1);ncbi_105034269(maoI);ncbi_105046503(AO1);ncbi_105059362(PAO3)	K12259+K00276+K00276+K17839
Metabolism	Amino acid metabolism	Valine, leucine and isoleucine biosynthesis	2	19	0.348999	0.715587	ko00290	ncbi_105038981(Os05g0573700);ncbi_105047589(Os05g0573700)	K00053+K00053
Metabolism	Metabolism of cofactors and vitamins	One carbon pool by folate	2	19	0.348999	0.715587	ko00670	ncbi_105046056(Os03g0815200);ncbi_105048636(DRTS)	K00297+K13998
Metabolism	Carbohydrate metabolism	Amino sugar and nucleotide sugar metabolism	12	162	0.351288	0.715587	ko00520	ncbi_105038621(EP3);ncbi_105042097(PGM1);ncbi_105045186(UXS2);ncbi_105045703(UXS5);ncbi_105046574(GME-1);ncbi_105051457(FRK1);ncbi_105052174(Os03g0268400);ncbi_105052375(CBR1);ncbi_105056534(Xyl2);ncbi_105057468(UXS2);ncbi_105058153(UGD5);ncbi_105059585(CYT1)	K01183+K01835+K08678+K08678+K10046+K00847+K00966+K00326+K15920+K08678+K00012+K00966
Environmental Information Processing	Membrane transport	ABC transporters	4	47	0.359506	0.719011	ko02010	ncbi_105032304(ABCB11);ncbi_105034865(ABCB2);ncbi_105040486(ABCC8);ncbi_105056548(ABCB19)	K05658+K05658+K05665+K05658
Metabolism	Energy metabolism	Carbon fixation in photosynthetic organisms	7	93	0.392671	0.771318	ko00710	ncbi_105037462(FBPban1);ncbi_105039685(GAPCP2);ncbi_105050625(FBA5);ncbi_105058702(PPC4);ncbi_105059450(TKL-1);ncbi_105060505(FBA5);ncbi_114914457(FBA5)	K03841+K00134+K01623+K01595+K00615+K01623+K01623
Metabolism	Metabolism of other amino acids	Cyanoamino acid metabolism	3	37	0.429929	0.823999	ko00460	ncbi_105044229(BGLU18);ncbi_105045835(BGLU1);ncbi_105061258(BGLU12)	K05350+K05350+K01188
Metabolism	Energy metabolism	Photosynthesis - antenna proteins	2	23	0.441963	0.823999	ko00196	ncbi_105032994(CAP10A);MSTRG.3433(LHCB4.1)	K08917+K08915
Metabolism	Metabolism of terpenoids and polyketides	Brassinosteroid biosynthesis	2	23	0.441963	0.823999	ko00905	ncbi_105037389(CYP92C6);ncbi_105053081(CYP92C6)	K20623+K20623
Metabolism	Lipid metabolism	Glycerophospholipid metabolism	9	129	0.453137	0.830751	ko00564	ncbi_105033970(PLD1);ncbi_105041372(PAH2);ncbi_105044984(GPAT3);ncbi_105046257(GPAT6);ncbi_105048738(PLA2-III);ncbi_105050243(At1g74320);ncbi_105051040(GDPD1);ncbi_105056303(LCAT4);ncbi_105057681(Os01g0939600)	K01115+K15728+K13508+K13508+K01047+K14156+K18696+K22389+K00006
Metabolism	Lipid metabolism	Fatty acid degradation	4	56	0.491646	0.881466	ko00071	ncbi_105035642(LACS2);ncbi_105040700(LACS4);ncbi_105043155(PED1);ncbi_105053607(PED1)	K01897+K01897+K07513+K07513
Organismal Systems	Environmental adaptation	Plant-pathogen interaction	20	305	0.502568	0.881466	ko04626	ncbi_105036582(HSP81-1);ncbi_105038974(HSP81-1);ncbi_105038975(HSP81-1);ncbi_105040088(PTI1);ncbi_105045551(CML35);ncbi_105047519(RBOHA);ncbi_105048137(MPK1);ncbi_105048508(CUT1);ncbi_105048808(CML46);ncbi_105050014(HSP81-1);ncbi_105050053(HSP90-2);ncbi_105050437(--);ncbi_105051144(RIN4);ncbi_105053120(RPS5);ncbi_105054741(HSP83A);ncbi_105056615(CML46);ncbi_105056670(RPM1);ncbi_105058082(RBOHF);n…	K04079+K04079+K04079+K13436+K13448+K13447+K14512+K15397+K02183+K04079+K04079+K13448+K13456+K13459+K04079+K02183+K13457+K13447+K04079+K13448
Metabolism	Energy metabolism	Photosynthesis	6	88	0.50484	0.881466	ko00195	ncbi_105033414(PSBR);ncbi_105044241(PSAH);ncbi_105049085(PSBR);ncbi_105053650(PSAE2);ncbi_105056825(PSBW);ncbi_12079382(petN)	K03541+K02695+K03541+K02693+K02721+K03689
Metabolism	Glycan biosynthesis and metabolism	Glycosphingolipid biosynthesis - globo and isoglobo series	1	11	0.519771	0.893357	ko00603	ncbi_105055492(At4g19900)	K01988
Metabolism	Metabolism of cofactors and vitamins	Pantothenate and CoA biosynthesis	3	43	0.530528	0.897817	ko00770	ncbi_105038981(Os05g0573700);ncbi_105047589(Os05g0573700);ncbi_105059362(PAO3)	K00053+K00053+K17839
Genetic Information Processing	Replication and repair	Base excision repair	3	46	0.576969	0.960499	ko03410	ncbi_105050470(guaA);ncbi_105060960(guaA);ncbi_105061078(--)	K01246+K01246+K01246
Metabolism	Metabolism of cofactors and vitamins	Folate biosynthesis	2	30	0.585031	0.960499	ko00790	ncbi_105047545(--);ncbi_105048636(DRTS)	K15631+K13998
Metabolism	Metabolism of cofactors and vitamins	Vitamin B6 metabolism	1	15	0.632313	0.988351	ko00750	MSTRG.16710(At1g17710)	K13248
Metabolism	Lipid metabolism	Linoleic acid metabolism	3	50	0.634221	0.988351	ko00591	ncbi_105048738(PLA2-III);ncbi_105051386(LOX6);ncbi_105054692(LOX1.5)	K01047+K00454+K15718
Metabolism	Lipid metabolism	Fatty acid biosynthesis	4	67	0.635231	0.988351	ko00061	ncbi_105032448(Os04g0379900);ncbi_105035642(LACS2);ncbi_105040257(FATB);ncbi_105040700(LACS4)	K03921+K01897+K10781+K01897
Metabolism	Carbohydrate metabolism	Inositol phosphate metabolism	5	84	0.637936	0.988351	ko00562	ncbi_105041643(INPS1);ncbi_105044614(PLC4);ncbi_105047303(Os06g0561000);ncbi_105054920(IP5P2);ncbi_105057088(PLC2)	K01858+K05857+K00469+K24221+K05857
Metabolism	Lipid metabolism	Ether lipid metabolism	2	34	0.653802	0.998864	ko00565	ncbi_105033970(PLD1);ncbi_105048738(PLA2-III)	K01115+K01047
Metabolism	Metabolism of terpenoids and polyketides	Carotenoid biosynthesis	2	36	0.684635	1	ko00906	ncbi_105035937(AO1);ncbi_105036563(NCED1)	K09842+K09840
Cellular Processes	Transport and catabolism	Phagosome	7	124	0.696144	1	ko04145	ncbi_105034593(TUBB2);ncbi_105041825(VHA-c''1);ncbi_105044436(RAC2);ncbi_105045043(CAL1);ncbi_105045457(TUBB5);ncbi_105052823(RHN1);ncbi_105060088(TUBA)	K07375+K03661+K04392+K08057+K07375+K07889+K07374
Metabolism	Amino acid metabolism	Valine, leucine and isoleucine degradation	3	55	0.69789	1	ko00280	ncbi_105043155(PED1);ncbi_105045932(At3g08860);ncbi_105053607(PED1)	K07513+K00827+K07513
Genetic Information Processing	Replication and repair	Nucleotide excision repair	9	158	0.69827	1	ko03420	ncbi_105034882(RAD23B);ncbi_105043789(UVH1);MSTRG.33517(--);MSTRG.33518(--);MSTRG.35025(--);MSTRG.4806(--);MSTRG.53119(--);MSTRG.53120(--);MSTRG.9862(--)	K10839+K10848+K10839+K10839+K10839+K10839+K10839+K10839+K10839
Metabolism	Nucleotide metabolism	Pyrimidine metabolism	4	74	0.711702	1	ko00240	ncbi_105035704(psuG);ncbi_105046067(APY2);ncbi_105047686(CDA1);ncbi_105048636(DRTS)	K16329+K14641+K01489+K13998
Metabolism	Glycan biosynthesis and metabolism	Other glycan degradation	1	20	0.736722	1	ko00511	ncbi_105036407(Gba2)	K17108
Metabolism	Lipid metabolism	Arachidonic acid metabolism	1	20	0.736722	1	ko00590	ncbi_105048738(PLA2-III)	K01047
Cellular Processes	Transport and catabolism	Endocytosis	11	204	0.773619	1	ko04144	ncbi_105032307(HSP70);ncbi_105033970(PLD1);ncbi_105038674(HSP70);ncbi_105042770(HSP70);ncbi_105044203(ARPC2B);ncbi_105044427(HSP70);ncbi_105045690(HSP70);ncbi_105045696(HSP70-4);ncbi_105050739(HSP70);ncbi_105052823(RHN1);ncbi_105056954(HSP70)	K03283+K01115+K03283+K03283+K05758+K03283+K03283+K03283+K03283+K07889+K03283
Genetic Information Processing	Transcription	Spliceosome	13	239	0.777904	1	ko03040	ncbi_105032307(HSP70);ncbi_105033649(TAF15B);ncbi_105033829(ALY1);ncbi_105038674(HSP70);ncbi_105041296(Os03g0708600);ncbi_105042770(HSP70);ncbi_105044427(HSP70);ncbi_105045690(HSP70);ncbi_105045696(HSP70-4);ncbi_105050739(HSP70);ncbi_105055906(snu13);ncbi_105056954(HSP70);ncbi_105060264(RSZP21)	K03283+K13098+K12881+K03283+K12858+K03283+K03283+K03283+K03283+K03283+K12845+K03283+K12896
Metabolism	Carbohydrate metabolism	Glycolysis / Gluconeogenesis	11	205	0.778995	1	ko00010	ncbi_105034918(AKR4C9);ncbi_105037462(FBPban1);ncbi_105039685(GAPCP2);ncbi_105042097(PGM1);ncbi_105047533(PKP2);ncbi_105049380(PFP-ALPHA);ncbi_105050625(FBA5);ncbi_105050719(GAPN);ncbi_105060505(FBA5);ncbi_114914457(FBA5);MSTRG.47375(--)	K00002+K03841+K00134+K01835+K00873+K00895+K01623+K00131+K01623+K01623+K00627
Metabolism	Metabolism of other amino acids	Selenocompound metabolism	1	23	0.784561	1	ko00450	ncbi_105035375(Os12g0623900)	K00549
Environmental Information Processing	Signal transduction	Phosphatidylinositol signaling system	4	83	0.791889	1	ko04070	ncbi_105044614(PLC4);ncbi_105048808(CML46);ncbi_105056615(CML46);ncbi_105057088(PLC2)	K05857+K02183+K02183+K05857
Metabolism	Metabolism of cofactors and vitamins	Thiamine metabolism	1	24	0.798495	1	ko00730	ncbi_105046898(THI1)	K03146
Metabolism	Metabolism of cofactors and vitamins	Riboflavin metabolism	1	24	0.798495	1	ko00740	ncbi_105043193(FHY)	K20884
Metabolism	Amino acid metabolism	Arginine and proline metabolism	3	65	0.799416	1	ko00330	ncbi_105032618(PAO1);ncbi_105043339(ADC1);ncbi_105059362(PAO3)	K12259+K01583+K17839
Genetic Information Processing	Translation	Ribosome biogenesis in eukaryotes	5	105	0.816138	1	ko03008	ncbi_105032124(NOP5-2);ncbi_105034535(At1g50920);ncbi_105042460(NSN1);ncbi_105050668(At5g08180);ncbi_105055906(snu13)	K14565+K06943+K14538+K11129+K12845
Metabolism	Glycan biosynthesis and metabolism	Various types of N-glycan biosynthesis	2	48	0.825141	1	ko00513	ncbi_105040617(ALG9);ncbi_105058956(STT3B)	K03846+K07151
Metabolism	Global and overview maps	Carbon metabolism	21	389	0.834561	1	ko01200	ncbi_105033846(CAT1);ncbi_105033990(GLO5);ncbi_105035354(AGT1);ncbi_105035433(tal);ncbi_105036923(GLO4);ncbi_105037462(FBPban1);ncbi_105038680(G6PDH);ncbi_105039685(GAPCP2);ncbi_105042655(CAT1);ncbi_105046056(Os03g0815200);ncbi_105047533(PKP2);ncbi_105047677(GDCSP);ncbi_105050625(FBA5);ncbi_105050719(GAPN);ncbi_105057640(AGT1);ncbi_105058702(PPC4);ncbi_105059450(TKL-1);ncbi_105060505(FBA5);ncbi_1…	K03781+K11517+K00830+K00616+K11517+K03841+K00036+K00134+K03781+K00297+K00873+K00281+K01623+K00131+K00830+K01595+K00615+K01623+K00281+K01623+K00627
Metabolism	Lipid metabolism	Steroid biosynthesis	13	256	0.851566	1	ko00100	ncbi_105035516(Smt1-1);ncbi_105055409(DIM);ncbi_105061253(SQE1);MSTRG.35911(--);MSTRG.3616(--);MSTRG.36328(--);MSTRG.38029(--);MSTRG.38991(--);MSTRG.39879(--);MSTRG.42859(--);MSTRG.44278(--);MSTRG.46578(--);MSTRG.49650(--)	K00559+K09828+K00511+K08246+K08246+K08246+K08246+K08246+K08246+K08246+K08246+K08246+K08246
Metabolism	Metabolism of cofactors and vitamins	Porphyrin metabolism	2	55	0.878356	1	ko00860	ncbi_105034966(Os04g0692600);ncbi_105048781(UROS)	K22013+K01719
Metabolism	Metabolism of cofactors and vitamins	Nicotinate and nicotinamide metabolism	1	34	0.896808	1	ko00760	ncbi_105056289(Os02g0134400)	K00278
Metabolism	Amino acid metabolism	Lysine degradation	1	36	0.909746	1	ko00310	ncbi_105041974(LKR/SDH)	K14157
Metabolism	Global and overview maps	2-Oxocarboxylic acid metabolism	2	61	0.911635	1	ko01210	ncbi_105038981(Os05g0573700);ncbi_105047589(Os05g0573700)	K00053+K00053
Metabolism	Glycan biosynthesis and metabolism	N-Glycan biosynthesis	2	62	0.916276	1	ko00510	ncbi_105040617(ALG9);ncbi_105058956(STT3B)	K03846+K07151
Genetic Information Processing	Replication and repair	Homologous recombination	2	63	0.920687	1	ko03440	ncbi_105049145(RAD50);ncbi_105052694(H0410G08.11)	K10866+K10865
Metabolism	Nucleotide metabolism	Purine metabolism	4	107	0.921351	1	ko00230	ncbi_105034991(V2);ncbi_105042097(PGM1);ncbi_105045199(BGLU11);ncbi_105046067(APY2)	K00942+K01835+K19964+K14641
Genetic Information Processing	Folding, sorting and degradation	RNA degradation	5	131	0.931577	1	ko03018	ncbi_105033956(CAF1-11);ncbi_105043987(CPN60B2);ncbi_105049381(HSP70-9);ncbi_105052861(HSP1);ncbi_105052951(CAF1-7)	K12581+K04077+K04043+K04043+K12581
Metabolism	Amino acid metabolism	Arginine biosynthesis	1	44	0.947209	1	ko00220	ncbi_105035493(GS1-2)	K01915
Genetic Information Processing	Translation	Nucleocytoplasmic transport	6	170	0.96749	1	ko03013	ncbi_105033829(ALY1);ncbi_105044645(EF1);ncbi_105046248(NUP62);ncbi_105057062(EF1);ncbi_105057712(NUP93B);MSTRG.30552(GIP)	K12881+K03231+K14306+K03231+K14309+K14288
Genetic Information Processing	Transcription	RNA polymerase	1	52	0.969142	1	ko03020	ncbi_105050256(NRPB5A)	K03013
Genetic Information Processing	Translation	Aminoacyl-tRNA biosynthesis	1	55	0.974774	1	ko00970	ncbi_105046011(OVA5)	K04567
Genetic Information Processing	Folding, sorting and degradation	Ubiquitin mediated proteolysis	6	182	0.980349	1	ko04120	ncbi_105043447(APC8);ncbi_105044695(APC1);ncbi_105056365(APC6);ncbi_105057697(PCUBI4-1);ncbi_105057710(MIEL1);ncbi_105060475(UBC5B)	K03355+K03348+K03353+K08770+K10144+K06689
Genetic Information Processing	Replication and repair	DNA replication	1	60	0.981974	1	ko03030	ncbi_105059857(--)	K10745
Metabolism	Carbohydrate metabolism	Pyruvate metabolism	5	176	0.990602	1	ko00620	ncbi_105033532(DLD);ncbi_105034918(AKR4C9);ncbi_105047533(PKP2);ncbi_105058702(PPC4);MSTRG.47375(--)	K00102+K00002+K00873+K01595+K00627
Genetic Information Processing	Translation	mRNA surveillance pathway	3	161	0.99853	1	ko03015	ncbi_105033649(TAF15B);ncbi_105033829(ALY1);ncbi_105057320(PAPS3)	K13098+K12881+K14376
Metabolism	Carbohydrate metabolism	Citrate cycle (TCA cycle)	1	117	0.999616	1	ko00020	MSTRG.47375(--)	K00627
Metabolism	Energy metabolism	Oxidative phosphorylation	2	206	0.999986	1	ko00190	ncbi_105041825(VHA-c''1);ncbi_105056652(AHA10)	K03661+K01535
Genetic Information Processing	Translation	Ribosome	15	743	1	1	ko03010	ncbi_105034271(RPS19A);ncbi_105043279(RPL9);ncbi_105048510(RPL15);ncbi_105053978(SB62);ncbi_105058922(RPL23A);ncbi_105059554(RPL9);ncbi_109505184(rpl27a);MSTRG.31934(--);MSTRG.3620(rps8);MSTRG.38210(--);MSTRG.46380(--);MSTRG.48489(--);MSTRG.50207(rpl27a);MSTRG.53156(--);MSTRG.6620(RPL19B)	K02966+K02940+K02876+K02877+K02893+K02940+K02900+K02900+K02994+K02900+K02900+K02900+K02900+K02900+K02885

## Sheet: CK-vs-cold 2
KEGG_A_class	KEGG_B_class	Pathway	CK-vs-cold 2 (285)	All (6764)	Pvalue	Qvalue	Pathway ID	Genes	K_IDs
Metabolism	Biosynthesis of other secondary metabolites	Phenylpropanoid biosynthesis	23	154	9.28162e-08	9.09599e-06	ko00940	ncbi_105036974(PER12);ncbi_105037184(HST);ncbi_105037617(COMT);ncbi_105039259(4CL2);ncbi_105040594(PER52);ncbi_105044830(CYP73A16);ncbi_105045942(GSVIVT00023967001);ncbi_105047856(CSE);ncbi_105050370(4CL2);ncbi_105050729(CCR1);ncbi_105051742(PER43);ncbi_105051975(Sb03g046810);ncbi_105051976(Sb03g046810);ncbi_105052309(CYP73A13);ncbi_105052441(CYP98A2);ncbi_105054060(CYP84A1);ncbi_105054950(COMT);…	K00430+K13065+K13066+K01904+K00430+K00487+K00430+K18368+K01904+K09753+K00430+K00430+K00430+K00487+K09754+K09755+K13066+K13066+K13066+K10775+K00430+K09753+K13066
Metabolism	Global and overview maps	Biosynthesis of secondary metabolites	109	1759	2.41367e-06	0.00011827	ko01110	ncbi_105032764(CYP75A1);ncbi_105033846(CAT1);ncbi_105033970(PLD1);ncbi_105034269(maoI);ncbi_105034618(CHS3);ncbi_105034736(At1g74260);ncbi_105034966(Os04g0692600);ncbi_105035354(AGT1);ncbi_105035375(Os12g0623900);ncbi_105035433(tal);ncbi_105035516(Smt1-1);ncbi_105036103(At5g58770);ncbi_105036105(PPO);ncbi_105036168(CYP75A1);ncbi_105036292(SALR);ncbi_105036563(NCED1);ncbi_105036974(PER12);ncbi_105…	K13083+K03781+K01115+K00276+K00660+K01952+K22013+K00830+K00549+K00616+K00559+K11778+K00422+K13083+K15095+K09840+K00430+K13065+K00760+K20623+K13066+K15777+K14190+K18857+K00036+K00053+K00264+K01904+K00134+K13496+K00430+K00815+K01858+K01626+K14157+K01835+K05349+K13679+K04120+K07513+K00765+K05350+K10703+K00487+K13083+K05350+K01953+K00827+K00430+K14641+K00276+K10046+K12742+K00873+K00053+K00281+K18368+…
Metabolism	Biosynthesis of other secondary metabolites	Flavonoid biosynthesis	11	65	7.18789e-05	0.00234804	ko00941	ncbi_105032764(CYP75A1);ncbi_105034618(CHS3);ncbi_105036168(CYP75A1);ncbi_105037184(HST);ncbi_105044830(CYP73A16);ncbi_105045493(CYP75A1);ncbi_105048473(ANT18);ncbi_105052309(CYP73A13);ncbi_105052441(CYP98A2);ncbi_105058071(CYP75B137);ncbi_105059410(F3H-1)	K13083+K00660+K13083+K13065+K00487+K13083+K13082+K00487+K09754+K05280+K00475
Metabolism	Lipid metabolism	Cutin, suberine and wax biosynthesis	7	32	0.000297183	0.00728099	ko00073	ncbi_105032701(CYP86B1);ncbi_105033629(HTH);ncbi_105033928(CYP86A2);ncbi_105042911(CYP86A2);ncbi_105047658(HTH);ncbi_105051025(HHT1);ncbi_105059016(CYP77A2)	K15402+K15403+K15398+K15398+K15403+K15400+K21995
Genetic Information Processing	Folding, sorting and degradation	Protein processing in endoplasmic reticulum	33	434	0.000618236	0.0121174	ko04141	ncbi_105032307(HSP70);ncbi_105033911(HSP18.2);ncbi_105034311(DNAJ1);ncbi_105034489(LDJ2);ncbi_105036582(HSP81-1);ncbi_105036952(HSP23.6);ncbi_105038974(HSP81-1);ncbi_105038975(HSP81-1);ncbi_105040381(HSP17.9-D);ncbi_105040382(HSP17.7);ncbi_105041255(HSP18.5-C);ncbi_105041256(HSP18.5-C);ncbi_105041935(HSP23);ncbi_105042017(HSP17.4B);ncbi_105042708(HSP26.7);ncbi_105042770(HSP70);ncbi_105044427(HSP7…	K03283+K13993+K09503+K09503+K04079+K13993+K04079+K04079+K13993+K13993+K13993+K13993+K13993+K13993+K13993+K03283+K03283+K08057+K03283+K03283+K13993+K13993+K13993+K04079+K04079+K13993+K09503+K04079+K13993+K03283+K03283+K04079+K13993
Metabolism	Global and overview maps	Metabolic pathways	153	3038	0.00147975	0.0241693	ko01100	ncbi_105032074(ASD1);ncbi_105032337(SPHK1);ncbi_105032394(SAHH);ncbi_105032448(Os04g0379900);ncbi_105032618(PAO1);ncbi_105032994(CAP10A);ncbi_105033054(At5g34940);ncbi_105033146(PG2);ncbi_105033627(SETH3);ncbi_105033846(CAT1);ncbi_105033928(CYP86A2);ncbi_105033970(PLD1);ncbi_105034165(APX1);ncbi_105034269(maoI);ncbi_105034618(CHS3);ncbi_105034736(At1g74260);ncbi_105034922(SAHH);ncbi_105035228(GLU…	K01209+K04718+K01251+K03921+K12259+K08917+K07964+K01184+K06041+K03781+K15398+K01115+K00434+K00276+K00660+K01952+K01251+K01179+K00830+K10534+K00549+K00616+K00559+K01897+K00422+K09840+K00430+K13065+K00760+K20623+K13066+K14190+K18857+K01183+K00036+K00053+K00264+K01904+K00134+K18819+K22849+K10781+K19355+K00430+K01897+K00815+K01858+K03661+K01626+K14157+K01835+K05349+K13679+K04120+K15398+K07513+K00765+…
Metabolism	Biosynthesis of other secondary metabolites	Biosynthesis of various plant secondary metabolites	8	55	0.00195217	0.0273304	ko00999	ncbi_105042390(BACOVA_02659);ncbi_105044229(BGLU18);ncbi_105045835(BGLU1);ncbi_105056367(COR2);ncbi_105057289(SAMS);ncbi_105060630(PLR_Lu2);ncbi_105061258(BGLU12);MSTRG.9014(COR2)	K05349+K05350+K05350+K22374+K00789+K21568+K01188+K22374
Organismal Systems	Environmental adaptation	Circadian rhythm - plant	9	70	0.00250325	0.0306648	ko04712	ncbi_105034618(CHS3);ncbi_105035562(PIL15);ncbi_105037463(HD3A);ncbi_105040114(PIL15);ncbi_105040132(PHYA);ncbi_105040182(HY5);ncbi_105040294(GI);ncbi_105040468(HD3B);ncbi_105047639(HD3B)	K00660+K12126+K16223+K12126+K12120+K16241+K12124+K12125+K12125
Metabolism	Biosynthesis of other secondary metabolites	Flavone and flavonol biosynthesis	4	16	0.00375766	0.0396558	ko00944	ncbi_105032764(CYP75A1);ncbi_105036168(CYP75A1);ncbi_105045493(CYP75A1);ncbi_105058071(CYP75B137)	K13083+K13083+K13083+K05280
Metabolism	Biosynthesis of other secondary metabolites	Isoquinoline alkaloid biosynthesis	5	26	0.00406726	0.0396558	ko00950	ncbi_105034269(maoI);ncbi_105036105(PPO);ncbi_105040940(NAAT1);ncbi_105046503(AO1);ncbi_105049782(TYDC1)	K00276+K00422+K00815+K00276+K01593
Environmental Information Processing	Signal transduction	Plant hormone signal transduction	24	322	0.00445117	0.0396558	ko04075	ncbi_105033626(PIL13);ncbi_105035562(PIL15);ncbi_105035966(SAPK10);ncbi_105036306(SAUR32);ncbi_105037481(XTH23);ncbi_105040112(IAA4);ncbi_105040114(PIL15);ncbi_105041953(TIFY3);ncbi_105042181(AUX22D);ncbi_105046249(LAX2);ncbi_105047258(ARF15);ncbi_105047357(IAA27);ncbi_105047907(BRI1);ncbi_105048137(MPK1);ncbi_105048317(IAA27);ncbi_105049189(XTH23);ncbi_105049190(XTH23);ncbi_105050710(RR22);ncbi_…	K16189+K12126+K14498+K14488+K14504+K14484+K12126+K13464+K14484+K13946+K14486+K14484+K13415+K14512+K14484+K14504+K14504+K14491+K14504+K14488+K13464+K14497+K14514+K14514
Metabolism	Lipid metabolism	alpha-Linolenic acid metabolism	8	64	0.00511888	0.0418042	ko00592	ncbi_105038505(ADH1);ncbi_105043155(PED1);ncbi_105048738(PLA2-III);ncbi_105051386(LOX6);ncbi_105053607(PED1);ncbi_105056303(LCAT4);ncbi_105060026(CYP74A1);ncbi_105061553(4CLL4)	K18857+K07513+K01047+K00454+K07513+K22389+K01723+K10526
Metabolism	Lipid metabolism	Biosynthesis of unsaturated fatty acids	5	28	0.005673	0.0427657	ko01040	ncbi_105032448(Os04g0379900);ncbi_105043155(PED1);ncbi_105044431(PAS2A);ncbi_105051318(KCR1);ncbi_105053607(PED1)	K03921+K07513+K10703+K10251+K07513
Metabolism	Amino acid metabolism	Tyrosine metabolism	6	49	0.016179	0.113253	ko00350	ncbi_105034269(maoI);ncbi_105036105(PPO);ncbi_105038505(ADH1);ncbi_105040940(NAAT1);ncbi_105046503(AO1);ncbi_105049782(TYDC1)	K00276+K00422+K18857+K00815+K00276+K01593
Metabolism	Energy metabolism	Nitrogen metabolism	5	38	0.0205932	0.134542	ko00910	ncbi_105035363(NIA1);ncbi_105039187(GLT1);ncbi_105047151(BCA2);ncbi_105048068(BCA2);ncbi_105060899(NIR)	K10534+K00264+K01673+K01673+K00366
Metabolism	Amino acid metabolism	Phenylalanine metabolism	5	39	0.0228339	0.136039	ko00360	ncbi_105034269(maoI);ncbi_105040940(NAAT1);ncbi_105046503(AO1);ncbi_105049782(TYDC1);ncbi_105055673(PAL)	K00276+K00815+K00276+K01593+K10775
Metabolism	Carbohydrate metabolism	Starch and sucrose metabolism	13	167	0.0235986	0.136039	ko00500	ncbi_105035228(GLU2);ncbi_105042097(PGM1);ncbi_105042390(BACOVA_02659);ncbi_105042450(WAXY);ncbi_105044229(BGLU18);ncbi_105044696(At2g44550);ncbi_105045835(BGLU1);ncbi_105049657(SPS2);ncbi_105053174(TPS6);ncbi_105055284(SUS7);ncbi_105056682(SUS1);ncbi_105058897(SUS7);ncbi_105061258(BGLU12)	K01179+K01835+K05349+K13679+K05350+K01179+K05350+K00696+K16055+K00695+K00695+K00695+K01188
Metabolism	Biosynthesis of other secondary metabolites	Stilbenoid, diarylheptanoid and gingerol biosynthesis	4	27	0.025205	0.137227	ko00945	ncbi_105037184(HST);ncbi_105044830(CYP73A16);ncbi_105052309(CYP73A13);ncbi_105052441(CYP98A2)	K13065+K00487+K00487+K09754
Environmental Information Processing	Signal transduction	MAPK signaling pathway - plant	14	189	0.0281073	0.144974	ko04016	ncbi_105033846(CAT1);ncbi_105035966(SAPK10);ncbi_105039483(HMA4);ncbi_105041744(CML46);ncbi_105041842(ER1);ncbi_105047519(RBOHA);ncbi_105048137(MPK1);ncbi_105048808(CML46);ncbi_105053585(AHG1);ncbi_105056615(CML46);ncbi_105058082(RBOHF);ncbi_105059353(SIK1);ncbi_105061364(EIL1A);MSTRG.861(--)	K03781+K14498+K17686+K02183+K20718+K13447+K14512+K02183+K14497+K02183+K13447+K20718+K14514+K14514
Organismal Systems	Environmental adaptation	Plant-pathogen interaction	20	305	0.0321164	0.15737	ko04626	ncbi_105036582(HSP81-1);ncbi_105038625(CML3);ncbi_105038974(HSP81-1);ncbi_105038975(HSP81-1);ncbi_105039372(CML38);ncbi_105040088(PTI1);ncbi_105041744(CML46);ncbi_105045551(CML35);ncbi_105047519(RBOHA);ncbi_105048137(MPK1);ncbi_105048508(CUT1);ncbi_105048808(CML46);ncbi_105050014(HSP81-1);ncbi_105050053(HSP90-2);ncbi_105050437(--);ncbi_105053120(RPS5);ncbi_105054741(HSP83A);ncbi_105056615(CML46);…	K04079+K13448+K04079+K04079+K13448+K13436+K02183+K13448+K13447+K14512+K15397+K02183+K04079+K04079+K13448+K13459+K04079+K02183+K13447+K04079
Metabolism	Amino acid metabolism	Phenylalanine, tyrosine and tryptophan biosynthesis	6	58	0.034273	0.158096	ko00400	ncbi_105040940(NAAT1);ncbi_105041937(DHAPS-1);ncbi_105048637(DAHPS2);ncbi_105056784(DHAPS-1);ncbi_105057363(TYRAAT1);ncbi_105058440(DHAPS-1)	K00815+K01626+K01626+K01626+K15227+K01626
Metabolism	Amino acid metabolism	Tryptophan metabolism	7	74	0.0354909	0.158096	ko00380	ncbi_105033846(CAT1);ncbi_105037617(COMT);ncbi_105049782(TYDC1);ncbi_105054950(COMT);ncbi_105054951(COMT);ncbi_105054994(COMT);MSTRG.32557(COMT1)	K03781+K13066+K01593+K13066+K13066+K13066+K13066
Metabolism	Metabolism of cofactors and vitamins	Ubiquinone and other terpenoid-quinone biosynthesis	5	45	0.0395673	0.168591	ko00130	ncbi_105039259(4CL2);ncbi_105040940(NAAT1);ncbi_105044830(CYP73A16);ncbi_105050370(4CL2);ncbi_105052309(CYP73A13)	K01904+K00815+K00487+K01904+K00487
Metabolism	Glycan biosynthesis and metabolism	Glycosaminoglycan degradation	3	19	0.0435075	0.172055	ko00531	ncbi_105033054(At5g34940);ncbi_105046630(At5g61250);ncbi_105049420(At5g34940)	K07964+K07964+K07964
Metabolism	Global and overview maps	Fatty acid metabolism	8	94	0.0438916	0.172055	ko01212	ncbi_105032448(Os04g0379900);ncbi_105035642(LACS2);ncbi_105040257(FATB);ncbi_105040700(LACS4);ncbi_105043155(PED1);ncbi_105044431(PAS2A);ncbi_105051318(KCR1);ncbi_105053607(PED1)	K03921+K01897+K10781+K01897+K07513+K10703+K10251+K07513
Metabolism	Biosynthesis of other secondary metabolites	Betalain biosynthesis	2	9	0.052362	0.1948	ko00965	ncbi_105037895(LIGB);ncbi_105049782(TYDC1)	K15777+K01593
Metabolism	Amino acid metabolism	Glycine, serine and threonine metabolism	7	81	0.0536695	0.1948	ko00260	ncbi_105034269(maoI);ncbi_105035354(AGT1);ncbi_105045932(At3g08860);ncbi_105046503(AO1);ncbi_105047677(GDCSP);ncbi_105057640(AGT1);ncbi_105060641(GDCSPA)	K00276+K00830+K00827+K00276+K00281+K00830+K00281
Metabolism	Biosynthesis of other secondary metabolites	Tropane, piperidine and pyridine alkaloid biosynthesis	4	35	0.0579873	0.202956	ko00960	ncbi_105034269(maoI);ncbi_105034618(CHS3);ncbi_105040940(NAAT1);ncbi_105046503(AO1)	K00276+K00660+K00815+K00276
Metabolism	Metabolism of other amino acids	Cyanoamino acid metabolism	4	37	0.0685804	0.231754	ko00460	ncbi_105042390(BACOVA_02659);ncbi_105044229(BGLU18);ncbi_105045835(BGLU1);ncbi_105061258(BGLU12)	K05349+K05350+K05350+K01188
Metabolism	Lipid metabolism	Fatty acid degradation	5	56	0.0856838	0.2799	ko00071	ncbi_105035642(LACS2);ncbi_105038505(ADH1);ncbi_105040700(LACS4);ncbi_105043155(PED1);ncbi_105053607(PED1)	K01897+K18857+K01897+K07513+K07513
Cellular Processes	Transport and catabolism	Peroxisome	8	111	0.0955904	0.302189	ko04146	ncbi_105033846(CAT1);ncbi_105035354(AGT1);ncbi_105035642(LACS2);ncbi_105040700(LACS4);ncbi_105043155(PED1);ncbi_105053607(PED1);ncbi_105057640(AGT1);MSTRG.1765(--)	K03781+K00830+K01897+K01897+K07513+K07513+K00830+K13341
Metabolism	Carbohydrate metabolism	Ascorbate and aldarate metabolism	6	77	0.104887	0.318786	ko00053	ncbi_105034165(APX1);ncbi_105038499(VTC2);ncbi_105044047(APX4);ncbi_105046574(GME-1);ncbi_105047303(Os06g0561000);ncbi_105058153(UGD5)	K00434+K14190+K00434+K10046+K00469+K00012
Metabolism	Amino acid metabolism	Alanine, aspartate and glutamate metabolism	5	60	0.107346	0.318786	ko00250	ncbi_105035354(AGT1);ncbi_105039187(GLT1);ncbi_105045849(AS);ncbi_105045932(At3g08860);ncbi_105057640(AGT1)	K00830+K00264+K01953+K00827+K00830
Metabolism	Metabolism of other amino acids	beta-Alanine metabolism	4	46	0.127184	0.366589	ko00410	ncbi_105032618(PAO1);ncbi_105034269(maoI);ncbi_105046503(AO1);ncbi_105059362(PAO3)	K12259+K00276+K00276+K17839
Metabolism	Lipid metabolism	Fatty acid elongation	3	32	0.150368	0.421032	ko00062	ncbi_105044431(PAS2A);ncbi_105048508(CUT1);ncbi_105051318(KCR1)	K10703+K15397+K10251
Metabolism	Metabolism of terpenoids and polyketides	Monoterpenoid biosynthesis	1	4	0.158216	0.427385	ko00902	ncbi_105036292(SALR)	K15095
Metabolism	Metabolism of other amino acids	Glutathione metabolism	8	126	0.16136	0.427385	ko00480	ncbi_105034165(APX1);ncbi_105038680(G6PDH);ncbi_105044047(APX4);ncbi_105044685(GSTZ5);ncbi_105046782(PARC);ncbi_105050890(GGCT2;1);ncbi_105057499(GST3);ncbi_105057829(GSTU7)	K00434+K00036+K00434+K00799+K00799+K22596+K00799+K00799
Metabolism	Global and overview maps	Biosynthesis of amino acids	16	295	0.179151	0.462021	ko01230	ncbi_105035375(Os12g0623900);ncbi_105035433(tal);ncbi_105038981(Os05g0573700);ncbi_105039187(GLT1);ncbi_105039685(GAPCP2);ncbi_105041937(DHAPS-1);ncbi_105043214(Os03g0134300);ncbi_105045849(AS);ncbi_105047533(PKP2);ncbi_105047589(Os05g0573700);ncbi_105048637(DAHPS2);ncbi_105050625(FBA5);ncbi_105056784(DHAPS-1);ncbi_105057289(SAMS);ncbi_105057363(TYRAAT1);ncbi_105058440(DHAPS-1)	K00549+K00616+K00053+K00264+K00134+K01626+K00765+K01953+K00873+K00053+K01626+K01623+K01626+K00789+K15227+K01626
Metabolism	Amino acid metabolism	Valine, leucine and isoleucine biosynthesis	2	19	0.189655	0.47657	ko00290	ncbi_105038981(Os05g0573700);ncbi_105047589(Os05g0573700)	K00053+K00053
Metabolism	Energy metabolism	Photosynthesis - antenna proteins	2	23	0.252523	0.590781	ko00196	ncbi_105032994(CAP10A);MSTRG.3433(LHCB4.1)	K08917+K08915
Metabolism	Metabolism of terpenoids and polyketides	Brassinosteroid biosynthesis	2	23	0.252523	0.590781	ko00905	ncbi_105037389(CYP92C6);ncbi_105053081(CYP92C6)	K20623+K20623
Metabolism	Lipid metabolism	Sphingolipid metabolism	3	42	0.259654	0.590781	ko00600	ncbi_105032337(SPHK1);ncbi_105059284(TSC10B);ncbi_105059876(--)	K04718+K04708+K12382
Metabolism	Biosynthesis of other secondary metabolites	Indole alkaloid biosynthesis	1	7	0.260273	0.590781	ko00901	ncbi_105049782(TYDC1)	K01593
Metabolism	Metabolism of cofactors and vitamins	Pantothenate and CoA biosynthesis	3	43	0.271194	0.590781	ko00770	ncbi_105038981(Os05g0573700);ncbi_105047589(Os05g0573700);ncbi_105059362(PAO3)	K00053+K00053+K17839
Metabolism	Carbohydrate metabolism	Pentose phosphate pathway	5	83	0.271277	0.590781	ko00030	ncbi_105035433(tal);ncbi_105038680(G6PDH);ncbi_105042097(PGM1);ncbi_105050625(FBA5);ncbi_105050719(GAPN)	K00616+K00036+K01835+K01623+K00131
Metabolism	Lipid metabolism	Fatty acid biosynthesis	4	67	0.312046	0.664794	ko00061	ncbi_105032448(Os04g0379900);ncbi_105035642(LACS2);ncbi_105040257(FATB);ncbi_105040700(LACS4)	K03921+K01897+K10781+K01897
Metabolism	Carbohydrate metabolism	Glyoxylate and dicarboxylate metabolism	5	90	0.329382	0.686796	ko00630	ncbi_105033846(CAT1);ncbi_105035354(AGT1);ncbi_105047677(GDCSP);ncbi_105057640(AGT1);ncbi_105060641(GDCSPA)	K03781+K00830+K00281+K00830+K00281
Metabolism	Metabolism of terpenoids and polyketides	Diterpenoid biosynthesis	2	29	0.34711	0.705682	ko00904	ncbi_105042778(CPS1);ncbi_105059898(KS1)	K04120+K04121
Metabolism	Lipid metabolism	Linoleic acid metabolism	3	50	0.352841	0.705682	ko00591	ncbi_105048738(PLA2-III);ncbi_105051386(LOX6);ncbi_105054692(LOX1.5)	K01047+K00454+K15718
Metabolism	Metabolism of terpenoids and polyketides	Zeatin biosynthesis	2	30	0.362573	0.710642	ko00908	ncbi_105040215(UGT73E1);ncbi_105053404(CKX5)	K13496+K00279
Genetic Information Processing	Replication and repair	Non-homologous end-joining	1	11	0.377424	0.725245	ko03450	ncbi_105049145(RAD50)	K10866
Metabolism	Amino acid metabolism	Valine, leucine and isoleucine degradation	3	55	0.410668	0.767452	ko00280	ncbi_105043155(PED1);ncbi_105045932(At3g08860);ncbi_105053607(PED1)	K07513+K00827+K07513
Metabolism	Carbohydrate metabolism	Galactose metabolism	3	56	0.422064	0.767452	ko00052	ncbi_105040002(GOLS1);ncbi_105042097(PGM1);ncbi_105048264(GOLS1)	K18819+K01835+K18819
Metabolism	Lipid metabolism	Ether lipid metabolism	2	34	0.422882	0.767452	ko00565	ncbi_105033970(PLD1);ncbi_105048738(PLA2-III)	K01115+K01047
Metabolism	Metabolism of terpenoids and polyketides	Carotenoid biosynthesis	2	36	0.451929	0.805255	ko00906	ncbi_105036563(NCED1);ncbi_105053512(CYP707A5)	K09840+K09843
Metabolism	Nucleotide metabolism	Purine metabolism	5	107	0.472285	0.806259	ko00230	ncbi_105034736(At1g74260);ncbi_105037355(hpt);ncbi_105042097(PGM1);ncbi_105045199(BGLU11);ncbi_105046067(APY2)	K01952+K00760+K01835+K19964+K14641
Metabolism	Metabolism of cofactors and vitamins	Vitamin B6 metabolism	1	15	0.476075	0.806259	ko00750	MSTRG.16710(At1g17710)	K13248
Metabolism	Amino acid metabolism	Cysteine and methionine metabolism	6	131	0.477173	0.806259	ko00270	ncbi_105032394(SAHH);ncbi_105034922(SAHH);ncbi_105035375(Os12g0623900);ncbi_105040940(NAAT1);ncbi_105045932(At3g08860);ncbi_105057289(SAMS)	K01251+K01251+K00549+K00815+K00827+K00789
Cellular Processes	Transport and catabolism	Endocytosis	9	204	0.492922	0.813727	ko04144	ncbi_105032307(HSP70);ncbi_105033970(PLD1);ncbi_105042770(HSP70);ncbi_105044203(ARPC2B);ncbi_105044427(HSP70);ncbi_105045690(HSP70);ncbi_105045696(HSP70-4);ncbi_105056954(HSP70);ncbi_105056959(HSP70)	K03283+K01115+K03283+K05758+K03283+K03283+K03283+K03283+K03283
Metabolism	Metabolism of terpenoids and polyketides	Sesquiterpenoid and triterpenoid biosynthesis	1	16	0.4982	0.813727	ko00909	ncbi_105032396(ZSS1)	K15803
Metabolism	Amino acid metabolism	Histidine metabolism	1	17	0.519393	0.834435	ko00340	ncbi_105043214(Os03g0134300)	K00765
Metabolism	Carbohydrate metabolism	Amino sugar and nucleotide sugar metabolism	7	162	0.528227	0.834939	ko00520	ncbi_105032074(ASD1);ncbi_105038621(EP3);ncbi_105042097(PGM1);ncbi_105046574(GME-1);ncbi_105056534(Xyl2);ncbi_105058153(UGD5);ncbi_105059585(CYT1)	K01209+K01183+K01835+K10046+K15920+K00012+K00966
Metabolism	Metabolism of cofactors and vitamins	One carbon pool by folate	1	19	0.559141	0.869775	ko00670	ncbi_105046056(Os03g0815200)	K00297
Metabolism	Lipid metabolism	Arachidonic acid metabolism	1	20	0.577769	0.870777	ko00590	ncbi_105048738(PLA2-III)	K01047
Genetic Information Processing	Replication and repair	Base excision repair	2	46	0.583517	0.870777	ko03410	ncbi_105050470(guaA);ncbi_105061078(--)	K01246+K01246
Metabolism	Metabolism of terpenoids and polyketides	Terpenoid backbone biosynthesis	3	72	0.590455	0.870777	ko00900	ncbi_105036103(At5g58770);ncbi_105046866(TPS4);MSTRG.15949(TPS2)	K11778+K12742+K12742
Environmental Information Processing	Membrane transport	ABC transporters	2	47	0.595327	0.870777	ko02010	ncbi_105032304(ABCB11);ncbi_105034865(ABCB2)	K05658+K05658
Metabolism	Metabolism of other amino acids	Selenocompound metabolism	1	23	0.629076	0.902662	ko00450	ncbi_105035375(Os12g0623900)	K00549
Metabolism	Lipid metabolism	Glycerophospholipid metabolism	5	129	0.639405	0.902662	ko00564	ncbi_105033970(PLD1);ncbi_105044847(NMT1);ncbi_105048738(PLA2-III);ncbi_105051040(GDPD1);ncbi_105056303(LCAT4)	K01115+K05929+K01047+K18696+K22389
Metabolism	Metabolism of cofactors and vitamins	Thiamine metabolism	1	24	0.644758	0.902662	ko00730	ncbi_105046898(THI1)	K03146
Environmental Information Processing	Signal transduction	Phosphatidylinositol signaling system	3	83	0.686289	0.930584	ko04070	ncbi_105041744(CML46);ncbi_105048808(CML46);ncbi_105056615(CML46)	K02183+K02183+K02183
Metabolism	Carbohydrate metabolism	Inositol phosphate metabolism	3	84	0.694115	0.930584	ko00562	ncbi_105041643(INPS1);ncbi_105047303(Os06g0561000);ncbi_105054920(IP5P2)	K01858+K00469+K24221
Metabolism	Carbohydrate metabolism	Fructose and mannose metabolism	3	85	0.701793	0.930584	ko00051	ncbi_105040553(MAN2);ncbi_105050625(FBA5);ncbi_105059585(CYT1)	K19355+K01623+K00966
Metabolism	Metabolism of cofactors and vitamins	Folate biosynthesis	1	30	0.725906	0.930584	ko00790	ncbi_105047545(--)	K15631
Metabolism	Carbohydrate metabolism	Pentose and glucuronate interconversions	3	89	0.731043	0.930584	ko00040	ncbi_105033146(PG2);ncbi_105045322(At1g80170);ncbi_105058153(UGD5)	K01184+K01213+K00012
Metabolism	Global and overview maps	2-Oxocarboxylic acid metabolism	2	61	0.734815	0.930584	ko01210	ncbi_105038981(Os05g0573700);ncbi_105047589(Os05g0573700)	K00053+K00053
Metabolism	Lipid metabolism	Glycerolipid metabolism	3	93	0.757999	0.930584	ko00561	ncbi_105040102(DGAT3);ncbi_105045747(--);ncbi_105046714(CSE)	K22849+K01054+K01054
Metabolism	Energy metabolism	Carbon fixation in photosynthetic organisms	3	93	0.757999	0.930584	ko00710	ncbi_105039685(GAPCP2);ncbi_105050625(FBA5);ncbi_105058702(PPC4)	K00134+K01623+K01595
Metabolism	Amino acid metabolism	Arginine and proline metabolism	2	65	0.766347	0.930584	ko00330	ncbi_105032618(PAO1);ncbi_105059362(PAO3)	K12259+K17839
Metabolism	Carbohydrate metabolism	Glycolysis / Gluconeogenesis	7	205	0.768121	0.930584	ko00010	ncbi_105038505(ADH1);ncbi_105039685(GAPCP2);ncbi_105042097(PGM1);ncbi_105047533(PKP2);ncbi_105050625(FBA5);ncbi_105050719(GAPN);MSTRG.47375(--)	K18857+K00134+K01835+K00873+K01623+K00131+K00627
Metabolism	Global and overview maps	Carbon metabolism	14	389	0.769157	0.930584	ko01200	ncbi_105033846(CAT1);ncbi_105035354(AGT1);ncbi_105035433(tal);ncbi_105038680(G6PDH);ncbi_105039685(GAPCP2);ncbi_105046056(Os03g0815200);ncbi_105047533(PKP2);ncbi_105047677(GDCSP);ncbi_105050625(FBA5);ncbi_105050719(GAPN);ncbi_105057640(AGT1);ncbi_105058702(PPC4);ncbi_105060641(GDCSPA);MSTRG.47375(--)	K03781+K00830+K00616+K00036+K00134+K00297+K00873+K00281+K01623+K00131+K00830+K01595+K00281+K00627
Metabolism	Amino acid metabolism	Lysine degradation	1	36	0.788567	0.940665	ko00310	ncbi_105041974(LKR/SDH)	K14157
Genetic Information Processing	Transcription	Spliceosome	8	239	0.796685	0.940665	ko03040	ncbi_105032307(HSP70);ncbi_105042770(HSP70);ncbi_105044427(HSP70);ncbi_105045690(HSP70);ncbi_105045696(HSP70-4);ncbi_105056954(HSP70);ncbi_105056959(HSP70);ncbi_105060264(RSZP21)	K03283+K03283+K03283+K03283+K03283+K03283+K03283+K12896
Genetic Information Processing	Folding, sorting and degradation	RNA degradation	4	131	0.809312	0.941229	ko03018	ncbi_105033956(CAF1-11);ncbi_105043987(CPN60B2);ncbi_105049277(HEN2);ncbi_105052861(HSP1)	K12581+K04077+K12598+K04043
Metabolism	Nucleotide metabolism	Pyrimidine metabolism	2	74	0.82561	0.941229	ko00240	ncbi_105046067(APY2);ncbi_105047686(CDA1)	K14641+K01489
Genetic Information Processing	Translation	Ribosome biogenesis in eukaryotes	3	105	0.825977	0.941229	ko03008	ncbi_105032124(NOP5-2);ncbi_105034535(At1g50920);ncbi_105042460(NSN1)	K14565+K06943+K14538
Metabolism	Energy metabolism	Photosynthesis	2	88	0.891316	0.998945	ko00195	ncbi_105049085(PSBR);MSTRG.22460(PSAN)	K03541+K02701
Cellular Processes	Transport and catabolism	Phagosome	3	124	0.900203	0.998945	ko04145	ncbi_105041825(VHA-c''1);ncbi_105045043(CAL1);ncbi_105060088(TUBA)	K03661+K08057+K07374
Metabolism	Metabolism of cofactors and vitamins	Porphyrin metabolism	1	55	0.907205	0.998945	ko00860	ncbi_105034966(Os04g0692600)	K22013
Genetic Information Processing	Replication and repair	Homologous recombination	1	63	0.934442	0.999997	ko03440	ncbi_105049145(RAD50)	K10866
Metabolism	Carbohydrate metabolism	Pyruvate metabolism	4	176	0.943577	0.999997	ko00620	ncbi_105038505(ADH1);ncbi_105047533(PKP2);ncbi_105058702(PPC4);MSTRG.47375(--)	K18857+K00873+K01595+K00627
Genetic Information Processing	Translation	Nucleocytoplasmic transport	3	170	0.977153	0.999997	ko03013	ncbi_105039218(Ipo9);ncbi_105044645(EF1);ncbi_105057062(EF1)	K20224+K03231+K03231
Metabolism	Carbohydrate metabolism	Citrate cycle (TCA cycle)	1	117	0.993788	0.999997	ko00020	MSTRG.47375(--)	K00627
Genetic Information Processing	Folding, sorting and degradation	Ubiquitin mediated proteolysis	2	182	0.996723	0.999997	ko04120	ncbi_105043447(APC8);ncbi_105057697(PCUBI4-1)	K03355+K08770
Genetic Information Processing	Translation	mRNA surveillance pathway	1	161	0.999103	0.999997	ko03015	ncbi_105057320(PAPS3)	K14376
Metabolism	Lipid metabolism	Steroid biosynthesis	2	256	0.999833	0.999997	ko00100	ncbi_105035516(Smt1-1);ncbi_105055409(DIM)	K00559+K09828
Metabolism	Energy metabolism	Oxidative phosphorylation	1	206	0.999878	0.999997	ko00190	ncbi_105041825(VHA-c''1)	K03661
Genetic Information Processing	Translation	Ribosome	11	743	0.999997	0.999997	ko03010	ncbi_105034271(RPS19A);ncbi_105042449(RPP1A);ncbi_105043151(RPL18A);ncbi_105043279(RPL9);ncbi_105047176(MNP1);ncbi_105053978(SB62);ncbi_105059554(RPL9);ncbi_105059802(Os08g0130500);MSTRG.3620(rps8);MSTRG.47373(--);MSTRG.6620(RPL19B)	K02966+K02942+K02882+K02940+K02935+K02877+K02940+K02941+K02994+K02900+K02885

## Sheet: CK-vs-cold 4
KEGG_A_class	KEGG_B_class	Pathway	CK-vs-cold 4 (416)	All (6764)	Pvalue	Qvalue	Pathway ID	Genes	K_IDs
Metabolism	Global and overview maps	Biosynthesis of secondary metabolites	164	1759	4.30575e-10	3.14509e-08	ko01110	ncbi_105032764(CYP75A1);ncbi_105032793(SAT1);ncbi_105032796(SAT1);ncbi_105032801(ACT-2);ncbi_105033846(CAT1);ncbi_105033970(PLD1);ncbi_105033990(GLO5);ncbi_105034166(ADT2);ncbi_105034269(maoI);ncbi_105035354(AGT1);ncbi_105035375(Os12g0623900);ncbi_105035433(tal);ncbi_105035516(Smt1-1);ncbi_105035517(SMT1);ncbi_105036103(At5g58770);ncbi_105036105(PPO);ncbi_105036168(CYP75A1);ncbi_105036292(SALR);n…	K13083+K00640+K00640+K13065+K03781+K01115+K11517+K05359+K00276+K00830+K00549+K00616+K00559+K00559+K11778+K00422+K13083+K15095+K09840+K00422+K11517+K00021+K00430+K13065+K00760+K20623+K03841+K12742+K13066+K15777+K01568+K14190+K05894+K00036+K10251+K00600+K00264+K01904+K00430+K00901+K00134+K13508+K05359+K00430+K13496+K13496+K21568+K01738+K00430+K09832+K10527+K15397+K00891+K00026+K22374+K01626+K14157+…
Metabolism	Biosynthesis of other secondary metabolites	Phenylpropanoid biosynthesis	32	154	6.16685e-10	3.14509e-08	ko00940	ncbi_105032801(ACT-2);ncbi_105036974(PER12);ncbi_105037184(HST);ncbi_105037617(COMT);ncbi_105039259(4CL2);ncbi_105039556(PER18);ncbi_105040157(PER25);ncbi_105040594(PER52);ncbi_105044830(CYP73A16);ncbi_105045942(GSVIVT00023967001);ncbi_105047856(CSE);ncbi_105049276(CYP73A12);ncbi_105050370(4CL2);ncbi_105050729(CCR1);ncbi_105051742(PER43);ncbi_105051975(Sb03g046810);ncbi_105051976(Sb03g046810);ncb…	K13065+K00430+K13065+K13066+K01904+K00430+K00430+K00430+K00487+K00430+K18368+K00487+K01904+K09753+K00430+K00430+K00430+K00487+K09754+K00430+K09755+K10775+K13066+K13066+K13066+K10775+K00430+K00487+K13065+K09753+K09755+K13066
Metabolism	Lipid metabolism	Cutin, suberine and wax biosynthesis	11	32	1.65937e-06	5.64184e-05	ko00073	ncbi_105032701(CYP86B1);ncbi_105033629(HTH);ncbi_105033928(CYP86A2);ncbi_105038125(PHT1);ncbi_105042911(CYP86A2);ncbi_105044200(GL1-4);ncbi_105047658(HTH);ncbi_105051025(HHT1);ncbi_105051587(HHT1);ncbi_105053723(CYP86B1);ncbi_105059016(CYP77A2)	K15402+K15403+K15398+K15400+K15398+K15404+K15403+K15400+K15400+K15402+K21995
Metabolism	Global and overview maps	Metabolic pathways	230	3038	7.55773e-06	0.000192722	ko01100	ncbi_105032151(GSTF1);ncbi_105032337(SPHK1);ncbi_105032394(SAHH);ncbi_105032448(Os04g0379900);ncbi_105032618(PAO1);ncbi_105032768(CSE);ncbi_105032793(SAT1);ncbi_105032796(SAT1);ncbi_105032801(ACT-2);ncbi_105032994(CAP10A);ncbi_105033054(At5g34940);ncbi_105033532(DLD);ncbi_105033627(SETH3);ncbi_105033846(CAT1);ncbi_105033928(CYP86A2);ncbi_105033970(PLD1);ncbi_105033990(GLO5);ncbi_105034165(APX1);n…	K00799+K04718+K01251+K03921+K12259+K01054+K00640+K00640+K13065+K08917+K07964+K00102+K06041+K03781+K15398+K01115+K11517+K00434+K05359+K00276+K00558+K01251+K01179+K00830+K10534+K00549+K00616+K00559+K00559+K01179+K01897+K00469+K00422+K17108+K09840+K18819+K01213+K00422+K11517+K00021+K00430+K13065+K00760+K20623+K03841+K13066+K01568+K14190+K05894+K01183+K00036+K10251+K00600+K01251+K00264+K01904+K00430+…
Metabolism	Biosynthesis of other secondary metabolites	Biosynthesis of various plant secondary metabolites	12	55	9.73499e-05	0.00198594	ko00999	ncbi_105040244(PLR_Tp2);ncbi_105041916(COR2);ncbi_105042953(CYP82C4);ncbi_105044229(BGLU18);ncbi_105045835(BGLU1);ncbi_105050297(TOGT1);ncbi_105056367(COR2);ncbi_105057289(SAMS);ncbi_105060630(PLR_Lu2);ncbi_105061258(BGLU12);ncbi_109505671(BACOVA_02659);MSTRG.9014(COR2)	K21568+K22374+K23136+K05350+K05350+K23260+K22374+K00789+K21568+K01188+K05349+K22374
Metabolism	Biosynthesis of other secondary metabolites	Flavonoid biosynthesis	13	65	0.000129659	0.00213217	ko00941	ncbi_105032764(CYP75A1);ncbi_105032801(ACT-2);ncbi_105036168(CYP75A1);ncbi_105037184(HST);ncbi_105044830(CYP73A16);ncbi_105045491(CYP75A5);ncbi_105045493(CYP75A1);ncbi_105049276(CYP73A12);ncbi_105052309(CYP73A13);ncbi_105052441(CYP98A2);ncbi_105057212(CYP73A13);ncbi_105058071(CYP75B137);ncbi_105060154(HCT1)	K13083+K13065+K13083+K13065+K00487+K13083+K13083+K00487+K00487+K09754+K00487+K05280+K13065
Metabolism	Biosynthesis of other secondary metabolites	Stilbenoid, diarylheptanoid and gingerol biosynthesis	8	27	0.00015038	0.00213217	ko00945	ncbi_105032801(ACT-2);ncbi_105037184(HST);ncbi_105044830(CYP73A16);ncbi_105049276(CYP73A12);ncbi_105052309(CYP73A13);ncbi_105052441(CYP98A2);ncbi_105057212(CYP73A13);ncbi_105060154(HCT1)	K13065+K13065+K00487+K00487+K00487+K09754+K00487+K13065
Metabolism	Amino acid metabolism	Phenylalanine, tyrosine and tryptophan biosynthesis	12	58	0.000167229	0.00213217	ko00400	ncbi_105034166(ADT2);ncbi_105040155(ADT6);ncbi_105041687(SK3);ncbi_105041937(DHAPS-1);ncbi_105048637(DAHPS2);ncbi_105051097(ADT6);ncbi_105052636(TSB);ncbi_105056533(SK3);ncbi_105056784(DHAPS-1);ncbi_105057363(TYRAAT1);ncbi_105058440(DHAPS-1);ncbi_105059449(EPSPS-1)	K05359+K05359+K00891+K01626+K01626+K05359+K01696+K00891+K01626+K15227+K01626+K00800
Genetic Information Processing	Folding, sorting and degradation	Protein processing in endoplasmic reticulum	45	434	0.000311735	0.00353299	ko04141	ncbi_105032307(HSP70);ncbi_105033911(HSP18.2);ncbi_105034311(DNAJ1);ncbi_105034489(LDJ2);ncbi_105036448(UBC5B);ncbi_105036582(HSP81-1);ncbi_105036952(HSP23.6);ncbi_105038569(HSP22.7);ncbi_105038573(HSP22.0);ncbi_105038674(HSP70);ncbi_105038974(HSP81-1);ncbi_105038975(HSP81-1);ncbi_105040381(HSP17.9-D);ncbi_105040382(HSP17.7);ncbi_105041255(HSP18.5-C);ncbi_105041256(HSP18.5-C);ncbi_105041257(HSP16…	K03283+K13993+K09503+K09503+K06689+K04079+K13993+K13993+K13993+K03283+K04079+K04079+K13993+K13993+K13993+K13993+K13993+K13993+K13993+K13993+K13993+K13993+K03283+K09580+K03283+K08057+K03283+K03283+K13993+K13993+K14009+K04079+K04079+K04079+K13993+K13993+K03283+K10636+K04079+K13993+K03283+K04079+K13993+K13993+K10839
Environmental Information Processing	Signal transduction	Plant hormone signal transduction	34	322	0.0012528	0.0127786	ko04075	ncbi_105032594(BSK5);ncbi_105033286(HK4);ncbi_105033626(PIL13);ncbi_105033853(LG2);ncbi_105035562(PIL15);ncbi_105036306(SAUR32);ncbi_105037481(XTH23);ncbi_105038693(ARF7);ncbi_105040112(IAA4);ncbi_105040114(PIL15);ncbi_105040709(PYL3);ncbi_105041953(TIFY3);ncbi_105045549(NPR5);ncbi_105046249(LAX2);ncbi_105047258(ARF15);ncbi_105047357(IAA27);ncbi_105047907(BRI1);ncbi_105048137(MPK1);ncbi_105048226…	K14500+K14489+K16189+K14431+K12126+K14488+K14504+K14486+K14484+K12126+K14496+K13464+K14508+K13946+K14486+K14484+K13415+K14512+K14506+K14484+K14504+K14504+K14504+K14491+K14504+K13946+K14488+K13464+K14497+K14499+K14492+K12126+K14489+K14514
Metabolism	Lipid metabolism	alpha-Linolenic acid metabolism	11	64	0.00160286	0.0148629	ko00592	ncbi_105038559(OPR4);ncbi_105040837(MFP);ncbi_105043155(PED1);ncbi_105048738(PLA2-III);ncbi_105051386(LOX6);ncbi_105053607(PED1);ncbi_105056303(LCAT4);ncbi_105057653(SDP1);ncbi_105060026(CYP74A1);ncbi_105061553(4CLL4);MSTRG.22327(OPR11)	K05894+K10527+K07513+K01047+K00454+K07513+K22389+K14674+K01723+K10526+K05894
Metabolism	Biosynthesis of other secondary metabolites	Flavone and flavonol biosynthesis	5	16	0.0021297	0.0181025	ko00944	ncbi_105032764(CYP75A1);ncbi_105036168(CYP75A1);ncbi_105045491(CYP75A5);ncbi_105045493(CYP75A1);ncbi_105058071(CYP75B137)	K13083+K13083+K13083+K13083+K05280
Organismal Systems	Environmental adaptation	Circadian rhythm - plant	11	70	0.00334686	0.02626	ko04712	ncbi_105035562(PIL15);ncbi_105037463(HD3A);ncbi_105040114(PIL15);ncbi_105040116(HYH);ncbi_105040132(PHYA);ncbi_105040182(HY5);ncbi_105040294(GI);ncbi_105040468(HD3B);ncbi_105047639(HD3B);ncbi_105053727(TCP7);ncbi_105059744(PIL15)	K12126+K16223+K12126+K16241+K12120+K16241+K12124+K12125+K12125+K16221+K12126
Organismal Systems	Environmental adaptation	Plant-pathogen interaction	31	305	0.00367463	0.0267723	ko04626	ncbi_105033554(CML17);ncbi_105036582(HSP81-1);ncbi_105038625(CML3);ncbi_105038974(HSP81-1);ncbi_105038975(HSP81-1);ncbi_105039372(CML38);ncbi_105040088(PTI1);ncbi_105041077(CUT1);ncbi_105041744(CML46);ncbi_105045551(CML35);ncbi_105046526(CPK20);ncbi_105047519(RBOHA);ncbi_105048137(MPK1);ncbi_105048399(--);ncbi_105048508(CUT1);ncbi_105048808(CML46);ncbi_105050014(HSP81-1);ncbi_105050052(HSP90-2);n…	K02183+K04079+K13448+K04079+K04079+K13448+K13436+K15397+K02183+K13448+K13412+K13447+K14512+K13448+K15397+K02183+K04079+K04079+K04079+K13448+K13430+K13459+K13412+K04079+K02183+K13457+K13448+K13447+K04079+K13448+K13448
Metabolism	Lipid metabolism	Biosynthesis of unsaturated fatty acids	6	28	0.00617206	0.04197	ko01040	ncbi_105032448(Os04g0379900);ncbi_105038734(KCR1);ncbi_105043155(PED1);ncbi_105044431(PAS2A);ncbi_105051318(KCR1);ncbi_105053607(PED1)	K03921+K10251+K07513+K10703+K10251+K07513
Metabolism	Global and overview maps	Fatty acid metabolism	12	94	0.0120861	0.0770487	ko01212	ncbi_105032448(Os04g0379900);ncbi_105035642(LACS2);ncbi_105038734(KCR1);ncbi_105040257(FATB);ncbi_105040700(LACS4);ncbi_105040837(MFP);ncbi_105040922(KAS1);ncbi_105043155(PED1);ncbi_105044431(PAS2A);ncbi_105051318(KCR1);ncbi_105053607(PED1);ncbi_105061231(Os08g0327400)	K03921+K01897+K10251+K10781+K01897+K10527+K09458+K07513+K10703+K10251+K07513+K00208
Metabolism	Metabolism of cofactors and vitamins	Ubiquinone and other terpenoid-quinone biosynthesis	7	45	0.0188487	0.113092	ko00130	ncbi_105039259(4CL2);ncbi_105044830(CYP73A16);ncbi_105049276(CYP73A12);ncbi_105050370(4CL2);ncbi_105052309(CYP73A13);ncbi_105053266(At4g36750);ncbi_105057212(CYP73A13)	K01904+K00487+K00487+K01904+K00487+K03809+K00487
Metabolism	Glycan biosynthesis and metabolism	Glycosphingolipid biosynthesis - lacto and neolacto series	2	4	0.0208377	0.11808	ko00601	ncbi_105042838(At4g19900);ncbi_105055492(At4g19900)	K01988+K01988
Metabolism	Global and overview maps	Biosynthesis of amino acids	27	295	0.0237337	0.127412	ko01230	ncbi_105032793(SAT1);ncbi_105032796(SAT1);ncbi_105034166(ADT2);ncbi_105035375(Os12g0623900);ncbi_105035433(tal);ncbi_105038874(SHM4);ncbi_105039187(GLT1);ncbi_105039685(GAPCP2);ncbi_105040155(ADT6);ncbi_105040460(OASB);ncbi_105041687(SK3);ncbi_105041937(DHAPS-1);ncbi_105045849(AS);ncbi_105047533(PKP2);ncbi_105048637(DAHPS2);ncbi_105050625(FBA5);ncbi_105051097(ADT6);ncbi_105052636(TSB);ncbi_105056…	K00640+K00640+K05359+K00549+K00616+K00600+K00264+K00134+K05359+K01738+K00891+K01626+K01953+K00873+K01626+K01623+K05359+K01696+K00891+K01626+K00789+K15227+K01626+K00800+K00615+K01623+K01953
Metabolism	Amino acid metabolism	Alanine, aspartate and glutamate metabolism	8	60	0.0294128	0.144973	ko00250	ncbi_105035354(AGT1);ncbi_105039187(GLT1);ncbi_105045849(AS);ncbi_105045932(At3g08860);ncbi_105056289(Os02g0134400);ncbi_105057640(AGT1);ncbi_105058641(NLP3);MSTRG.12847(AND1)	K00830+K00264+K01953+K00827+K00278+K00830+K13566+K01953
Metabolism	Amino acid metabolism	Cysteine and methionine metabolism	14	131	0.0298475	0.144973	ko00270	ncbi_105032394(SAHH);ncbi_105032793(SAT1);ncbi_105032796(SAT1);ncbi_105034775(CMT2);ncbi_105034922(SAHH);ncbi_105035375(Os12g0623900);ncbi_105038875(SAHH);ncbi_105040460(OASB);ncbi_105041737(At3g47520);ncbi_105042338(MTN1);ncbi_105042364(MTN1);ncbi_105045932(At3g08860);ncbi_105053394(VIT_05s0020g04070);ncbi_105057289(SAMS)	K01251+K00640+K00640+K00558+K01251+K00549+K01251+K01738+K00026+K01244+K01244+K00827+K08967+K00789
Environmental Information Processing	Signal transduction	MAPK signaling pathway - plant	18	189	0.0419043	0.193712	ko04016	ncbi_105033554(CML17);ncbi_105033846(CAT1);ncbi_105039483(HMA4);ncbi_105040709(PYL3);ncbi_105041120(MKK9);ncbi_105041744(CML46);ncbi_105041842(ER1);ncbi_105042655(CAT1);ncbi_105047519(RBOHA);ncbi_105047823(MKS1);ncbi_105048137(MPK1);ncbi_105048808(CML46);ncbi_105053585(AHG1);ncbi_105054311(MKK10);ncbi_105056615(CML46);ncbi_105058082(RBOHF);ncbi_105059353(SIK1);MSTRG.861(--)	K02183+K03781+K17686+K14496+K20604+K02183+K20718+K03781+K13447+K20725+K14512+K02183+K14497+K20604+K02183+K13447+K20718+K14514
Metabolism	Lipid metabolism	Fatty acid elongation	5	32	0.0437968	0.193712	ko00062	ncbi_105038734(KCR1);ncbi_105041077(CUT1);ncbi_105044431(PAS2A);ncbi_105048508(CUT1);ncbi_105051318(KCR1)	K10251+K15397+K10703+K15397+K10251
Metabolism	Carbohydrate metabolism	Ascorbate and aldarate metabolism	9	77	0.0455794	0.193712	ko00053	ncbi_105034165(APX1);ncbi_105035923(Os06g0561000);ncbi_105038499(VTC2);ncbi_105044047(APX4);ncbi_105045793(APX1);ncbi_105046574(GME-1);ncbi_105047303(Os06g0561000);ncbi_105048537(VTC2);ncbi_105058153(UGD5)	K00434+K00469+K14190+K00434+K00434+K10046+K00469+K14190+K00012
Metabolism	Carbohydrate metabolism	Glyoxylate and dicarboxylate metabolism	10	90	0.0486827	0.198625	ko00630	ncbi_105033846(CAT1);ncbi_105033990(GLO5);ncbi_105035354(AGT1);ncbi_105036923(GLO4);ncbi_105038874(SHM4);ncbi_105041737(At3g47520);ncbi_105042655(CAT1);ncbi_105047677(GDCSP);ncbi_105057640(AGT1);ncbi_105060641(GDCSPA)	K03781+K11517+K00830+K11517+K00600+K00026+K03781+K00281+K00830+K00281
Metabolism	Carbohydrate metabolism	Starch and sucrose metabolism	16	167	0.0507147	0.198958	ko00500	ncbi_105035228(GLU2);ncbi_105035544(GLU12);ncbi_105042097(PGM1);ncbi_105042450(WAXY);ncbi_105043601(TPPA);ncbi_105044229(BGLU18);ncbi_105044696(At2g44550);ncbi_105045835(BGLU1);ncbi_105048615(TPP6);ncbi_105049657(SPS2);ncbi_105053174(TPS6);ncbi_105056682(SUS1);ncbi_105058113(PHO1);ncbi_105058897(SUS7);ncbi_105061258(BGLU12);ncbi_109505671(BACOVA_02659)	K01179+K01179+K01835+K13679+K01087+K05350+K01179+K05350+K01087+K00696+K16055+K00695+K00688+K00695+K01188+K05349
Metabolism	Lipid metabolism	Glycerolipid metabolism	10	93	0.0585516	0.217161	ko00561	ncbi_105032768(CSE);ncbi_105039595(DGK7);ncbi_105039962(GPAT3);ncbi_105040102(DGAT3);ncbi_105044984(GPAT3);ncbi_105045747(--);ncbi_105046257(GPAT6);ncbi_105046714(CSE);ncbi_105050374(GPP1);ncbi_105057653(SDP1)	K01054+K00901+K13508+K22849+K13508+K01054+K13508+K01054+K24189+K14674
Metabolism	Amino acid metabolism	Glycine, serine and threonine metabolism	9	81	0.0596128	0.217161	ko00260	ncbi_105034269(maoI);ncbi_105035354(AGT1);ncbi_105038874(SHM4);ncbi_105045932(At3g08860);ncbi_105046503(AO1);ncbi_105047677(GDCSP);ncbi_105052636(TSB);ncbi_105057640(AGT1);ncbi_105060641(GDCSPA)	K00276+K00830+K00600+K00827+K00276+K00281+K01696+K00830+K00281
Metabolism	Carbohydrate metabolism	Pentose phosphate pathway	9	83	0.067566	0.237646	ko00030	ncbi_105035433(tal);ncbi_105037462(FBPban1);ncbi_105038680(G6PDH);ncbi_105042097(PGM1);ncbi_105049380(PFP-ALPHA);ncbi_105050625(FBA5);ncbi_105050719(GAPN);ncbi_105059450(TKL-1);ncbi_105060505(FBA5)	K00616+K03841+K00036+K01835+K00895+K01623+K00131+K00615+K01623
Metabolism	Biosynthesis of other secondary metabolites	Isoquinoline alkaloid biosynthesis	4	26	0.0720971	0.243613	ko00950	ncbi_105034269(maoI);ncbi_105036105(PPO);ncbi_105036901(AS1);ncbi_105046503(AO1)	K00276+K00422+K00422+K00276
Metabolism	Metabolism of other amino acids	Cyanoamino acid metabolism	5	37	0.0740392	0.243613	ko00460	ncbi_105038874(SHM4);ncbi_105044229(BGLU18);ncbi_105045835(BGLU1);ncbi_105061258(BGLU12);ncbi_109505671(BACOVA_02659)	K00600+K05350+K05350+K01188+K05349
Cellular Processes	Transport and catabolism	Peroxisome	11	111	0.0783682	0.249799	ko04146	ncbi_105033846(CAT1);ncbi_105033990(GLO5);ncbi_105035354(AGT1);ncbi_105035642(LACS2);ncbi_105036923(GLO4);ncbi_105040700(LACS4);ncbi_105042655(CAT1);ncbi_105043155(PED1);ncbi_105053607(PED1);ncbi_105057640(AGT1);MSTRG.1765(--)	K03781+K11517+K00830+K01897+K11517+K01897+K03781+K07513+K07513+K00830+K13341
Metabolism	Energy metabolism	Nitrogen metabolism	5	38	0.0811701	0.250889	ko00910	ncbi_105035363(NIA1);ncbi_105039187(GLT1);ncbi_105047151(BCA2);ncbi_105048068(BCA2);ncbi_105060899(NIR)	K10534+K00264+K01673+K01673+K00366
Metabolism	Metabolism of terpenoids and polyketides	Diterpenoid biosynthesis	4	29	0.0993915	0.298175	ko00904	ncbi_105042778(CPS1);ncbi_105055009(KAO);ncbi_105059578(KAO);ncbi_105059898(KS1)	K04120+K04123+K04123+K04121
Metabolism	Glycan biosynthesis and metabolism	Glycosaminoglycan degradation	3	19	0.10772	0.301631	ko00531	ncbi_105033054(At5g34940);ncbi_105046630(At5g61250);ncbi_105049420(At5g34940)	K07964+K07964+K07964
Metabolism	Metabolism of cofactors and vitamins	One carbon pool by folate	3	19	0.10772	0.301631	ko00670	ncbi_105038874(SHM4);ncbi_105046056(Os03g0815200);ncbi_105048636(DRTS)	K00600+K00297+K13998
Metabolism	Metabolism of terpenoids and polyketides	Zeatin biosynthesis	4	30	0.109415	0.301631	ko00908	ncbi_105040214(UGT73E1);ncbi_105040215(UGT73E1);ncbi_105053404(CKX5);ncbi_105059463(CKX6)	K13496+K13496+K00279+K00279
Metabolism	Lipid metabolism	Fatty acid degradation	6	56	0.127752	0.342914	ko00071	ncbi_105035642(LACS2);ncbi_105040700(LACS4);ncbi_105040837(MFP);ncbi_105043155(PED1);ncbi_105053607(PED1);ncbi_105053731(At5g24760)	K01897+K01897+K10527+K07513+K07513+K00001
Metabolism	Glycan biosynthesis and metabolism	Glycosphingolipid biosynthesis - globo and isoglobo series	2	11	0.143817	0.366734	ko00603	ncbi_105042838(At4g19900);ncbi_105055492(At4g19900)	K01988+K01988
Genetic Information Processing	Replication and repair	Non-homologous end-joining	2	11	0.143817	0.366734	ko03450	ncbi_105052694(H0410G08.11);ncbi_105059737(FEN1A)	K10865+K04799
Environmental Information Processing	Membrane transport	ABC transporters	5	47	0.16021	0.39857	ko02010	ncbi_105032304(ABCB11);ncbi_105034865(ABCB2);ncbi_105040486(ABCC8);ncbi_105056548(ABCB19);ncbi_105057824(ABCB11)	K05658+K05658+K05665+K05658+K05658
Metabolism	Amino acid metabolism	Tryptophan metabolism	7	74	0.168358	0.408869	ko00380	ncbi_105033846(CAT1);ncbi_105037617(COMT);ncbi_105042655(CAT1);ncbi_105054950(COMT);ncbi_105054951(COMT);ncbi_105054994(COMT);MSTRG.32557(COMT1)	K03781+K13066+K03781+K13066+K13066+K13066+K13066
Metabolism	Amino acid metabolism	Tyrosine metabolism	5	49	0.180951	0.429232	ko00350	ncbi_105034269(maoI);ncbi_105036105(PPO);ncbi_105036901(AS1);ncbi_105046503(AO1);ncbi_105053731(At5g24760)	K00276+K00422+K00422+K00276+K00001
Metabolism	Amino acid metabolism	Phenylalanine metabolism	4	39	0.216436	0.501737	ko00360	ncbi_105034269(maoI);ncbi_105046503(AO1);ncbi_105054501(PAL);ncbi_105055673(PAL)	K00276+K00276+K10775+K10775
Metabolism	Metabolism of terpenoids and polyketides	Monoterpenoid biosynthesis	1	4	0.224275	0.505952	ko00902	ncbi_105036292(SALR)	K15095
Metabolism	Lipid metabolism	Fatty acid biosynthesis	6	67	0.228613	0.505952	ko00061	ncbi_105032448(Os04g0379900);ncbi_105035642(LACS2);ncbi_105040257(FATB);ncbi_105040700(LACS4);ncbi_105040922(KAS1);ncbi_105061231(Os08g0327400)	K03921+K01897+K10781+K01897+K09458+K00208
Metabolism	Metabolism of cofactors and vitamins	Vitamin B6 metabolism	2	15	0.234663	0.505952	ko00750	ncbi_105042868(At1g17710);MSTRG.16710(At1g17710)	K13248+K13248
Metabolism	Metabolism of cofactors and vitamins	Biotin metabolism	3	28	0.24594	0.505952	ko00780	ncbi_105040922(KAS1);ncbi_105051431(BIO2);ncbi_105061231(Os08g0327400)	K09458+K01012+K00208
Metabolism	Metabolism of other amino acids	Glutathione metabolism	10	126	0.246414	0.505952	ko00480	ncbi_105032151(GSTF1);ncbi_105034165(APX1);ncbi_105038680(G6PDH);ncbi_105044047(APX4);ncbi_105044685(GSTZ5);ncbi_105045793(APX1);ncbi_105046060(HSP26-A);ncbi_105046782(PARC);ncbi_105057499(GST3);ncbi_105057829(GSTU7)	K00799+K00434+K00036+K00434+K00799+K00434+K00799+K00799+K00799+K00799
Environmental Information Processing	Signal transduction	Phosphatidylinositol signaling system	7	83	0.248015	0.505952	ko04070	ncbi_105033554(CML17);ncbi_105039595(DGK7);ncbi_105041744(CML46);ncbi_105044614(PLC4);ncbi_105048808(CML46);ncbi_105056615(CML46);ncbi_105057088(PLC2)	K02183+K00901+K02183+K05857+K02183+K02183+K05857
Metabolism	Lipid metabolism	Sphingolipid metabolism	4	42	0.256989	0.510247	ko00600	ncbi_105032337(SPHK1);ncbi_105036407(Gba2);ncbi_105059284(TSC10B);ncbi_105059876(--)	K04718+K17108+K04708+K12382
Metabolism	Carbohydrate metabolism	Galactose metabolism	5	56	0.260126	0.510247	ko00052	ncbi_105036631(GOLS2);ncbi_105040002(GOLS1);ncbi_105042097(PGM1);ncbi_105047160(GOLS1);ncbi_105048264(GOLS1)	K18819+K18819+K01835+K18819+K18819
Metabolism	Lipid metabolism	Glycerophospholipid metabolism	10	129	0.269547	0.518751	ko00564	ncbi_105033970(PLD1);ncbi_105039595(DGK7);ncbi_105039962(GPAT3);ncbi_105044984(GPAT3);ncbi_105046257(GPAT6);ncbi_105048738(PLA2-III);ncbi_105051040(GDPD1);ncbi_105056303(LCAT4);ncbi_105057653(SDP1);ncbi_105057681(Os01g0939600)	K01115+K00901+K13508+K13508+K13508+K01047+K18696+K22389+K14674+K00006
Metabolism	Metabolism of cofactors and vitamins	Folate biosynthesis	3	30	0.279898	0.528696	ko00790	ncbi_105047545(--);ncbi_105048348(CNX3);ncbi_105048636(DRTS)	K15631+K03637+K13998
Metabolism	Metabolism of other amino acids	beta-Alanine metabolism	4	46	0.313051	0.5702	ko00410	ncbi_105032618(PAO1);ncbi_105034269(maoI);ncbi_105046503(AO1);ncbi_105059362(PAO3)	K12259+K00276+K00276+K17839
Genetic Information Processing	Replication and repair	Base excision repair	4	46	0.313051	0.5702	ko03410	ncbi_105050470(guaA);ncbi_105059737(FEN1A);ncbi_105061078(--);MSTRG.50096(--)	K01246+K04799+K01246+K10801
Metabolism	Energy metabolism	Carbon fixation in photosynthetic organisms	7	93	0.346883	0.596462	ko00710	ncbi_105037462(FBPban1);ncbi_105039685(GAPCP2);ncbi_105041737(At3g47520);ncbi_105050625(FBA5);ncbi_105058702(PPC4);ncbi_105059450(TKL-1);ncbi_105060505(FBA5)	K03841+K00134+K00026+K01623+K01595+K00615+K01623
Metabolism	Lipid metabolism	Ether lipid metabolism	3	34	0.348684	0.596462	ko00565	ncbi_105033970(PLD1);ncbi_105048738(PLA2-III);ncbi_105057653(SDP1)	K01115+K01047+K14674
Metabolism	Glycan biosynthesis and metabolism	Other glycan degradation	2	20	0.35086	0.596462	ko00511	ncbi_105036407(Gba2);ncbi_105056147(FUC95A)	K17108+K15923
Metabolism	Lipid metabolism	Arachidonic acid metabolism	2	20	0.35086	0.596462	ko00590	ncbi_105048738(PLA2-III);ncbi_105057653(SDP1)	K01047+K14674
Metabolism	Lipid metabolism	Linoleic acid metabolism	4	50	0.370069	0.618803	ko00591	ncbi_105048738(PLA2-III);ncbi_105051386(LOX6);ncbi_105054692(LOX1.5);ncbi_105057653(SDP1)	K01047+K00454+K15718+K14674
Metabolism	Metabolism of terpenoids and polyketides	Brassinosteroid biosynthesis	2	23	0.417892	0.678863	ko00905	ncbi_105037389(CYP92C6);ncbi_105053081(CYP92C6)	K20623+K20623
Metabolism	Carbohydrate metabolism	Fructose and mannose metabolism	6	85	0.425335	0.678863	ko00051	ncbi_105037462(FBPban1);ncbi_105040553(MAN2);ncbi_105049380(PFP-ALPHA);ncbi_105050625(FBA5);ncbi_105059585(CYT1);ncbi_105060505(FBA5)	K03841+K19355+K00895+K01623+K00966+K01623
Metabolism	Energy metabolism	Sulfur metabolism	3	39	0.433463	0.678863	ko00920	ncbi_105032793(SAT1);ncbi_105032796(SAT1);ncbi_105040460(OASB)	K00640+K00640+K01738
Metabolism	Biosynthesis of other secondary metabolites	Betalain biosynthesis	1	9	0.43539	0.678863	ko00965	ncbi_105037895(LIGB)	K15777
Metabolism	Global and overview maps	Carbon metabolism	25	389	0.439264	0.678863	ko01200	ncbi_105032793(SAT1);ncbi_105032796(SAT1);ncbi_105033846(CAT1);ncbi_105033990(GLO5);ncbi_105035354(AGT1);ncbi_105035433(tal);ncbi_105036923(GLO4);ncbi_105037462(FBPban1);ncbi_105038680(G6PDH);ncbi_105038874(SHM4);ncbi_105039685(GAPCP2);ncbi_105040460(OASB);ncbi_105041737(At3g47520);ncbi_105042655(CAT1);ncbi_105046056(Os03g0815200);ncbi_105047533(PKP2);ncbi_105047677(GDCSP);ncbi_105050625(FBA5);nc…	K00640+K00640+K03781+K11517+K00830+K00616+K11517+K03841+K00036+K00600+K00134+K01738+K00026+K03781+K00297+K00873+K00281+K01623+K00131+K00830+K01595+K00615+K01623+K00281+K00627
Metabolism	Metabolism of terpenoids and polyketides	Terpenoid backbone biosynthesis	5	72	0.457173	0.695995	ko00900	ncbi_105036103(At5g58770);ncbi_105036971(HMGR);ncbi_105037521(GerS);ncbi_105046866(TPS4);MSTRG.15949(TPS2)	K11778+K00021+K12742+K12742+K12742
Metabolism	Nucleotide metabolism	Purine metabolism	7	107	0.489694	0.734541	ko00230	ncbi_105037355(hpt);ncbi_105042097(PGM1);ncbi_105045199(BGLU11);ncbi_105046067(APY2);ncbi_105054498(ADK2);ncbi_105056418(RSH3);MSTRG.43016(At1g74260)	K00760+K01835+K19964+K14641+K00856+K00951+K01952
Metabolism	Carbohydrate metabolism	Amino sugar and nucleotide sugar metabolism	10	162	0.542749	0.802324	ko00520	ncbi_105038621(EP3);ncbi_105042097(PGM1);ncbi_105045703(UXS5);ncbi_105046574(GME-1);ncbi_105056534(Xyl2);ncbi_105057468(UXS2);ncbi_105057905(CBR1);ncbi_105058153(UGD5);ncbi_105058323(GAUT9);ncbi_105059585(CYT1)	K01183+K01835+K08678+K10046+K15920+K08678+K00326+K00012+K13648+K00966
Metabolism	Carbohydrate metabolism	Inositol phosphate metabolism	5	84	0.595662	0.867964	ko00562	ncbi_105035923(Os06g0561000);ncbi_105044614(PLC4);ncbi_105047303(Os06g0561000);ncbi_105054920(IP5P2);ncbi_105057088(PLC2)	K00469+K05857+K00469+K24221+K05857
Genetic Information Processing	Folding, sorting and degradation	Sulfur relay system	1	15	0.614471	0.882761	ko04122	ncbi_105048348(CNX3)	K03637
Metabolism	Metabolism of terpenoids and polyketides	Sesquiterpenoid and triterpenoid biosynthesis	1	16	0.638234	0.899257	ko00909	ncbi_105032396(ZSS1)	K15803
Metabolism	Biosynthesis of other secondary metabolites	Tropane, piperidine and pyridine alkaloid biosynthesis	2	35	0.643586	0.899257	ko00960	ncbi_105034269(maoI);ncbi_105046503(AO1)	K00276+K00276
Metabolism	Metabolism of terpenoids and polyketides	Carotenoid biosynthesis	2	36	0.658918	0.906436	ko00906	ncbi_105036563(NCED1);ncbi_105053512(CYP707A5)	K09840+K09843
Metabolism	Amino acid metabolism	Valine, leucine and isoleucine degradation	3	55	0.666497	0.906436	ko00280	ncbi_105043155(PED1);ncbi_105045932(At3g08860);ncbi_105053607(PED1)	K07513+K00827+K07513
Metabolism	Nucleotide metabolism	Pyrimidine metabolism	4	74	0.675828	0.907033	ko00240	ncbi_105046067(APY2);ncbi_105047585(ctps1);ncbi_105047686(CDA1);ncbi_105048636(DRTS)	K14641+K01937+K01489+K13998
Cellular Processes	Transport and catabolism	Endocytosis	11	204	0.718716	0.947622	ko04144	ncbi_105032307(HSP70);ncbi_105033970(PLD1);ncbi_105038674(HSP70);ncbi_105042770(HSP70);ncbi_105044203(ARPC2B);ncbi_105044427(HSP70);ncbi_105045690(HSP70);ncbi_105045696(HSP70-4);ncbi_105050739(HSP70);ncbi_105056954(HSP70);MSTRG.29105(VPS2.1)	K03283+K01115+K03283+K03283+K05758+K03283+K03283+K03283+K03283+K03283+K12191
Metabolism	Carbohydrate metabolism	Glycolysis / Gluconeogenesis	11	205	0.724652	0.947622	ko00010	ncbi_105037462(FBPban1);ncbi_105038446(PDC1);ncbi_105039685(GAPCP2);ncbi_105042097(PGM1);ncbi_105047533(PKP2);ncbi_105049380(PFP-ALPHA);ncbi_105050625(FBA5);ncbi_105050719(GAPN);ncbi_105053731(At5g24760);ncbi_105060505(FBA5);MSTRG.47375(--)	K03841+K01568+K00134+K01835+K00873+K00895+K01623+K00131+K00001+K01623+K00627
Metabolism	Energy metabolism	Photosynthesis - antenna proteins	1	23	0.768314	0.979601	ko00196	ncbi_105032994(CAP10A)	K08917
Metabolism	Metabolism of other amino acids	Selenocompound metabolism	1	23	0.768314	0.979601	ko00450	ncbi_105035375(Os12g0623900)	K00549
Cellular Processes	Transport and catabolism	Phagosome	6	124	0.783308	0.986388	ko04145	ncbi_105034593(TUBB2);ncbi_105041825(VHA-c''1);ncbi_105045043(CAL1);ncbi_105045457(TUBB5);ncbi_105049466(SEC22);ncbi_105060088(TUBA)	K07375+K03661+K08057+K07375+K08517+K07374
Genetic Information Processing	Folding, sorting and degradation	SNARE interactions in vesicular transport	2	50	0.822104	1	ko04130	ncbi_105041904(SYP112);ncbi_105049466(SEC22)	K08486+K08517
Metabolism	Metabolism of cofactors and vitamins	Nicotinate and nicotinamide metabolism	1	34	0.885088	1	ko00760	ncbi_105056289(Os02g0134400)	K00278
Metabolism	Amino acid metabolism	Lysine degradation	1	36	0.898856	1	ko00310	ncbi_105041974(LKR/SDH)	K14157
Metabolism	Amino acid metabolism	Arginine and proline metabolism	2	65	0.916078	1	ko00330	ncbi_105032618(PAO1);ncbi_105059362(PAO3)	K12259+K17839
Genetic Information Processing	Transcription	Spliceosome	10	239	0.929788	1	ko03040	ncbi_105032307(HSP70);ncbi_105033649(TAF15B);ncbi_105038674(HSP70);ncbi_105041650(Acin1);ncbi_105042770(HSP70);ncbi_105044427(HSP70);ncbi_105045690(HSP70);ncbi_105045696(HSP70-4);ncbi_105050739(HSP70);ncbi_105056954(HSP70)	K03283+K13098+K03283+K12875+K03283+K03283+K03283+K03283+K03283+K03283
Metabolism	Metabolism of cofactors and vitamins	Pantothenate and CoA biosynthesis	1	43	0.935313	1	ko00770	ncbi_105059362(PAO3)	K17839
Metabolism	Carbohydrate metabolism	Citrate cycle (TCA cycle)	4	117	0.935536	1	ko00020	ncbi_105041737(At3g47520);ncbi_105057335(ACLB-1);ncbi_105059758(ACLA-2);MSTRG.47375(--)	K00026+K01648+K01648+K00627
Genetic Information Processing	Transcription	RNA polymerase	1	52	0.963615	1	ko03020	ncbi_105053022(NRPE1)	K16251
Metabolism	Carbohydrate metabolism	Pyruvate metabolism	6	176	0.964485	1	ko00620	ncbi_105033532(DLD);ncbi_105041737(At3g47520);ncbi_105047533(PKP2);ncbi_105053731(At5g24760);ncbi_105058702(PPC4);MSTRG.47375(--)	K00102+K00026+K00873+K00001+K01595+K00627
Genetic Information Processing	Folding, sorting and degradation	RNA degradation	4	131	0.964747	1	ko03018	ncbi_105033956(CAF1-11);ncbi_105043987(CPN60B2);ncbi_105046401(PAB7);ncbi_105052861(HSP1)	K12581+K04077+K13126+K04043
Genetic Information Processing	Translation	mRNA surveillance pathway	5	161	0.973732	1	ko03015	ncbi_105033649(TAF15B);ncbi_105041323(PYM);ncbi_105041650(Acin1);ncbi_105046401(PAB7);ncbi_105057320(PAPS3)	K13098+K14294+K12875+K13126+K14376
Metabolism	Energy metabolism	Photosynthesis	2	88	0.975261	1	ko00195	ncbi_105049085(PSBR);ncbi_12079499(psbA)	K03541+K02703
Metabolism	Carbohydrate metabolism	Pentose and glucuronate interconversions	2	89	0.976574	1	ko00040	ncbi_105036763(plaa2);ncbi_105058153(UGD5)	K01213+K00012
Genetic Information Processing	Replication and repair	DNA replication	1	60	0.978198	1	ko03030	ncbi_105059737(FEN1A)	K04799
Genetic Information Processing	Replication and repair	Homologous recombination	1	63	0.98201	1	ko03440	ncbi_105052694(H0410G08.11)	K10865
Genetic Information Processing	Folding, sorting and degradation	Ubiquitin mediated proteolysis	5	182	0.989454	1	ko04120	ncbi_105036448(UBC5B);ncbi_105048331(UBC26);ncbi_105053631(RZPF34);ncbi_105054981(ubq-1);ncbi_105057710(MIEL1)	K06689+K10581+K10144+K08770+K10144
Genetic Information Processing	Translation	Nucleocytoplasmic transport	4	170	0.994263	1	ko03013	ncbi_105038858(--);ncbi_105041323(PYM);ncbi_105041650(Acin1);ncbi_105057712(NUP93B)	K14291+K14294+K12875+K14309
Metabolism	Lipid metabolism	Steroid biosynthesis	7	256	0.996614	1	ko00100	ncbi_105035516(Smt1-1);ncbi_105035517(SMT1);ncbi_105040643(CYP710A11);ncbi_105055167(Smt1-1);ncbi_105057653(SDP1);MSTRG.38991(--);MSTRG.8256(--)	K00559+K00559+K09832+K00559+K14674+K08246+K08246
Genetic Information Processing	Replication and repair	Nucleotide excision repair	1	158	0.999961	1	ko03420	MSTRG.9862(--)	K10839
Metabolism	Energy metabolism	Oxidative phosphorylation	1	206	0.999998	1	ko00190	ncbi_105041825(VHA-c''1)	K03661
Genetic Information Processing	Translation	Ribosome	7	743	1	1	ko03010	ncbi_105047176(MNP1);ncbi_105059554(RPL9);ncbi_105061395(RPP2B);MSTRG.35390(RPL13B);MSTRG.3620(rps8);MSTRG.47230(--);MSTRG.6620(RPL19B)	K02935+K02940+K02943+K02873+K02994+K02900+K02885

## Sheet: CK-vs-cold 8
Table S8. KEGG pathway enrichment analysis of differentially expressed genes (DEGs)
KEGG_A_class	KEGG_B_class	Pathway	CK-vs-cold 8 (983)	All (6764)	Pvalue	Qvalue	Pathway ID	Genes	K_IDs
Metabolism	Lipid metabolism	Steroid biosynthesis	104	256	1.69918e-25	2.03902e-23	ko00100	ncbi_105035516(Smt1-1);ncbi_105040643(CYP710A11);ncbi_105043283(CPI1);ncbi_105048162(CYP710A11);ncbi_105057653(SDP1);MSTRG.13378(--);MSTRG.13379(--);MSTRG.13641(--);MSTRG.14142(--);MSTRG.14143(--);MSTRG.15049(--);MSTRG.15506(--);MSTRG.16572(--);MSTRG.17163(--);MSTRG.18006(--);MSTRG.19423(--);MSTRG.19995(--);MSTRG.21351(--);MSTRG.21352(--);MSTRG.24972(--);MSTRG.26186(--);MSTRG.26372(--);MSTRG.2637…	K00559+K09832+K08246+K09832+K14674+K08246+K08246+K08246+K08246+K08246+K08246+K08246+K08246+K08246+K08246+K08246+K08246+K08246+K08246+K08246+K08246+K08246+K08246+K08246+K08246+K08246+K08246+K08246+K08246+K08246+K08246+K08246+K08246+K08246+K08246+K08246+K08246+K08246+K08246+K08246+K08246+K08246+K08246+K08246+K08246+K08246+K08246+K08246+K08246+K08246+K08246+K08246+K08246+K08246+K08246+K08246+K08246+…
Metabolism	Global and overview maps	Biosynthesis of secondary metabolites	345	1759	4.8075e-12	2.8845e-10	ko01110	ncbi_105032764(CYP75A1);ncbi_105032796(SAT1);ncbi_105032801(ACT-2);ncbi_105033424(PAL);ncbi_105033846(CAT1);ncbi_105033990(GLO5);ncbi_105034120(At2g17570);ncbi_105034155(IPT1);ncbi_105034166(ADT2);ncbi_105034269(maoI);ncbi_105034323(CKX5);ncbi_105035354(AGT1);ncbi_105035375(Os12g0623900);ncbi_105035433(tal);ncbi_105035516(Smt1-1);ncbi_105035778(DHNAT1);ncbi_105035781(PAL);ncbi_105035937(AO1);ncbi…	K13083+K00640+K13065+K10775+K03781+K11517+K11778+K10760+K05359+K00276+K00279+K00830+K00549+K00616+K00559+K19222+K10775+K09842+K05359+K11778+K13083+K15095+K09840+K05359+K01653+K00422+K00422+K00660+K00021+K00430+K09840+K13065+K00760+K20623+K03841+K12742+K13066+K08658+K05933+K14190+K00036+K00264+K12930+K01904+K00430+K00021+K16055+K00134+K05359+K00430+K13496+K13496+K21568+K01723+K00279+K00844+K00430+…
Genetic Information Processing	Translation	Ribosome	162	743	9.33053e-09	3.73221e-07	ko03010	ncbi_105035710(rpl27a);ncbi_105042449(RPP1A);ncbi_105047176(MNP1);ncbi_105054941(RPL9);ncbi_105061395(RPP2B);MSTRG.10529(rpl27a-3);MSTRG.11765(--);MSTRG.12900(--);MSTRG.13257(--);MSTRG.13873(rpl27a-3);MSTRG.14049(--);MSTRG.14050(--);MSTRG.15167(--);MSTRG.16357(rpl27a-3);MSTRG.16947(--);MSTRG.16948(--);MSTRG.17954(--);MSTRG.17955(--);MSTRG.18549(RPL23);MSTRG.1914(--);MSTRG.1915(--);MSTRG.21074(--)…	K02900+K02942+K02935+K02940+K02943+K02900+K02900+K02900+K02900+K02900+K02900+K02900+K02900+K02900+K02900+K02900+K02900+K02900+K02894+K02900+K02900+K02900+K02900+K02900+K02900+K02900+K02900+K02900+K02900+K02900+K02900+K02900+K02900+K02900+K02900+K02900+K02900+K02900+K02900+K02900+K02900+K02900+K02900+K02900+K02900+K02900+K02900+K02900+K02994+K02900+K02900+K02900+K02900+K02900+K02900+K02900+K02900+…
Genetic Information Processing	Folding, sorting and degradation	Protein processing in endoplasmic reticulum	105	434	2.36271e-08	7.08814e-07	ko04141	ncbi_105032307(HSP70);ncbi_105033911(HSP18.2);ncbi_105033976(HSP26.5);ncbi_105034882(RAD23B);ncbi_105036582(HSP81-1);ncbi_105036952(HSP23.6);ncbi_105038569(HSP22.7);ncbi_105038573(HSP22.0);ncbi_105038674(HSP70);ncbi_105040211(DER1);ncbi_105040382(HSP17.7);ncbi_105041255(HSP18.5-C);ncbi_105041256(HSP18.5-C);ncbi_105041257(HSP16.9B);ncbi_105041259(HSP17.6-L);ncbi_105041935(HSP23);ncbi_105042017(HSP…	K03283+K13993+K13993+K10839+K04079+K13993+K13993+K13993+K03283+K13989+K13993+K13993+K13993+K13993+K13993+K13993+K13993+K03094+K13993+K13993+K03283+K10839+K03283+K08057+K03283+K03283+K13993+K13993+K14009+K04079+K04079+K13993+K13993+K03283+K03283+K10636+K04079+K10666+K13993+K03283+K04079+K06689+K14011+K10839+K10839+K14011+K14011+K14011+K14011+K10839+K10839+K10839+K10839+K14011+K14011+K10839+K14011+…
Metabolism	Lipid metabolism	Linoleic acid metabolism	23	50	9.00767e-08	2.16184e-06	ko00591	ncbi_105048738(PLA2-III);ncbi_105051386(LOX6);ncbi_105053112(Os04g0447100);ncbi_105054692(LOX1.5);ncbi_105057653(SDP1);ncbi_105061262(CM-LOX2);MSTRG.10532(--);MSTRG.21703(--);MSTRG.24673(--);MSTRG.24674(--);MSTRG.24956(--);MSTRG.33993(--);MSTRG.35314(--);MSTRG.36863(--);MSTRG.38044(--);MSTRG.38045(--);MSTRG.40367(--);MSTRG.40368(--);MSTRG.44110(--);MSTRG.51996(--);MSTRG.52198(--);MSTRG.52967(--);…	K01047+K00454+K00454+K15718+K14674+K00454+K15718+K15718+K15718+K15718+K15718+K15718+K15718+K15718+K15718+K15718+K15718+K15718+K15718+K15718+K15718+K15718+K15718
Metabolism	Lipid metabolism	Cutin, suberine and wax biosynthesis	16	32	2.12741e-06	4.25482e-05	ko00073	ncbi_105032701(CYP86B1);ncbi_105032702(CYP86B1);ncbi_105033629(HTH);ncbi_105033928(CYP86A2);ncbi_105038125(PHT1);ncbi_105042911(CYP86A2);ncbi_105044187(SOP1);ncbi_105044200(GL1-4);ncbi_105046261(CYP86A1);ncbi_105047658(HTH);ncbi_105048564(CYP86A1);ncbi_105051025(HHT1);ncbi_105051587(HHT1);ncbi_105053723(CYP86B1);ncbi_105053742(CYP86B1);ncbi_105059016(CYP77A2)	K15402+K15402+K15403+K15398+K15400+K15398+K17991+K15404+K15401+K15403+K15401+K15400+K15400+K15402+K15402+K21995
Metabolism	Biosynthesis of other secondary metabolites	Phenylpropanoid biosynthesis	40	154	0.000119683	0.00205171	ko00940	ncbi_105032801(ACT-2);ncbi_105033424(PAL);ncbi_105035781(PAL);ncbi_105036974(PER12);ncbi_105037184(HST);ncbi_105037617(COMT);ncbi_105039259(4CL2);ncbi_105039378(PER40);ncbi_105040157(PER25);ncbi_105040594(PER52);ncbi_105040595(PER52);ncbi_105041875(PAL);ncbi_105043889(PER60);ncbi_105044021(CAD6);ncbi_105044783(PNC1);ncbi_105044830(CYP73A16);ncbi_105044943(GSVIVT00037159001);ncbi_105045942(GSVIVT0…	K13065+K10775+K10775+K00430+K13065+K13066+K01904+K00430+K00430+K00430+K00430+K10775+K00430+K00083+K00430+K00487+K00430+K00430+K18368+K01904+K09753+K00588+K00430+K00430+K00430+K00487+K09754+K00430+K13065+K09755+K13066+K13066+K13066+K10775+K00430+K09753+K13065+K09755+K13066+K00430
Metabolism	Biosynthesis of other secondary metabolites	Biosynthesis of various plant secondary metabolites	19	55	0.000158611	0.00237916	ko00999	ncbi_105040244(PLR_Tp2);ncbi_105041916(COR2);ncbi_105043935(CYP82C4);ncbi_105044226(BGLU18);ncbi_105044229(BGLU18);ncbi_105045835(BGLU1);ncbi_105047155(TOGT1);ncbi_105049155(TOGT1);ncbi_105049386(TOGT1);ncbi_105049395(TOGT1);ncbi_105050297(TOGT1);ncbi_105055964(TOGT1);ncbi_105056367(COR2);ncbi_105056369(DMAS1-D);ncbi_105057289(SAMS);ncbi_105060630(PLR_Lu2);ncbi_105061258(BGLU12);ncbi_109505671(BA…	K21568+K22374+K23136+K05350+K05350+K05350+K23260+K23260+K23260+K23260+K23260+K23260+K22374+K22374+K00789+K21568+K01188+K05349+K22374
Metabolism	Metabolism of terpenoids and polyketides	Zeatin biosynthesis	11	30	0.00222237	0.0296316	ko00908	ncbi_105034155(IPT1);ncbi_105034323(CKX5);ncbi_105040214(UGT73E1);ncbi_105040215(UGT73E1);ncbi_105040417(CKX6);ncbi_105043134(GLT3);ncbi_105045337(CKX4);ncbi_105048200(TOGT1);ncbi_105053404(CKX5);ncbi_105058268(UGT73C3);ncbi_105059208(CKX3)	K10760+K00279+K13496+K13496+K00279+K13495+K00279+K13496+K00279+K13496+K00279
Metabolism	Biosynthesis of other secondary metabolites	Flavonoid biosynthesis	18	65	0.00416491	0.049979	ko00941	ncbi_105032764(CYP75A1);ncbi_105032801(ACT-2);ncbi_105036168(CYP75A1);ncbi_105036921(CHS1);ncbi_105037184(HST);ncbi_105044830(CYP73A16);ncbi_105045491(CYP75A5);ncbi_105045493(CYP75A1);ncbi_105051169(N4OMT);ncbi_105052295(CHI3);ncbi_105052309(CYP73A13);ncbi_105052441(CYP98A2);ncbi_105053765(ACT-2);ncbi_105058071(CYP75B137);ncbi_105058232(FLS1);ncbi_114914223(ACT-2);MSTRG.8036(CHS1);MSTRG.8037(CHS1)	K13083+K13065+K13083+K00660+K13065+K00487+K13083+K13083+K00588+K01859+K00487+K09754+K13065+K05280+K05278+K13065+K00660+K00660
Metabolism	Biosynthesis of other secondary metabolites	Flavone and flavonol biosynthesis	7	16	0.00461324	0.0503263	ko00944	ncbi_105032764(CYP75A1);ncbi_105036168(CYP75A1);ncbi_105045491(CYP75A5);ncbi_105045493(CYP75A1);ncbi_105047138(UGT73C6);ncbi_105047229(UGT73C5);ncbi_105058071(CYP75B137)	K13083+K13083+K13083+K13083+K22771+K22771+K05280
Genetic Information Processing	Replication and repair	Nucleotide excision repair	35	158	0.00600647	0.0600647	ko03420	ncbi_105034882(RAD23B);ncbi_105043570(At3g47110);MSTRG.1225(--);MSTRG.12448(--);MSTRG.15133(--);MSTRG.15134(--);MSTRG.15562(--);MSTRG.16270(--);MSTRG.17328(--);MSTRG.19031(--);MSTRG.19627(--);MSTRG.21231(--);MSTRG.23609(--);MSTRG.24276(--);MSTRG.24277(--);MSTRG.25642(--);MSTRG.25888(--);MSTRG.27356(--);MSTRG.2753(--);MSTRG.28437(--);MSTRG.29814(--);MSTRG.30863(--);MSTRG.31361(--);MSTRG.31672(--);…	K10839+K10839+K10839+K10839+K10839+K10839+K10839+K10839+K10839+K10839+K10839+K10839+K10839+K10839+K10839+K10839+K10839+K10839+K10839+K10839+K10839+K10839+K10839+K10839+K10839+K10839+K10839+K10839+K10839+K10839+K10839+K10839+K10839+K10839+K10839
Organismal Systems	Environmental adaptation	Plant-pathogen interaction	60	305	0.00733102	0.0676709	ko04626	ncbi_105033554(CML17);ncbi_105035583(RPS2);ncbi_105036582(HSP81-1);ncbi_105037038(At5g63020);ncbi_105037682(CML38);ncbi_105038625(CML3);ncbi_105039041(RPM1);ncbi_105039230(CNGC14);ncbi_105039372(CML38);ncbi_105039587(CNGC14);ncbi_105039605(MKK5);ncbi_105040088(PTI1);ncbi_105040793(WRKY22);ncbi_105041077(CUT1);ncbi_105041258(CML18);ncbi_105041744(CML46);ncbi_105041792(CPK15);ncbi_105042896(RPM1);n…	K02183+K13459+K04079+K13459+K13448+K13448+K13457+K05391+K13448+K05391+K13413+K13436+K13425+K15397+K13448+K02183+K13412+K13457+K20536+K13459+K13412+K13448+K13412+K13448+K13448+K13433+K13447+K14512+K13448+K15397+K02183+K04079+K04079+K13448+K13434+K13459+K15397+K13459+K13459+K13459+K13448+K04079+K13459+K13459+K02183+K13457+K15397+K13448+K13447+K04079+K13447+K13457+K13457+K13457+K13457+K13457+K13448+…
Metabolism	Lipid metabolism	alpha-Linolenic acid metabolism	17	64	0.00828189	0.0680564	ko00592	ncbi_105040402(CYP74A2);ncbi_105040837(MFP);ncbi_105043155(PED1);ncbi_105047523(AOC);ncbi_105048738(PLA2-III);ncbi_105051386(LOX6);ncbi_105051588(OPR1);ncbi_105053112(Os04g0447100);ncbi_105053607(PED1);ncbi_105055657(4CLL5);ncbi_105056303(LCAT4);ncbi_105057653(SDP1);ncbi_105059713(DAD1);ncbi_105060026(CYP74A1);ncbi_105061262(CM-LOX2);ncbi_105061552(4CLL4);MSTRG.22327(OPR11)	K01723+K10527+K07513+K10525+K01047+K00454+K05894+K00454+K07513+K10526+K22389+K14674+K16818+K01723+K00454+K10526+K05894
Metabolism	Biosynthesis of other secondary metabolites	Isoquinoline alkaloid biosynthesis	9	26	0.00850705	0.0680564	ko00950	ncbi_105034269(maoI);ncbi_105036901(AS1);ncbi_105036904(AS1);ncbi_105046503(AO1);ncbi_105048962(AS1);ncbi_105049782(TYDC1);ncbi_105052686(TDC1);MSTRG.3405(TYDC1);MSTRG.3406(TYDC)	K00276+K00422+K00422+K00276+K00422+K01593+K01593+K01593+K01593
Metabolism	Biosynthesis of other secondary metabolites	Indole alkaloid biosynthesis	4	7	0.0107568	0.0806763	ko00901	ncbi_105049782(TYDC1);ncbi_105052686(TDC1);MSTRG.3405(TYDC1);MSTRG.3406(TYDC)	K01593+K01593+K01593+K01593
Organismal Systems	Environmental adaptation	Circadian rhythm - plant	17	70	0.0203403	0.143579	ko04712	ncbi_105035562(PIL15);ncbi_105036921(CHS1);ncbi_105037463(HD3A);ncbi_105038310(PRR95);ncbi_105040114(PIL15);ncbi_105040116(HYH);ncbi_105040132(PHYA);ncbi_105040182(HY5);ncbi_105040294(GI);ncbi_105040569(HD3A);ncbi_105041113(Os11g0547000);ncbi_105047639(HD3B);ncbi_105047908(GI);ncbi_105059744(PIL15);MSTRG.10773(PHYB);MSTRG.8036(CHS1);MSTRG.8037(CHS1)	K12126+K00660+K16223+K12130+K12126+K16241+K12120+K16241+K12124+K16223+K12116+K12125+K12124+K12126+K12121+K00660+K00660
Metabolism	Biosynthesis of other secondary metabolites	Betalain biosynthesis	4	9	0.0304252	0.202835	ko00965	ncbi_105049782(TYDC1);ncbi_105052686(TDC1);MSTRG.3405(TYDC1);MSTRG.3406(TYDC)	K01593+K01593+K01593+K01593
Metabolism	Biosynthesis of other secondary metabolites	Stilbenoid, diarylheptanoid and gingerol biosynthesis	8	27	0.0333676	0.210742	ko00945	ncbi_105032801(ACT-2);ncbi_105037184(HST);ncbi_105044830(CYP73A16);ncbi_105051169(N4OMT);ncbi_105052309(CYP73A13);ncbi_105052441(CYP98A2);ncbi_105053765(ACT-2);ncbi_114914223(ACT-2)	K13065+K13065+K00487+K00588+K00487+K09754+K13065+K13065
Metabolism	Amino acid metabolism	Phenylalanine metabolism	10	39	0.0477578	0.286547	ko00360	ncbi_105033424(PAL);ncbi_105034269(maoI);ncbi_105035781(PAL);ncbi_105041875(PAL);ncbi_105046503(AO1);ncbi_105049782(TYDC1);ncbi_105052686(TDC1);ncbi_105055673(PAL);MSTRG.3405(TYDC1);MSTRG.3406(TYDC)	K10775+K00276+K10775+K10775+K00276+K01593+K01593+K10775+K01593+K01593
Metabolism	Amino acid metabolism	Phenylalanine, tyrosine and tryptophan biosynthesis	13	58	0.0695265	0.397294	ko00400	ncbi_105034166(ADT2);ncbi_105036035(ADT6);ncbi_105036609(ADT6);ncbi_105040155(ADT6);ncbi_105041687(SK3);ncbi_105041937(DHAPS-1);ncbi_105048637(DAHPS2);ncbi_105052636(TSB);ncbi_105056784(DHAPS-1);ncbi_105057363(TYRAAT1);ncbi_105058440(DHAPS-1);ncbi_105059449(EPSPS-1);MSTRG.11498(ADT3)	K05359+K05359+K05359+K05359+K00891+K01626+K01626+K01696+K01626+K15227+K01626+K00800+K05359
Metabolism	Amino acid metabolism	Tryptophan metabolism	15	74	0.109966	0.599813	ko00380	ncbi_105033846(CAT1);ncbi_105037617(COMT);ncbi_105041565(YUC2);ncbi_105042655(CAT1);ncbi_105043143(YUC5);ncbi_105049782(TYDC1);ncbi_105052686(TDC1);ncbi_105053326(7OMT);ncbi_105054950(COMT);ncbi_105054951(COMT);ncbi_105054994(COMT);ncbi_105059144(YUC8);MSTRG.32557(COMT1);MSTRG.3405(TYDC1);MSTRG.3406(TYDC)	K03781+K13066+K11816+K03781+K11816+K01593+K01593+K22588+K13066+K13066+K13066+K11816+K13066+K01593+K01593
Metabolism	Metabolism of terpenoids and polyketides	Carotenoid biosynthesis	8	36	0.141691	0.739259	ko00906	ncbi_105035937(AO1);ncbi_105036563(NCED1);ncbi_105037046(NCED);ncbi_105041959(CCD8B);ncbi_105046802(NCED);ncbi_105053512(CYP707A5);ncbi_105058241(CYP707A7);MSTRG.504(--)	K09842+K09840+K09840+K17913+K09840+K09843+K09843+K17913
Metabolism	Amino acid metabolism	Tyrosine metabolism	10	49	0.165124	0.819676	ko00350	ncbi_105034269(maoI);ncbi_105036901(AS1);ncbi_105036904(AS1);ncbi_105046503(AO1);ncbi_105048962(AS1);ncbi_105049782(TYDC1);ncbi_105052686(TDC1);ncbi_105053731(At5g24760);MSTRG.3405(TYDC1);MSTRG.3406(TYDC)	K00276+K00422+K00422+K00276+K00422+K01593+K01593+K00001+K01593+K01593
Metabolism	Lipid metabolism	Fatty acid elongation	7	32	0.173242	0.819676	ko00062	ncbi_105041077(CUT1);ncbi_105044431(PAS2A);ncbi_105048508(CUT1);ncbi_105051318(KCR1);ncbi_105052984(KCR1);ncbi_105053207(KCS5);ncbi_105056695(FDH)	K15397+K10703+K15397+K10251+K10251+K15397+K15397
Metabolism	Energy metabolism	Nitrogen metabolism	8	38	0.177596	0.819676	ko00910	ncbi_105033813(NRT2.4);ncbi_105035363(NIA1);ncbi_105039187(GLT1);ncbi_105047151(BCA2);ncbi_105048068(BCA2);ncbi_105049244(NRT2.5);ncbi_105058500(BCA5);ncbi_105060899(NIR)	K02575+K10534+K00264+K01673+K01673+K02575+K01673+K00366
Metabolism	Lipid metabolism	Biosynthesis of unsaturated fatty acids	6	28	0.212989	0.946618	ko01040	ncbi_105032448(Os04g0379900);ncbi_105043155(PED1);ncbi_105044431(PAS2A);ncbi_105051318(KCR1);ncbi_105052984(KCR1);ncbi_105053607(PED1)	K03921+K07513+K10703+K10251+K10251+K07513
Metabolism	Global and overview maps	Metabolic pathways	453	3038	0.222791	0.954817	ko01100	ncbi_105031981(SAMDC);ncbi_105032151(GSTF1);ncbi_105032253(At5g07830);ncbi_105032315(GPX1);ncbi_105032394(SAHH);ncbi_105032448(Os04g0379900);ncbi_105032618(PAO1);ncbi_105032738(SPHK2);ncbi_105032768(CSE);ncbi_105032796(SAT1);ncbi_105032801(ACT-2);ncbi_105032905(LACS6);ncbi_105032994(CAP10A);ncbi_105033054(At5g34940);ncbi_105033146(PG2);ncbi_105033424(PAL);ncbi_105033461(--);ncbi_105033532(DLD);nc…	K01611+K00799+K07964+K00432+K01251+K03921+K12259+K04718+K01054+K00640+K13065+K01897+K08917+K07964+K01184+K10775+K00737+K00102+K06041+K03781+K15398+K11517+K10760+K00434+K05359+K00276+K00008+K11433+K00558+K01251+K01179+K00830+K10534+K00549+K00616+K00559+K01179+K04713+K01897+K19222+K10775+K09842+K05359+K05907+K17108+K01054+K09840+K05359+K18819+K01213+K01653+K00422+K00422+K00660+K01054+K00021+K00430+…
Metabolism	Carbohydrate metabolism	Starch and sucrose metabolism	28	167	0.232598	0.962475	ko00500	ncbi_105035228(GLU2);ncbi_105035544(GLU12);ncbi_105039584(TPS9);ncbi_105040520(HXK2);ncbi_105041086(At2g01630);ncbi_105041116(TPS6);ncbi_105042097(PGM1);ncbi_105042450(WAXY);ncbi_105043601(TPPA);ncbi_105043800(BAM3);ncbi_105044226(BGLU18);ncbi_105044229(BGLU18);ncbi_105045835(BGLU1);ncbi_105046839(At1g11820);ncbi_105048615(TPP6);ncbi_105049657(SPS2);ncbi_105049809(FRK2);ncbi_105050956(At1g11820);…	K01179+K01179+K16055+K00844+K19891+K16055+K01835+K13679+K01087+K01177+K05350+K05350+K05350+K19891+K01087+K00696+K00847+K19891+K01193+K00695+K16055+K00695+K01087+K00695+K01513+K01188+K05349+K01177
Metabolism	Carbohydrate metabolism	Amino sugar and nucleotide sugar metabolism	27	162	0.247852	0.991408	ko00520	ncbi_105038621(EP3);ncbi_105038851(CHIT5);ncbi_105040077(BXL2);ncbi_105040520(HXK2);ncbi_105042097(PGM1);ncbi_105042572(UGE-1);ncbi_105043452(FKGP);ncbi_105045703(UXS5);ncbi_105046054(GAUT7);ncbi_105046574(GME-1);ncbi_105047535(CHIT3);ncbi_105047536(CHIT3);ncbi_105049809(FRK2);ncbi_105052174(Os03g0268400);ncbi_105052561(CSLD5);ncbi_105054850(CHIT3);ncbi_105056534(Xyl2);ncbi_105057468(UXS2);ncbi_1…	K01183+K01183+K15920+K00844+K01835+K01784+K25314+K08678+K13648+K10046+K01183+K01183+K00847+K00966+K00770+K01183+K15920+K08678+K00326+K00012+K00012+K13648+K00966+K12448+K13648+K01183+K15920
Environmental Information Processing	Signal transduction	MAPK signaling pathway - plant	31	189	0.258237	0.999629	ko04016	ncbi_105033554(CML17);ncbi_105033846(CAT1);ncbi_105039483(HMA4);ncbi_105039605(MKK5);ncbi_105040709(PYL3);ncbi_105040793(WRKY22);ncbi_105041120(MKK9);ncbi_105041542(MAPKKK18);ncbi_105041744(CML46);ncbi_105041842(ER1);ncbi_105042655(CAT1);ncbi_105043536(ACS1);ncbi_105044347(PP2CA);ncbi_105044350(ETR2);ncbi_105044664(MPK5);ncbi_105047519(RBOHA);ncbi_105047823(MKS1);ncbi_105048137(MPK1);ncbi_1050488…	K02183+K03781+K17686+K13413+K14496+K13425+K20604+K20716+K02183+K20718+K03781+K20772+K14497+K14509+K20536+K13447+K20725+K14512+K02183+K20714+K14514+K14497+K13422+K20604+K14498+K02183+K13447+K20718+K20726+K13447+K14514
Metabolism	Biosynthesis of other secondary metabolites	Anthocyanin biosynthesis	1	2	0.269554	1	ko00942	ncbi_105039250(UFGT)	K12930
Metabolism	Lipid metabolism	Fatty acid degradation	10	56	0.290984	1	ko00071	ncbi_105032905(LACS6);ncbi_105035642(LACS2);ncbi_105040700(LACS4);ncbi_105040837(MFP);ncbi_105043155(PED1);ncbi_105046261(CYP86A1);ncbi_105048199(LACS4);ncbi_105048564(CYP86A1);ncbi_105053607(PED1);ncbi_105053731(At5g24760)	K01897+K01897+K01897+K10527+K07513+K15401+K01897+K15401+K07513+K00001
Metabolism	Glycan biosynthesis and metabolism	Glycosaminoglycan degradation	4	19	0.294497	1	ko00531	ncbi_105032253(At5g07830);ncbi_105033054(At5g34940);ncbi_105046630(At5g61250);ncbi_105049420(At5g34940)	K07964+K07964+K07964+K07964
Metabolism	Metabolism of cofactors and vitamins	Ubiquinone and other terpenoid-quinone biosynthesis	8	45	0.326912	1	ko00130	ncbi_105035778(DHNAT1);ncbi_105039259(4CL2);ncbi_105044830(CYP73A16);ncbi_105050370(4CL2);ncbi_105052309(CYP73A13);ncbi_105053266(At4g36750);ncbi_105055419(PPT1);MSTRG.11884(--)	K19222+K01904+K00487+K01904+K00487+K03809+K06125+K05928
Environmental Information Processing	Membrane transport	ABC transporters	8	47	0.373486	1	ko02010	ncbi_105032304(ABCB11);ncbi_105034865(ABCB2);ncbi_105038824(Os02g0190300);ncbi_105040486(ABCC8);ncbi_105042969(ABCG14);ncbi_105056548(ABCB19);ncbi_105057824(ABCB11);MSTRG.48559(ABCB21)	K05658+K05658+K05658+K05665+K05681+K05658+K05658+K05658
Metabolism	Metabolism of cofactors and vitamins	Vitamin B6 metabolism	3	15	0.375347	1	ko00750	ncbi_105040479(At1g17710);ncbi_105042868(At1g17710);MSTRG.16710(At1g17710)	K13248+K13248+K13248
Metabolism	Global and overview maps	Fatty acid metabolism	15	94	0.390132	1	ko01212	ncbi_105032448(Os04g0379900);ncbi_105032905(LACS6);ncbi_105035642(LACS2);ncbi_105040257(FATB);ncbi_105040700(LACS4);ncbi_105040837(MFP);ncbi_105040922(KAS1);ncbi_105042280(At3g03980);ncbi_105043155(PED1);ncbi_105044431(PAS2A);ncbi_105048199(LACS4);ncbi_105051318(KCR1);ncbi_105052984(KCR1);ncbi_105053607(PED1);ncbi_105061231(Os08g0327400)	K03921+K01897+K01897+K10781+K01897+K10527+K09458+K00059+K07513+K10703+K01897+K10251+K10251+K07513+K00208
Metabolism	Biosynthesis of other secondary metabolites	Tropane, piperidine and pyridine alkaloid biosynthesis	6	35	0.400066	1	ko00960	ncbi_105034269(maoI);ncbi_105036921(CHS1);ncbi_105046503(AO1);ncbi_105052200(At5g06060);MSTRG.8036(CHS1);MSTRG.8037(CHS1)	K00276+K00660+K00276+K08081+K00660+K00660
Metabolism	Carbohydrate metabolism	Galactose metabolism	9	56	0.42805	1	ko00052	ncbi_105036631(GOLS2);ncbi_105038175(RFS1);ncbi_105040002(GOLS1);ncbi_105040520(HXK2);ncbi_105042097(PGM1);ncbi_105042572(UGE-1);ncbi_105047160(GOLS1);ncbi_105048264(GOLS1);ncbi_105052110(CIN3)	K18819+K06617+K18819+K00844+K01835+K01784+K18819+K18819+K01193
Metabolism	Metabolism of terpenoids and polyketides	Brassinosteroid biosynthesis	4	23	0.434859	1	ko00905	ncbi_105037389(CYP92C6);ncbi_105053081(CYP92C6);ncbi_105058149(CYP90B2);ncbi_105059996(CYP90D2)	K20623+K20623+K09587+K12638
Metabolism	Carbohydrate metabolism	Ascorbate and aldarate metabolism	12	77	0.445079	1	ko00053	ncbi_105034165(APX1);ncbi_105038499(VTC2);ncbi_105044047(APX4);ncbi_105044886(Bp10);ncbi_105045793(APX1);ncbi_105046574(GME-1);ncbi_105047303(Os06g0561000);ncbi_105047414(GULLO3);ncbi_105055864(GULLO5);ncbi_105057246(Bp10);ncbi_105058063(UGD5);ncbi_105058153(UGD5)	K00434+K14190+K00434+K00423+K00434+K10046+K00469+K00103+K00103+K00423+K00012+K00012
Metabolism	Glycan biosynthesis and metabolism	Glycosphingolipid biosynthesis - lacto and neolacto series	1	4	0.466503	1	ko00601	ncbi_105055492(At4g19900)	K01988
Metabolism	Metabolism of terpenoids and polyketides	Monoterpenoid biosynthesis	1	4	0.466503	1	ko00902	ncbi_105036292(SALR)	K15095
Metabolism	Metabolism of cofactors and vitamins	One carbon pool by folate	3	19	0.535933	1	ko00670	ncbi_105046056(Os03g0815200);ncbi_105047511(MTHFR2);ncbi_105056327(PUR3)	K00297+K00297+K00601
Metabolism	Lipid metabolism	Arachidonic acid metabolism	3	20	0.572349	1	ko00590	ncbi_105032315(GPX1);ncbi_105048738(PLA2-III);ncbi_105057653(SDP1)	K00432+K01047+K14674
Environmental Information Processing	Signal transduction	Plant hormone signal transduction	46	322	0.576599	1	ko04075	ncbi_105033286(HK4);ncbi_105033626(PIL13);ncbi_105033853(LG2);ncbi_105034449(SAUR32);ncbi_105034504(ABI5);ncbi_105035562(PIL15);ncbi_105036306(SAUR32);ncbi_105037481(XTH23);ncbi_105039466(TGA10);ncbi_105039605(MKK5);ncbi_105040112(IAA4);ncbi_105040114(PIL15);ncbi_105040709(PYL3);ncbi_105041953(TIFY3);ncbi_105044347(PP2CA);ncbi_105044350(ETR2);ncbi_105045549(NPR5);ncbi_105047258(ARF15);ncbi_105047…	K14489+K16189+K14431+K14488+K14432+K12126+K14488+K14504+K14431+K13413+K14484+K12126+K14496+K13464+K14497+K14509+K14508+K14486+K14484+K13415+K13415+K14512+K14506+K14492+K14504+K14504+K14504+K14504+K14487+K14504+K13946+K14432+K14514+K14508+K14488+K14497+K13422+K14498+K14499+K14487+K12126+K14491+K14432+K13946+K14432+K14514
Metabolism	Carbohydrate metabolism	Fructose and mannose metabolism	12	85	0.590947	1	ko00051	ncbi_105034274(SDH);ncbi_105037462(FBPban1);ncbi_105040520(HXK2);ncbi_105040553(MAN2);ncbi_105044844(MAN6);ncbi_105046004(MAN8);ncbi_105049809(FRK2);ncbi_105050625(FBA5);ncbi_105052174(Os03g0268400);ncbi_105059585(CYT1);ncbi_105060505(FBA5);ncbi_114914457(FBA5)	K00008+K03841+K00844+K19355+K19355+K19355+K00847+K01623+K00966+K00966+K01623+K01623
Metabolism	Metabolism of terpenoids and polyketides	Diterpenoid biosynthesis	4	29	0.625435	1	ko00904	ncbi_105042778(CPS1);ncbi_105055009(KAO);ncbi_105059578(KAO);ncbi_105059898(KS1)	K04120+K04123+K04123+K04121
Metabolism	Metabolism of other amino acids	Cyanoamino acid metabolism	5	37	0.641149	1	ko00460	ncbi_105044226(BGLU18);ncbi_105044229(BGLU18);ncbi_105045835(BGLU1);ncbi_105061258(BGLU12);ncbi_109505671(BACOVA_02659)	K05350+K05350+K05350+K01188+K05349
Metabolism	Metabolism of cofactors and vitamins	Folate biosynthesis	4	30	0.652965	1	ko00790	ncbi_105040941(DAAT);ncbi_105047545(--);ncbi_105048348(CNX3);ncbi_105060549(RIBA1)	K18482+K15631+K03637+K14652
Metabolism	Lipid metabolism	Fatty acid biosynthesis	9	67	0.654147	1	ko00061	ncbi_105032448(Os04g0379900);ncbi_105032905(LACS6);ncbi_105035642(LACS2);ncbi_105040257(FATB);ncbi_105040700(LACS4);ncbi_105040922(KAS1);ncbi_105042280(At3g03980);ncbi_105048199(LACS4);ncbi_105061231(Os08g0327400)	K03921+K01897+K01897+K10781+K01897+K09458+K00059+K01897+K00208
Metabolism	Carbohydrate metabolism	Pentose and glucuronate interconversions	12	89	0.657218	1	ko00040	ncbi_105033146(PG2);ncbi_105034274(SDH);ncbi_105036763(plaa2);ncbi_105041543(At4g22080);ncbi_105043598(PECS-2.1);ncbi_105046902(PME2.1);ncbi_105053623(At3g07010);ncbi_105056661(PECS-1.1);ncbi_105057449(PME41);ncbi_105058063(UGD5);ncbi_105058153(UGD5);ncbi_105059128(At3g07010)	K01184+K00008+K01213+K01728+K01051+K01051+K01728+K01051+K01051+K00012+K00012+K01728
Metabolism	Biosynthesis of other secondary metabolites	Neomycin, kanamycin and gentamicin biosynthesis	1	7	0.66706	1	ko00524	ncbi_105040520(HXK2)	K00844
Metabolism	Metabolism of other amino acids	Glutathione metabolism	17	126	0.669548	1	ko00480	ncbi_105032151(GSTF1);ncbi_105032315(GPX1);ncbi_105034165(APX1);ncbi_105038680(G6PDH);ncbi_105039351(GGCT2;2);ncbi_105041057(Mgst3);ncbi_105044047(APX4);ncbi_105044685(GSTZ5);ncbi_105045793(APX1);ncbi_105046060(HSP26-A);ncbi_105046782(PARC);ncbi_105047582(CICDH);ncbi_105057288(GSTU8);ncbi_105057499(GST3);ncbi_105057829(GSTU7);ncbi_105060568(GSTU8);ncbi_105061212(GSTF11)	K00799+K00432+K00434+K00036+K22596+K00799+K00434+K00799+K00434+K00799+K00799+K00031+K00799+K00799+K00799+K00799+K00799
Environmental Information Processing	Signal transduction	Phosphatidylinositol signaling system	11	83	0.67758	1	ko04070	ncbi_105033554(CML17);ncbi_105041744(CML46);ncbi_105044614(PLC4);ncbi_105045600(PIP5K6);ncbi_105048808(CML46);ncbi_105050983(IPK2b);ncbi_105056615(CML46);ncbi_105057088(PLC2);MSTRG.20770(GIP);MSTRG.25628(RE2);MSTRG.30721(DGK1)	K02183+K02183+K05857+K00889+K02183+K00915+K02183+K05857+K00921+K00921+K00901
Metabolism	Metabolism of other amino acids	Taurine and hypotaurine metabolism	1	8	0.715496	1	ko00430	ncbi_105037304(FMO1)	K00485
Metabolism	Metabolism of terpenoids and polyketides	Terpenoid backbone biosynthesis	9	72	0.738006	1	ko00900	ncbi_105034120(At2g17570);ncbi_105036103(At5g58770);ncbi_105036971(HMGR);ncbi_105037521(GerS);ncbi_105038234(FACE2);ncbi_105039425(HMGR2);ncbi_105046866(TPS4);ncbi_105047202(SPS3);MSTRG.15949(TPS2)	K11778+K11778+K00021+K12742+K08658+K00021+K12742+K05356+K12742
Metabolism	Lipid metabolism	Sphingolipid metabolism	5	42	0.750709	1	ko00600	ncbi_105032738(SPHK2);ncbi_105035561(SBH2);ncbi_105036407(Gba2);ncbi_105059284(TSC10B);ncbi_105059876(--)	K04718+K04713+K17108+K04708+K12382
Metabolism	Carbohydrate metabolism	C5-Branched dibasic acid metabolism	1	9	0.756891	1	ko00660	ncbi_105036769(At2g31810)	K01653
Cellular Processes	Transport and catabolism	Peroxisome	14	111	0.757722	1	ko04146	ncbi_105032905(LACS6);ncbi_105033846(CAT1);ncbi_105033990(GLO5);ncbi_105035354(AGT1);ncbi_105035642(LACS2);ncbi_105040700(LACS4);ncbi_105042655(CAT1);ncbi_105043155(PED1);ncbi_105047582(CICDH);ncbi_105048199(LACS4);ncbi_105053607(PED1);ncbi_105057640(AGT1);ncbi_105057671(SOD1);MSTRG.1765(--)	K01897+K03781+K11517+K00830+K01897+K01897+K03781+K07513+K00031+K01897+K07513+K00830+K04565+K13341
Metabolism	Amino acid metabolism	Alanine, aspartate and glutamate metabolism	7	60	0.788832	1	ko00250	ncbi_105035354(AGT1);ncbi_105039187(GLT1);ncbi_105045849(AS);ncbi_105045932(At3g08860);ncbi_105056289(Os02g0134400);ncbi_105057640(AGT1);MSTRG.12847(AND1)	K00830+K00264+K01953+K00827+K00278+K00830+K01953
Metabolism	Metabolism of other amino acids	Phosphonate and phosphinate metabolism	1	10	0.792269	1	ko00440	ncbi_105037555(CCT2)	K00968
Metabolism	Metabolism of cofactors and vitamins	Biotin metabolism	3	28	0.795065	1	ko00780	ncbi_105040922(KAS1);ncbi_105042280(At3g03980);ncbi_105061231(Os08g0327400)	K09458+K00059+K00208
Metabolism	Amino acid metabolism	Cysteine and methionine metabolism	16	131	0.810566	1	ko00270	ncbi_105031981(SAMDC);ncbi_105032394(SAHH);ncbi_105032796(SAT1);ncbi_105034775(CMT2);ncbi_105034922(SAHH);ncbi_105035375(Os12g0623900);ncbi_105038435(MAO1B);ncbi_105042364(MTN1);ncbi_105043536(ACS1);ncbi_105045932(At3g08860);ncbi_105047965(ACO1);ncbi_105052707(SAMDC4);ncbi_105053394(VIT_05s0020g04070);ncbi_105054989(ldhc);ncbi_105057289(SAMS);ncbi_105059508(LDHA)	K01611+K01251+K00640+K00558+K01251+K00549+K05933+K01244+K20772+K00827+K05933+K01611+K08967+K00016+K00789+K00016
Genetic Information Processing	Replication and repair	Base excision repair	5	46	0.818797	1	ko03410	ncbi_105048339(--);ncbi_105050470(guaA);ncbi_105060960(guaA);ncbi_105061078(--);MSTRG.50096(--)	K01247+K01246+K01246+K01246+K10801
Metabolism	Glycan biosynthesis and metabolism	Glycosphingolipid biosynthesis - globo and isoglobo series	1	11	0.822503	1	ko00603	ncbi_105055492(At4g19900)	K01988
Genetic Information Processing	Replication and repair	Non-homologous end-joining	1	11	0.822503	1	ko03450	ncbi_105052694(H0410G08.11)	K10865
Metabolism	Amino acid metabolism	Glycine, serine and threonine metabolism	9	81	0.851492	1	ko00260	ncbi_105034269(maoI);ncbi_105035354(AGT1);ncbi_105043376(HTH);ncbi_105045932(At3g08860);ncbi_105046503(AO1);ncbi_105047677(GDCSP);ncbi_105052636(TSB);ncbi_105057640(AGT1);ncbi_105060641(GDCSPA)	K00276+K00830+K00108+K00827+K00276+K00281+K01696+K00830+K00281
Metabolism	Carbohydrate metabolism	Pentose phosphate pathway	9	83	0.870504	1	ko00030	ncbi_105035433(tal);ncbi_105037462(FBPban1);ncbi_105038680(G6PDH);ncbi_105042097(PGM1);ncbi_105043080(TKL-1);ncbi_105046826(RPI2);ncbi_105050625(FBA5);ncbi_105060505(FBA5);ncbi_114914457(FBA5)	K00616+K03841+K00036+K01835+K00615+K01807+K01623+K01623+K01623
Genetic Information Processing	Translation	Nucleocytoplasmic transport	20	170	0.876391	1	ko03013	ncbi_105033147(xpo7-b);ncbi_105041323(PYM);ncbi_105045866(KPNB1);ncbi_105057712(NUP93B);MSTRG.17807(CAS);MSTRG.18359(--);MSTRG.28154(--);MSTRG.30552(GIP);MSTRG.38413(RXLR161);MSTRG.38515(--);MSTRG.39464(--);MSTRG.45975(RXLR161);MSTRG.47169(RXLR161);MSTRG.47290(--);MSTRG.47514(--);MSTRG.50144(RXLR161);MSTRG.51969(OsI_18044);MSTRG.52731(--);MSTRG.52888(RXLR161);MSTRG.52889(RXLR161)	K18460+K14294+K14293+K14309+K18423+K14288+K14288+K14288+K14288+K14288+K14288+K14288+K14288+K14288+K14288+K14288+K18752+K14288+K14288+K14288
Metabolism	Metabolism of cofactors and vitamins	Riboflavin metabolism	2	24	0.883185	1	ko00740	ncbi_105060549(RIBA1);ncbi_105060728(ENPP3)	K14652+K01513
Metabolism	Carbohydrate metabolism	Citrate cycle (TCA cycle)	13	117	0.886439	1	ko00020	ncbi_105044468(ogdh);ncbi_105047582(CICDH);ncbi_105057335(ACLB-1);ncbi_105059758(ACLA-2);MSTRG.36973(GIP);MSTRG.36974(GIP);MSTRG.38957(TY1B-BL);MSTRG.40957(RE2);MSTRG.47063(TY2B-GR1);MSTRG.47375(--);MSTRG.49526(--);MSTRG.51442(GIP);MSTRG.5493(--)	K00164+K00031+K01648+K01648+K00627+K00627+K00627+K00627+K00627+K00627+K00627+K00627+K00627
Metabolism	Lipid metabolism	Glycerolipid metabolism	10	93	0.886515	1	ko00561	ncbi_105032768(CSE);ncbi_105036557(--);ncbi_105036961(--);ncbi_105044984(GPAT3);ncbi_105046257(GPAT6);ncbi_105046714(CSE);ncbi_105050374(GPP1);ncbi_105057653(SDP1);ncbi_105059961(RAM2);MSTRG.30721(DGK1)	K01054+K01054+K01054+K13508+K13508+K01054+K24189+K14674+K13508+K00901
Metabolism	Lipid metabolism	Ether lipid metabolism	3	34	0.89021	1	ko00565	ncbi_105045139(PLDZETA1);ncbi_105048738(PLA2-III);ncbi_105057653(SDP1)	K01115+K01047+K14674
Metabolism	Metabolism of cofactors and vitamins	Nicotinate and nicotinamide metabolism	3	34	0.89021	1	ko00760	ncbi_105040129(--);ncbi_105056289(Os02g0134400);ncbi_105060728(ENPP3)	K18551+K00278+K01513
Genetic Information Processing	Folding, sorting and degradation	Sulfur relay system	1	15	0.905411	1	ko04122	ncbi_105048348(CNX3)	K03637
Metabolism	Metabolism of terpenoids and polyketides	Sesquiterpenoid and triterpenoid biosynthesis	1	16	0.919188	1	ko00909	ncbi_105032396(ZSS1)	K15803
Metabolism	Carbohydrate metabolism	Inositol phosphate metabolism	8	84	0.935776	1	ko00562	ncbi_105044614(PLC4);ncbi_105045600(PIP5K6);ncbi_105047303(Os06g0561000);ncbi_105050983(IPK2b);ncbi_105054920(IP5P2);ncbi_105057088(PLC2);MSTRG.20770(GIP);MSTRG.25628(RE2)	K05857+K00889+K00469+K00915+K24221+K05857+K00921+K00921
Metabolism	Glycan biosynthesis and metabolism	Glycosylphosphatidylinositol (GPI)-anchor biosynthesis	2	29	0.937966	1	ko00563	ncbi_105043892(At1g61280);ncbi_105051520(--)	K03861+K07541
Metabolism	Lipid metabolism	Glycerophospholipid metabolism	13	129	0.948285	1	ko00564	ncbi_105037555(CCT2);ncbi_105044984(GPAT3);ncbi_105045139(PLDZETA1);ncbi_105045331(Os01g0939600);ncbi_105045587(Os01g0939600);ncbi_105046257(GPAT6);ncbi_105048738(PLA2-III);ncbi_105051040(GDPD1);ncbi_105056303(LCAT4);ncbi_105057653(SDP1);ncbi_105059713(DAD1);ncbi_105059961(RAM2);MSTRG.30721(DGK1)	K00968+K13508+K01115+K00006+K00006+K13508+K01047+K18696+K22389+K14674+K16818+K13508+K00901
Metabolism	Amino acid metabolism	Valine, leucine and isoleucine biosynthesis	1	19	0.949613	1	ko00290	ncbi_105036769(At2g31810)	K01653
Metabolism	Glycan biosynthesis and metabolism	Other glycan degradation	1	20	0.956956	1	ko00511	ncbi_105036407(Gba2)	K17108
Metabolism	Energy metabolism	Carbon fixation in photosynthetic organisms	8	93	0.969958	1	ko00710	ncbi_105037462(FBPban1);ncbi_105039685(GAPCP2);ncbi_105043080(TKL-1);ncbi_105046826(RPI2);ncbi_105050625(FBA5);ncbi_105058702(PPC4);ncbi_105060505(FBA5);ncbi_114914457(FBA5)	K03841+K00134+K00615+K01807+K01623+K01595+K01623+K01623
Metabolism	Metabolism of other amino acids	beta-Alanine metabolism	3	46	0.972127	1	ko00410	ncbi_105032618(PAO1);ncbi_105034269(maoI);ncbi_105046503(AO1)	K12259+K00276+K00276
Metabolism	Energy metabolism	Photosynthesis - antenna proteins	1	23	0.97317	1	ko00196	ncbi_105032994(CAP10A)	K08917
Metabolism	Metabolism of other amino acids	Selenocompound metabolism	1	23	0.97317	1	ko00450	ncbi_105035375(Os12g0623900)	K00549
Metabolism	Amino acid metabolism	Lysine degradation	2	36	0.975299	1	ko00310	ncbi_105034748(SUVR3);ncbi_105041974(LKR/SDH)	K11433+K14157
Genetic Information Processing	Folding, sorting and degradation	SNARE interactions in vesicular transport	3	50	0.982817	1	ko04130	ncbi_105041420(At4g14600);ncbi_105041904(SYP112);ncbi_105049466(SEC22)	K08505+K08486+K08517
Metabolism	Carbohydrate metabolism	Glyoxylate and dicarboxylate metabolism	7	90	0.982981	1	ko00630	ncbi_105033846(CAT1);ncbi_105033990(GLO5);ncbi_105035354(AGT1);ncbi_105042655(CAT1);ncbi_105047677(GDCSP);ncbi_105057640(AGT1);ncbi_105060641(GDCSPA)	K03781+K11517+K00830+K03781+K00281+K00830+K00281
Metabolism	Energy metabolism	Sulfur metabolism	2	39	0.983513	1	ko00920	ncbi_105032796(SAT1);ncbi_105036141(APR1)	K00640+K05907
Metabolism	Carbohydrate metabolism	Glycolysis / Gluconeogenesis	20	205	0.984653	1	ko00010	ncbi_105037462(FBPban1);ncbi_105039685(GAPCP2);ncbi_105040520(HXK2);ncbi_105042097(PGM1);ncbi_105050625(FBA5);ncbi_105053731(At5g24760);ncbi_105054989(ldhc);ncbi_105057280(At4g26390);ncbi_105059508(LDHA);ncbi_105060505(FBA5);ncbi_114914457(FBA5);MSTRG.36973(GIP);MSTRG.36974(GIP);MSTRG.38957(TY1B-BL);MSTRG.40957(RE2);MSTRG.47063(TY2B-GR1);MSTRG.47375(--);MSTRG.49526(--);MSTRG.51442(GIP);MSTRG.5493…	K03841+K00134+K00844+K01835+K01623+K00001+K00016+K00873+K00016+K01623+K01623+K00627+K00627+K00627+K00627+K00627+K00627+K00627+K00627+K00627
Metabolism	Carbohydrate metabolism	Butanoate metabolism	1	27	0.98572	1	ko00650	ncbi_105036769(At2g31810)	K01653
Metabolism	Amino acid metabolism	Arginine and proline metabolism	4	65	0.98968	1	ko00330	ncbi_105031981(SAMDC);ncbi_105032618(PAO1);ncbi_105043339(ADC1);ncbi_105052707(SAMDC4)	K01611+K12259+K01583+K01611
Metabolism	Metabolism of cofactors and vitamins	Pantothenate and CoA biosynthesis	2	43	0.990451	1	ko00770	ncbi_105036769(At2g31810);ncbi_105060728(ENPP3)	K01653+K01513
Metabolism	Amino acid metabolism	Valine, leucine and isoleucine degradation	3	55	0.99075	1	ko00280	ncbi_105043155(PED1);ncbi_105045932(At3g08860);ncbi_105053607(PED1)	K07513+K00827+K07513
Metabolism	Carbohydrate metabolism	Propanoate metabolism	2	44	0.99168	1	ko00640	ncbi_105054989(ldhc);ncbi_105059508(LDHA)	K00016+K00016
Metabolism	Nucleotide metabolism	Purine metabolism	8	107	0.991746	1	ko00230	ncbi_105037355(hpt);ncbi_105042097(PGM1);ncbi_105044896(APY1);ncbi_105045199(BGLU11);ncbi_105046067(APY2);ncbi_105056327(PUR3);ncbi_105056418(RSH3);ncbi_105060728(ENPP3)	K00760+K01835+K14641+K19964+K14641+K00601+K00951+K01513
Metabolism	Global and overview maps	Biosynthesis of amino acids	29	295	0.994381	1	ko01230	ncbi_105032796(SAT1);ncbi_105034166(ADT2);ncbi_105035375(Os12g0623900);ncbi_105035433(tal);ncbi_105036035(ADT6);ncbi_105036609(ADT6);ncbi_105036769(At2g31810);ncbi_105039187(GLT1);ncbi_105039685(GAPCP2);ncbi_105040155(ADT6);ncbi_105041687(SK3);ncbi_105041937(DHAPS-1);ncbi_105043080(TKL-1);ncbi_105045849(AS);ncbi_105046826(RPI2);ncbi_105047582(CICDH);ncbi_105048637(DAHPS2);ncbi_105050625(FBA5);ncb…	K00640+K05359+K00549+K00616+K05359+K05359+K01653+K00264+K00134+K05359+K00891+K01626+K00615+K01953+K01807+K00031+K01626+K01623+K01696+K01626+K00873+K00789+K15227+K01626+K00800+K01623+K01623+K05359+K01953
Metabolism	Carbohydrate metabolism	Pyruvate metabolism	15	176	0.994604	1	ko00620	ncbi_105033532(DLD);ncbi_105053731(At5g24760);ncbi_105054989(ldhc);ncbi_105057280(At4g26390);ncbi_105058702(PPC4);ncbi_105059508(LDHA);MSTRG.36973(GIP);MSTRG.36974(GIP);MSTRG.38957(TY1B-BL);MSTRG.40957(RE2);MSTRG.47063(TY2B-GR1);MSTRG.47375(--);MSTRG.49526(--);MSTRG.51442(GIP);MSTRG.5493(--)	K00102+K00001+K00016+K00873+K01595+K00016+K00627+K00627+K00627+K00627+K00627+K00627+K00627+K00627+K00627
Metabolism	Glycan biosynthesis and metabolism	N-Glycan biosynthesis	3	62	0.996201	1	ko00510	ncbi_105033461(--);ncbi_105055421(--);MSTRG.26056(RE2)	K00737+K00737+K07151
Metabolism	Nucleotide metabolism	Pyrimidine metabolism	4	74	0.996448	1	ko00240	ncbi_105044896(APY1);ncbi_105046067(APY2);ncbi_105047686(CDA1);ncbi_105060728(ENPP3)	K14641+K14641+K01489+K01513
Genetic Information Processing	Replication and repair	Homologous recombination	3	63	0.996661	1	ko03440	ncbi_105043888(CLSY3);ncbi_105052694(H0410G08.11);MSTRG.50150(--)	K10875+K10865+K10880
Genetic Information Processing	Transcription	RNA polymerase	2	52	0.997274	1	ko03020	ncbi_105043005(--);ncbi_105053022(NRPE1)	K03023+K16251
Metabolism	Metabolism of cofactors and vitamins	Porphyrin metabolism	2	55	0.998216	1	ko00860	ncbi_105053391(CLH2);ncbi_114912737(HEMB)	K08099+K01698
Cellular Processes	Transport and catabolism	Phagosome	8	124	0.998514	1	ko04145	ncbi_105034593(TUBB2);ncbi_105041825(VHA-c''1);ncbi_105045043(CAL1);ncbi_105045457(TUBB5);ncbi_105049466(SEC22);ncbi_105060088(TUBA);MSTRG.20770(GIP);MSTRG.25628(RE2)	K07375+K03661+K08057+K07375+K08517+K07374+K00921+K00921
Metabolism	Global and overview maps	2-Oxocarboxylic acid metabolism	2	61	0.999242	1	ko01210	ncbi_105036769(At2g31810);ncbi_105047582(CICDH)	K01653+K00031
Metabolism	Glycan biosynthesis and metabolism	Various types of N-glycan biosynthesis	1	48	0.999482	1	ko00513	MSTRG.26056(RE2)	K07151
Genetic Information Processing	Folding, sorting and degradation	Proteasome	3	82	0.999733	1	ko03050	ncbi_105032506(--);ncbi_105058033(--);MSTRG.25653(RPN9B)	K03038+K03038+K03039
Metabolism	Energy metabolism	Photosynthesis	3	88	0.999882	1	ko00195	ncbi_105047208(PSBO);ncbi_105049085(PSBR);ncbi_105059446(--)	K02716+K03541+K02113
Genetic Information Processing	Replication and repair	DNA replication	1	60	0.999923	1	ko03030	ncbi_105059857(--)	K10745
Metabolism	Global and overview maps	Carbon metabolism	33	389	0.999925	1	ko01200	ncbi_105032796(SAT1);ncbi_105033846(CAT1);ncbi_105033990(GLO5);ncbi_105035354(AGT1);ncbi_105035433(tal);ncbi_105037462(FBPban1);ncbi_105038680(G6PDH);ncbi_105039685(GAPCP2);ncbi_105040520(HXK2);ncbi_105042655(CAT1);ncbi_105043080(TKL-1);ncbi_105044468(ogdh);ncbi_105046056(Os03g0815200);ncbi_105046826(RPI2);ncbi_105047511(MTHFR2);ncbi_105047582(CICDH);ncbi_105047677(GDCSP);ncbi_105050625(FBA5);ncb…	K00640+K03781+K11517+K00830+K00616+K03841+K00036+K00134+K00844+K03781+K00615+K00164+K00297+K01807+K00297+K00031+K00281+K01623+K00873+K00830+K01595+K01623+K00281+K01623+K00627+K00627+K00627+K00627+K00627+K00627+K00627+K00627+K00627
Cellular Processes	Transport and catabolism	Endocytosis	13	204	0.99993	1	ko04144	ncbi_105032307(HSP70);ncbi_105038554(RABA2A);ncbi_105038674(HSP70);ncbi_105042770(HSP70);ncbi_105044203(ARPC2B);ncbi_105044427(HSP70);ncbi_105045139(PLDZETA1);ncbi_105045600(PIP5K6);ncbi_105045690(HSP70);ncbi_105045696(HSP70-4);ncbi_105050739(HSP70);ncbi_105052208(HSP70);ncbi_105056954(HSP70)	K03283+K07904+K03283+K03283+K05758+K03283+K01115+K00889+K03283+K03283+K03283+K03283+K03283
Genetic Information Processing	Folding, sorting and degradation	Protein export	1	64	0.999959	1	ko03060	ncbi_105042230(TATA)	K03116
Genetic Information Processing	Folding, sorting and degradation	RNA degradation	5	131	0.999988	1	ko03018	ncbi_105033956(CAF1-11);ncbi_105043987(CPN60B2);ncbi_105046401(PAB7);ncbi_105052861(HSP1);MSTRG.22800(CAF1-11)	K12581+K04077+K13126+K04043+K12581
Genetic Information Processing	Folding, sorting and degradation	Ubiquitin mediated proteolysis	9	182	0.999992	1	ko04120	ncbi_105040901(SINAT4);ncbi_105041892(SINAT2);ncbi_105042622(SKP1A);ncbi_105048331(UBC26);ncbi_105053631(RZPF34);ncbi_105054981(ubq-1);ncbi_105057710(MIEL1);ncbi_105060475(UBC5B);MSTRG.41835(At1g65750)	K04506+K04506+K03094+K10581+K10144+K08770+K10144+K06689+K04706
Genetic Information Processing	Translation	Ribosome biogenesis in eukaryotes	2	105	0.999999	1	ko03008	ncbi_105038029(At5g14050);MSTRG.791(PWP2)	K14553+K14558
Genetic Information Processing	Translation	mRNA surveillance pathway	5	161	1	1	ko03015	ncbi_105033649(TAF15B);ncbi_105041323(PYM);ncbi_105046401(PAB7);ncbi_105046696(CSTF50);ncbi_105057320(PAPS3)	K13098+K14294+K13126+K14406+K14376
Genetic Information Processing	Transcription	Spliceosome	11	239	1	1	ko03040	ncbi_105032307(HSP70);ncbi_105033649(TAF15B);ncbi_105038674(HSP70);ncbi_105042770(HSP70);ncbi_105044427(HSP70);ncbi_105045690(HSP70);ncbi_105045696(HSP70-4);ncbi_105050739(HSP70);ncbi_105052208(HSP70);ncbi_105056641(SAP130A);ncbi_105056954(HSP70)	K03283+K13098+K03283+K03283+K03283+K03283+K03283+K03283+K03283+K12830+K03283
Metabolism	Energy metabolism	Oxidative phosphorylation	6	206	1	1	ko00190	ncbi_105041825(VHA-c''1);ncbi_105044465(PPA4);ncbi_105057959(FRO1);ncbi_105059446(--);MSTRG.41805(COX1);MSTRG.53267(ND5)	K03661+K01507+K03937+K02113+K02256+K03883
