# Supplementary material for: Regulatory roles of noncoding RNAs in oil palm response to cold stress
Source: Front Plant Sci. 2025 Oct 22;16:1685230. doi: 10.3389/fpls.2025.1685230 (PMC12587301; doi:10.3389/fpls.2025.1685230)
Supplement: Supplementary file 2 [file DataSheet2.zip › Table S9.xls]

## Sheet: CK-vs-Cold 0.5
Table S9. Differentially expressed miRNAs (DEMs) between control and cold stress treatment oil palm
id	CK-1_count	CK-2_count	CK-3_count	cold05-1_count	cold05-2_count	cold05-3_count	CK-1_TPM	CK-2_TPM	CK-3_TPM	cold05-1_TPM	cold05-2_TPM	cold05-3_TPM	CK_mean	cold05_mean	log2(fc)	PValue	FDR	length	seq	class
egu-miR172a	15	27	15	2	1	23	2.679	5.396	3.611	0.6826	0.2334	11.3725	3.89533	4.09617	0.0725276	0.48384	0.889294	21	AGAATCTTGATGATGCTGCAT	exist
egu-miR172b	15	27	15	2	1	23	2.679	5.396	3.611	0.6826	0.2334	11.3725	3.89533	4.09617	0.0725276	0.483972	0.889294	21	AGAATCTTGATGATGCTGCAT	exist
egu-miR172c	15	27	15	2	1	23	2.679	5.396	3.611	0.6826	0.2334	11.3725	3.89533	4.09617	0.0725276	0.484105	0.889294	21	AGAATCTTGATGATGCTGCAT	exist
miR10186-z	0	0	1	0	0	0	0.01	0.01	0.2407	0.01	0.01	0.01	0.0869	0.01	-3.11936	1	1	18	ATTAAAATGAGAACTTTG	known
miR10211-y	0	0	0	0	0	0	0.01	0.01	0.01	0.01	0.01	0.01	0.01	0.01	0	1	1	21	AAATCCAGAAGTTGTCAGCCG	known
miR10221-y	0	0	0	0	0	0	0.01	0.01	0.01	0.01	0.01	0.01	0.01	0.01	0	1	1	19	GCAGCCTGGACCTCGAGAT	known
miR10223-x	0	0	0	0	2	0	0.01	0.01	0.01	0.01	0.4668	0.01	0.01	0.162267	4.02029	0.542187	0.889294	19	GGTGAAGGAGATCAAGAAC	known
miR1028-y	0	0	0	0	0	0	0.01	0.01	0.01	0.01	0.01	0.01	0.01	0.01	0	1	1	18	TATGGCATTGTAGGTTGA	known
miR10420-z	0	0	0	0	0	0	0.01	0.01	0.01	0.01	0.01	0.01	0.01	0.01	0	1	1	18	CCTGAACCATCACTTTTT	known
miR10441-z	0	0	0	0	0	0	0.01	0.01	0.01	0.01	0.01	0.01	0.01	0.01	0	1	1	18	TTCTACCCTGAGAACAAT	known
miR10446-z	0	0	0	0	0	0	0.01	0.01	0.01	0.01	0.01	0.01	0.01	0.01	0	1	1	24	AACTGAAATCGAGCTCAAGCCTAG	known
miR1048-y	0	0	3	0	0	0	0.01	0.01	0.7222	0.01	0.01	0.01	0.2474	0.01	-4.62877	0.328602	0.781438	18	TTGGCTACACTCCTGTTC	known
miR10539-z	0	0	0	0	0	0	0.01	0.01	0.01	0.01	0.01	0.01	0.01	0.01	0	1	1	21	CTTGGAACCACAGTTACCACC	known
miR1076-y	0	0	1	2	0	0	0.01	0.01	0.2407	0.6826	0.01	0.01	0.0869	0.2342	1.43031	1	1	18	CCAAGCACTCTTCGCACC	known
miR10982-z	2	0	0	0	0	0	0.3572	0.01	0.01	0.01	0.01	0.01	0.125733	0.01	-3.6523	0.54818	0.889294	18	AATGAGGCTTACGAGAAT	known
miR10986-z	0	0	0	0	2	0	0.01	0.01	0.01	0.01	0.4668	0.01	0.01	0.162267	4.02029	0.540645	0.889294	18	AACAAAGTAACCACCCGA	known
miR1100-z	0	0	2	0	0	0	0.01	0.01	0.4815	0.01	0.01	0.01	0.167167	0.01	-4.06322	0.542747	0.889294	19	ACGGACACCACCCCACTCT	known
miR11016-z	0	0	0	1	2	0	0.01	0.01	0.01	0.3413	0.4668	0.01	0.01	0.2727	4.76924	0.28095	0.746419	18	AATTTTACCAGATCGAAA	known
miR11036-z	0	0	2	0	0	0	0.01	0.01	0.4815	0.01	0.01	0.01	0.167167	0.01	-4.06322	0.542252	0.889294	19	TGTGGATGAATATGAGGCT	known
miR11071-y	0	0	0	0	0	0	0.01	0.01	0.01	0.01	0.01	0.01	0.01	0.01	0	1	1	20	GAGGATTACGAGAAGTATGA	known
miR11075-x	0	0	0	0	0	0	0.01	0.01	0.01	0.01	0.01	0.01	0.01	0.01	0	1	1	18	TTGGTCATGGGTAGATCT	known
miR11095-y	3	0	0	0	0	0	0.5358	0.01	0.01	0.01	0.01	0.01	0.185267	0.01	-4.21153	0.314297	0.769474	19	ACAGAATCAATCGTAGTAG	known
miR11108-x	48	68	55	60	267	180	8.5728	13.5898	13.2403	20.4787	62.3194	89.0021	11.801	57.2667	2.27879	8.22467e-05	0.0035678	18	TGAGGTTGTCTGACGGAC	known
miR11108-y	0	0	0	0	0	0	0.01	0.01	0.01	0.01	0.01	0.01	0.01	0.01	0	1	1	18	ATTGGCTGATGAATTAGT	known
miR11111-y	2	0	0	0	0	0	0.3572	0.01	0.01	0.01	0.01	0.01	0.125733	0.01	-3.6523	0.548285	0.889294	18	TGAGATGTTGAAACTAGA	known
miR11112-y	2	0	0	0	0	0	0.3572	0.01	0.01	0.01	0.01	0.01	0.125733	0.01	-3.6523	0.5475	0.889294	18	TGAGATGTTGAAACTAGA	known
miR11117-y	0	0	0	0	0	2	0.01	0.01	0.01	0.01	0.01	0.9889	0.01	0.3363	5.07168	0.541742	0.889294	21	AGTGATGGAGGAAGAAGAAGA	known
miR11120-y	0	0	0	0	0	0	0.01	0.01	0.01	0.01	0.01	0.01	0.01	0.01	0	1	1	20	ACGGATTCGTCCCACCAAAA	known
miR11125-x	0	0	0	0	0	0	0.01	0.01	0.01	0.01	0.01	0.01	0.01	0.01	0	1	1	18	CAGAGGTCAACTGTTGTC	known
miR11136-x	0	0	2	0	0	0	0.01	0.01	0.4815	0.01	0.01	0.01	0.167167	0.01	-4.06322	0.541987	0.889294	18	TTGGCTCTTGATAATTTT	known
miR1120-z	0	0	0	0	2	0	0.01	0.01	0.01	0.01	0.4668	0.01	0.01	0.162267	4.02029	0.540113	0.889294	19	ATACATTATGAGACGGAGG	known
miR11288-x	0	0	0	0	0	0	0.01	0.01	0.01	0.01	0.01	0.01	0.01	0.01	0	1	1	18	TCGTTCCGATTCCGATTC	known
miR11296-z	1	1	2	0	1	4	0.1786	0.1999	0.4815	0.01	0.2334	1.9778	0.286667	0.7404	1.36893	0.810944	1	21	TTTTTTTTATGGCTGGATTCC	known
miR11306-z	0	0	0	0	0	0	0.01	0.01	0.01	0.01	0.01	0.01	0.01	0.01	0	1	1	18	ACCGAAGAACCTTCCAAA	known
miR11309-z	0	0	0	0	3	0	0.01	0.01	0.01	0.01	0.7002	0.01	0.01	0.240067	4.58536	0.317742	0.769485	18	GTTGGTTGGCATGCAGTT	known
miR11326-z	0	0	0	0	0	0	0.01	0.01	0.01	0.01	0.01	0.01	0.01	0.01	0	1	1	23	TCGGGAGATCTGAGGCGATGCCT	known
miR11340-y	0	0	0	0	0	0	0.01	0.01	0.01	0.01	0.01	0.01	0.01	0.01	0	1	1	18	TAATAGGATTATAGATCT	known
miR11343-y	0	0	0	2	0	0	0.01	0.01	0.01	0.6826	0.01	0.01	0.01	0.2342	4.54967	0.540366	0.889294	22	GAATGTGGGCATTGATAAAAAG	known
miR1134-z	0	0	2	0	0	0	0.01	0.01	0.4815	0.01	0.01	0.01	0.167167	0.01	-4.06322	0.542606	0.889294	21	AGAAGAACAACAAGAAGAAGA	known
miR11408-z	0	1	0	0	0	0	0.01	0.1999	0.01	0.01	0.01	0.01	0.0733	0.01	-2.87381	1	1	18	TTAACCTTGGTCCGTAAT	known
miR11440-z	0	0	0	0	1	1	0.01	0.01	0.01	0.01	0.2334	0.4945	0.01	0.245967	4.62039	0.521606	0.889294	18	ATGTCGTTGATGTAGAGG	known
miR11443-z	0	0	0	0	0	0	0.01	0.01	0.01	0.01	0.01	0.01	0.01	0.01	0	1	1	18	TTGGAGAGTTGGAATGGT	known
miR11455-z	0	1	0	1	0	0	0.01	0.1999	0.01	0.3413	0.01	0.01	0.0733	0.120433	0.71635	1	1	19	TCAAACAATGATCTTGGAC	known
miR11479-z	0	0	0	0	0	0	0.01	0.01	0.01	0.01	0.01	0.01	0.01	0.01	0	1	1	19	ATGATGATGAGGATGATTT	known
miR11486-z	0	0	0	0	0	0	0.01	0.01	0.01	0.01	0.01	0.01	0.01	0.01	0	1	1	18	AGAGAATCTGTAGGGTGG	known
miR11506-z	0	0	0	0	0	0	0.01	0.01	0.01	0.01	0.01	0.01	0.01	0.01	0	1	1	18	ATCACATAAGACCGGAAT	known
miR11534-z	0	0	0	1	2	0	0.01	0.01	0.01	0.3413	0.4668	0.01	0.01	0.2727	4.76924	0.280921	0.746419	18	GGAGAGATAGTTGGAGAG	known
miR11536-z	0	0	0	0	0	0	0.01	0.01	0.01	0.01	0.01	0.01	0.01	0.01	0	1	1	18	AAGACATGTTATTTGGAT	known
miR1153-y	0	0	0	0	1	0	0.01	0.01	0.01	0.01	0.2334	0.01	0.01	0.0844667	3.07838	1	1	18	CCTTGAAATTGCCGGGAG	known
miR11545-z	0	0	0	0	0	0	0.01	0.01	0.01	0.01	0.01	0.01	0.01	0.01	0	1	1	21	TCGGAGTTTGGTGATAACATC	known
miR11553-z	0	0	0	0	0	0	0.01	0.01	0.01	0.01	0.01	0.01	0.01	0.01	0	1	1	20	TAACATAAGTTGGACACTCC	known
miR11556-z	0	0	0	0	0	0	0.01	0.01	0.01	0.01	0.01	0.01	0.01	0.01	0	1	1	18	CATTAGAACTCCTGCACC	known
miR11568-z	0	0	0	0	0	0	0.01	0.01	0.01	0.01	0.01	0.01	0.01	0.01	0	1	1	18	GCCGCTGAGTTCGTCAAG	known
miR11592-z	0	0	0	0	2	0	0.01	0.01	0.01	0.01	0.4668	0.01	0.01	0.162267	4.02029	0.540682	0.889294	18	AACGAACCGAACCAAAAA	known
miR11602-z	7	6	5	2	10	4	1.2502	1.1991	1.2037	0.6826	2.3341	1.9778	1.21767	1.66483	0.451259	1	1	21	TATCTAACGGAACGCTATTGG	known
miR11604-z	1	0	0	0	0	3	0.1786	0.01	0.01	0.01	0.01	1.4834	0.0662	0.501133	2.92029	0.488903	0.889294	21	TTCCAGAGGGAGAACGTAGCC	known
miR11610-z	0	0	0	0	0	0	0.01	0.01	0.01	0.01	0.01	0.01	0.01	0.01	0	1	1	18	ATAGATATGGTAGAGGGC	known
miR1167-z	0	0	2	1	2	1	0.01	0.01	0.4815	0.3413	0.4668	0.4945	0.167167	0.4342	1.37707	0.713998	0.987043	18	AGGCTGTGATGATTTGAA	known
miR1171-z	0	0	0	0	0	0	0.01	0.01	0.01	0.01	0.01	0.01	0.01	0.01	0	1	1	20	GTGGAGTGGAGTGGAGTGGA	known
miR12139-z	2	0	0	0	0	0	0.3572	0.01	0.01	0.01	0.01	0.01	0.125733	0.01	-3.6523	0.546912	0.889294	19	ATCAAACAAATTCTCGAGA	known
miR12169-z	0	0	0	0	0	1	0.01	0.01	0.01	0.01	0.01	0.4945	0.01	0.1715	4.10014	1	1	21	TTAGGAGTTATTGGAATGGGA	known
miR1216-z	0	0	0	0	2	0	0.01	0.01	0.01	0.01	0.4668	0.01	0.01	0.162267	4.02029	0.540529	0.889294	18	TTGATGGTGATGCGGTTA	known
miR1424-z	0	0	2	0	0	0	0.01	0.01	0.4815	0.01	0.01	0.01	0.167167	0.01	-4.06322	0.541386	0.889294	19	ACACTGATGCTGATGGTAG	known
miR1432-x	35	27	38	65	60	28	6.251	5.396	9.1478	22.1853	14.0044	13.8448	6.9316	16.6782	1.2667	0.0327743	0.281475	21	TCAGGAGAGATGACACCGACT	known
miR1432-z	0	0	1	6	2	2	0.01	0.01	0.2407	2.0479	0.4668	0.9889	0.0869	1.16787	3.74838	0.0217911	0.210871	23	TCAGGAGAGATGACACCGACTTT	known
miR1436-z	0	0	0	0	2	0	0.01	0.01	0.01	0.01	0.4668	0.01	0.01	0.162267	4.02029	0.539689	0.889294	19	ATACATTATGAGACGGAGG	known
miR1446-z	2	0	0	0	0	0	0.3572	0.01	0.01	0.01	0.01	0.01	0.125733	0.01	-3.6523	0.545974	0.889294	18	TAATTCCCTCCCTCAAAG	known
miR1448-z	4	0	0	1	0	0	0.7144	0.01	0.01	0.3413	0.01	0.01	0.2448	0.120433	-1.02337	0.692995	0.975494	19	TTTCCAATACCTCCCATAC	known
miR1507-x	0	0	0	0	0	0	0.01	0.01	0.01	0.01	0.01	0.01	0.01	0.01	0	1	1	21	GAGGTGTTTGGGATGAGAGAA	known
miR1507-y	31	41	16	4	13	7	5.5366	8.1939	3.8517	1.3652	3.0343	3.4612	5.86073	2.62023	-1.16139	0.00189532	0.0404122	21	TCGTTCCAGACATCATCTAGA	known
miR1507-z	82	69	61	24	20	16	14.6453	13.7897	14.6847	8.1915	4.6681	7.9113	14.3732	6.92363	-1.05378	5.28284e-05	0.00255608	19	TTCATTCCATACATCGTCC	known
miR1509-y	0	0	0	0	0	0	0.01	0.01	0.01	0.01	0.01	0.01	0.01	0.01	0	1	1	18	ACCGGATTTCCTTGACTT	known
miR1509-z	0	2	0	0	0	0	0.01	0.3997	0.01	0.01	0.01	0.01	0.1399	0.01	-3.80632	0.541092	0.889294	22	TAAACTTGGAAATTACACTCGA	known
miR1510-x	0	0	0	0	0	0	0.01	0.01	0.01	0.01	0.01	0.01	0.01	0.01	0	1	1	19	TTGGATCGCTACCATGTGG	known
miR1511-x	0	0	0	2	0	0	0.01	0.01	0.01	0.6826	0.01	0.01	0.01	0.2342	4.54967	0.539725	0.889294	21	TGGTATCAGAGTCAGGTTGTT	known
miR1511-y	23	36	27	7	19	24	4.1078	7.1946	6.4998	2.3892	4.4347	11.8669	5.93407	6.23027	0.0702728	0.385185	0.838319	18	AACCTGGCTCTGATACCA	known
miR1511-z	3	4	0	3	6	1	0.5358	0.7994	0.01	1.0239	1.4004	0.4945	0.4484	0.972933	1.11755	0.443125	0.882412	21	TAACCAGGCTCTGATACCAGT	known
miR1523-z	0	0	0	0	0	0	0.01	0.01	0.01	0.01	0.01	0.01	0.01	0.01	0	1	1	18	ACATCGCTCCTGAGCTCT	known
miR156-x	33718	26916	26343	12050	25962	37210	6022.06	5379.17	6341.61	4112.81	6059.69	18398.7	5914.28	9523.74	0.687325	0.693483	0.975494	21	TTGACAGAAGATAGAGAGCAC	known
miR156-y	237	372	224	101	99	142	42.3284	74.3443	53.924	34.4725	23.1072	70.2128	56.8656	42.5975	-0.416787	0.0120323	0.145395	21	GCTCTCTATGCTTCTGTCATC	known
miR156-z	132	148	139	151	238	199	23.5753	29.5778	33.4618	51.5381	55.5507	98.3968	28.8716	68.4952	1.24635	0.0119096	0.145395	20	CTGACAGAAGAGAGTGAGCT	known
miR157-x	17514	15295	12581	3310	7644	17293	3128.01	3056.71	3028.65	1129.74	1784.16	8550.63	3071.13	3821.51	0.315375	0.611379	0.920789	21	TTGACAGAAGATAGAGAGCAC	known
miR157-y	85	204	118	25	19	17	15.1811	40.7695	28.4064	8.5328	4.4347	8.4058	28.119	7.12443	-1.9807	4.22889e-08	1.22969e-05	21	GCTCTCTATGCTTCTGTCATC	known
miR158-y	4	0	0	0	0	3	0.7144	0.01	0.01	0.01	0.01	1.4834	0.2448	0.501133	1.03359	1	1	20	TCCCAAATGTAGACAAAGCA	known
miR158-z	0	0	0	0	0	0	0.01	0.01	0.01	0.01	0.01	0.01	0.01	0.01	0	1	1	21	TCCCCAAATGTAGACAAAGCA	known
miR159-x	330	267	282	482	893	244	58.9383	53.36	67.8865	164.512	208.432	120.647	60.0616	164.53	1.45384	0.00332668	0.0624621	19	AGCTGCTGGTTTATGGATC	known
miR159-y	91564	64941	64407	62794	128018	190745	16353.4	12978.5	15504.8	21432.4	29880.2	94315	14945.6	48542.5	1.69953	0.005352	0.0831211	21	TTTGGATTGAAGGGAGCTCTA	known
miR159-z	1920	1729	1306	727	1500	1258	342.913	345.541	314.396	248.134	350.109	622.026	334.284	406.756	0.283092	0.612446	0.920789	22	TTTGGATTGAAGGGAGCTCTAT	known
miR160-x	1223	1042	985	949	1309	530	218.429	208.244	237.121	323.905	305.529	262.062	221.265	297.165	0.425492	0.844133	1	21	TGCCTGGCTCCCTGTATGCCA	known
miR160-y	1	0	0	0	0	0	0.1786	0.01	0.01	0.01	0.01	0.01	0.0662	0.01	-2.72683	1	1	21	GCGTGCAAGGAGCCAAGCATG	known
miR160-z	34	29	20	20	26	25	6.0724	5.7957	4.8146	6.8262	6.0686	12.3614	5.5609	8.41873	0.598285	0.72578	0.992384	21	CTGCCTGGCTCCCTGTATGCC	known
miR161-x	0	0	0	0	0	0	0.01	0.01	0.01	0.01	0.01	0.01	0.01	0.01	0	1	1	21	TGAAAGTGACTACATCGGGGT	known
miR162-x	4	2	6	19	23	13	0.7144	0.3997	1.4444	6.4849	5.3683	6.4279	0.852833	6.0937	2.83698	1.10902e-05	0.000996537	21	GGACGCAGCGGTTTATCGATC	known
miR162-y	338	272	250	143	254	139	60.3671	54.3593	60.1831	48.8076	59.2852	68.7294	58.3032	58.9407	0.0156908	0.207896	0.657119	21	TCGATAAACCTCTGCATCCTG	known
miR162-z	104593	84160	63912	82224	96642	48155	18680.4	16819.4	15385.7	28064	22556.8	23810.5	16961.8	24810.5	0.548658	0.559483	0.889777	21	TCGATAAACCTCTGCATCCGG	known
miR164-x	9018	5424	7001	6063	12591	5792	1610.62	1083.99	1685.37	2069.38	2938.82	2863.89	1459.99	2624.03	0.845822	0.179539	0.632661	21	TGGAGAAGCAGGGCACGTGCA	known
miR164-y	108	102	103	44	78	80	19.2889	20.3847	24.7954	15.0177	18.2057	39.5565	21.4897	24.26	0.174934	0.403462	0.848211	21	CATGTGCCTCGCTTCTCCACC	known
miR164-z	93	60	69	74	141	52	16.6099	11.991	16.6105	25.2571	32.9103	25.7117	15.0705	27.9597	0.891625	0.147455	0.569012	22	TGGAGAAGCAGGGCACGTGCAC	known
miR165-x	6	7	4	8	7	3	1.0716	1.399	0.9629	2.7305	1.6338	1.4834	1.1445	1.94923	0.768189	0.573806	0.903569	21	GGAATGTTGTCTGGATCGAGG	known
miR165-y	1545	1335	986	651	1303	419	275.938	266.8	237.362	222.194	304.128	207.177	260.034	244.5	-0.088864	0.220957	0.675416	21	TCGGACCAGGCTTCATCCCCC	known
miR166-x	4785	4093	5155	8865	10426	5670	854.605	817.987	1240.98	3025.73	2433.49	2803.57	971.189	2754.26	1.50384	0.000632625	0.0209432	21	GGAATGTTGTCTGGCTCGAGG	known
miR166-y	2613310	2173801	1811183	1620554	2467856	721014	466739	434435	436010	553115	576013	356510	445728	495212	0.151883	0.617009	0.922946	21	TCGGACCAGGCTTCATTCCCC	known
miR166-z	5513	4211	3250	3201	4172	1620	984.626	841.57	782.38	1092.54	973.77	801.019	869.525	955.776	0.136445	0.504449	0.889294	20	TGGACCAGGCTTCATTCCCC	known
miR167-x	32464	31234	25639	72120	90575	77712	5798.1	6242.12	6172.14	24615.4	21140.8	38425.2	6070.79	28060.5	2.20858	1.93043e-10	8.09494e-08	22	TGAAGCTGCCAGCATGATCTGA	known
miR167-y	36	35	33	26	22	91	6.4296	6.9948	7.9442	8.8741	5.1349	44.9955	7.12287	19.6682	1.46533	0.135334	0.549194	21	AGATCATCTTGCAGCTTCACT	known
miR167-z	33	24	22	30	60	51	5.8938	4.7964	5.2961	10.2394	14.0044	25.2173	5.32877	16.487	1.62946	0.00262718	0.0524603	22	TGAAGCTGCCAGCATGATCTCA	known
miR168-x	16391	15153	12935	9991	23006	13073	2927.45	3028.33	3113.87	3410.05	5369.74	6464.03	3023.22	5081.27	0.749105	0.268492	0.746419	21	TCGCTTGGTGCAGGTCGGGAA	known
miR168-y	710	1066	726	704	822	369	126.806	213.04	174.772	240.284	191.86	182.454	171.54	204.866	0.256139	0.755485	1	21	CCCGCCTTGCATCAACTGAAT	known
miR168-z	8	10	10	15	25	8	1.4288	1.9985	2.4073	5.1197	5.8352	3.9556	1.94487	4.97017	1.35362	0.0404131	0.304828	21	TCGCTTGGTGCAGGTCGAGAA	known
miR169-x	3	4	3	2	6	6	0.5358	0.7994	0.7222	0.6826	1.4004	2.9667	0.6858	1.68323	1.29538	0.313282	0.769474	21	CAGCCAAGGATGACTTGCCGA	known
miR169-y	101	184	91	125	123	80	18.0387	36.7725	21.9066	42.664	28.709	39.5565	25.5726	36.9765	0.53201	0.672148	0.961189	21	CGGCAGGTTGTCTTTGGCTAC	known
miR169-z	0	4	4	1	0	4	0.01	0.7994	0.9629	0.3413	0.01	1.9778	0.590767	0.776367	0.39415	0.865958	1	23	CAGCCAAGGATGACTTGCCGACC	known
miR170-x	26	20	21	13	40	3	4.6436	3.997	5.0554	4.4371	9.3362	1.4834	4.56533	5.08557	0.155688	0.931299	1	21	TTGGCCCGGTTCACTCAGAAT	known
miR170-y	0	0	0	0	0	0	0.01	0.01	0.01	0.01	0.01	0.01	0.01	0.01	0	1	1	21	TGATTGAGCCGTGACAATATC	known
miR171-x	7	5	8	5	11	11	1.2502	0.9993	1.9259	1.7066	2.5675	5.439	1.3918	3.2377	1.21802	0.247347	0.72649	21	AGGTATTGGCGCGCCTCAATC	known
miR171-y	1545	1282	1072	837	1010	1367	275.938	256.208	258.065	285.678	235.74	675.922	263.404	399.113	0.599522	0.752981	1	21	TTGAGCCGCGTCAATATCTCC	known
miR171-z	227	227	186	121	126	100	40.5424	45.366	44.7762	41.2988	29.4092	49.4456	43.5615	40.0512	-0.121209	0.0604635	0.379412	21	CGAGCCGAACCAATATCACTC	known
miR172-x	1	1	0	0	2	0	0.1786	0.1999	0.01	0.01	0.4668	0.01	0.1295	0.162267	0.325415	1	1	21	TAGCATCATCAAGATTCACAT	known
miR172-y	0	1	0	0	0	0	0.01	0.1999	0.01	0.01	0.01	0.01	0.0733	0.01	-2.87381	1	1	21	AGAATCTTGATGATGCTGCTC	known
miR172-z	0	0	0	2	0	0	0.01	0.01	0.01	0.6826	0.01	0.01	0.01	0.2342	4.54967	0.540247	0.889294	22	AGAATCTTGATGATGCTGCATT	known
miR1853-y	0	0	0	0	2	0	0.01	0.01	0.01	0.01	0.4668	0.01	0.01	0.162267	4.02029	0.538877	0.889294	18	TATTTGGGGATGCTCGGT	known
miR1854-x	1	0	0	1	0	0	0.1786	0.01	0.01	0.3413	0.01	0.01	0.0662	0.120433	0.863332	1	1	21	TAGTGAAATTTGGAGATTGGA	known
miR1863-z	1	3	6	0	0	0	0.1786	0.5996	1.4444	0.01	0.01	0.01	0.740867	0.01	-6.21114	0.0121355	0.145395	21	CTCTGATACCATATTAATTGT	known
miR1871-z	2	0	0	2	0	0	0.3572	0.01	0.01	0.6826	0.01	0.01	0.125733	0.2342	0.897374	1	1	21	TATGGCTCTGATATTATGTTT	known
miR1873-z	0	0	0	0	0	0	0.01	0.01	0.01	0.01	0.01	0.01	0.01	0.01	0	1	1	18	TCATCATGGTATCAGAGC	known
miR1878-y	0	0	0	0	0	0	0.01	0.01	0.01	0.01	0.01	0.01	0.01	0.01	0	1	1	18	AGTGTTCACTTTGAGTTT	known
miR1886-x	0	0	3	0	0	0	0.01	0.01	0.7222	0.01	0.01	0.01	0.2474	0.01	-4.62877	0.329372	0.781555	18	GGGATCAATGATTGGACA	known
miR1919-y	0	0	0	0	0	0	0.01	0.01	0.01	0.01	0.01	0.01	0.01	0.01	0	1	1	21	ACGAGAGTCATCTGTGACAGG	known
miR2109-y	0	0	0	0	0	0	0.01	0.01	0.01	0.01	0.01	0.01	0.01	0.01	0	1	1	21	GGAGGCGTAGATACTCACACC	known
miR2118-x	44053	39860	33688	35123	68641	36129	7867.9	7966.03	8109.79	11987.9	16021.2	17864.2	7981.24	15291.1	0.938008	0.0636407	0.387088	22	TTCCCGATGCCTCCCATTCCTA	known
miR2118-y	1446	980	867	733	1617	1981	258.257	195.853	208.715	250.182	377.418	979.518	220.942	535.706	1.27778	0.0512038	0.348287	22	TTGCCCATACCACCCATTCCTA	known
miR2118-z	175916	112988	146587	141951	248179	43175	31418.7	22580.7	35288.2	48449.6	57926.5	21348.1	29762.6	42574.7	0.5165	0.637001	0.941654	22	TTCCCGATACCTCCCATGCCAA	known
miR2218-z	1363	933	805	686	1554	1993	243.433	186.46	193.79	234.14	362.713	985.451	207.894	527.435	1.34314	0.041496	0.308888	22	TTGCCCATACCACCCATTCCTA	known
miR2275-x	0	2	0	0	0	0	0.01	0.3997	0.01	0.01	0.01	0.01	0.1399	0.01	-3.80632	0.541457	0.889294	18	TTCCAGGCAACTGAACCA	known
miR2606-z	0	0	0	0	0	0	0.01	0.01	0.01	0.01	0.01	0.01	0.01	0.01	0	1	1	19	TGAAGAACCATAAAAAAAA	known
miR2673-z	0	0	0	0	0	0	0.01	0.01	0.01	0.01	0.01	0.01	0.01	0.01	0	1	1	18	TCCTCTTCCTCTTCCTCT	known
miR2876-x	0	0	0	0	0	0	0.01	0.01	0.01	0.01	0.01	0.01	0.01	0.01	0	1	1	20	AATTGCTGGCTTCACTGTTT	known
miR2877-z	0	0	0	0	0	0	0.01	0.01	0.01	0.01	0.01	0.01	0.01	0.01	0	1	1	20	TGTTGCATCCTCTGCCCTTT	known
miR2916-z	4	3	3	2	16	6	0.7144	0.5996	0.7222	0.6826	3.7345	2.9667	0.678733	2.46127	1.85848	0.0684059	0.392347	18	TGGGCTCGAAGACGATCA	known
miR2923-z	0	0	0	0	0	0	0.01	0.01	0.01	0.01	0.01	0.01	0.01	0.01	0	1	1	21	TGACAAAAATATAAATAACGA	known
miR2934-x	3	1	0	0	0	1	0.5358	0.1999	0.01	0.01	0.01	0.4945	0.248567	0.1715	-0.535424	0.66269	0.961073	20	TCTTTCTGTAAACCCCTTGG	known
miR319-x	0	0	0	0	3	3	0.01	0.01	0.01	0.01	0.7002	1.4834	0.01	0.7312	6.19219	0.0385456	0.300043	18	TAGCTGCCGAATCTTCTA	known
miR319-y	1474	1861	1233	998	1396	1725	263.257	371.921	296.823	340.629	325.835	852.937	310.667	506.467	0.705098	0.501488	0.889294	20	TTGGACTGAAGGGAGCTCCC	known
miR319-z	9	13	8	8	6	3	1.6074	2.5981	1.9259	2.7305	1.4004	1.4834	2.0438	1.87143	-0.12711	0.428585	0.871019	23	CTTGGACTGAAGGGAGCTCCCTC	known
miR3267-z	1	0	0	0	0	0	0.1786	0.01	0.01	0.01	0.01	0.01	0.0662	0.01	-2.72683	1	1	21	TCTGTCGCAGGAGAGATGGTT	known
miR3434-x	0	0	0	2	0	0	0.01	0.01	0.01	0.6826	0.01	0.01	0.01	0.2342	4.54967	0.540254	0.889294	19	TTGGCTGATTCGATTAGTT	known
miR3626-x	0	0	0	0	0	0	0.01	0.01	0.01	0.01	0.01	0.01	0.01	0.01	0	1	1	18	GTAGTCGATGGGAAATTG	known
miR3627-y	5	2	0	0	1	0	0.893	0.3997	0.01	0.01	0.2334	0.01	0.434233	0.0844667	-2.36202	0.206079	0.654665	22	TGTCGCAGGAGCGATGGCACCT	known
miR3627-z	5	2	1	20	21	14	0.893	0.3997	0.2407	6.8262	4.9015	6.9224	0.511133	6.2167	3.60438	6.84245e-08	1.22969e-05	22	TCTGTCGCAGGAGAGATGGTAC	known
miR3630-y	13	4	1	1	0	1	2.3218	0.7994	0.2407	0.3413	0.01	0.4945	1.12063	0.281933	-1.99089	0.0625834	0.385931	19	CGGAATCTCTCTGATGCAC	known
miR3632-y	0	0	0	0	0	0	0.01	0.01	0.01	0.01	0.01	0.01	0.01	0.01	0	1	1	19	TCCCCAGACCCCCCATACC	known
miR3633-y	11	1	6	6	6	6	1.9646	0.1999	1.4444	2.0479	1.4004	2.9667	1.20297	2.13833	0.82989	0.724613	0.992384	19	TGCCCATACCACCCATTCC	known
miR3699-z	3	1	6	2	3	10	0.5358	0.1999	1.4444	0.6826	0.7002	4.9446	0.7267	2.10913	1.53722	0.405474	0.848211	19	TTGACAGAAGATAGAGATT	known
miR3710-z	2	0	0	0	0	0	0.3572	0.01	0.01	0.01	0.01	0.01	0.125733	0.01	-3.6523	0.545587	0.889294	18	TTCGTGGGGAACCTGGCG	known
miR3711-z	0	0	0	0	0	0	0.01	0.01	0.01	0.01	0.01	0.01	0.01	0.01	0	1	1	19	TTGGCGCTAGAAGAAGGGC	known
miR384-x	3	5	4	1	1	1	0.5358	0.9993	0.9629	0.3413	0.2334	0.4945	0.832667	0.3564	-1.22424	0.138529	0.55352	20	TTGTCATTCTGTCCACCTCC	known
miR390-x	15	16	6	6	15	2	2.679	3.1976	1.4444	2.0479	3.5011	0.9889	2.44033	2.1793	-0.163213	0.547186	0.889294	21	AAGCTCAGGAGGGATAGCGCC	known
miR391-x	44	40	36	26	47	58	7.8584	7.994	8.6664	8.8741	10.9701	28.6785	8.17293	16.1742	0.984771	0.233576	0.698629	21	TCGCAGGAGAGATGATGCCGT	known
miR391-z	1	0	1	0	0	0	0.1786	0.01	0.2407	0.01	0.01	0.01	0.1431	0.01	-3.83895	0.523837	0.889294	22	ACGCAGGAGAGATGATGCCGCT	known
miR393-x	283	326	212	261	251	257	50.544	65.1512	51.0353	89.0825	58.5849	127.075	55.5768	91.5809	0.720563	0.350727	0.814967	22	TCCAAAGGGATCGCATTGATCT	known
miR393-y	4	1	5	2	0	0	0.7144	0.1999	1.2037	0.6826	0.01	0.01	0.706	0.2342	-1.59193	0.152386	0.578395	21	TCATGCGATTCCTTTGGAATT	known
miR393-z	32	27	14	39	36	43	5.7152	5.396	3.3703	13.3112	8.4026	21.2616	4.82717	14.3251	1.5693	0.00500799	0.0787507	21	TCCAAAGGGATCGCATTGATT	known
miR3946-z	0	0	3	0	0	0	0.01	0.01	0.7222	0.01	0.01	0.01	0.2474	0.01	-4.62877	0.328444	0.781438	18	GAGGAAGAGAAGAGAGAA	known
miR394-x	3	5	6	1	1	1	0.5358	0.9993	1.4444	0.3413	0.2334	0.4945	0.993167	0.3564	-1.47854	0.0846048	0.427441	21	CTTGGCATTCTGTCCACCTCC	known
miR3954-x	2	0	0	0	0	0	0.3572	0.01	0.01	0.01	0.01	0.01	0.125733	0.01	-3.6523	0.54927	0.889294	21	TCGGACAGCGAAATCACGGTC	known
miR395-x	4	3	0	1	1	3	0.7144	0.5996	0.01	0.3413	0.2334	1.4834	0.441333	0.686033	0.63641	1	1	20	GTTCCCTCCATCCACTTCAG	known
miR395-y	71	79	76	80	182	119	12.6807	15.7882	18.2957	27.305	42.4799	58.8403	15.5882	42.8751	1.45968	0.00355341	0.0648727	19	TGAAGTGTTTGGGGGAACT	known
miR395-z	18	10	15	8	21	13	3.2148	1.9985	3.611	2.7305	4.9015	6.4279	2.94143	4.68663	0.672033	0.668666	0.961189	20	TGAAGTGTTTGGGGGAACTT	known
miR396-x	2062641	2250266	1657307	512384	674179	509566	368389	449716	398967	174883	157357	251958	405691	194733	-1.05889	5.53117e-08	1.22969e-05	21	TTCCACAGCTTTCTTGAACTT	known
miR396-y	506	1015	560	494	460	471	90.372	202.848	134.81	168.608	107.367	232.889	142.677	169.621	0.249567	0.58942	0.913166	21	GATCAAGAAAGCTGTGGGAAG	known
miR396-z	2015	2032	1315	930	839	634	359.881	406.096	316.563	317.42	195.828	313.485	360.846	275.578	-0.388926	0.00490362	0.0780855	22	TTCCACAGCTTTCTTGAACTTG	known
miR397-x	1	2	3	1	1	4	0.1786	0.3997	0.7222	0.3413	0.2334	1.9778	0.4335	0.850833	0.972845	1	1	21	TCATTGAGTGCAGCGTTGATG	known
miR397-y	2	2	2	0	0	0	0.3572	0.3997	0.4815	0.01	0.01	0.01	0.4128	0.01	-5.36737	0.0746076	0.40903	21	CCAGCGCTGCATTCGATAATG	known
miR397-z	1	1	0	0	0	0	0.1786	0.1999	0.01	0.01	0.01	0.01	0.1295	0.01	-3.69488	0.523659	0.889294	21	TTGAGTGCAGCGTTGATGAAA	known
miR398-y	4	9	2	3	8	8	0.7144	1.7987	0.4815	1.0239	1.8672	3.9556	0.9982	2.28223	1.19305	0.372396	0.832102	21	TGTGTTCTCAGGTCGCCCCTG	known
miR398-z	0	0	0	1	0	0	0.01	0.01	0.01	0.3413	0.01	0.01	0.01	0.120433	3.59016	1	1	21	TCTGTGTTCTCAGGTCACCCC	known
miR399-x	0	0	3	1	0	1	0.01	0.01	0.7222	0.3413	0.01	0.4945	0.2474	0.281933	0.188509	1	1	18	AACGACTCCTTTGGCACA	known
miR399-y	35	38	16	17	40	27	6.251	7.5943	3.8517	5.8023	9.3362	13.3503	5.899	9.49627	0.68689	0.526051	0.889294	21	TGCCAAAGGAGAGTTGCCCTG	known
miR399-z	3	0	0	0	0	0	0.5358	0.01	0.01	0.01	0.01	0.01	0.185267	0.01	-4.21153	0.315822	0.769474	21	TGCCAAAGGAGAGTTGCCCTT	known
miR403-y	3	1	0	1	2	4	0.5358	0.1999	0.01	0.3413	0.4668	1.9778	0.248567	0.928633	1.90148	0.315023	0.769474	21	TTAGATTCACGCACAAACTCG	known
miR408-x	47	34	52	25	23	44	8.3942	6.7949	12.5181	8.5328	5.3683	21.7561	9.23573	11.8857	0.363932	0.692972	0.975494	21	GCAGGGATAAGGCAGAGCATG	known
miR408-y	98	91	87	41	60	52	17.5029	18.1864	20.9437	13.9938	14.0044	25.7117	18.8777	17.9033	-0.0764549	0.115728	0.503987	21	TGCACTGCCTCTTCCCTGGCT	known
miR408-z	3	0	1	0	1	3	0.5358	0.01	0.2407	0.01	0.2334	1.4834	0.262167	0.5756	1.13458	0.781552	1	22	TGCACTGCCTCTTCCCTGGCTA	known
miR414-z	0	0	0	0	0	0	0.01	0.01	0.01	0.01	0.01	0.01	0.01	0.01	0	1	1	21	CATCCTCATCGACATCGTCCT	known
miR4221-z	0	1	2	0	0	0	0.01	0.1999	0.4815	0.01	0.01	0.01	0.230467	0.01	-4.52649	0.287433	0.753313	18	CTTTTTCCTCTGTTCAAT	known
miR4228-y	11	15	10	10	27	9	1.9646	2.9978	2.4073	3.4131	6.302	4.4501	2.45657	4.72173	0.942673	0.239101	0.70774	18	TCGGATGCGGAACGGCGG	known
miR4371-z	0	2	0	0	0	0	0.01	0.3997	0.01	0.01	0.01	0.01	0.1399	0.01	-3.80632	0.541464	0.889294	18	ACGATGACGTGGTAGACG	known
miR4398-z	0	0	0	0	0	0	0.01	0.01	0.01	0.01	0.01	0.01	0.01	0.01	0	1	1	21	TTTGGCAGCGGACTGAGAAGA	known
miR4416-z	0	0	0	0	0	0	0.01	0.01	0.01	0.01	0.01	0.01	0.01	0.01	0	1	1	21	TACGGGTCGCTCTCACCTAGG	known
miR444-x	112	144	99	113	173	127	20.0033	28.7784	23.8325	38.5683	40.3793	62.7959	24.2047	47.2478	0.964959	0.0745764	0.40903	21	TCGAGGTGGCAACTGCATAAC	known
miR444-y	39	63	42	33	103	409	6.9654	12.5906	10.1108	11.2633	24.0408	202.233	9.88893	79.1789	3.00123	0.00103252	0.0282373	21	TGCAGTTGCTGCCTCAAGCTT	known
miR447-y	0	2	0	0	0	1	0.01	0.3997	0.01	0.01	0.01	0.4945	0.1399	0.1715	0.293813	1	1	19	TTTGGGCACGAGATTTTTT	known
miR472-z	1	0	1	1	3	1	0.1786	0.01	0.2407	0.3413	0.7002	0.4945	0.1431	0.512	1.83912	0.484265	0.889294	18	TTCCCAATCCCACCCATC	known
miR477-x	95	140	73	51	129	141	16.9671	27.979	17.5735	17.4069	30.1094	69.7183	20.8399	39.0782	0.907018	0.303504	0.761929	21	ACTCTCCCTCAAGGGCTTCTC	known
miR477-y	4	8	2	2	0	1	0.7144	1.5988	0.4815	0.6826	0.01	0.4945	0.931567	0.3957	-1.23525	0.14255	0.558653	21	GAAGCCCTTGGGGTAGAGTGA	known
miR477-z	3	6	4	5	7	2	0.5358	1.1991	0.9629	1.7066	1.6338	0.9889	0.899267	1.4431	0.68235	0.61692	0.922946	21	TTCTCCCTCAAAGGCCTCCAT	known
miR479-z	176	215	144	91	137	72	31.4337	42.9678	34.6655	31.0594	31.9766	35.6008	36.3557	32.8789	-0.145017	0.0890159	0.440874	21	TGAGCCGAACCAATATCACTT	known
miR482-x	0	0	0	0	0	0	0.01	0.01	0.01	0.01	0.01	0.01	0.01	0.01	0	1	1	21	GGAATGGGCTGATTGGGAAGC	known
miR482-y	36769	24472	23788	23978	50247	53650	6566.97	4890.74	5726.54	8183.98	11728	26527.6	5728.08	15479.8	1.43427	0.0098814	0.128153	22	TTCCCAATCCCACCCATTCCTA	known
miR482-z	4351	2787	3536	4956	6602	2397	777.092	556.983	851.23	1691.54	1540.95	1185.21	728.435	1472.57	1.01546	0.0679925	0.392347	20	TTTCCAATACCTCCCATGCC	known
miR4993-z	0	0	0	0	2	0	0.01	0.01	0.01	0.01	0.4668	0.01	0.01	0.162267	4.02029	0.541425	0.889294	18	CGGCGTCGCTGGAGGATG	known
miR4995-z	3	0	2	0	2	3	0.5358	0.01	0.4815	0.01	0.4668	1.4834	0.342433	0.6534	0.932143	1	1	24	ATAGACAGTAGCTTGGTTAAGGGA	known
miR5021-z	0	0	0	0	0	0	0.01	0.01	0.01	0.01	0.01	0.01	0.01	0.01	0	1	1	19	AGTGGGAAGAAGAAGAAGA	known
miR5029-z	1	0	0	0	0	0	0.1786	0.01	0.01	0.01	0.01	0.01	0.0662	0.01	-2.72683	1	1	18	TAGAGAACACTGAAAATT	known
miR5032-z	0	0	1	0	2	0	0.01	0.01	0.2407	0.01	0.4668	0.01	0.0869	0.162267	0.900939	1	1	20	CACTTTGAGGTTCCCTATGA	known
miR5043-z	0	0	0	0	0	0	0.01	0.01	0.01	0.01	0.01	0.01	0.01	0.01	0	1	1	18	GTCCCCTTCTCGTCACCA	known
miR5054-z	0	0	0	1	1	2	0.01	0.01	0.01	0.3413	0.2334	0.9889	0.01	0.5212	5.70377	0.14652	0.568059	18	TCCCCACAGACGGCGCCA	known
miR5059-z	50	63	57	35	89	68	8.93	12.5906	13.7217	11.9459	20.7731	33.623	11.7474	22.114	0.912614	0.237086	0.703429	18	TCCTGGGCAGCAACACCA	known
miR5072-z	3	7	8	5	30	34	0.5358	1.399	1.9259	1.7066	7.0022	16.8115	1.2869	8.50677	2.72471	0.00170384	0.0388031	18	TCCCCAGTGGAGTCGCCA	known
miR5073-z	31	36	44	52	60	35	5.5366	7.1946	10.5922	17.7482	14.0044	17.306	7.77447	16.3529	1.07273	0.0769397	0.411336	21	ATTGGTGAATCGGAAACAATT	known
miR5076-z	0	1	0	0	0	0	0.01	0.1999	0.01	0.01	0.01	0.01	0.0733	0.01	-2.87381	1	1	18	CGGGAGCAGAGCAGTTTT	known
miR5077-z	1	1	3	0	2	1	0.1786	0.1999	0.7222	0.01	0.4668	0.4945	0.3669	0.323767	-0.180432	0.760813	1	18	TTCGCGTCGGGTTCACCA	known
miR5079-z	0	0	0	1	0	0	0.01	0.01	0.01	0.3413	0.01	0.01	0.01	0.120433	3.59016	1	1	19	TTGGCATCTGTTATTTTGG	known
miR5083-z	0	0	1	0	4	1	0.01	0.01	0.2407	0.01	0.9336	0.4945	0.0869	0.479367	2.4637	0.301193	0.761929	22	AGACTACAATTATCTGATCAAA	known
miR5139-z	40	51	31	22	34	47	7.144	10.1924	7.4627	7.5089	7.9358	23.2394	8.26637	12.8947	0.641453	0.752588	1	18	AACCTGGCTCTGATACCA	known
miR5141-z	0	0	0	0	0	0	0.01	0.01	0.01	0.01	0.01	0.01	0.01	0.01	0	1	1	25	AGACCCGACGCGACTGACAGATAAG	known
miR5144-x	0	0	0	0	0	0	0.01	0.01	0.01	0.01	0.01	0.01	0.01	0.01	0	1	1	18	CTTGGGCTTCTGAAGAGA	known
miR5144-y	0	0	0	0	0	0	0.01	0.01	0.01	0.01	0.01	0.01	0.01	0.01	0	1	1	18	TCAGGAGCACCAGAAGAA	known
miR5168-y	561	480	325	246	384	135	100.195	95.9281	78.238	83.9628	89.6279	66.7516	91.4537	80.1141	-0.190985	0.113686	0.502791	21	TCGGACCAGGCTTCAATCCCC	known
miR5175-z	0	2	0	0	0	0	0.01	0.3997	0.01	0.01	0.01	0.01	0.1399	0.01	-3.80632	0.542692	0.889294	19	CCTGTTCCTAAATTCTTGT	known
miR5176-y	2	0	0	0	0	0	0.3572	0.01	0.01	0.01	0.01	0.01	0.125733	0.01	-3.6523	0.548071	0.889294	18	AGTGATGATGTGGCATAA	known
miR5178-x	0	0	0	0	0	0	0.01	0.01	0.01	0.01	0.01	0.01	0.01	0.01	0	1	1	18	TGACCGCCGGTGAGAGCC	known
miR5179-z	9	8	12	5	2	6	1.6074	1.5988	2.8888	1.7066	0.4668	2.9667	2.03167	1.71337	-0.24583	0.214897	0.669159	21	TTTTGCTCAAGACCGCGCAAC	known
miR5185-y	0	2	2	0	3	0	0.01	0.3997	0.4815	0.01	0.7002	0.01	0.297067	0.240067	-0.307352	1	1	18	GGAGGTTGGCTTAGAAGC	known
miR5198-z	0	0	0	0	0	0	0.01	0.01	0.01	0.01	0.01	0.01	0.01	0.01	0	1	1	18	AAACACATTGAGGGAGCT	known
miR5206-z	0	0	0	2	0	0	0.01	0.01	0.01	0.6826	0.01	0.01	0.01	0.2342	4.54967	0.540445	0.889294	19	TCATGGGGTGCTGTTGGTG	known
miR5208-z	0	0	0	0	1	0	0.01	0.01	0.01	0.01	0.2334	0.01	0.01	0.0844667	3.07838	1	1	19	AAATGGATGGTGTGAGTTT	known
miR5210-z	0	0	0	0	0	0	0.01	0.01	0.01	0.01	0.01	0.01	0.01	0.01	0	1	1	21	TAGAAGTGTTGGAATTAAGGT	known
miR5215-z	0	0	0	1	0	1	0.01	0.01	0.01	0.3413	0.01	0.4945	0.01	0.281933	4.81728	0.520668	0.889294	19	GAGGATGTGCTACCTGGTT	known
miR5218-z	0	0	0	0	0	0	0.01	0.01	0.01	0.01	0.01	0.01	0.01	0.01	0	1	1	19	ACTTGGTTGTAAGGTGATT	known
miR5225-z	0	0	0	0	0	0	0.01	0.01	0.01	0.01	0.01	0.01	0.01	0.01	0	1	1	19	TCAGGAGAGATGACACTTT	known
miR5240-z	2	0	0	0	0	0	0.3572	0.01	0.01	0.01	0.01	0.01	0.125733	0.01	-3.6523	0.544546	0.889294	18	AAAAAGATTGTGGATTTG	known
miR5260-z	0	0	0	0	0	0	0.01	0.01	0.01	0.01	0.01	0.01	0.01	0.01	0	1	1	22	TTTTGTATTGTTGGTATGGCTT	known
miR5268-z	0	0	0	0	0	0	0.01	0.01	0.01	0.01	0.01	0.01	0.01	0.01	0	1	1	21	TGAGTGGAATGAAGATGTGGT	known
miR5273-z	0	0	0	0	0	0	0.01	0.01	0.01	0.01	0.01	0.01	0.01	0.01	0	1	1	18	TTTGGGGCTGAAGTTTGA	known
miR5281-z	0	2	0	0	0	0	0.01	0.3997	0.01	0.01	0.01	0.01	0.1399	0.01	-3.80632	0.542448	0.889294	18	TAAATAGGGTCGGAGGGG	known
miR528-x	1743	853	1385	1159	2325	953	311.301	170.472	333.414	395.581	542.669	471.217	271.729	469.822	0.789945	0.277769	0.746419	21	TGGAAGGGGCATGCAGAGGAG	known
miR528-y	0	0	0	1	2	1	0.01	0.01	0.01	0.3413	0.4668	0.4945	0.01	0.4342	5.44029	0.142418	0.558653	19	CCTGTGCTTGCCTCCTCCA	known
miR5293-z	0	0	0	0	0	0	0.01	0.01	0.01	0.01	0.01	0.01	0.01	0.01	0	1	1	20	AGAGGTGGACGGAAGAAGAA	known
miR5298-z	0	0	0	0	0	0	0.01	0.01	0.01	0.01	0.01	0.01	0.01	0.01	0	1	1	20	TGAAGATGATATGAAGACGA	known
miR529-x	65	23	35	32	81	60	11.6091	4.5966	8.4256	10.922	18.9059	29.6674	8.21043	19.8318	1.27228	0.0671031	0.392347	21	AGAAGAGAGAGAGTACAGCCT	known
miR529-y	39	38	25	24	31	20	6.9654	7.5943	6.0183	8.1915	7.2356	9.8891	6.85933	8.43873	0.298958	0.815897	1	21	GCTGTACCCTCTCCCTTCTTC	known
miR529-z	27	24	20	19	33	31	4.8222	4.7964	4.8146	6.4849	7.7024	15.3281	4.81107	9.83847	1.03208	0.150111	0.573239	21	AGAAGAGAGAGAGTACAGCTC	known
miR530-x	1189	1011	841	651	700	1860	212.356	202.049	202.456	222.194	163.384	919.688	205.62	435.089	1.08133	0.263343	0.73984	21	TGCATTTGCACCTGCACCTAC	known
miR530-z	2	1	4	11	3	10	0.3572	0.1999	0.9629	3.7544	0.7002	4.9446	0.506667	3.13307	2.62847	0.0189924	0.195994	22	TGCATTTGCACCTGCACCTACC	known
miR535-x	313704	119549	231787	289714	324324	239093	56027.8	23891.9	55798.6	98882.9	75699.2	118221	45239.4	97601	1.10932	0.0754332	0.40903	21	TGACAACGAGAGAGAGCACGC	known
miR535-y	23	35	34	8	3	9	4.1078	6.9948	8.1849	2.7305	0.7002	4.4501	6.42917	2.62693	-1.29125	0.000427946	0.0153816	21	GTGCTTTTTCTCGTTGTCACT	known
miR535-z	9165	3927	6508	10076	9089	7809	1636.88	784.812	1566.69	3439.06	2121.43	3861.21	1329.46	3140.57	1.24019	0.0289355	0.260006	22	CTGACAACGAGAGAGAGCACGC	known
miR5368-z	4	5	10	2	4	5	0.7144	0.9993	2.4073	0.6826	0.9336	2.4723	1.37367	1.36283	-0.0114228	0.603069	0.916257	21	AGGGACAGTCTCAGGTAGACC	known
miR536-y	15	2	5	1	3	2	2.679	0.3997	1.2037	0.3413	0.7002	0.9889	1.42747	0.6768	-1.07666	0.122429	0.522085	21	TAGTGCCGCGCTGTGTGCGTC	known
miR536-z	1105	905	852	362	433	645	197.354	180.864	205.104	123.555	101.065	318.924	194.441	181.181	-0.101897	0.0836201	0.42417	21	TCGTGCCGCGCTGTGTGCGTC	known
miR5380-z	0	0	1	0	0	0	0.01	0.01	0.2407	0.01	0.01	0.01	0.0869	0.01	-3.11936	1	1	19	ATGGTGAAGATGAGGATTT	known
miR5381-z	0	0	0	0	0	0	0.01	0.01	0.01	0.01	0.01	0.01	0.01	0.01	0	1	1	18	CGAGATCTGCGGCGCCGA	known
miR5514-z	0	0	0	1	0	0	0.01	0.01	0.01	0.3413	0.01	0.01	0.01	0.120433	3.59016	1	1	18	AGAGATTTGGCCGTCGAT	known
miR5522-z	1	0	0	1	0	0	0.1786	0.01	0.01	0.3413	0.01	0.01	0.0662	0.120433	0.863332	1	1	21	CAATAGGAATGGGAGGCATCG	known
miR5523-z	5	4	0	0	0	0	0.893	0.7994	0.01	0.01	0.01	0.01	0.567467	0.01	-5.82646	0.0260761	0.242991	21	TGAGGAGGAACATATTTACTA	known
miR5530-z	0	0	2	0	0	0	0.01	0.01	0.4815	0.01	0.01	0.01	0.167167	0.01	-4.06322	0.541778	0.889294	22	CGAGTGATGTCGTGTTACCTGC	known
miR5531-z	0	1	0	0	0	0	0.01	0.1999	0.01	0.01	0.01	0.01	0.0733	0.01	-2.87381	1	1	21	TCACTGTCTGCCTTGAGCTCC	known
miR5532-z	1	4	5	0	0	0	0.1786	0.7994	1.2037	0.01	0.01	0.01	0.727233	0.01	-6.18435	0.0136674	0.157739	24	ATATGGAATATATGACAAAGGTGG	known
miR5538-z	6	3	5	4	3	2	1.0716	0.5996	1.2037	1.3652	0.7002	0.9889	0.9583	1.0181	0.08733	0.715153	0.987555	23	ACTGAACTCAATCACTTGCTGCC	known
miR5562-y	0	0	0	0	0	0	0.01	0.01	0.01	0.01	0.01	0.01	0.01	0.01	0	1	1	18	TGGACAAGACTGCAACCT	known
miR5578-z	0	0	0	0	0	0	0.01	0.01	0.01	0.01	0.01	0.01	0.01	0.01	0	1	1	19	TGTGGAATGAGGGCAGAAA	known
miR5631-z	0	0	0	0	0	0	0.01	0.01	0.01	0.01	0.01	0.01	0.01	0.01	0	1	1	18	ATGGCCGGAATGACATAA	known
miR5658-z	0	0	2	0	0	0	0.01	0.01	0.4815	0.01	0.01	0.01	0.167167	0.01	-4.06322	0.543321	0.889294	18	ATGAAGTTGATGATGATG	known
miR5659-z	0	0	0	0	0	0	0.01	0.01	0.01	0.01	0.01	0.01	0.01	0.01	0	1	1	18	GTGATGAAGGTCTTTGGA	known
miR5662-z	0	0	0	0	0	0	0.01	0.01	0.01	0.01	0.01	0.01	0.01	0.01	0	1	1	20	AGAGATGACCATTGGAGAAG	known
miR5679-z	0	0	0	0	3	0	0.01	0.01	0.01	0.01	0.7002	0.01	0.01	0.240067	4.58536	0.316993	0.769485	19	GACCCAGAAGAACTTGATG	known
miR5718-z	0	0	0	0	0	0	0.01	0.01	0.01	0.01	0.01	0.01	0.01	0.01	0	1	1	18	TCAGAACCAAAAAGAGAA	known
miR5722-z	0	2	0	0	0	0	0.01	0.3997	0.01	0.01	0.01	0.01	0.1399	0.01	-3.80632	0.542224	0.889294	18	TGAAATAGATCCATGTGG	known
miR5741-z	0	0	0	0	0	0	0.01	0.01	0.01	0.01	0.01	0.01	0.01	0.01	0	1	1	18	TTATGGACCAAATTGATG	known
miR5770-z	0	0	0	0	0	0	0.01	0.01	0.01	0.01	0.01	0.01	0.01	0.01	0	1	1	19	GGCTATGGTTTGGATTTGT	known
miR6118-y	0	0	0	0	0	0	0.01	0.01	0.01	0.01	0.01	0.01	0.01	0.01	0	1	1	20	TTGCCGAGGCCTCCCATTCC	known
miR6149-z	0	0	0	0	0	0	0.01	0.01	0.01	0.01	0.01	0.01	0.01	0.01	0	1	1	18	ATTCGCACCTGAATCGGA	known
miR6151-z	0	0	0	0	3	0	0.01	0.01	0.01	0.01	0.7002	0.01	0.01	0.240067	4.58536	0.316231	0.769474	24	TGAGTGTGAGGCGTTGGATTGATT	known
miR6171-z	0	0	0	0	0	0	0.01	0.01	0.01	0.01	0.01	0.01	0.01	0.01	0	1	1	21	CTGTGGATTGCTGAAGGTTTT	known
miR6173-z	0	1	0	0	0	6	0.01	0.1999	0.01	0.01	0.01	2.9667	0.0733	0.995567	3.76363	0.261413	0.739077	21	TGGCCGTAAACGATGGATACT	known
miR6193-z	0	0	0	0	0	0	0.01	0.01	0.01	0.01	0.01	0.01	0.01	0.01	0	1	1	19	CACCGGTCCAGGACGGCAC	known
miR6196-z	0	0	0	0	0	0	0.01	0.01	0.01	0.01	0.01	0.01	0.01	0.01	0	1	1	19	AGGACGAGGTGATGGAGAA	known
miR6205-z	0	0	0	2	0	0	0.01	0.01	0.01	0.6826	0.01	0.01	0.01	0.2342	4.54967	0.539849	0.889294	19	TTTGGATCCGATTTAGTTT	known
miR6214-z	0	0	2	0	0	0	0.01	0.01	0.4815	0.01	0.01	0.01	0.167167	0.01	-4.06322	0.541519	0.889294	18	ACGACGACGACGACGACG	known
miR6221-y	0	0	0	0	0	0	0.01	0.01	0.01	0.01	0.01	0.01	0.01	0.01	0	1	1	18	GCCAGATCTCAGAAGAGT	known
miR6228-y	0	0	1	0	0	1	0.01	0.01	0.2407	0.01	0.01	0.4945	0.0869	0.1715	0.98078	1	1	19	ATAGAATTAATGAAGGGAA	known
miR6230-x	0	0	0	0	0	0	0.01	0.01	0.01	0.01	0.01	0.01	0.01	0.01	0	1	1	21	TTCTTGGGTCCGTAAACTTGT	known
miR6232-y	0	2	0	0	0	0	0.01	0.3997	0.01	0.01	0.01	0.01	0.1399	0.01	-3.80632	0.542368	0.889294	18	GGGGATGTAGCAAAAAAG	known
miR6255-z	1	2	0	16	16	5	0.1786	0.3997	0.01	5.461	3.7345	2.4723	0.1961	3.88927	4.30984	2.37375e-06	0.000248848	23	CGGGGAAAATGGGCAGTTGAGTT	known
miR6261-z	0	0	0	0	0	0	0.01	0.01	0.01	0.01	0.01	0.01	0.01	0.01	0	1	1	18	AGTGATTTTATGGGGAAG	known
miR6290-z	0	0	0	0	0	0	0.01	0.01	0.01	0.01	0.01	0.01	0.01	0.01	0	1	1	18	TGAGTTCATAGATCGTTT	known
miR6293-z	0	0	0	0	0	0	0.01	0.01	0.01	0.01	0.01	0.01	0.01	0.01	0	1	1	18	GATAACAGGCTGATGACT	known
miR6296-z	0	0	0	0	0	0	0.01	0.01	0.01	0.01	0.01	0.01	0.01	0.01	0	1	1	19	CTAAGGCCCCTAAATGAGA	known
miR6300-z	0	3	0	0	3	4	0.01	0.5996	0.01	0.01	0.7002	1.9778	0.206533	0.896	2.11712	0.254806	0.737268	18	GTCGTTGTAGTATATTGG	known
miR6438-z	0	0	0	0	0	0	0.01	0.01	0.01	0.01	0.01	0.01	0.01	0.01	0	1	1	19	TATTGAACACAAAATAGGT	known
miR6470-z	0	2	0	0	0	0	0.01	0.3997	0.01	0.01	0.01	0.01	0.1399	0.01	-3.80632	0.5417	0.889294	24	AGCTCTGATACCATATTAAAAAAA	known
miR6476-z	2	6	0	1	4	1	0.3572	1.1991	0.01	0.3413	0.9336	0.4945	0.5221	0.5898	0.1759	1	1	20	ATCAGTGAAGATGAGACATG	known
miR6478-z	8	21	12	6	2	8	1.4288	4.1969	2.8888	2.0479	0.4668	3.9556	2.83817	2.15677	-0.396089	0.150373	0.573239	23	CCGACCTTAACTCAGTTGGTAGA	known
miR6485-z	1	0	0	0	0	0	0.1786	0.01	0.01	0.01	0.01	0.01	0.0662	0.01	-2.72683	1	1	23	CCTAGGATGTAGAAGATCATAAC	known
miR7122-y	0	0	0	0	0	0	0.01	0.01	0.01	0.01	0.01	0.01	0.01	0.01	0	1	1	18	GGCGGGTTTCTTTGTATA	known
miR7122-z	2	0	0	0	0	0	0.3572	0.01	0.01	0.01	0.01	0.01	0.125733	0.01	-3.6523	0.544968	0.889294	18	TTAGACAGAGGAATCACG	known
miR7504-z	0	0	0	0	0	0	0.01	0.01	0.01	0.01	0.01	0.01	0.01	0.01	0	1	1	18	AGAAAAAACGGGATTTAT	known
miR7507-z	0	0	0	0	0	0	0.01	0.01	0.01	0.01	0.01	0.01	0.01	0.01	0	1	1	18	TAAAGGTAATGAAGTAGA	known
miR7528-z	0	0	0	0	0	0	0.01	0.01	0.01	0.01	0.01	0.01	0.01	0.01	0	1	1	18	AATGCTAATCTGAGGCTC	known
miR7533-x	0	0	0	0	0	0	0.01	0.01	0.01	0.01	0.01	0.01	0.01	0.01	0	1	1	18	AGAAGTTGGACAGAGAGG	known
miR7533-z	0	0	0	0	0	0	0.01	0.01	0.01	0.01	0.01	0.01	0.01	0.01	0	1	1	19	AGAAGATGGATGAAGAGGA	known
miR7716-x	0	0	2	0	0	0	0.01	0.01	0.4815	0.01	0.01	0.01	0.167167	0.01	-4.06322	0.541279	0.889294	19	TGCTGGAGAAGAACGGAAC	known
miR7724-y	0	0	2	0	0	0	0.01	0.01	0.4815	0.01	0.01	0.01	0.167167	0.01	-4.06322	0.543098	0.889294	19	TGGCACACATGGACATGTT	known
miR7732-x	5	6	2	2	4	1	0.893	1.1991	0.4815	0.6826	0.9336	0.4945	0.857867	0.703567	-0.286066	0.684005	0.971419	18	CCAAGATCTCTGAGGCTC	known
miR7735-y	3	0	0	0	0	0	0.5358	0.01	0.01	0.01	0.01	0.01	0.185267	0.01	-4.21153	0.315124	0.769474	18	CGCCGGTCGGAGCCACCA	known
miR7741-y	0	0	0	2	0	0	0.01	0.01	0.01	0.6826	0.01	0.01	0.01	0.2342	4.54967	0.539389	0.889294	18	AAAGCATGTGGAACTTCC	known
miR7748-y	0	0	3	0	0	0	0.01	0.01	0.7222	0.01	0.01	0.01	0.2474	0.01	-4.62877	0.32799	0.781438	20	TTGGTCGAGGAAAATCTAAT	known
miR7755-x	0	0	0	0	0	0	0.01	0.01	0.01	0.01	0.01	0.01	0.01	0.01	0	1	1	18	ATTCCCCACTGTTAATTG	known
miR7757-x	4	6	2	6	1	4	0.7144	1.1991	0.4815	2.0479	0.2334	1.9778	0.798333	1.4197	0.830523	0.746881	0.998487	21	TTCACAAAACCTTCAGCCACC	known
miR7761-x	0	2	0	0	0	0	0.01	0.3997	0.01	0.01	0.01	0.01	0.1399	0.01	-3.80632	0.541904	0.889294	19	GCCGTGACTTCCTCAAGTT	known
miR7764-y	0	0	0	0	0	0	0.01	0.01	0.01	0.01	0.01	0.01	0.01	0.01	0	1	1	23	AATCGATCTTGGCTTTATGGGTT	known
miR7766-y	0	0	2	0	0	0	0.01	0.01	0.4815	0.01	0.01	0.01	0.167167	0.01	-4.06322	0.542803	0.889294	19	GGCGTGGCTGACTGGGACT	known
miR7767-x	9	4	1	9	17	9	1.6074	0.7994	0.2407	3.0718	3.9679	4.4501	0.8825	3.82993	2.11765	0.00582083	0.0882241	21	TCCCAAGCTGAGAGCTCTTCC	known
miR7769-y	0	0	0	0	3	1	0.01	0.01	0.01	0.01	0.7002	0.4945	0.01	0.401567	5.32757	0.165103	0.591738	19	AATGTTGGCAGTGATGGGT	known
miR7774-x	0	0	0	0	0	3	0.01	0.01	0.01	0.01	0.01	1.4834	0.01	0.501133	5.64712	0.212631	0.668723	20	AACTCCGGTCTGTGAGGATG	known
miR7778-x	1	0	0	0	0	0	0.1786	0.01	0.01	0.01	0.01	0.01	0.0662	0.01	-2.72683	1	1	18	TCGAGTCGGCCTGCGCGG	known
miR7782-y	1	0	0	0	0	0	0.1786	0.01	0.01	0.01	0.01	0.01	0.0662	0.01	-2.72683	1	1	24	ACCTGCTCTGATACCATTTTGTGA	known
miR7783-y	0	0	1	0	0	0	0.01	0.01	0.2407	0.01	0.01	0.01	0.0869	0.01	-3.11936	1	1	21	TAGGCTCTGATACCATGTTGA	known
miR7833-z	0	0	0	0	0	0	0.01	0.01	0.01	0.01	0.01	0.01	0.01	0.01	0	1	1	18	TTAGAACTCTTACTAGAT	known
miR7972-z	1	0	0	0	0	0	0.1786	0.01	0.01	0.01	0.01	0.01	0.0662	0.01	-2.72683	1	1	21	TTGTCAGGGTTGTGATTCTCC	known
miR7980-x	0	0	0	0	0	0	0.01	0.01	0.01	0.01	0.01	0.01	0.01	0.01	0	1	1	19	CACTGTTTCCATCTCTTGA	known
miR8004-z	0	1	0	0	0	0	0.01	0.1999	0.01	0.01	0.01	0.01	0.0733	0.01	-2.87381	1	1	18	TTGTTTATGTGTTAGGCC	known
miR8005-z	0	0	0	0	3	0	0.01	0.01	0.01	0.01	0.7002	0.01	0.01	0.240067	4.58536	0.315674	0.769474	20	GTTTTAGGGTTTAGGGTTTA	known
miR8045-z	0	0	0	0	0	0	0.01	0.01	0.01	0.01	0.01	0.01	0.01	0.01	0	1	1	18	GATGGATAGTTGGGGTGT	known
miR8051-x	0	2	0	0	0	0	0.01	0.3997	0.01	0.01	0.01	0.01	0.1399	0.01	-3.80632	0.541876	0.889294	18	TAGGATCGTAGAAAGATT	known
miR812-y	0	0	0	0	0	0	0.01	0.01	0.01	0.01	0.01	0.01	0.01	0.01	0	1	1	18	AAAAACATGGCTGCACCT	known
miR8138-z	1	0	0	0	0	0	0.1786	0.01	0.01	0.01	0.01	0.01	0.0662	0.01	-2.72683	1	1	18	AAGATGGCGACAAAGGAT	known
miR8153-z	0	0	0	0	0	0	0.01	0.01	0.01	0.01	0.01	0.01	0.01	0.01	0	1	1	19	TGCACTGAAGAGCCATATT	known
miR8154-z	0	0	0	0	1	0	0.01	0.01	0.01	0.01	0.2334	0.01	0.01	0.0844667	3.07838	1	1	20	CGGAGGAGGAGATGAAGAAG	known
miR8155-z	27	40	28	10	18	27	4.8222	7.994	6.7405	3.4131	4.2013	13.3503	6.5189	6.98823	0.100299	0.359695	0.822721	18	AACCTGGCTCTGATACCA	known
miR8175-z	23	47	41	22	77	131	4.1078	9.393	9.87	7.5089	17.9723	64.7738	7.79027	30.085	1.9493	0.0171883	0.188025	18	TCCCCGGCAACGGCGCCA	known
miR822-x	2	0	0	0	0	1	0.3572	0.01	0.01	0.01	0.01	0.4945	0.125733	0.1715	0.447841	1	1	21	TGCGGGAAGCATTTGCACATG	known
miR825-x	0	0	0	0	0	0	0.01	0.01	0.01	0.01	0.01	0.01	0.01	0.01	0	1	1	18	AGAACGAGCTCGAAGAAG	known
miR826-z	3	0	0	0	0	0	0.5358	0.01	0.01	0.01	0.01	0.01	0.185267	0.01	-4.21153	0.313707	0.769474	19	TTTTGGACAAATGAAAATT	known
miR827-y	564	467	419	232	285	103	100.731	93.3301	100.867	79.1844	66.5207	50.929	98.3093	65.5447	-0.584848	0.00657504	0.0947871	21	TTAGATGACCATCAGCAAACG	known
miR827-z	0	1	0	0	0	0	0.01	0.1999	0.01	0.01	0.01	0.01	0.0733	0.01	-2.87381	1	1	21	TAAGATGACCATCAGCAAACG	known
miR828-x	0	0	0	0	0	0	0.01	0.01	0.01	0.01	0.01	0.01	0.01	0.01	0	1	1	21	TCTTGCTCAAATGAGTATTCC	known
miR829-y	1	0	1	0	2	0	0.1786	0.01	0.2407	0.01	0.4668	0.01	0.1431	0.162267	0.181343	1	1	24	AGGCTCTGATACCAAATGATAGAA	known
miR835-y	0	0	0	2	2	0	0.01	0.01	0.01	0.6826	0.4668	0.01	0.01	0.386467	5.27227	0.157532	0.581468	24	AATGGAGAAGATACGCATGAAAGA	known
miR839-y	0	0	0	0	0	0	0.01	0.01	0.01	0.01	0.01	0.01	0.01	0.01	0	1	1	18	AGGAGAGGTTGGTGAACA	known
miR845-x	2	2	1	1	2	0	0.3572	0.3997	0.2407	0.3413	0.4668	0.01	0.332533	0.2727	-0.286184	1	1	21	CAACAAGTGGTATCAGAGCAA	known
miR845-y	2	0	2	0	0	1	0.3572	0.01	0.4815	0.01	0.01	0.4945	0.2829	0.1715	-0.722084	0.427951	0.871019	21	CGGCTCTGATACCACTTGTTG	known
miR845-z	24	15	21	6	13	8	4.2864	2.9978	5.0554	2.0479	3.0343	3.9556	4.1132	3.0126	-0.449252	0.0828127	0.422069	21	TTGCTCTGATACCACTTGTTG	known
miR846-y	0	0	0	2	0	0	0.01	0.01	0.01	0.6826	0.01	0.01	0.01	0.2342	4.54967	0.540551	0.889294	18	GAATTGATGTGCTTGAGT	known
miR854-z	2	0	0	0	0	0	0.3572	0.01	0.01	0.01	0.01	0.01	0.125733	0.01	-3.6523	0.550158	0.889588	18	GGATAAGGAGGAGGAGGA	known
miR8558-z	1	0	3	2	2	2	0.1786	0.01	0.7222	0.6826	0.4668	0.9889	0.3036	0.712767	1.23126	0.597649	0.913617	20	TTTCCGATACCTCCCATGCC	known
miR8562-z	0	2	3	0	0	0	0.01	0.3997	0.7222	0.01	0.01	0.01	0.3773	0.01	-5.23764	0.100832	0.468068	18	TCAGAATCATTTGAAATT	known
miR8569-z	0	0	0	0	0	1	0.01	0.01	0.01	0.01	0.01	0.4945	0.01	0.1715	4.10014	1	1	18	ATCTGGCAGGTCGGACCA	known
miR8577-z	1	0	0	1	2	0	0.1786	0.01	0.01	0.3413	0.4668	0.01	0.0662	0.2727	2.04241	0.652608	0.95352	24	AAAAGGCCTAGATGATGATGATGA	known
miR8578-z	1	0	0	0	1	0	0.1786	0.01	0.01	0.01	0.2334	0.01	0.0662	0.0844667	0.351551	1	1	18	AGGGATCTTTGCAATAGT	known
miR858-x	26	38	26	23	34	39	4.6436	7.5943	6.259	7.8502	7.9358	19.2838	6.16563	11.6899	0.922946	0.277365	0.746419	21	TTCGTTGTCTGTTCGACCTTG	known
miR858-y	0	0	0	0	0	0	0.01	0.01	0.01	0.01	0.01	0.01	0.01	0.01	0	1	1	21	TCGTTGTCTGTTCGACCTTGA	known
miR858-z	0	0	0	0	0	0	0.01	0.01	0.01	0.01	0.01	0.01	0.01	0.01	0	1	1	22	CTTCGTTGTCTGTTCGACCTTG	known
miR8604-z	0	0	0	0	0	0	0.01	0.01	0.01	0.01	0.01	0.01	0.01	0.01	0	1	1	19	TGCATGAAGGACAATTTGT	known
miR8639-z	0	0	0	0	0	0	0.01	0.01	0.01	0.01	0.01	0.01	0.01	0.01	0	1	1	18	AAGCAGAATTCAACAAGT	known
miR8657-z	0	0	3	0	1	1	0.01	0.01	0.7222	0.01	0.2334	0.4945	0.2474	0.245967	-0.00838269	1	1	18	ATTGTAGAAATTCCGGGA	known
miR8663-z	0	0	0	0	0	0	0.01	0.01	0.01	0.01	0.01	0.01	0.01	0.01	0	1	1	20	TTGGGGCATGAACTTGGCAC	known
miR8691-z	2	0	0	0	0	0	0.3572	0.01	0.01	0.01	0.01	0.01	0.125733	0.01	-3.6523	0.54369	0.889294	19	AGATAATGACAAAGGAAAG	known
miR8706-z	0	0	0	0	0	0	0.01	0.01	0.01	0.01	0.01	0.01	0.01	0.01	0	1	1	19	TTAGAATTGATTTGATGAT	known
miR8740-z	0	0	0	0	0	0	0.01	0.01	0.01	0.01	0.01	0.01	0.01	0.01	0	1	1	18	AGTGATGATGTGGCATAA	known
miR8741-z	1	0	0	0	0	0	0.1786	0.01	0.01	0.01	0.01	0.01	0.0662	0.01	-2.72683	1	1	21	TAGCACTAATGATGATGATGG	known
miR8769-z	0	0	0	0	0	0	0.01	0.01	0.01	0.01	0.01	0.01	0.01	0.01	0	1	1	19	TTGAGCTTTGATCGGATCT	known
miR8771-z	0	0	1	0	1	0	0.01	0.01	0.2407	0.01	0.2334	0.01	0.0869	0.0844667	-0.0409741	1	1	18	TTGGCATTGGAAACACAT	known
miR894-z	1293	1867	1455	874	2036	1747	230.931	373.12	350.266	298.307	475.215	863.815	318.106	545.779	0.778811	0.365936	0.826478	18	TTCACGTCGGGTTCACCA	known
miR9386-z	0	0	0	0	0	0	0.01	0.01	0.01	0.01	0.01	0.01	0.01	0.01	0	1	1	22	TTTGCAGTTCGAAAGTGGAAGC	known
miR9408-z	0	1	0	0	0	0	0.01	0.1999	0.01	0.01	0.01	0.01	0.0733	0.01	-2.87381	1	1	18	ATGTTGCATCTTGGAGAA	known
miR9470-y	0	0	0	0	0	0	0.01	0.01	0.01	0.01	0.01	0.01	0.01	0.01	0	1	1	18	GGCACATGGACTTTAGCA	known
miR9485-z	0	0	0	0	0	0	0.01	0.01	0.01	0.01	0.01	0.01	0.01	0.01	0	1	1	21	CTTATGACGTGTAGGAGTGCC	known
miR950-z	0	0	0	0	0	0	0.01	0.01	0.01	0.01	0.01	0.01	0.01	0.01	0	1	1	22	TGGCGTCTGGGCCACGATGGTT	known
miR9555-y	0	0	0	0	0	3	0.01	0.01	0.01	0.01	0.01	1.4834	0.01	0.501133	5.64712	0.212218	0.668723	18	GTTTAGAAACTTGGGATT	known
miR9563-y	0	0	0	0	0	0	0.01	0.01	0.01	0.01	0.01	0.01	0.01	0.01	0	1	1	18	AATTAAGAGTTGGATTCT	known
miR9568-x	0	3	0	0	0	0	0.01	0.5996	0.01	0.01	0.01	0.01	0.206533	0.01	-4.3683	0.315692	0.769474	19	AATGCGGATATCTTGGGCT	known
miR9669-x	1	0	0	0	0	0	0.1786	0.01	0.01	0.01	0.01	0.01	0.0662	0.01	-2.72683	1	1	18	TACTGTGGGCACCTTTTT	known
miR9722-z	0	0	0	0	0	0	0.01	0.01	0.01	0.01	0.01	0.01	0.01	0.01	0	1	1	19	AGTGGGAAGAAGAAGAAGA	known
miR9725-z	2	0	0	0	0	0	0.3572	0.01	0.01	0.01	0.01	0.01	0.125733	0.01	-3.6523	0.542449	0.889294	18	TTTTTTGGATAAGCAACT	known
miR9726-z	5	7	2	1	0	0	0.893	1.399	0.4815	0.3413	0.01	0.01	0.9245	0.120433	-2.94044	0.00868479	0.117077	19	TTTAGGCATTATTTTTTCC	known
miR9730-z	2	0	0	0	4	0	0.3572	0.01	0.01	0.01	0.9336	0.01	0.125733	0.317867	1.33805	0.770223	1	24	ACGATTGCTGTCATCACTGCTGCC	known
miR9742-z	0	0	1	1	0	0	0.01	0.01	0.2407	0.3413	0.01	0.01	0.0869	0.120433	0.470807	1	1	18	TTGTGTTGGTTGTTTTTT	known
miR9743-z	0	0	0	0	0	0	0.01	0.01	0.01	0.01	0.01	0.01	0.01	0.01	0	1	1	18	GAGAGAGCTTTGAACAAA	known
miR9897-x	0	0	0	0	0	0	0.01	0.01	0.01	0.01	0.01	0.01	0.01	0.01	0	1	1	22	CCGGGCCTGGGGAGGGCAGGGC	known
novel-m0001-5p	2450	2348	2609	7043	6909	1354	437.572	469.248	628.071	2403.86	1612.6	669.494	511.63	1561.99	1.61021	0.00710132	0.0975931	23	GGGATGGGGTTGGTTTGGAAAAC	novel
novel-m0002-5p	3932	3808	2289	2229	3937	3085	702.258	761.03	551.036	760.785	918.92	1525.4	671.442	1068.37	0.670074	0.416301	0.854333	23	TGCGATGAGGATAACAGAGCTCC	novel
novel-m0003-5p	1192	1266	918	435	441	321	212.892	253.011	220.992	148.471	102.932	158.72	228.965	136.708	-0.744032	2.87413e-05	0.00146607	24	AAGGTTGGCACCGAACCACTATAA	novel
novel-m0004-5p	1207	1273	929	438	441	321	215.571	254.409	223.64	149.495	102.932	158.72	231.207	137.049	-0.754492	2.46618e-05	0.00146418	24	AAGGTTGGCACCGAACCACTATAA	novel
novel-m0005-5p	1204	1276	924	437	441	321	215.035	255.009	222.437	149.153	102.932	158.72	230.827	136.935	-0.753318	2.51548e-05	0.00146418	24	AAGGTTGGCACCGAACCACTATAA	novel
novel-m0006-5p	1207	1273	929	438	441	321	215.571	254.409	223.64	149.495	102.932	158.72	231.207	137.049	-0.754492	2.51909e-05	0.00146418	24	AAGGTTGGCACCGAACCACTATAA	novel
novel-m0007-5p	557	449	405	360	728	244	99.4806	89.7328	97.4966	122.872	169.92	120.647	95.57	137.813	0.528083	0.592123	0.913225	24	AAGACTGTCCCAGGATGAGCTCCT	novel
novel-m0008-5p	462	436	338	1767	2307	2102	82.5136	87.1347	81.3675	603.098	538.468	1039.35	83.6719	726.971	3.11908	1.49637e-19	1.88243e-16	23	CCGGAAGCCGGGTTGCGGTGCCC	novel
novel-m0009-3p	331	389	238	250	292	252	59.1169	77.7418	57.2943	85.328	68.1546	124.603	64.7177	92.6952	0.518335	0.757481	1	24	ATGAATCAACGTGTCGTAGGCAGT	novel
novel-m0010-5p	114	57	126	161	207	76	20.3605	11.3915	30.3323	54.9512	48.3151	37.5787	20.6948	46.9483	1.18181	0.0614636	0.380893	21	GTTCCCTCCATCCACTTCAGT	novel
novel-m0011-5p	221	243	162	331	342	168	39.4708	48.5636	38.9986	112.974	79.8249	83.0686	42.3443	91.9559	1.11877	0.0181371	0.195994	24	AGGACATTATTACCTGGCAGGGAG	novel
novel-m0012-5p	285	282	223	97	114	73	50.9012	56.3578	53.6833	33.1073	26.6083	36.0953	53.6474	31.937	-0.748282	7.99327e-05	0.0035678	21	TTGGCACCGAACCACTATAAA	novel
novel-m0013-3p	202	204	94	138	165	129	36.0774	40.7695	22.6288	47.1011	38.512	63.7848	33.1586	49.7993	0.586744	0.582011	0.908615	24	AAGAGAAACTCCGATGTGTACAGT	novel
novel-m0014-5p	175	136	97	126	131	97	31.2551	27.1796	23.351	43.0053	30.5762	47.9622	27.2619	40.5146	0.571555	0.614085	0.921861	24	AGAGAACAACTAGCACTGAGCATG	novel
novel-m0015-5p	216	174	140	268	217	124	38.5778	34.774	33.7025	91.4716	50.6491	61.3126	35.6848	67.8111	0.926213	0.107912	0.486571	24	AACCCCTGAAGAGCCTGGCGACCG	novel
novel-m0016-3p	137	120	55	120	90	83	24.4683	23.982	13.2403	40.9574	21.0065	41.0399	20.5635	34.3346	0.739575	0.375977	0.835372	24	ATGGTATCCTGAATGATCTCGAGG	novel
novel-m0017-3p	214	188	158	61	148	94	38.2206	37.5719	38.0357	20.82	34.5441	46.4789	37.9427	33.9477	-0.160511	0.0907946	0.444434	24	AAGAGAATCGTTAGTGGTGACTAT	novel
novel-m0018-3p	91	83	62	93	135	66	16.2527	16.5876	14.9254	31.742	31.5098	32.6341	15.9219	31.962	1.00534	0.0453687	0.326136	24	ATCTAGGGCGTGGAGAAGACCAGA	novel
novel-m0019-3p	147	110	88	135	182	77	26.2543	21.9835	21.1844	46.0771	42.4799	38.0731	23.1407	42.21	0.867151	0.129777	0.535276	24	AGGAGAAGCGGCTTTTGGTGATGC	novel
novel-m0020-5p	48	47	51	42	166	96	8.5728	9.393	12.2773	14.3351	38.7454	47.4678	10.081	33.5161	1.73321	0.00287613	0.0556642	18	CCCCTACCTGGCGCGCCA	novel
novel-m0021-5p	119	146	92	85	105	76	21.2535	29.1781	22.1474	29.0115	24.5076	37.5787	24.193	30.3659	0.327864	0.787422	1	24	AGAGGGCACATACAACACATCTGT	novel
novel-m0022-5p	96	58	75	108	136	35	17.1457	11.5913	18.0549	36.8617	31.7432	17.306	15.5973	28.637	0.876582	0.205587	0.654665	21	TGTTGGCCCGGTTCACTCAGA	novel
novel-m0023-3p	272	270	177	80	94	77	48.5794	53.9596	42.6096	27.305	21.9402	38.0731	48.3829	29.1061	-0.733175	7.66002e-05	0.0035678	24	ACATTGCACCCAACATGTAGTACC	novel
novel-m0024-5p	82	75	69	37	81	52	14.6453	14.9888	16.6105	12.6285	18.9059	25.7117	15.4149	19.082	0.307892	0.779954	1	21	TATCAGTTGGCCATATGAGTA	novel
novel-m0025-5p	93	71	69	127	101	95	16.6099	14.1894	16.6105	43.3466	23.574	46.9733	15.8033	37.9646	1.26443	0.0117523	0.145395	24	AGGTTTGGCTTAGCTTCTGATGGC	novel
novel-m0026-5p	93	71	69	127	101	95	16.6099	14.1894	16.6105	43.3466	23.574	46.9733	15.8033	37.9646	1.26443	0.0118399	0.145395	24	AGGTTTGGCTTAGCTTCTGATGGC	novel
novel-m0027-5p	108	111	68	72	141	71	19.2889	22.1834	16.3698	24.5745	32.9103	35.1064	19.2807	30.8637	0.678755	0.35177	0.814967	24	AAGGACGTGCTCATCCAACAGGGG	novel
novel-m0028-5p	99	108	75	107	137	82	17.6815	21.5838	18.0549	36.5204	31.9766	40.5454	19.1067	36.3475	0.927774	0.0769365	0.411336	24	AAGTTGGCACGAGAATCGAGGCGG	novel
novel-m0029-3p	198	186	119	200	192	127	35.363	37.1722	28.6471	68.2624	44.814	62.7959	33.7274	58.6241	0.797571	0.184525	0.639484	24	AAAGCGTCGACTATGCAAGAGTGG	novel
novel-m0030-3p	198	186	119	200	192	127	35.363	37.1722	28.6471	68.2624	44.814	62.7959	33.7274	58.6241	0.797571	0.185132	0.639824	24	AAAGCGTCGACTATGCAAGAGTGG	novel
novel-m0031-5p	64	92	48	36	48	34	11.4304	18.3862	11.5552	12.2872	11.2035	16.8115	13.7906	13.4341	-0.0377891	0.215744	0.670137	24	AGCACTCGTGAGGATTCGATCAGA	novel
novel-m0032-5p	89	88	65	27	53	45	15.8955	17.5868	15.6476	9.2154	12.3705	22.2505	16.3766	14.6121	-0.164472	0.0858921	0.432209	24	ACTTCCGGCTGTAATGTATTCGGC	novel
novel-m0033-3p	107	73	60	26	37	43	19.1103	14.5891	14.4439	8.8741	8.636	21.2616	16.0478	12.9239	-0.312331	0.0316124	0.274956	24	ATAAGCGTCGCTAATGACTTAACT	novel
novel-m0034-3p	107	73	60	26	37	43	19.1103	14.5891	14.4439	8.8741	8.636	21.2616	16.0478	12.9239	-0.312331	0.0316921	0.274956	24	ATAAGCGTCGCTAATGACTTAACT	novel
novel-m0035-3p	114	101	87	61	72	50	20.3605	20.1849	20.9437	20.82	16.8052	24.7228	20.4964	20.7827	0.0200126	0.199456	0.651222	21	TGCTCGAGACACATGACTGGT	novel
novel-m0036-5p	66	66	19	63	81	47	11.7877	13.1901	4.5739	21.5027	18.9059	23.2394	9.85057	21.216	1.10687	0.0651657	0.387088	24	AAATGAAGTCGGCAAGTGGTTTGC	novel
novel-m0037-5p	90	154	101	11	2	2	16.0741	30.7769	24.314	3.7544	0.4668	0.9889	23.7217	1.7367	-3.77178	2.07616e-14	1.3059e-11	21	TCCTATGTTGAAATTATGACT	novel
novel-m0038-5p	33	33	48	24	40	28	5.8938	6.5951	11.5552	8.1915	9.3362	13.8448	8.0147	10.4575	0.383818	0.944906	1	21	TTTGCGCGAATCCACCGTTGG	novel
novel-m0039-5p	81	77	55	24	41	45	14.4667	15.3885	13.2403	8.1915	9.5697	22.2505	14.3652	13.3372	-0.107115	0.116188	0.503987	24	AATCGATGTGAGACTATTGGTGCC	novel
novel-m0040-3p	114	78	58	37	26	28	20.3605	15.5883	13.9625	12.6285	6.0686	13.8448	16.6371	10.8473	-0.617068	0.00366134	0.0648727	24	AAGCAGAGTACTGACTTGAGCATC	novel
novel-m0041-5p	71	47	44	60	47	50	12.6807	9.393	10.5922	20.4787	10.9701	24.7228	10.8886	18.7239	0.782056	0.368358	0.829	24	AGGTAAGCGTAAGATGTGGGAGGT	novel
novel-m0042-5p	44	49	32	40	82	47	7.8584	9.7927	7.7034	13.6525	19.1393	23.2394	8.4515	18.6771	1.14399	0.0329214	0.281475	24	AGGATACCTTTGGCACACCCGATG	novel
novel-m0043-5p	83	68	45	29	39	58	14.8239	13.5898	10.833	9.8981	9.1028	28.6785	13.0822	15.8931	0.280795	0.573792	0.903569	24	ATCAGCATCGACCGTCAAAAGGGC	novel
novel-m0044-5p	83	68	45	29	39	58	14.8239	13.5898	10.833	9.8981	9.1028	28.6785	13.0822	15.8931	0.280795	0.573888	0.903569	24	ATCAGCATCGACCGTCAAAAGGGC	novel
novel-m0045-5p	26	75	35	42	32	27	4.6436	14.9888	8.4256	14.3351	7.469	13.3503	9.35267	11.7181	0.325293	0.887621	1	24	TCGCTTGGTGCAGGTCGGGAACGG	novel
novel-m0046-3p	60	38	47	52	54	18	10.716	7.5943	11.3144	17.7482	12.6039	8.9002	9.8749	13.0841	0.405977	0.916585	1	24	AAATGCACCGTCCCATCTGATTGG	novel
novel-m0047-3p	148	99	101	64	79	44	26.4329	19.7852	24.314	21.844	18.4391	21.7561	23.5107	20.6797	-0.1851	0.0778204	0.411336	22	TTTCCAGAGACGCACCGTGATC	novel
novel-m0048-3p	41	66	48	45	35	52	7.3226	13.1901	11.5552	15.359	8.1692	25.7117	10.6893	16.4133	0.618698	0.760486	1	24	ACATGATCGAAATGATTGAGCGCC	novel
novel-m0049-5p	100	108	83	106	111	56	17.8601	21.5838	19.9808	36.1791	25.9081	27.6895	19.8082	29.9256	0.595278	0.512157	0.889294	24	ATAAGCCATGACGGGATCCTTGAC	novel
novel-m0050-5p	100	108	83	106	111	56	17.8601	21.5838	19.9808	36.1791	25.9081	27.6895	19.8082	29.9256	0.595278	0.512328	0.889294	24	ATAAGCCATGACGGGATCCTTGAC	novel
novel-m0051-5p	55	48	19	32	50	37	9.823	9.5928	4.5739	10.922	11.6703	18.2949	7.99657	13.6291	0.769234	0.362814	0.82455	24	AAACGAAGTCGGCAAGTGGTTTGC	novel
novel-m0052-5p	55	48	19	32	50	37	9.823	9.5928	4.5739	10.922	11.6703	18.2949	7.99657	13.6291	0.769234	0.363117	0.82455	24	AAACGAAGTCGGCAAGTGGTTTGC	novel
novel-m0053-5p	59	56	46	27	38	33	10.5374	11.1916	11.0737	9.2154	8.8694	16.3171	10.9342	11.4673	0.0686737	0.282429	0.746419	24	ATGGGCACCTAGATCAGTCTCACT	novel
novel-m0054-3p	48	51	38	29	44	23	8.5728	10.1924	9.1478	9.8981	10.2699	11.3725	9.30433	10.5135	0.176268	0.582299	0.908615	24	ATGGCCGATGCTGATCGAACTCCT	novel
novel-m0055-3p	133	211	89	35	11	16	23.7539	42.1684	21.4252	11.9459	2.5675	7.9113	29.1158	7.4749	-1.96168	5.1308e-07	7.17172e-05	21	TTCGAAAAAAAGATCCGAACC	novel
novel-m0056-3p	59	58	38	47	43	54	10.5374	11.5913	9.1478	16.0417	10.0365	26.7006	10.4255	17.5929	0.754879	0.438562	0.882412	24	AGTGTCTCGGATCGCCTTACTAGC	novel
novel-m0057-3p	35	25	17	57	44	13	6.251	4.9963	4.0924	19.4548	10.2699	6.4279	5.11323	12.0509	1.23683	0.0611982	0.380893	24	AGATCCGGCACAGCTCATAAAGGC	novel
novel-m0058-3p	72	28	31	88	106	37	12.8593	5.5958	7.4627	30.0355	24.741	18.2949	8.63927	24.3571	1.49536	0.00928798	0.122992	24	GGGCGATGATGAAGTGATATTAGT	novel
novel-m0059-5p	49	48	39	47	41	20	8.7514	9.5928	9.3886	16.0417	9.5697	9.8891	9.24427	11.8335	0.356246	1	1	22	TTGACTTCTTTGATGAACCCGG	novel
novel-m0060-5p	34	36	33	34	80	58	6.0724	7.1946	7.9442	11.6046	18.6725	28.6785	7.0704	19.6519	1.4748	0.00713514	0.0975931	25	GCCCGTCTAGCTCAGCCGGTAGAGC	novel
novel-m0061-3p	22	14	17	20	15	13	3.9292	2.7979	4.0924	6.8262	3.5011	6.4279	3.6065	5.58507	0.630975	0.688445	0.9742	21	TATGAATGTGTGTAATGGCCC	novel
novel-m0062-3p	39	42	23	28	45	27	6.9654	8.3937	5.5368	9.5567	10.5033	13.3503	6.9653	11.1368	0.677073	0.444578	0.882412	24	AGAGCCCGAATAGTCTGACATGGA	novel
novel-m0063-5p	32	36	41	17	29	16	5.7152	7.1946	9.87	5.8023	6.7688	7.9113	7.59327	6.82747	-0.15337	0.188285	0.641165	24	AGCTCACCACCGTCGGAGCTCGCC	novel
novel-m0064-3p	72	62	54	93	77	25	12.8593	12.3907	12.9995	31.742	17.9723	12.3614	12.7498	20.6919	0.698588	0.404467	0.848211	24	AAGCTCCCGATCTGATCGACTCCT	novel
novel-m0065-5p	82	68	37	114	152	113	14.6453	13.5898	8.9071	38.9096	35.4777	55.8735	12.3807	43.4203	1.81027	1.48895e-05	0.00105403	24	TGACTGGAAGACCTAGAGCTAACT	novel
novel-m0066-3p	20	27	25	8	19	12	3.572	5.396	6.0183	2.7305	4.4347	5.9335	4.99543	4.36623	-0.194221	0.194182	0.647961	21	TGGGATTTGGACTAGCTCACT	novel
novel-m0067-3p	20	27	25	8	19	12	3.572	5.396	6.0183	2.7305	4.4347	5.9335	4.99543	4.36623	-0.194221	0.193154	0.647961	21	TGGGATTTGGACTAGCTCACT	novel
novel-m0068-5p	66	50	43	20	39	27	11.7877	9.9925	10.3515	6.8262	9.1028	13.3503	10.7106	9.75977	-0.134116	0.127563	0.527877	21	TTATTCCATGTTCGTCGACTT	novel
novel-m0069-3p	35	36	24	15	19	18	6.251	7.1946	5.7776	5.1197	4.4347	8.9002	6.40773	6.15153	-0.058868	0.20093	0.651222	24	ATGCTACCGACGTTGATTGTTCTT	novel
novel-m0070-5p	73	55	53	41	57	45	13.0379	10.9918	12.7588	13.9938	13.3041	22.2505	12.2628	16.5161	0.429584	1	1	24	ATATCGGCATACCATGGTTCAGTA	novel
novel-m0071-5p	26	53	45	10	18	10	4.6436	10.5921	10.833	3.4131	4.2013	4.9446	8.68957	4.18633	-1.0536	0.00178901	0.0388031	24	AACTGACTTCGAGTCGACTCGACT	novel
novel-m0072-3p	37	25	11	26	26	15	6.6082	4.9963	2.6481	8.8741	6.0686	7.4168	4.75087	7.45317	0.649663	0.582932	0.908615	24	AGTTTCCAGTCTGATCGCGATGAC	novel
novel-m0073-3p	44	30	19	28	28	19	7.8584	5.9955	4.5739	9.5567	6.5354	9.3947	6.1426	8.4956	0.467866	0.89082	1	24	AGTTTCCAGTCTGATCGCGATGAC	novel
novel-m0074-5p	12	51	23	27	19	22	2.1432	10.1924	5.5368	9.2154	4.4347	10.878	5.95747	8.17603	0.456702	0.969994	1	24	TCGCTTGGTGCAGGTCGGGACCGG	novel
novel-m0075-5p	32	31	36	24	18	14	5.7152	6.1954	8.6664	8.1915	4.2013	6.9224	6.859	6.4384	-0.091296	0.222915	0.678999	24	ATTCTCCGATCGGACAGTCATGTC	novel
novel-m0076-3p	22	27	37	39	53	32	3.9292	5.396	8.9071	13.3112	12.3705	15.8226	6.07743	13.8348	1.18676	0.0552221	0.363714	24	AGAGGATGCCTTATGAGATGATGA	novel
novel-m0077-3p	46	41	37	20	23	11	8.2156	8.1939	8.9071	6.8262	5.3683	5.439	8.43887	5.87783	-0.521765	0.0221162	0.212383	24	ATAAGCATCGCTAGTGACTTAACT	novel
novel-m0078-3p	40	59	41	24	46	26	7.144	11.7912	9.87	8.1915	10.7367	12.8559	9.60173	10.5947	0.141976	0.516512	0.889294	24	ATGTACGGCACCTCACCTAACAGT	novel
novel-m0079-5p	32	27	10	18	34	18	5.7152	5.396	2.4073	6.1436	7.9358	8.9002	4.50617	7.65987	0.765419	0.387297	0.838588	24	ACTATGGCTCTGGCATACAATGGC	novel
novel-m0080-3p	26	18	5	37	24	22	4.6436	3.5973	1.2037	12.6285	5.6017	10.878	3.1482	9.70273	1.62386	0.0126865	0.149155	24	AGCCCGAGTCGACACTGAAATGAG	novel
novel-m0081-3p	30	30	17	8	20	15	5.358	5.9955	4.0924	2.7305	4.6681	7.4168	5.14863	4.93847	-0.0601264	0.282307	0.746419	24	AAAGTCTTGTTGGAAGTCTTCGCT	novel
novel-m0082-3p	26	15	20	20	34	12	4.6436	2.9978	4.8146	6.8262	7.9358	5.9335	4.152	6.8985	0.732476	0.392418	0.842614	24	ATAGTTGGCCATGACACCTGAGGC	novel
novel-m0083-3p	26	15	20	20	34	12	4.6436	2.9978	4.8146	6.8262	7.9358	5.9335	4.152	6.8985	0.732476	0.392652	0.842614	24	ATAGTTGGCCATGACACCTGAGGC	novel
novel-m0084-5p	13	8	7	20	34	16	2.3218	1.5988	1.6851	6.8262	7.9358	7.9113	1.86857	7.55777	2.01603	0.00029931	0.0110745	24	AGGAGAATGAGGACATGCATTGGT	novel
novel-m0085-3p	21	26	17	14	9	28	3.7506	5.1961	4.0924	4.7784	2.1007	13.8448	4.34637	6.90797	0.668451	0.880669	1	21	GTGCTATTTCTCGTTGTCAGC	novel
novel-m0086-3p	24	8	21	8	19	15	4.2864	1.5988	5.0554	2.7305	4.4347	7.4168	3.64687	4.86067	0.414497	1	1	24	AGCCACTAGCAGAGATCGTCTGAG	novel
novel-m0087-3p	24	8	21	8	19	15	4.2864	1.5988	5.0554	2.7305	4.4347	7.4168	3.64687	4.86067	0.414497	1	1	24	AGCCACTAGCAGAGATCGTCTGAG	novel
novel-m0088-3p	24	8	21	8	19	15	4.2864	1.5988	5.0554	2.7305	4.4347	7.4168	3.64687	4.86067	0.414497	1	1	24	AGCCACTAGCAGAGATCGTCTGAG	novel
novel-m0089-3p	24	8	21	8	19	15	4.2864	1.5988	5.0554	2.7305	4.4347	7.4168	3.64687	4.86067	0.414497	1	1	24	AGCCACTAGCAGAGATCGTCTGAG	novel
novel-m0090-3p	46	33	23	35	24	5	8.2156	6.5951	5.5368	11.9459	5.6017	2.4723	6.7825	6.6733	-0.0234168	0.517418	0.889294	24	AACAGGCCCTTCTACGTCGAGTGA	novel
novel-m0091-3p	26	26	23	21	30	14	4.6436	5.1961	5.5368	7.1676	7.0022	6.9224	5.1255	7.03073	0.455982	0.872462	1	24	AACCCCTGAACCGTCGGATCAAGA	novel
novel-m0092-3p	19	17	16	48	28	15	3.3934	3.3975	3.8517	16.383	6.5354	7.4168	3.54753	10.1117	1.51114	0.0169585	0.187139	24	ATGGCACGCAGTGGGACGATCCAC	novel
novel-m0093-3p	27	33	22	45	44	64	4.8222	6.5951	5.2961	15.359	10.2699	31.6452	5.57113	19.0914	1.77688	0.00128554	0.032335	25	ATATAGTTCTTTCTACCACACTAGA	novel
novel-m0094-3p	15	25	7	41	87	14	2.679	4.9963	1.6851	13.9938	20.3063	6.9224	3.12013	13.7408	2.13879	0.00058295	0.0198203	20	AGGCGGCAGGTATCCTTTTT	novel
novel-m0095-3p	17	6	8	9	15	8	3.0362	1.1991	1.9259	3.0718	3.5011	3.9556	2.05373	3.5095	0.773017	0.528206	0.889294	21	TCCTTAGGGGGATTGCAGAAG	novel
novel-m0096-5p	17	20	25	4	14	14	3.0362	3.997	6.0183	1.3652	3.2677	6.9224	4.3505	3.85177	-0.175661	0.214774	0.669159	24	AGCTGTTCATGAGCCTGATTGACT	novel
novel-m0097-5p	17	20	25	4	14	14	3.0362	3.997	6.0183	1.3652	3.2677	6.9224	4.3505	3.85177	-0.175661	0.214075	0.669159	24	AGCTGTTCATGAGCCTGATTGACT	novel
novel-m0098-5p	41	32	19	30	18	19	7.3226	6.3952	4.5739	10.2394	4.2013	9.3947	6.09723	7.94513	0.381917	0.927229	1	24	ATGATTTTAGATCTCACTGGCATG	novel
novel-m0099-3p	11	25	10	7	15	16	1.9646	4.9963	2.4073	2.3892	3.5011	7.9113	3.12273	4.60053	0.558992	0.891581	1	24	ACGGGATGCAGGGTATCCACAACC	novel
novel-m0100-5p	35	38	29	19	27	20	6.251	7.5943	6.9812	6.4849	6.302	9.8891	6.94217	7.55867	0.122746	0.471058	0.889294	24	ATCAGGACCAGTGTACTCATCATA	novel
novel-m0101-3p	40	48	37	23	25	7	7.144	9.5928	8.9071	7.8502	5.8352	3.4612	8.54797	5.71553	-0.580693	0.0384962	0.300043	24	ATTCAGTTTGGATTGACCCGATTA	novel
novel-m0102-5p	40	48	37	23	25	7	7.144	9.5928	8.9071	7.8502	5.8352	3.4612	8.54797	5.71553	-0.580693	0.0386383	0.300043	24	ATTCAGTTTGGATTGACCCGATTA	novel
novel-m0103-3p	14	34	19	29	38	9	2.5004	6.7949	4.5739	9.8981	8.8694	4.4501	4.62307	7.7392	0.743334	0.373296	0.832636	24	AGAGACAAGTCGGTCCAGGGCACC	novel
novel-m0104-3p	27	12	15	17	15	11	4.8222	2.3982	3.611	5.8023	3.5011	5.439	3.61047	4.91413	0.444752	1	1	24	AGGTGGAGTTAGCAACTAGTAAGT	novel
novel-m0105-5p	22	39	21	6	4	9	3.9292	7.7942	5.0554	2.0479	0.9336	4.4501	5.59293	2.4772	-1.17489	0.000814509	0.025618	24	TTAATCTGATTTAATTGGACTCCT	novel
novel-m0106-3p	25	14	22	24	14	8	4.465	2.7979	5.2961	8.1915	3.2677	3.9556	4.18633	5.13827	0.295595	0.8656	1	24	AATGACAGTACCTCTAGGGAGAGC	novel
novel-m0107-3p	23	13	9	16	12	17	4.1078	2.5981	2.1666	5.461	2.8009	8.4058	2.9575	5.5559	0.909642	0.447924	0.883516	24	AGGATCCATGGATGTATCTGCATC	novel
novel-m0108-3p	23	13	9	16	12	17	4.1078	2.5981	2.1666	5.461	2.8009	8.4058	2.9575	5.5559	0.909642	0.447222	0.883516	24	AGGATCCATGGATGTATCTGCATC	novel
novel-m0109-3p	28	38	28	13	11	7	5.0008	7.5943	6.7405	4.4371	2.5675	3.4612	6.4452	3.4886	-0.885577	0.00365638	0.0648727	24	ATAAACGTCGCTAATGACTTAACT	novel
novel-m0110-3p	31	30	18	6	7	12	5.5366	5.9955	4.3332	2.0479	1.6338	5.9335	5.28843	3.20507	-0.722486	0.00713717	0.0975931	24	ATGGAGTAGCCTATGAATTTCACT	novel
novel-m0111-3p	38	47	57	22	30	26	6.7868	9.393	13.7217	7.5089	7.0022	12.8559	9.96717	9.12233	-0.127781	0.157616	0.581468	21	TGCGGTGATGACATATGTGAA	novel
novel-m0112-3p	11	15	11	15	23	12	1.9646	2.9978	2.6481	5.1197	5.3683	5.9335	2.53683	5.47383	1.10952	0.103363	0.474558	24	ACTCCCTGGACCGTCGGATCAAGA	novel
novel-m0113-3p	18	18	7	29	27	13	3.2148	3.5973	1.6851	9.8981	6.302	6.4279	2.8324	7.54267	1.41305	0.0191632	0.195994	24	AACCGAATTATGAACAGCCCTAGC	novel
novel-m0114-3p	29	22	16	28	31	20	5.1794	4.3967	3.8517	9.5567	7.2356	9.8891	4.47593	8.8938	0.990611	0.140867	0.558653	24	ACGAGGTCACTGTTAGAATAAGAC	novel
novel-m0115-5p	31	6	9	21	36	5	5.5366	1.1991	2.1666	7.1676	8.4026	2.4723	2.96743	6.01417	1.01915	0.256678	0.738863	24	AGGGGCGACCCTGCGGCAAGAGGA	novel
novel-m0116-3p	45	41	28	25	16	18	8.037	8.1939	6.7405	8.5328	3.7345	8.9002	7.65713	7.05583	-0.117988	0.163854	0.591738	24	AAATTCCGACTGTTACACCAAATT	novel
novel-m0117-5p	13	3	4	24	35	22	2.3218	0.5996	0.9629	8.1915	8.1692	10.878	1.29477	9.07957	2.80993	1.58233e-06	0.000180961	24	AGAGAGTGGTAGGATATATGAGTC	novel
novel-m0118-3p	21	22	22	29	23	21	3.7506	4.3967	5.2961	9.8981	5.3683	10.3836	4.48113	8.55	0.932061	0.230555	0.693871	24	AAGTACCGGCACGAGTAGAAGGGC	novel
novel-m0119-3p	50	44	58	49	68	38	8.93	8.7934	13.9625	16.7243	15.8716	18.7893	10.562	17.1284	0.697512	0.420995	0.861156	19	GGAGGGACATGGGGGCACA	novel
novel-m0120-3p	5	13	4	13	23	19	0.893	2.5981	0.9629	4.4371	5.3683	9.3947	1.48467	6.40003	2.10794	0.0013096	0.032335	19	TCAAAGGTGGCATACAGGG	novel
novel-m0121-3p	15	14	20	15	21	11	2.679	2.7979	4.8146	5.1197	4.9015	5.439	3.4305	5.1534	0.587106	0.684163	0.971419	24	AGAGAAAAGCCTGGACGGTGACCC	novel
novel-m0122-3p	25	15	17	15	46	20	4.465	2.9978	4.0924	5.1197	10.7367	9.8891	3.85173	8.58183	1.15578	0.0828705	0.422069	24	AGTCAAAAGCTTATGGTCGGAGGA	novel
novel-m0123-3p	19	37	20	16	17	10	3.3934	7.3945	4.8146	5.461	3.9679	4.9446	5.20083	4.79117	-0.118366	0.289601	0.757418	24	ATAATTCACATGTAGGCACCTATA	novel
novel-m0124-5p	21	23	4	10	5	12	3.7506	4.5966	0.9629	3.4131	1.167	5.9335	3.10337	3.50453	0.175388	0.632473	0.939375	24	ATAGGAAGATCAATCCGAACTTGG	novel
novel-m0125-3p	22	29	3	1	4	12	3.9292	5.7957	0.7222	0.3413	0.9336	5.9335	3.48237	2.4028	-0.535352	0.146756	0.568059	21	TCAGGTGGCTTTAAACACATC	novel
novel-m0126-5p	20	9	10	17	14	9	3.572	1.7987	2.4073	5.8023	3.2677	4.4501	2.59267	4.5067	0.797635	0.481184	0.889294	24	ACCGATGGTCAGGCAGTGAATACC	novel
novel-m0127-3p	18	16	19	8	13	7	3.2148	3.1976	4.5739	2.7305	3.0343	3.4612	3.6621	3.07533	-0.251928	0.189088	0.641165	24	AAGATACAACTGAAGCAGCTTAGT	novel
novel-m0128-5p	32	33	30	20	3	5	5.7152	6.5951	7.222	6.8262	0.7002	2.4723	6.51077	3.3329	-0.966049	0.0152287	0.171051	24	AGATTCCATTGGATTGACCTTACC	novel
novel-m0129-3p	25	38	23	11	8	18	4.465	7.5943	5.5368	3.7544	1.8672	8.9002	5.86537	4.8406	-0.277035	0.095176	0.453655	24	AGAGAATTCGTAGGTTGAACCCAT	novel
novel-m0130-5p	25	38	23	11	8	18	4.465	7.5943	5.5368	3.7544	1.8672	8.9002	5.86537	4.8406	-0.277035	0.0952027	0.453655	24	AGAGAATTCGTAGGTTGAACCCAT	novel
novel-m0131-3p	18	34	24	5	10	6	3.2148	6.7949	5.7776	1.7066	2.3341	2.9667	5.26243	2.3358	-1.17181	0.00218778	0.0451185	24	TTTCCAACTCAGAACACATATCGT	novel
novel-m0132-5p	14	20	15	17	21	8	2.5004	3.997	3.611	5.8023	4.9015	3.9556	3.36947	4.88647	0.536271	0.72761	0.992769	24	AACCATCCTACTGCTGAACAAAGG	novel
novel-m0133-3p	40	52	22	6	1	9	7.144	10.3922	5.2961	2.0479	0.2334	4.4501	7.61077	2.2438	-1.7621	1.49819e-05	0.00105403	24	ATGTACGGATACAATAGAATATGT	novel
novel-m0134-3p	40	52	22	6	1	9	7.144	10.3922	5.2961	2.0479	0.2334	4.4501	7.61077	2.2438	-1.7621	1.49247e-05	0.00105403	24	ATGTACGGATACAATAGAATATGT	novel
novel-m0135-3p	40	52	22	6	1	9	7.144	10.3922	5.2961	2.0479	0.2334	4.4501	7.61077	2.2438	-1.7621	1.50814e-05	0.00105403	24	ATGTACGGATACAATAGAATATGT	novel
novel-m0136-5p	36	15	6	11	7	6	6.4296	2.9978	1.4444	3.7544	1.6338	2.9667	3.62393	2.78497	-0.379896	0.175185	0.621829	24	ATTGGACCCTCATCACAGTCATGG	novel
novel-m0137-5p	29	20	25	11	16	8	5.1794	3.997	6.0183	3.7544	3.7345	3.9556	5.0649	3.81483	-0.408914	0.0774544	0.411336	24	AACCACCGTCGTAGGATTGACCTA	novel
novel-m0138-3p	29	20	25	11	16	8	5.1794	3.997	6.0183	3.7544	3.7345	3.9556	5.0649	3.81483	-0.408914	0.077552	0.411336	24	AACCACCGTCGTAGGATTGACCTA	novel
novel-m0139-3p	15	24	14	8	16	20	2.679	4.7964	3.3703	2.7305	3.7345	9.8891	3.61523	5.45137	0.592529	0.898573	1	24	ACCAGATCTCCAGGACGGAAGACC	novel
novel-m0140-3p	7	20	17	6	21	13	1.2502	3.997	4.0924	2.0479	4.9015	6.4279	3.1132	4.4591	0.518354	0.850593	1	24	ATGGTACCTGACGTTCGGATAGAT	novel
novel-m0141-3p	33	17	13	21	27	13	5.8938	3.3975	3.1295	7.1676	6.302	6.4279	4.14027	6.6325	0.679829	0.501617	0.889294	24	AAGGGGCAATGAGAACCAATTGAT	novel
novel-m0142-3p	17	25	13	4	21	8	3.0362	4.9963	3.1295	1.3652	4.9015	3.9556	3.72067	3.40743	-0.126876	0.417534	0.855468	24	AGAATGAGGGATCGTAATTTGATT	novel
novel-m0143-3p	35	29	18	5	7	4	6.251	5.7957	4.3332	1.7066	1.6338	1.9778	5.45997	1.77273	-1.62292	2.9135e-05	0.00146607	24	ATCGCCTGAGAATTTCGATCGACC	novel
novel-m0144-5p	35	29	18	5	7	4	6.251	5.7957	4.3332	1.7066	1.6338	1.9778	5.45997	1.77273	-1.62292	2.84847e-05	0.00146607	24	ATCGCCTGAGAATTTCGATCGACC	novel
novel-m0145-3p	21	17	22	12	9	15	3.7506	3.3975	5.2961	4.0957	2.1007	7.4168	4.14807	4.53773	0.129533	0.463492	0.889294	24	AAACGGGCTGCTAAAATACTGGCC	novel
novel-m0146-5p	21	17	22	12	9	15	3.7506	3.3975	5.2961	4.0957	2.1007	7.4168	4.14807	4.53773	0.129533	0.463528	0.889294	24	AAACGGGCTGCTAAAATACTGGCC	novel
novel-m0147-3p	23	20	9	13	12	15	4.1078	3.997	2.1666	4.4371	2.8009	7.4168	3.4238	4.88493	0.51274	1	1	24	ACTAGTATTGTAGGGCATGGCATC	novel
novel-m0148-3p	28	21	10	10	20	8	5.0008	4.1969	2.4073	3.4131	4.6681	3.9556	3.86833	4.01227	0.0527054	0.534965	0.889294	24	AAGGCACCAACAGAGAGCAGAAGT	novel
novel-m0149-3p	14	17	7	26	24	7	2.5004	3.3975	1.6851	8.8741	5.6017	3.4612	2.52767	5.979	1.2421	0.0663605	0.391932	24	ACTCGGACCGGCCCACTTCACAGG	novel
novel-m0150-3p	17	19	21	4	16	12	3.0362	3.7972	5.0554	1.3652	3.7345	5.9335	3.96293	3.67773	-0.107752	0.313223	0.769474	21	TCCGCTGTCGTGACTCGTCAG	novel
novel-m0151-5p	55	37	18	47	52	27	9.823	7.3945	4.3332	16.0417	12.1371	13.3503	7.18357	13.843	0.946388	0.14978	0.573239	24	AGAGAAATTGGATGTACGAGGGTT	novel
novel-m0152-3p	23	16	8	17	3	3	4.1078	3.1976	1.9259	5.8023	0.7002	1.4834	3.0771	2.66197	-0.209079	0.377843	0.835372	24	AGGACATCTCATGTCACTTGGAGC	novel
novel-m0153-3p	33	28	27	20	48	24	5.8938	5.5958	6.4998	6.8262	11.2035	11.8669	5.99647	9.96553	0.732834	0.382516	0.836141	21	CGAGAGGCCACAGGAAACTAA	novel
novel-m0154-3p	33	28	27	20	48	24	5.8938	5.5958	6.4998	6.8262	11.2035	11.8669	5.99647	9.96553	0.732834	0.382843	0.836141	21	CGAGAGGCCACAGGAAACTAA	novel
novel-m0155-3p	33	28	27	20	48	24	5.8938	5.5958	6.4998	6.8262	11.2035	11.8669	5.99647	9.96553	0.732834	0.382365	0.836141	21	CGAGAGGCCACAGGAAACTAA	novel
novel-m0156-3p	18	13	12	5	23	14	3.2148	2.5981	2.8888	1.7066	5.3683	6.9224	2.90057	4.66577	0.685779	0.634893	0.939641	24	AGCCACTAGCAGAGATCGTCTGGG	novel
novel-m0157-3p	13	10	7	11	25	11	2.3218	1.9985	1.6851	3.7544	5.8352	5.439	2.0018	5.00953	1.32338	0.0497996	0.346121	24	AGAACAGGGCTGCAGAATGAACCC	novel
novel-m0158-3p	22	40	18	7	6	2	3.9292	7.994	4.3332	2.3892	1.4004	0.9889	5.4188	1.59283	-1.76638	0.000111898	0.00439899	24	AATATGGCCCATGAAATTATGACA	novel
novel-m0159-5p	18	18	10	21	16	7	3.2148	3.5973	2.4073	7.1676	3.7345	3.4612	3.07313	4.78777	0.639642	0.5765	0.904973	24	AACATCAATGCAGGACCTGGGGCC	novel
novel-m0160-5p	17	13	10	12	14	10	3.0362	2.5981	2.4073	4.0957	3.2677	4.9446	2.68053	4.10267	0.614042	0.72449	0.992384	24	ATGGACCACGCAGTTGCCTTTGTG	novel
novel-m0161-3p	6	11	8	8	12	16	1.0716	2.1984	1.9259	2.7305	2.8009	7.9113	1.73197	4.4809	1.37138	0.113675	0.502791	18	GCCTCTCTCACCCCACCA	novel
novel-m0162-3p	28	24	16	26	26	4	5.0008	4.7964	3.8517	8.8741	6.0686	1.9778	4.54963	5.64017	0.309988	1	1	24	AACCGACCTACAGACATTAAATGC	novel
novel-m0163-5p	27	31	20	4	20	19	4.8222	6.1954	4.8146	1.3652	4.6681	9.3947	5.2774	5.14267	-0.0373107	0.303507	0.761929	24	AGAGATTATCCAGGACGAATGATC	novel
novel-m0164-3p	23	30	13	27	26	17	4.1078	5.9955	3.1295	9.2154	6.0686	8.4058	4.41093	7.8966	0.840148	0.285582	0.751595	24	ACCGGAAACATACAAGAGAGCCTA	novel
novel-m0165-5p	20	16	13	12	18	3	3.572	3.1976	3.1295	4.0957	4.2013	1.4834	3.2997	3.26013	-0.0174039	0.605404	0.918695	24	AGTCAGCAATCGGAGACTCGTCCT	novel
novel-m0166-5p	14	13	13	29	29	7	2.5004	2.5981	3.1295	9.8981	6.7688	3.4612	2.74267	6.70937	1.2906	0.0606215	0.379412	24	AACACCCACGCGGTCCACAGGCCC	novel
novel-m0167-5p	7	10	17	21	23	2	1.2502	1.9985	4.0924	7.1676	5.3683	0.9889	2.44703	4.50827	0.881539	0.38584	0.838319	24	AGGATGAGCTTCTGGCCGGCTGTC	novel
novel-m0168-5p	23	8	13	15	8	3	4.1078	1.5988	3.1295	5.1197	1.8672	1.4834	2.94537	2.82343	-0.0609967	0.516148	0.889294	24	ATTACCACTGTCTGGCAATGCACC	novel
novel-m0169-3p	19	9	4	19	19	17	3.3934	1.7987	0.9629	6.4849	4.4347	8.4058	2.05167	6.4418	1.65067	0.0185148	0.195994	24	AACGGTCGATGGCTGTTCCGCACC	novel
novel-m0170-3p	13	7	9	18	28	17	2.3218	1.399	2.1666	6.1436	6.5354	8.4058	1.96247	7.02827	1.8405	0.00129161	0.032335	21	TATGAGATTCGGGCCAAGCCA	novel
novel-m0171-5p	16	19	12	10	4	11	2.8576	3.7972	2.8888	3.4131	0.9336	5.439	3.1812	3.2619	0.0361415	0.36903	0.829	24	AAGTTTTCGGTTTGCCTTTGGATG	novel
novel-m0172-5p	16	17	10	2	16	10	2.8576	3.3975	2.4073	0.6826	3.7345	4.9446	2.88747	3.12057	0.112004	0.649018	0.950483	24	ACCGAGGTGGTAGTCCAGTTGGAA	novel
novel-m0173-3p	20	6	13	10	15	7	3.572	1.1991	3.1295	3.4131	3.5011	3.4612	2.63353	3.45847	0.393133	1	1	24	ACGAGACTGGCCGGCGACAAAAGG	novel
novel-m0174-5p	14	4	14	16	18	9	2.5004	0.7994	3.3703	5.461	4.2013	4.4501	2.22337	4.70413	1.08118	0.217218	0.671402	24	ACTTTTACTTTTCGGAGACGCGCC	novel
novel-m0175-3p	20	24	8	14	5	4	3.572	4.7964	1.9259	4.7784	1.167	1.9778	3.43143	2.64107	-0.377691	0.183169	0.6383	24	ATCCATTGACTGTATCCCTAGTTT	novel
novel-m0176-3p	21	8	24	9	26	16	3.7506	1.5988	5.7776	3.0718	6.0686	7.9113	3.709	5.6839	0.615851	0.750353	1	24	AGAGACGAATGGCTATAGGCTACT	novel
novel-m0177-5p	11	26	12	8	7	10	1.9646	5.1961	2.8888	2.7305	1.6338	4.9446	3.34983	3.10297	-0.110441	0.304825	0.762365	24	AGGGACGACTCTATGTTGCTGACT	novel
novel-m0178-5p	11	10	12	9	16	3	1.9646	1.9985	2.8888	3.0718	3.7345	1.4834	2.28397	2.76323	0.274816	1	1	24	ACGAGTGTCGGGGGGAAGACCGTC	novel
novel-m0179-3p	15	10	12	6	11	9	2.679	1.9985	2.8888	2.0479	2.5675	4.4501	2.5221	3.02183	0.260799	0.77575	1	21	TTCTAGAGACGCACCGTGATC	novel
novel-m0180-3p	14	23	8	3	14	4	2.5004	4.5966	1.9259	1.0239	3.2677	1.9778	3.00763	2.0898	-0.525264	0.182867	0.6383	24	AGAGGCCAGTATGATACACTTGAC	novel
novel-m0181-5p	14	21	16	5	30	5	2.5004	4.1969	3.8517	1.7066	7.0022	2.4723	3.51633	3.72703	0.0839559	0.819694	1	24	AAAGGACTTCCAATGGCTCGCTAT	novel
novel-m0182-3p	6	8	7	14	14	6	1.0716	1.5988	1.6851	4.7784	3.2677	2.9667	1.45183	3.67093	1.33827	0.0929649	0.451544	24	AGAGGCTAGGGCGCTGAGAGAGAA	novel
novel-m0183-3p	11	13	11	10	2	0	1.9646	2.5981	2.6481	3.4131	0.4668	0.01	2.4036	1.29663	-0.890426	0.154691	0.581468	21	TTTCAGCATCGGTAACCCTAC	novel
novel-m0184-5p	10	13	7	12	11	9	1.786	2.5981	1.6851	4.0957	2.5675	4.4501	2.02307	3.70443	0.872709	0.377684	0.835372	24	AGAGAACATCGGTACTGAGGGTGA	novel
novel-m0185-3p	24	20	13	1	13	10	4.2864	3.997	3.1295	0.3413	3.0343	4.9446	3.8043	2.7734	-0.455975	0.123862	0.524915	24	AGTCCATGCATCGTGTGTAGATCG	novel
novel-m0186-5p	16	23	10	6	8	10	2.8576	4.5966	2.4073	2.0479	1.8672	4.9446	3.28717	2.95323	-0.154549	0.233802	0.698629	24	ATGACCTGAGAGTTTGACATGTGT	novel
novel-m0187-5p	15	10	12	10	13	12	2.679	1.9985	2.8888	3.4131	3.0343	5.9335	2.5221	4.12697	0.710456	0.658928	0.958303	24	AGAATAGAGATTGCGGCCGTAGTC	novel
novel-m0188-5p	13	11	6	9	10	6	2.3218	2.1984	1.4444	3.0718	2.3341	2.9667	1.9882	2.79087	0.48925	0.915805	1	24	AGAGGCTTCTGGACAGCGGACAGC	novel
novel-m0189-5p	39	34	16	11	19	10	6.9654	6.7949	3.8517	3.7544	4.4347	4.9446	5.87067	4.3779	-0.423285	0.0630165	0.386706	24	AAGAGAAGCGGATAAGAAATTGTC	novel
novel-m0190-3p	13	13	6	15	23	6	2.3218	2.5981	1.4444	5.1197	5.3683	2.9667	2.12143	4.4849	1.08004	0.1363	0.54957	24	ACTTTCTGTCTGGCTAAATGAGGC	novel
novel-m0191-3p	9	7	9	23	13	2	1.6074	1.399	2.1666	7.8502	3.0343	0.9889	1.72433	3.9578	1.19866	0.203787	0.652325	24	ATGAGTTGGCAAAAATAAAAAAGG	novel
novel-m0192-5p	16	9	7	10	13	1	2.8576	1.7987	1.6851	3.4131	3.0343	0.4945	2.1138	2.31397	0.130529	0.863528	1	24	ACCGAAGATCATTGGCATATCAGA	novel
novel-m0193-3p	29	22	5	10	12	30	5.1794	4.3967	1.2037	3.4131	2.8009	14.8337	3.59327	7.0159	0.965332	0.515539	0.889294	24	ATGAAACTATGAGCTGATTGGCAC	novel
novel-m0194-3p	25	21	5	10	9	24	4.465	4.1969	1.2037	3.4131	2.1007	11.8669	3.28853	5.79357	0.817007	0.665007	0.961073	24	ATGAAACTATGAGCTGATTGGCAC	novel
novel-m0195-3p	9	13	10	13	10	10	1.6074	2.5981	2.4073	4.4371	2.3341	4.9446	2.20427	3.90527	0.825122	0.45814	0.889294	24	AACGGCTAGTTAGGGCATAACAGC	novel
novel-m0196-3p	16	16	11	9	11	4	2.8576	3.1976	2.6481	3.0718	2.5675	1.9778	2.9011	2.53903	-0.192321	0.296427	0.761031	24	ACAAAATCCGACGACTCTGGTCGC	novel
novel-m0197-3p	16	16	11	9	11	4	2.8576	3.1976	2.6481	3.0718	2.5675	1.9778	2.9011	2.53903	-0.192321	0.295965	0.761031	24	ACAAAATCCGACGACTCTGGTCGC	novel
novel-m0198-3p	9	8	7	6	20	8	1.6074	1.5988	1.6851	2.0479	4.6681	3.9556	1.63043	3.5572	1.12549	0.190711	0.64493	24	AGGGAGAACGCCGTGAATGATGGA	novel
novel-m0199-3p	34	25	16	18	39	15	6.0724	4.9963	3.8517	6.1436	9.1028	7.4168	4.97347	7.5544	0.603065	0.558661	0.889777	24	AGAAGACTGTTCCAGGCTGATCCC	novel
novel-m0200-3p	34	25	16	18	39	15	6.0724	4.9963	3.8517	6.1436	9.1028	7.4168	4.97347	7.5544	0.603065	0.558491	0.889777	24	AGAAGACTGTTCCAGGCTGATCCC	novel
novel-m0201-3p	34	25	16	18	39	15	6.0724	4.9963	3.8517	6.1436	9.1028	7.4168	4.97347	7.5544	0.603065	0.558412	0.889777	24	AGAAGACTGTTCCAGGCTGATCCC	novel
novel-m0202-5p	13	17	7	10	9	2	2.3218	3.3975	1.6851	3.4131	2.1007	0.9889	2.46813	2.16757	-0.187344	0.45872	0.889294	24	ATATCCACGGACGGAAGAGGGCCG	novel
novel-m0203-3p	6	10	8	1	8	4	1.0716	1.9985	1.9259	0.3413	1.8672	1.9778	1.66533	1.39543	-0.255098	0.382394	0.836141	24	AACAGTCGTGGTGGAAGCAATGGC	novel
novel-m0204-5p	10	10	15	2	5	7	1.786	1.9985	3.611	0.6826	1.167	3.4612	2.46517	1.77027	-0.477718	0.132184	0.54	24	AAGGCCATTCGAGTCGACTCGAGC	novel
novel-m0205-3p	15	16	19	6	20	10	2.679	3.1976	4.5739	2.0479	4.6681	4.9446	3.4835	3.88687	0.15807	0.724409	0.992384	19	GGTTGGTCGGATTACATTT	novel
novel-m0206-5p	24	30	12	7	12	11	4.2864	5.9955	2.8888	2.3892	2.8009	5.439	4.39023	3.54303	-0.309313	0.115573	0.503987	24	AAATGATCACGTTCGGTGCGAATG	novel
novel-m0207-5p	21	14	12	7	24	3	3.7506	2.7979	2.8888	2.3892	5.6017	1.4834	3.14577	3.1581	0.00564519	0.737423	0.99481	24	AGGGATCACTGGTAGAATGTCAGT	novel
novel-m0208-3p	20	21	16	5	21	14	3.572	4.1969	3.8517	1.7066	4.9015	6.9224	3.87353	4.51017	0.219531	0.743443	0.99707	24	ATTGAGAAGAGACTGTCGGATGTC	novel
novel-m0209-5p	27	19	16	14	26	8	4.8222	3.7972	3.8517	4.7784	6.0686	3.9556	4.15703	4.9342	0.247262	0.950497	1	24	AGATGAAAGCGATCAAGGAGTGGC	novel
novel-m0210-5p	17	16	15	12	40	6	3.0362	3.1976	3.611	4.0957	9.3362	2.9667	3.2816	5.4662	0.736139	0.397303	0.847683	24	AAACGAGCTGTGCCAGGAATGACC	novel
novel-m0211-5p	11	17	13	29	31	9	1.9646	3.3975	3.1295	9.8981	7.2356	4.4501	2.83053	7.1946	1.34584	0.0309765	0.272507	24	AAGGTCTAAGCGACCACGGGCACC	novel
novel-m0212-5p	12	18	7	10	10	5	2.1432	3.5973	1.6851	3.4131	2.3341	2.4723	2.4752	2.73983	0.146543	0.777121	1	24	AGTGTGCCAGCTAAAGAATTCAGC	novel
novel-m0213-5p	11	12	9	18	1	2	1.9646	2.3982	2.1666	6.1436	0.2334	0.9889	2.17647	2.4553	0.173911	0.832587	1	24	ATGACATCCTGTAACGTATTATGA	novel
novel-m0214-5p	38	32	24	4	1	9	6.7868	6.3952	5.7776	1.3652	0.2334	4.4501	6.31987	2.01623	-1.64823	2.56057e-05	0.00146418	24	AGACATCCACAGATCATCGGATCG	novel
novel-m0215-5p	10	8	5	13	18	7	1.786	1.5988	1.2037	4.4371	4.2013	3.4612	1.5295	4.0332	1.39886	0.0538123	0.361443	24	AAAGAGAACAATCAGGGCTAGGAT	novel
novel-m0216-5p	13	11	5	11	13	14	2.3218	2.1984	1.2037	3.7544	3.0343	6.9224	1.90797	4.57037	1.26027	0.126056	0.525096	24	AAGAGGGACTCACGCTTATAAGGA	novel
novel-m0217-5p	13	12	13	13	21	14	2.3218	2.3982	3.1295	4.4371	4.9015	6.9224	2.6165	5.42033	1.05074	0.15994	0.584898	22	CACAAGGACGTTGTGGTGCCCG	novel
novel-m0218-3p	9	21	3	14	9	1	1.6074	4.1969	0.7222	4.7784	2.1007	0.4945	2.1755	2.45787	0.17606	0.942806	1	24	AGAATCCGACGGACGAGTCCCAGT	novel
novel-m0219-3p	9	21	3	14	9	1	1.6074	4.1969	0.7222	4.7784	2.1007	0.4945	2.1755	2.45787	0.17606	0.942783	1	24	AGAATCCGACGGACGAGTCCCAGT	novel
novel-m0220-3p	20	25	16	18	28	15	3.572	4.9963	3.8517	6.1436	6.5354	7.4168	4.14	6.6986	0.694229	0.473134	0.889294	24	AGAGAAGGGGCGTGGCTCTTTGTG	novel
novel-m0221-5p	14	12	6	4	10	4	2.5004	2.3982	1.4444	1.3652	2.3341	1.9778	2.11433	1.89237	-0.160011	0.443928	0.882412	24	AGAGGGCCGTCGGAGGTCGTCCGA	novel
novel-m0222-5p	18	23	19	8	15	17	3.2148	4.5966	4.5739	2.7305	3.5011	8.4058	4.12843	4.87913	0.241031	0.598084	0.913617	24	AGATTGAGAATAGCCGACTGTTGG	novel
novel-m0223-5p	14	7	8	9	16	4	2.5004	1.399	1.9259	3.0718	3.7345	1.9778	1.94177	2.92803	0.592562	0.643746	0.946065	24	AGTACTTCCGATGGTCGAGGCCCT	novel
novel-m0224-3p	17	22	23	3	4	9	3.0362	4.3967	5.5368	1.0239	0.9336	4.4501	4.32323	2.13587	-1.01729	0.00465847	0.0751328	24	AGTCCAGGATGTCATAATATGATC	novel
novel-m0225-3p	20	17	13	2	8	1	3.572	3.3975	3.1295	0.6826	1.8672	0.4945	3.36633	1.01477	-1.73003	0.00210533	0.0441417	24	ACTGATTGTTCAATCCCTGAAACC	novel
novel-m0226-5p	4	5	8	9	15	7	0.7144	0.9993	1.9259	3.0718	3.5011	3.4612	1.2132	3.3447	1.46306	0.0746082	0.40903	24	AAAGGGCCATCTAGAGAATGTAGT	novel
novel-m0227-3p	16	7	4	12	7	1	2.8576	1.399	0.9629	4.0957	1.6338	0.4945	1.73983	2.07467	0.25393	1	1	24	ACCGCATGTGGCAGTAGATCCCCA	novel
novel-m0228-3p	7	15	7	5	14	10	1.2502	2.9978	1.6851	1.7066	3.2677	4.9446	1.9777	3.3063	0.741394	0.581625	0.908615	24	AGGATGTTATAATATGGCACGAGA	novel
novel-m0229-3p	14	17	18	11	14	16	2.5004	3.3975	4.3332	3.7544	3.2677	7.9113	3.41037	4.9778	0.545581	0.943456	1	24	AAACCAGAATCATCGGATAGTGAC	novel
novel-m0230-5p	12	6	2	17	7	11	2.1432	1.1991	0.4815	5.8023	1.6338	5.439	1.2746	4.2917	1.7515	0.0463736	0.329593	24	ACATACTTTGAACTTGATCGGCCC	novel
novel-m0231-5p	13	31	11	4	0	9	2.3218	6.1954	2.6481	1.3652	0.01	4.4501	3.72177	1.94177	-0.938618	0.0297686	0.265595	24	ATTTGGCATGTAGCTGTAGCTGTA	novel
novel-m0232-3p	22	8	4	15	16	2	3.9292	1.5988	0.9629	5.1197	3.7345	0.9889	2.16363	3.28103	0.600694	0.681459	0.971045	24	AAGAAACTCATCTTGGGCTAGAGA	novel
novel-m0233-3p	16	9	11	9	9	9	2.8576	1.7987	2.6481	3.0718	2.1007	4.4501	2.4348	3.20753	0.397661	1	1	24	ACCTGAACCCAATCGGGCTGGCCC	novel
novel-m0234-5p	10	6	9	5	23	7	1.786	1.1991	2.1666	1.7066	5.3683	3.4612	1.71723	3.51203	1.03222	0.247746	0.72649	24	AGAGGACGACCGGCAATAAGCAGC	novel
novel-m0235-3p	13	12	14	4	7	7	2.3218	2.3982	3.3703	1.3652	1.6338	3.4612	2.69677	2.1534	-0.324614	0.195982	0.64979	24	ATCTGTTGTGGGCAGGCTGTGGGG	novel
novel-m0236-3p	18	15	11	26	38	21	3.2148	2.9978	2.6481	8.8741	8.8694	10.3836	2.95357	9.3757	1.66647	0.00175263	0.0388031	21	AAGGTCCCGCTGAGTTCTTAC	novel
novel-m0237-5p	10	16	18	14	19	10	1.786	3.1976	4.3332	4.7784	4.4347	4.9446	3.1056	4.71923	0.60368	0.666054	0.961073	24	AGAGAACCTGCGACGCTGAGAAGG	novel
novel-m0238-5p	15	14	10	14	9	4	2.679	2.7979	2.4073	4.7784	2.1007	1.9778	2.62807	2.9523	0.167837	0.792546	1	24	AGAGGACATAACTCCACAAGAGGC	novel
novel-m0239-5p	15	15	12	3	4	12	2.679	2.9978	2.8888	1.0239	0.9336	5.9335	2.8552	2.63033	-0.118346	0.280498	0.746419	24	AGGATATGTCGGTCGGGCAGACCT	novel
novel-m0240-5p	15	15	12	3	4	12	2.679	2.9978	2.8888	1.0239	0.9336	5.9335	2.8552	2.63033	-0.118346	0.280003	0.746419	24	AGGATATGTCGGTCGGGCAGACCT	novel
novel-m0241-5p	9	6	7	2	14	2	1.6074	1.1991	1.6851	0.6826	3.2677	0.9889	1.4972	1.6464	0.137048	1	1	24	ATTCGACTGGATCGGTGAGGCAGT	novel
novel-m0242-3p	13	17	5	0	8	10	2.3218	3.3975	1.2037	0.01	1.8672	4.9446	2.30767	2.27393	-0.0212449	0.472359	0.889294	24	AGAGGACGACTGACCTATATGGCA	novel
novel-m0243-5p	10	12	13	5	4	6	1.786	2.3982	3.1295	1.7066	0.9336	2.9667	2.4379	1.86897	-0.383398	0.130645	0.537097	24	ATTATATGTTGAGACACCAGTTGG	novel
novel-m0244-3p	14	14	17	25	18	8	2.5004	2.7979	4.0924	8.5328	4.2013	3.9556	3.13023	5.56323	0.829653	0.379528	0.836141	20	TGGAAGAAGCTCCAACACCT	novel
novel-m0245-3p	10	11	4	13	7	5	1.786	2.1984	0.9629	4.4371	1.6338	2.4723	1.6491	2.84773	0.788135	0.542721	0.889294	24	AAGGCACAAAGCTCTGAAGGGTGC	novel
novel-m0246-3p	5	6	5	15	10	6	0.893	1.1991	1.2037	5.1197	2.3341	2.9667	1.0986	3.4735	1.66072	0.0393945	0.304039	24	AATCCCTTCGTTGGCTGGCTGACC	novel
novel-m0247-3p	15	17	8	16	14	5	2.679	3.3975	1.9259	5.461	3.2677	2.4723	2.66747	3.73367	0.485123	0.873407	1	24	AGATGCTTTCTCATCGTCGTGGGG	novel
novel-m0248-3p	6	5	9	29	41	21	1.0716	0.9993	2.1666	9.8981	9.5697	10.3836	1.4125	9.95047	2.81651	3.35496e-07	5.27568e-05	21	ATATGGTAGAGGGGTGTATCC	novel
novel-m0249-3p	15	18	7	9	15	7	2.679	3.5973	1.6851	3.0718	3.5011	3.4612	2.6538	3.3447	0.333817	1	1	24	AAGGAGGACTCCGATGTGTATAGT	novel
novel-m0250-3p	2	2	0	9	6	17	0.3572	0.3997	0.01	3.0718	1.4004	8.4058	0.255633	4.29267	4.06973	8.6437e-05	0.00362459	22	TGCAAGGATCTGATGCTACGTC	novel
novel-m0251-5p	30	42	21	21	11	15	5.358	8.3937	5.0554	7.1676	2.5675	7.4168	6.26903	5.7173	-0.132909	0.187016	0.641165	24	AAACAAGCTCGAGACATGTCATAA	novel
novel-m0252-5p	13	29	11	3	2	7	2.3218	5.7957	2.6481	1.0239	0.4668	3.4612	3.58853	1.65063	-1.12037	0.0114071	0.14495	24	AAATGAATTCGTGGGTTGAACTCA	novel
novel-m0253-3p	13	29	11	3	2	7	2.3218	5.7957	2.6481	1.0239	0.4668	3.4612	3.58853	1.65063	-1.12037	0.0113812	0.14495	24	AAATGAATTCGTGGGTTGAACTCA	novel
novel-m0254-3p	17	5	2	25	10	0	3.0362	0.9993	0.4815	8.5328	2.3341	0.01	1.50567	3.62563	1.26783	0.343142	0.80536	24	AAGCGAGGAGACACGACGACGAGT	novel
novel-m0255-3p	9	11	10	4	8	2	1.6074	2.1984	2.4073	1.3652	1.8672	0.9889	2.07103	1.4071	-0.557626	0.178951	0.632361	24	ACCATAGATCCGACCTACGACAGT	novel
novel-m0256-5p	19	49	8	14	0	7	3.3934	9.7927	1.9259	4.7784	0.01	3.4612	5.03733	2.74987	-0.873299	0.0819366	0.422069	21	CACTGGAGAACCATCTGTTGA	novel
novel-m0257-5p	11	11	5	9	3	6	1.9646	2.1984	1.2037	3.0718	0.7002	2.9667	1.7889	2.24623	0.328435	0.911309	1	24	ACACGGAGCATGTAGGCGCCTACA	novel
novel-m0258-3p	14	9	9	4	9	15	2.5004	1.7987	2.1666	1.3652	2.1007	7.4168	2.15523	3.62757	0.751158	0.801964	1	24	ATTCCATCAGCAACTTGGCCTCGA	novel
novel-m0259-5p	6	5	4	12	8	4	1.0716	0.9993	0.9629	4.0957	1.8672	1.9778	1.01127	2.6469	1.38814	0.13271	0.540288	24	ATTCCTTGCTCTCGGTTGTCGGCC	novel
novel-m0260-3p	12	22	11	4	12	5	2.1432	4.3967	2.6481	1.3652	2.8009	2.4723	3.06267	2.2128	-0.468915	0.155786	0.581468	24	AATTTCAATTGTAGGTGCCTGCAT	novel
novel-m0261-5p	19	18	10	1	2	4	3.3934	3.5973	2.4073	0.3413	0.4668	1.9778	3.13267	0.928633	-1.75421	0.000517592	0.018087	24	AGTCAACTCGTCTTGGACTCGAGT	novel
novel-m0262-3p	3	8	6	4	14	5	0.5358	1.5988	1.4444	1.3652	3.2677	2.4723	1.193	2.3684	0.989319	0.304045	0.761929	24	AAGTGAAGTCAGGCTCAAAATGTC	novel
novel-m0263-5p	6	12	6	18	7	3	1.0716	2.3982	1.4444	6.1436	1.6338	1.4834	1.63807	3.08693	0.91418	0.44926	0.884458	24	AGGGACCCCAGCAAGATCAGATGC	novel
novel-m0264-3p	3	15	3	5	10	7	0.5358	2.9978	0.7222	1.7066	2.3341	3.4612	1.4186	2.50063	0.817826	0.607479	0.919625	24	AGTTCTGTGGAGCCTGTGCTGCCA	novel
novel-m0265-3p	12	11	7	10	9	3	2.1432	2.1984	1.6851	3.4131	2.1007	1.4834	2.0089	2.3324	0.215409	0.916273	1	24	ATTCATTTGGTTGATTCGTGGCTC	novel
novel-m0266-5p	10	16	11	4	7	4	1.786	3.1976	2.6481	1.3652	1.6338	1.9778	2.5439	1.65893	-0.616786	0.100043	0.466128	24	AAGCCACACTTGTAGACACGATTG	novel
novel-m0267-5p	12	11	9	14	12	8	2.1432	2.1984	2.1666	4.7784	2.8009	3.9556	2.1694	3.84497	0.825675	0.400007	0.848211	24	AGAATGTCACGGTTGCTGTAGCCA	novel
novel-m0268-5p	13	21	17	0	2	7	2.3218	4.1969	4.0924	0.01	0.4668	3.4612	3.53703	1.31267	-1.43004	0.003889	0.0670186	24	AGGACATCATGTAACATATTATGA	novel
novel-m0269-5p	15	20	11	17	22	0	2.679	3.997	2.6481	5.8023	5.1349	0.01	3.10803	3.64907	0.231526	1	1	24	AGGACCCGGGCTGACATGCAGACC	novel
novel-m0270-3p	8	4	7	2	13	9	1.4288	0.7994	1.6851	0.6826	3.0343	4.4501	1.30443	2.72233	1.06142	0.41021	0.848269	24	AAAGTGCCTCATGTCGGAAAGATG	novel
novel-m0271-5p	10	21	3	1	2	1	1.786	4.1969	0.7222	0.3413	0.4668	0.4945	2.23503	0.4342	-2.36386	0.00364066	0.0648727	24	AATCGTCTTGTTGTATCCTTCAGA	novel
novel-m0272-3p	5	5	8	5	8	11	0.893	0.9993	1.9259	1.7066	1.8672	5.439	1.27273	3.00427	1.23908	0.263981	0.73984	24	ACCGATCCAGTCGAATGTTGTGCT	novel
novel-m0273-5p	14	9	10	7	0	7	2.5004	1.7987	2.4073	2.3892	0.01	3.4612	2.23547	1.95347	-0.194539	0.305779	0.763235	24	AGGCACATCCTGGTCTAGGACATG	novel
novel-m0274-5p	10	14	8	3	9	3	1.786	2.7979	1.9259	1.0239	2.1007	1.4834	2.16993	1.536	-0.498473	0.202184	0.651222	24	ATCCACAGTCGGTAGAGGGCCGTT	novel
novel-m0275-5p	28	15	12	4	15	10	5.0008	2.9978	2.8888	1.3652	3.5011	4.9446	3.62913	3.2703	-0.150202	0.275475	0.746419	24	AGGATACACTGATGCTGATGGTAG	novel
novel-m0276-5p	28	15	12	4	15	10	5.0008	2.9978	2.8888	1.3652	3.5011	4.9446	3.62913	3.2703	-0.150202	0.275692	0.746419	24	AGGATACACTGATGCTGATGGTAG	novel
novel-m0277-5p	25	15	12	2	14	4	4.465	2.9978	2.8888	0.6826	3.2677	1.9778	3.45053	1.97603	-0.804212	0.0652327	0.387088	24	AGGATACACTGATGCTGATGGTAG	novel
novel-m0278-3p	12	11	3	6	1	4	2.1432	2.1984	0.7222	2.0479	0.2334	1.9778	1.68793	1.4197	-0.249672	0.331905	0.784842	24	ATTTATATGCAGCAACCTGAAGGT	novel
novel-m0279-5p	6	15	8	10	5	15	1.0716	2.9978	1.9259	3.4131	1.167	7.4168	1.99843	3.99897	1.00076	0.527639	0.889294	22	TGTCGCAGGAAAGGTGACACCT	novel
novel-m0280-5p	15	14	4	2	15	2	2.679	2.7979	0.9629	0.6826	3.5011	0.9889	2.1466	1.7242	-0.316126	0.487056	0.889294	24	ATCGGATCCTATCCAACAAGTGGT	novel
novel-m0281-3p	11	8	5	1	7	6	1.9646	1.5988	1.2037	0.3413	1.6338	2.9667	1.58903	1.64727	0.0519247	0.619847	0.92609	24	ATGCCAGGACAGGCTCTGCATGCC	novel
novel-m0282-5p	7	9	2	6	9	6	1.2502	1.7987	0.4815	2.0479	2.1007	2.9667	1.1768	2.37177	1.01109	0.359614	0.822721	21	TTGGCAATACCCTGTAGGTGA	novel
novel-m0283-3p	0	0	0	6	15	11	0.01	0.01	0.01	2.0479	3.5011	5.439	0.01	3.66267	8.51675	6.47522e-08	1.22969e-05	24	AAAAAAAGGGCGAAGTCGGCAACT	novel
novel-m0284-5p	8	2	3	16	10	6	1.4288	0.3997	0.7222	5.461	2.3341	2.9667	0.850233	3.58727	2.07695	0.0156165	0.173855	24	AGAATCCAGACTATTAGCAATGGC	novel
novel-m0285-5p	13	4	6	6	9	8	2.3218	0.7994	1.4444	2.0479	2.1007	3.9556	1.52187	2.7014	0.827865	0.587498	0.91131	24	AGGAGGCACCACTAGATAAGGTAG	novel
novel-m0286-3p	9	14	11	4	2	5	1.6074	2.7979	2.6481	1.3652	0.4668	2.4723	2.35113	1.43477	-0.71254	0.0468518	0.331121	24	ATTGATTGGACAGTTCGATGCACC	novel
novel-m0287-3p	3	7	7	8	10	8	0.5358	1.399	1.6851	2.7305	2.3341	3.9556	1.20663	3.00673	1.31721	0.121419	0.519542	21	CTATGAGATTTGAGCTGGGCC	novel
novel-m0288-3p	5	8	5	3	13	5	0.893	1.5988	1.2037	1.0239	3.0343	2.4723	1.23183	2.17683	0.821424	0.545047	0.889294	24	ATCCACTCCTTCGGGCAGCTTGAG	novel
novel-m0289-5p	11	15	11	25	12	1	1.9646	2.9978	2.6481	8.5328	2.8009	0.4945	2.53683	3.94273	0.636167	0.648432	0.950483	24	ATCCTGTGGCCATATTATGACATC	novel
novel-m0290-3p	9	5	3	5	10	4	1.6074	0.9993	0.7222	1.7066	2.3341	1.9778	1.10963	2.00617	0.854358	0.406306	0.848211	21	TATAGGATTCGGGCCAGCCCA	novel
novel-m0291-5p	9	5	3	5	10	4	1.6074	0.9993	0.7222	1.7066	2.3341	1.9778	1.10963	2.00617	0.854358	0.406237	0.848211	21	TATAGGATTCGGGCCAGCCCA	novel
novel-m0292-3p	5	4	2	3	6	4	0.893	0.7994	0.4815	1.0239	1.4004	1.9778	0.724633	1.46737	1.01791	0.450103	0.884734	21	TATAGGATTCGGGCCAGCCCA	novel
novel-m0293-5p	10	9	5	5	2	5	1.786	1.7987	1.2037	1.7066	0.4668	2.4723	1.59613	1.54857	-0.0436477	0.406575	0.848211	24	ATATCCGTCTGAATCCATTTTCGT	novel
novel-m0294-3p	5	6	8	8	14	2	0.893	1.1991	1.9259	2.7305	3.2677	0.9889	1.33933	2.32903	0.798216	0.456406	0.889294	24	ATGGCAACCAGGATGAATGATCAC	novel
novel-m0295-5p	7	7	3	1	8	5	1.2502	1.399	0.7222	0.3413	1.8672	2.4723	1.1238	1.56027	0.473407	1	1	24	ACCGATCCACTTTCTAGAGCTGAG	novel
novel-m0296-5p	31	25	20	11	7	10	5.5366	4.9963	4.8146	3.7544	1.6338	4.9446	5.11583	3.44427	-0.570772	0.021453	0.210843	24	AACAGGACTGTGCCTGGCATGGCC	novel
novel-m0297-5p	12	7	3	4	4	2	2.1432	1.399	0.7222	1.3652	0.9336	0.9889	1.42147	1.0959	-0.375264	0.30391	0.761929	24	ATCAGCGTCCCAGATCGTCGGATC	novel
novel-m0298-3p	11	12	1	10	9	3	1.9646	2.3982	0.2407	3.4131	2.1007	1.4834	1.5345	2.3324	0.604047	0.769072	1	24	ATGTAATGAGTAGACAAGGGCACT	novel
novel-m0299-3p	13	3	10	8	5	10	2.3218	0.5996	2.4073	2.7305	1.167	4.9446	1.77623	2.94737	0.730605	0.859116	1	24	AGAGAGACATGTGATGAGAAATTC	novel
novel-m0300-3p	3	11	0	5	6	3	0.5358	2.1984	0.01	1.7066	1.4004	1.4834	0.914733	1.53013	0.742234	0.694119	0.975494	24	ATGCGGACCCATGAGCACAAGTGC	novel
novel-m0301-3p	9	5	0	9	7	6	1.6074	0.9993	0.01	3.0718	1.6338	2.9667	0.872233	2.55743	1.55191	0.116582	0.503987	21	TGTCAAAACAAAAACTCGAAA	novel
novel-m0302-5p	11	11	8	15	6	5	1.9646	2.1984	1.9259	5.1197	1.4004	2.4723	2.02963	2.99747	0.562525	0.853987	1	24	AAACGGACCGTGCCTGGCATGATC	novel
novel-m0303-3p	5	14	5	1	8	4	0.893	2.7979	1.2037	0.3413	1.8672	1.9778	1.63153	1.39543	-0.225515	0.476101	0.889294	24	AATCCAAAGTCTGACAGTGTCCTT	novel
novel-m0304-5p	7	5	4	9	5	8	1.2502	0.9993	0.9629	3.0718	1.167	3.9556	1.0708	2.73147	1.35099	0.202407	0.651222	24	ACTTTCGGCTGCAATGTATTCAGC	novel
novel-m0305-5p	18	9	14	9	10	8	3.2148	1.7987	3.3703	3.0718	2.3341	3.9556	2.7946	3.1205	0.159135	0.594371	0.913419	24	AGAGAATACACTGATGCTGATGGT	novel
novel-m0306-5p	18	9	14	9	10	8	3.2148	1.7987	3.3703	3.0718	2.3341	3.9556	2.7946	3.1205	0.159135	0.594666	0.913419	24	AGAGAATACACTGATGCTGATGGT	novel
novel-m0307-3p	8	10	4	6	11	6	1.4288	1.9985	0.9629	2.0479	2.5675	2.9667	1.4634	2.52737	0.788311	0.541906	0.889294	24	AGCCACTAGTAGAGATCGTCTGAG	novel
novel-m0308-3p	22	11	15	8	12	11	3.9292	2.1984	3.611	2.7305	2.8009	5.439	3.2462	3.6568	0.17183	0.576938	0.904973	24	AACGGAGTCCAATGAGATCAAGAT	novel
novel-m0309-5p	15	18	9	16	24	3	2.679	3.5973	2.1666	5.461	5.6017	1.4834	2.8143	4.18203	0.571428	0.602762	0.916257	24	AAACAGACCGTGCCAGGCATGACC	novel
novel-m0310-5p	19	24	13	2	3	1	3.3934	4.7964	3.1295	0.6826	0.7002	0.4945	3.7731	0.625767	-2.59205	5.11753e-06	0.000495219	24	AACATCCTGAACCATATTATGATA	novel
novel-m0311-5p	5	10	9	8	9	4	0.893	1.9985	2.1666	2.7305	2.1007	1.9778	1.68603	2.26967	0.428847	1	1	24	AAGGACGTTGTGGTACCCATGGTC	novel
novel-m0312-5p	12	12	12	2	8	1	2.1432	2.3982	2.8888	0.6826	1.8672	0.4945	2.47673	1.01477	-1.28729	0.0337859	0.281475	24	ACTTTCGGCTGTAATGTATTCAGC	novel
novel-m0313-3p	11	9	4	5	3	3	1.9646	1.7987	0.9629	1.7066	0.7002	1.4834	1.5754	1.29673	-0.280836	0.32127	0.775734	24	AGACATCATGGACTTAAGCCGAGA	novel
novel-m0314-3p	8	8	7	6	9	7	1.4288	1.5988	1.6851	2.0479	2.1007	3.4612	1.5709	2.5366	0.691305	0.711179	0.984831	24	AGAGAATCGCATGTGGGCTTGGCA	novel
novel-m0315-3p	6	11	5	4	10	3	1.0716	2.1984	1.2037	1.3652	2.3341	1.4834	1.49123	1.72757	0.212235	1	1	24	ATGGTCCAGGATGTCATAATATGA	novel
novel-m0316-5p	11	12	5	1	4	3	1.9646	2.3982	1.2037	0.3413	0.9336	1.4834	1.8555	0.919433	-1.01299	0.0405006	0.304828	24	ATTCCCAGGACAGATAGTATAGTT	novel
novel-m0317-5p	16	23	8	13	13	12	2.8576	4.5966	1.9259	4.4371	3.0343	5.9335	3.1267	4.4683	0.515085	0.878825	1	24	AAGGAGAGTTAGATTTGCTAGGAT	novel
novel-m0318-5p	18	25	9	13	14	12	3.2148	4.9963	2.1666	4.4371	3.2677	5.9335	3.45923	4.5461	0.394177	1	1	24	AAGGAGAGTTAGATTTGCTAGGAT	novel
novel-m0319-5p	9	11	13	2	13	4	1.6074	2.1984	3.1295	0.6826	3.0343	1.9778	2.31177	1.89823	-0.284338	0.403673	0.848211	24	AATGAAAACCACATGTAGAAGATG	novel
novel-m0320-5p	16	6	3	6	8	6	2.8576	1.1991	0.7222	2.0479	1.8672	2.9667	1.59297	2.29393	0.526107	1	1	24	ATGAGTATGTCACTGATGAGAAGG	novel
novel-m0321-3p	4	2	4	7	8	1	0.7144	0.3997	0.9629	2.3892	1.8672	0.4945	0.692333	1.58363	1.1937	0.295107	0.761031	21	TGTTTGATGGCTGTTCATCCT	novel
novel-m0322-3p	4	2	4	7	8	1	0.7144	0.3997	0.9629	2.3892	1.8672	0.4945	0.692333	1.58363	1.1937	0.295614	0.761031	21	TGTTTGATGGCTGTTCATCCT	novel
novel-m0323-5p	13	12	8	5	11	9	2.3218	2.3982	1.9259	1.7066	2.5675	4.4501	2.2153	2.90807	0.392558	1	1	24	ACAACGACGCGGTCGTAGTTTCCT	novel
novel-m0324-3p	8	5	4	12	7	7	1.4288	0.9993	0.9629	4.0957	1.6338	3.4612	1.13033	3.06357	1.43846	0.125286	0.524915	24	AGAATTCTGTAGCTTTTGGCCATG	novel
novel-m0325-5p	12	5	4	1	16	0	2.1432	0.9993	0.9629	0.3413	3.7345	0.01	1.36847	1.36193	-0.00690421	1	1	24	AGGCACCCCTGTATGTACCATTGG	novel
novel-m0326-3p	5	7	7	4	11	6	0.893	1.399	1.6851	1.3652	2.5675	2.9667	1.3257	2.2998	0.794754	0.533889	0.889294	24	ATGGGCCATCTCGATTATAGTAGA	novel
novel-m0327-5p	9	11	11	5	3	2	1.6074	2.1984	2.6481	1.7066	0.7002	0.9889	2.1513	1.1319	-0.926462	0.0552063	0.363714	24	ATTCCGATCTAGTCATGACTTGAT	novel
novel-m0328-3p	12	6	9	17	5	13	2.1432	1.1991	2.1666	5.8023	1.167	6.4279	1.8363	4.46573	1.2821	0.218391	0.673371	24	AATCGAGGATCATGGCAACTGCCG	novel
novel-m0329-5p	3	8	1	10	8	6	0.5358	1.5988	0.2407	3.4131	1.8672	2.9667	0.791767	2.749	1.79576	0.0418899	0.309985	24	ACGAGTTGCAAAGCCAGTATGAGC	novel
novel-m0330-3p	26	21	12	3	0	8	4.6436	4.1969	2.8888	1.0239	0.01	3.9556	3.90977	1.66317	-1.23315	0.00419504	0.0685371	24	AAGTACCGTAGACCATGTCAAGCA	novel
novel-m0331-3p	18	8	5	5	5	5	3.2148	1.5988	1.2037	1.7066	1.167	2.4723	2.00577	1.78197	-0.170683	0.311301	0.769474	24	AGGGACCCAATGACAACTTCACTC	novel
novel-m0332-3p	11	3	9	4	9	7	1.9646	0.5996	2.1666	1.3652	2.1007	3.4612	1.57693	2.30903	0.550167	1	1	24	ACACTGGTCGGATTGACGGATCGG	novel
novel-m0333-5p	11	15	9	4	2	11	1.9646	2.9978	2.1666	1.3652	0.4668	5.439	2.37633	2.42367	0.0284541	0.429878	0.872236	24	ACATCCTGATTGTTTGTAGGCACC	novel
novel-m0334-3p	23	12	10	6	6	6	4.1078	2.3982	2.4073	2.0479	1.4004	2.9667	2.9711	2.13833	-0.47451	0.103731	0.474558	24	AGACACCTAGATGAATGAACTCAT	novel
novel-m0335-5p	16	11	8	11	11	9	2.8576	2.1984	1.9259	3.7544	2.5675	4.4501	2.3273	3.59067	0.625595	0.702303	0.980574	24	AGAGAGTTGGCTAAGTGGATGTAT	novel
novel-m0336-3p	6	3	6	1	3	6	1.0716	0.5996	1.4444	0.3413	0.7002	2.9667	1.03853	1.33607	0.363444	0.884262	1	24	AGGACTCTTTGAGTGTTGACTTGG	novel
novel-m0337-5p	8	2	5	1	8	1	1.4288	0.3997	1.2037	0.3413	1.8672	0.4945	1.01073	0.901	-0.165803	0.770643	1	24	AGTCCATCGCTAGTAGCATTAGTA	novel
novel-m0338-5p	8	2	5	1	8	1	1.4288	0.3997	1.2037	0.3413	1.8672	0.4945	1.01073	0.901	-0.165803	0.770394	1	24	AGTCCATCGCTAGTAGCATTAGTA	novel
novel-m0339-3p	6	5	4	4	7	10	1.0716	0.9993	0.9629	1.3652	1.6338	4.9446	1.01127	2.64787	1.38867	0.196827	0.64979	24	ATCCACGTATGGCTGTCCATCATG	novel
novel-m0340-5p	13	8	10	6	12	16	2.3218	1.5988	2.4073	2.0479	2.8009	7.9113	2.1093	4.25337	1.01184	0.415268	0.854333	24	AAAAAGCGTCGGCGCTATTCGTCC	novel
novel-m0341-5p	9	9	7	8	3	2	1.6074	1.7987	1.6851	2.7305	0.7002	0.9889	1.69707	1.4732	-0.20409	0.447471	0.883516	24	AGACTTGGCGAATCAGGAAGCACC	novel
novel-m0342-5p	8	15	18	14	6	14	1.4288	2.9978	4.3332	4.7784	1.4004	6.9224	2.91993	4.36707	0.580729	0.947186	1	24	ATAAGAGATTCTAGCTGTGAAGGT	novel
novel-m0343-5p	5	6	5	10	13	2	0.893	1.1991	1.2037	3.4131	3.0343	0.9889	1.0986	2.47877	1.17396	0.175476	0.621829	24	ATGGCACTGAAGGCACCTTGATGG	novel
novel-m0344-5p	19	34	12	14	8	10	3.3934	6.7949	2.8888	4.7784	1.8672	4.9446	4.35903	3.8634	-0.174137	0.234976	0.700475	24	AAACGAGAAGTCACTTGGATGTCT	novel
novel-m0345-5p	3	11	5	6	7	6	0.5358	2.1984	1.2037	2.0479	1.6338	2.9667	1.31263	2.21613	0.755581	0.708703	0.984049	24	ACGGAATAGTATCGTGGACCGCGA	novel
novel-m0346-3p	19	6	6	6	4	5	3.3934	1.1991	1.4444	2.0479	0.9336	2.4723	2.0123	1.81793	-0.146546	0.336672	0.79197	24	ACTCGAGATCAGCTTGGAACAGCC	novel
novel-m0347-3p	7	11	5	1	9	4	1.2502	2.1984	1.2037	0.3413	2.1007	1.9778	1.55077	1.47327	-0.073963	0.615027	0.922174	24	AGCCGATTCAGACTGGCACTGAGT	novel
novel-m0348-5p	5	10	1	6	12	4	0.893	1.9985	0.2407	2.0479	2.8009	1.9778	1.04407	2.27553	1.12399	0.236187	0.702418	24	ATCAACTACGGATTGAGATGTGGT	novel
novel-m0349-5p	12	29	9	2	1	4	2.1432	5.7957	2.1666	0.6826	0.2334	1.9778	3.3685	0.9646	-1.8041	0.00133658	0.032335	24	TTGGCTAATGGAATTATCATTCAT	novel
novel-m0350-3p	12	29	9	2	1	4	2.1432	5.7957	2.1666	0.6826	0.2334	1.9778	3.3685	0.9646	-1.8041	0.00132101	0.032335	24	TTGGCTAATGGAATTATCATTCAT	novel
novel-m0351-5p	10	8	5	0	10	7	1.786	1.5988	1.2037	0.01	2.3341	3.4612	1.5295	1.9351	0.339348	1	1	24	ACGAGACCGGATGTGACTTATTCA	novel
novel-m0352-3p	13	13	3	3	19	0	2.3218	2.5981	0.7222	1.0239	4.4347	0.01	1.8807	1.82287	-0.0450607	0.941663	1	24	AGAGAACATCCATGGCCGTGGGCA	novel
novel-m0353-5p	4	6	6	7	5	3	0.7144	1.1991	1.4444	2.3892	1.167	1.4834	1.1193	1.67987	0.58575	0.768927	1	24	AGAATCGGCATTGATGGAAGTCAT	novel
novel-m0354-5p	10	10	6	2	3	6	1.786	1.9985	1.4444	0.6826	0.7002	2.9667	1.74297	1.44983	-0.265658	0.229525	0.692427	24	TTACCGAAGGATGACTCATAGAGT	novel
novel-m0355-3p	5	9	5	9	1	5	0.893	1.7987	1.2037	3.0718	0.2334	2.4723	1.29847	1.92583	0.568674	1	1	24	ACCGCCTGAGAATTTCGATCGACC	novel
novel-m0356-5p	4	12	5	10	13	9	0.7144	2.3982	1.2037	3.4131	3.0343	4.4501	1.43877	3.6325	1.33613	0.103739	0.474558	24	AGAGGATACACTAATGCTGATGGT	novel
novel-m0357-3p	19	7	9	13	35	11	3.3934	1.399	2.1666	4.4371	8.1692	5.439	2.31967	6.0151	1.37467	0.0442185	0.319695	19	ATAGATATGGTAGAGGGGT	novel
novel-m0358-5p	14	6	4	4	3	3	2.5004	1.1991	0.9629	1.3652	0.7002	1.4834	1.55413	1.18293	-0.393742	0.276758	0.746419	24	ATCCTCGTCGGTGAGGCCAGCATC	novel
novel-m0359-3p	6	13	6	2	0	9	1.0716	2.5981	1.4444	0.6826	0.01	4.4501	1.7047	1.71423	0.00804563	0.490075	0.889294	24	ATGCACCGAGAGGTCTGTGGACCA	novel
novel-m0360-5p	13	16	7	1	0	8	2.3218	3.1976	1.6851	0.3413	0.01	3.9556	2.4015	1.43563	-0.742248	0.0690434	0.392347	24	ATTCCACATCGACTGTGAGTCAAG	novel
novel-m0361-5p	2	8	4	15	10	7	0.3572	1.5988	0.9629	5.1197	2.3341	3.4612	0.972967	3.63833	1.90282	0.0191136	0.195994	24	AACTATGTTTCAGTGGACCCTGCC	novel
novel-m0362-5p	6	11	5	0	12	8	1.0716	2.1984	1.2037	0.01	2.8009	3.9556	1.49123	2.2555	0.596941	0.851977	1	24	ACGTTCCGGCCGGACATGATCGGT	novel
novel-m0363-3p	6	11	5	10	4	5	1.0716	2.1984	1.2037	3.4131	0.9336	2.4723	1.49123	2.273	0.608092	0.81665	1	24	AGATATGTGGGAAAGGAGAGCACC	novel
novel-m0364-5p	6	11	5	10	4	5	1.0716	2.1984	1.2037	3.4131	0.9336	2.4723	1.49123	2.273	0.608092	0.816817	1	24	AGATATGTGGGAAAGGAGAGCACC	novel
novel-m0365-3p	10	8	10	5	11	7	1.786	1.5988	2.4073	1.7066	2.5675	3.4612	1.9307	2.57843	0.417371	1	1	24	ATGAAAGCTACGTGGACCAGAGAA	novel
novel-m0366-3p	14	8	4	7	5	11	2.5004	1.5988	0.9629	2.3892	1.167	5.439	1.68737	2.9984	0.829419	0.695307	0.975494	24	ACGATTGATTTCAAGGATGTGGGC	novel
novel-m0367-3p	12	12	10	6	6	0	2.1432	2.3982	2.4073	2.0479	1.4004	0.01	2.31623	1.15277	-1.00668	0.0721542	0.403422	24	ACGTGACCAACTGTGGAACACTCT	novel
novel-m0368-3p	17	8	4	5	7	2	3.0362	1.5988	0.9629	1.7066	1.6338	0.9889	1.86597	1.4431	-0.370752	0.299865	0.761929	24	ACTATTGTTGGCAATGGTGGCATG	novel
novel-m0369-5p	6	15	7	6	9	14	1.0716	2.9978	1.6851	2.0479	2.1007	6.9224	1.91817	3.69033	0.944023	0.547668	0.889294	24	AGAAAATCTTCTGACAGTGCTCCT	novel
novel-m0370-5p	7	5	2	20	6	20	1.2502	0.9993	0.4815	6.8262	1.4004	9.8891	0.910333	6.03857	2.72974	0.000974939	0.027255	25	AGGCCTAACAACTTGTTTTCTGTAG	novel
novel-m0371-5p	16	11	1	4	5	2	2.8576	2.1984	0.2407	1.3652	1.167	0.9889	1.76557	1.1737	-0.589068	0.254194	0.737268	24	ATTCCATTAGCCAATGAGCACCAG	novel
novel-m0372-5p	16	11	1	4	5	2	2.8576	2.1984	0.2407	1.3652	1.167	0.9889	1.76557	1.1737	-0.589068	0.253817	0.737268	24	ATTCCATTAGCCAATGAGCACCAG	novel
novel-m0373-3p	22	7	8	5	24	5	3.9292	1.399	1.9259	1.7066	5.6017	2.4723	2.41803	3.2602	0.431126	0.891503	1	24	ACATAAGTACCAAGGATGCCTCTT	novel
novel-m0374-3p	43	22	12	29	20	26	7.6798	4.3967	2.8888	9.8981	4.6681	12.8559	4.98843	9.1407	0.873718	0.390718	0.841649	24	AGGGGAAATTGTTAACTGAGATGC	novel
novel-m0375-5p	6	15	6	1	8	4	1.0716	2.9978	1.4444	0.3413	1.8672	1.9778	1.83793	1.39543	-0.397371	0.303769	0.761929	24	ATAAGACGAGCCACAGAAGCGATG	novel
novel-m0376-3p	10	6	3	6	6	5	1.786	1.1991	0.7222	2.0479	1.4004	2.4723	1.23577	1.97353	0.675375	0.777637	1	24	ACCATGGATCGCGTCGGAAGAGGA	novel
novel-m0377-5p	9	8	2	5	2	5	1.6074	1.5988	0.4815	1.7066	0.4668	2.4723	1.22923	1.54857	0.333175	0.890006	1	24	ACGGTCTAGCTAGAATTTGTAGGC	novel
novel-m0378-3p	15	10	18	8	14	5	2.679	1.9985	4.3332	2.7305	3.2677	2.4723	3.00357	2.8235	-0.0891921	0.459845	0.889294	24	AGACCGACGTCGCCACCTTATGGG	novel
novel-m0379-5p	11	9	6	0	3	2	1.9646	1.7987	1.4444	0.01	0.7002	0.9889	1.7359	0.566367	-1.61588	0.00981689	0.128153	24	AGGCATGCTATCGACGTTGATTGT	novel
novel-m0380-5p	8	12	12	15	13	7	1.4288	2.3982	2.8888	5.1197	3.0343	3.4612	2.2386	3.87173	0.790383	0.441675	0.882412	24	AGTCCGTCAGGAGCTCATGCCTGG	novel
novel-m0381-3p	14	17	11	11	4	2	2.5004	3.3975	2.6481	3.7544	0.9336	0.9889	2.84867	1.8923	-0.590146	0.127054	0.527505	24	ATATAGGTAATGCAGATCTGGCCC	novel
novel-m0382-5p	10	6	7	7	7	1	1.786	1.1991	1.6851	2.3892	1.6338	0.4945	1.55673	1.50583	-0.0479597	0.704728	0.981397	24	AGACCGTTAGAAGCCAGCTATAAG	novel
novel-m0383-5p	10	16	5	3	3	1	1.786	3.1976	1.2037	1.0239	0.7002	0.4945	2.06243	0.739533	-1.47966	0.0140714	0.159476	24	ATCAACCATTCGATTCTGAGCACC	novel
novel-m0384-3p	13	11	6	7	12	11	2.3218	2.1984	1.4444	2.3892	2.8009	5.439	1.9882	3.54303	0.833522	0.557628	0.889777	24	ATTTGACTTAGAGGTGGTGGCACC	novel
novel-m0385-3p	12	2	10	6	8	1	2.1432	0.3997	2.4073	2.0479	1.8672	0.4945	1.65007	1.46987	-0.166839	0.610999	0.920789	24	ATTTTATTGGACCATGCAGCCACC	novel
novel-m0386-5p	20	9	18	10	12	6	3.572	1.7987	4.3332	3.4131	2.8009	2.9667	3.23463	3.06023	-0.0799605	0.389969	0.841571	24	AAGACCAAGCTGCTGGTGGAACCC	novel
novel-m0387-5p	7	11	10	1	7	2	1.2502	2.1984	2.4073	0.3413	1.6338	0.9889	1.95197	0.988	-0.982345	0.0997841	0.466128	24	ACGGATTTGGATCATAAATGGGTC	novel
novel-m0388-3p	9	8	3	3	8	0	1.6074	1.5988	0.7222	1.0239	1.8672	0.01	1.30947	0.967033	-0.437342	0.503312	0.889294	24	AGCCCGAGACCCTGTTATGATGAA	novel
novel-m0389-5p	23	18	7	2	2	3	4.1078	3.5973	1.6851	0.6826	0.4668	1.4834	3.13007	0.8776	-1.83456	0.000892654	0.025618	24	ATAAGCATCGCTAATGACTTAACT	novel
novel-m0390-3p	23	18	7	2	2	3	4.1078	3.5973	1.6851	0.6826	0.4668	1.4834	3.13007	0.8776	-1.83456	0.000893663	0.025618	24	ATAAGCATCGCTAATGACTTAACT	novel
novel-m0391-5p	23	18	7	2	2	3	4.1078	3.5973	1.6851	0.6826	0.4668	1.4834	3.13007	0.8776	-1.83456	0.000893037	0.025618	24	ATAAGCATCGCTAATGACTTAACT	novel
novel-m0392-3p	23	18	7	2	2	3	4.1078	3.5973	1.6851	0.6826	0.4668	1.4834	3.13007	0.8776	-1.83456	0.000896019	0.025618	24	ATAAGCATCGCTAATGACTTAACT	novel
novel-m0393-3p	23	18	7	2	2	3	4.1078	3.5973	1.6851	0.6826	0.4668	1.4834	3.13007	0.8776	-1.83456	0.000888351	0.025618	24	ATAAGCATCGCTAATGACTTAACT	novel
novel-m0394-5p	4	5	1	3	4	2	0.7144	0.9993	0.2407	1.0239	0.9336	0.9889	0.651467	0.982133	0.592228	0.831209	1	24	AATTTCTGGTGAGATCTTGGCTCC	novel
novel-m0395-3p	16	17	11	4	6	19	2.8576	3.3975	2.6481	1.3652	1.4004	9.3947	2.96773	4.05343	0.449783	0.790761	1	24	AGGTATTGTCCGCTTTGACTCATG	novel
novel-m0396-3p	11	7	16	3	7	7	1.9646	1.399	3.8517	1.0239	1.6338	3.4612	2.4051	2.03963	-0.237787	0.261346	0.739077	24	AGTTGGATCCGAGGAGCCTATCGC	novel
novel-m0397-5p	17	16	6	4	0	3	3.0362	3.1976	1.4444	1.3652	0.01	1.4834	2.5594	0.952867	-1.42546	0.0062896	0.093086	24	ATTGATCGGATAGTTCGATGCACC	novel
novel-m0398-5p	8	8	13	2	7	0	1.4288	1.5988	3.1295	0.6826	1.6338	0.01	2.05237	0.775467	-1.40415	0.049425	0.346121	24	ACAACATTGGCGCCATCTGTGGGA	novel
novel-m0399-3p	9	7	2	12	7	4	1.6074	1.399	0.4815	4.0957	1.6338	1.9778	1.16263	2.5691	1.14387	0.257251	0.738863	24	ACACTGCCGGCTTTGAACTCAAGG	novel
novel-m0400-5p	10	12	6	0	4	5	1.786	2.3982	1.4444	0.01	0.9336	2.4723	1.8762	1.13863	-0.72051	0.0693304	0.392347	24	AGACAGAACTTTATCCATTGCTTC	novel
novel-m0401-3p	13	8	5	8	2	2	2.3218	1.5988	1.2037	2.7305	0.4668	0.9889	1.7081	1.3954	-0.291714	0.399125	0.848141	24	ATTGAGAATTACCGACTGTCTGTC	novel
novel-m0402-5p	8	5	3	5	4	3	1.4288	0.9993	0.7222	1.7066	0.9336	1.4834	1.0501	1.37453	0.388415	1	1	24	AAACGGCGTTCTTAAATGGATATC	novel
novel-m0403-5p	8	5	3	5	4	3	1.4288	0.9993	0.7222	1.7066	0.9336	1.4834	1.0501	1.37453	0.388415	1	1	24	AAACGGCGTTCTTAAATGGATATC	novel
novel-m0404-5p	8	5	3	5	4	3	1.4288	0.9993	0.7222	1.7066	0.9336	1.4834	1.0501	1.37453	0.388415	1	1	24	AAACGGCGTTCTTAAATGGATATC	novel
novel-m0405-3p	11	7	5	4	6	4	1.9646	1.399	1.2037	1.3652	1.4004	1.9778	1.52243	1.58113	0.05458	0.672337	0.961189	24	AACCGCTGCTGTAGATTAGCTATG	novel
novel-m0406-3p	10	12	3	8	5	12	1.786	2.3982	0.7222	2.7305	1.167	5.9335	1.63547	3.277	1.00267	0.509516	0.889294	24	AAGAGAAGATGCTGAATGAACAGG	novel
novel-m0407-3p	11	10	9	4	5	3	1.9646	1.9985	2.1666	1.3652	1.167	1.4834	2.04323	1.33853	-0.610201	0.110455	0.496257	24	AAGTGGGACCAAGACGTTTGCATT	novel
novel-m0408-3p	10	11	0	1	0	3	1.786	2.1984	0.01	0.3413	0.01	1.4834	1.33147	0.611567	-1.12243	0.135831	0.549439	24	AATCCACAATAAGTCTAGAACGAG	novel
novel-m0409-5p	8	7	5	3	6	1	1.4288	1.399	1.2037	1.0239	1.4004	0.4945	1.34383	0.972933	-0.465941	0.351298	0.814967	24	ACCACCGGCGTCGGAATCAAAGGG	novel
novel-m0410-5p	7	4	5	5	10	5	1.2502	0.7994	1.2037	1.7066	2.3341	2.4723	1.08443	2.171	1.00142	0.326851	0.781438	24	AGAAGAGATCGGAAAAACAGAGGA	novel
novel-m0411-5p	13	12	5	2	2	7	2.3218	2.3982	1.2037	0.6826	0.4668	3.4612	1.97457	1.53687	-0.361544	0.16504	0.591738	24	AGACATTCTCGACTGTGGTCGATA	novel
novel-m0412-5p	8	5	10	10	12	2	1.4288	0.9993	2.4073	3.4131	2.8009	0.9889	1.6118	2.40097	0.574943	0.700894	0.979694	24	AGGCATGGTGCCCGCGGTCGAGAA	novel
novel-m0413-5p	5	13	6	8	2	4	0.893	2.5981	1.4444	2.7305	0.4668	1.9778	1.64517	1.72503	0.0683905	0.644544	0.946133	24	ATTGATCCAGCGGCTGAAGAAGGC	novel
novel-m0414-5p	10	5	2	2	3	4	1.786	0.9993	0.4815	0.6826	0.7002	1.9778	1.08893	1.1202	0.0408407	0.622438	0.927178	24	ATTTCTGACTGGCACACCCAAAGG	novel
novel-m0415-5p	10	5	2	2	3	4	1.786	0.9993	0.4815	0.6826	0.7002	1.9778	1.08893	1.1202	0.0408407	0.6222	0.927178	24	ATTTCTGACTGGCACACCCAAAGG	novel
novel-m0416-3p	6	11	7	10	6	3	1.0716	2.1984	1.6851	3.4131	1.4004	1.4834	1.6517	2.09897	0.345728	1	1	24	ATTTTATAATCGCCGGTTGAAAGG	novel
novel-m0417-5p	6	11	7	10	6	3	1.0716	2.1984	1.6851	3.4131	1.4004	1.4834	1.6517	2.09897	0.345728	1	1	24	ATTTTATAATCGCCGGTTGAAAGG	novel
novel-m0418-3p	13	9	1	9	14	7	2.3218	1.7987	0.2407	3.0718	3.2677	3.4612	1.45373	3.2669	1.16816	0.225273	0.684525	24	AACGAGGATATGAGGGACGACTTC	novel
novel-m0419-3p	6	9	4	4	1	6	1.0716	1.7987	0.9629	1.3652	0.2334	2.9667	1.27773	1.52177	0.25216	0.682261	0.971045	24	AATTTCAATGTAGGATGCCATAAT	novel
novel-m0420-3p	6	9	4	4	1	6	1.0716	1.7987	0.9629	1.3652	0.2334	2.9667	1.27773	1.52177	0.25216	0.682356	0.971045	24	AATTTCAATGTAGGATGCCATAAT	novel
novel-m0421-3p	0	9	8	2	6	12	0.01	1.7987	1.9259	0.6826	1.4004	5.9335	1.24487	2.67217	1.10202	0.600661	0.915917	24	ACCGCATCGAATTGGACTGTTCGG	novel
novel-m0422-5p	11	5	4	5	21	6	1.9646	0.9993	0.9629	1.7066	4.9015	2.9667	1.30893	3.1916	1.28589	0.144161	0.562491	24	ACTTTGGATGGTGGCACATAGAGA	novel
novel-m0423-3p	11	9	4	7	16	9	1.9646	1.7987	0.9629	2.3892	3.7345	4.4501	1.5754	3.5246	1.16174	0.161877	0.590264	24	AGACACTTGTGCGGCTAAGAGAGA	novel
novel-m0424-3p	5	7	5	0	2	3	0.893	1.399	1.2037	0.01	0.4668	1.4834	1.16523	0.6534	-0.834581	0.13221	0.54	24	AGAGACACTGAGGTGAATGTGCAG	novel
novel-m0425-5p	5	3	7	2	6	11	0.893	0.5996	1.6851	0.6826	1.4004	5.439	1.05923	2.50733	1.24313	0.43938	0.882412	24	ATGAGATCATTCGGGCGTGACACC	novel
novel-m0426-5p	14	6	6	6	8	0	2.5004	1.1991	1.4444	2.0479	1.8672	0.01	1.71463	1.30837	-0.390133	0.454475	0.889294	24	ATGTACAAGATTGTGTCAGAGGCC	novel
novel-m0427-3p	2	16	7	5	1	5	0.3572	3.1976	1.6851	1.7066	0.2334	2.4723	1.74663	1.47077	-0.248008	0.403455	0.848211	24	AATAGGAACCAAGGACAATGTCTA	novel
novel-m0428-3p	13	20	15	7	11	8	2.3218	3.997	3.611	2.3892	2.5675	3.9556	3.30993	2.97077	-0.155967	0.25631	0.738863	24	AGAGGATTCGGATGTGTACGATCA	novel
novel-m0429-3p	3	5	8	10	11	6	0.5358	0.9993	1.9259	3.4131	2.5675	2.9667	1.15367	2.98243	1.37026	0.11592	0.503987	24	AAAATTTGGGACAACACGGCACGG	novel
novel-m0430-5p	5	5	5	5	8	3	0.893	0.9993	1.2037	1.7066	1.8672	1.4834	1.032	1.68573	0.707933	0.639671	0.94449	24	AAACAGGTTGCACGGTACACGAGG	novel
novel-m0431-5p	12	3	6	6	2	0	2.1432	0.5996	1.4444	2.0479	0.4668	0.01	1.39573	0.841567	-0.729874	0.26406	0.73984	24	AAGATGGTCCCGAGTCGACTCAAC	novel
novel-m0432-5p	12	3	6	6	2	0	2.1432	0.5996	1.4444	2.0479	0.4668	0.01	1.39573	0.841567	-0.729874	0.263239	0.73984	24	AAGATGGTCCCGAGTCGACTCAAC	novel
novel-m0433-5p	8	22	18	3	9	4	1.4288	4.3967	4.3332	1.0239	2.1007	1.9778	3.38623	1.7008	-0.993468	0.0377936	0.299836	24	AGGCATCATCTCTGGATTGTAAGA	novel
novel-m0434-3p	9	13	7	7	14	8	1.6074	2.5981	1.6851	2.3892	3.2677	3.9556	1.96353	3.20417	0.706497	0.549071	0.889294	24	AAGATGAGAATTGGGCTGTCCAAG	novel
novel-m0435-5p	3	5	5	7	11	8	0.5358	0.9993	1.2037	2.3892	2.5675	3.9556	0.912933	2.97077	1.70225	0.0375691	0.299836	24	AAGGCACCCACAGCATCTGATTGT	novel
novel-m0436-5p	11	12	5	0	13	3	1.9646	2.3982	1.2037	0.01	3.0343	1.4834	1.8555	1.50923	-0.297992	0.502795	0.889294	24	AATTCGAGGCACGAGATCCGACCA	novel
novel-m0437-3p	7	11	10	2	9	5	1.2502	2.1984	2.4073	0.6826	2.1007	2.4723	1.95197	1.75187	-0.156035	0.497082	0.889294	24	ACTCAACGGACATAGCTGAGGCCT	novel
novel-m0438-3p	5	6	6	3	6	6	0.893	1.1991	1.4444	1.0239	1.4004	2.9667	1.17883	1.797	0.608231	0.882759	1	24	AGCCATCCGATCGTGCACATCAGG	novel
novel-m0439-5p	8	10	7	1	3	4	1.4288	1.9985	1.6851	0.3413	0.7002	1.9778	1.70413	1.00643	-0.759787	0.0667796	0.392347	24	TTGGCACTGTTCGTGGATAACTTC	novel
novel-m0440-5p	13	13	3	10	11	2	2.3218	2.5981	0.7222	3.4131	2.5675	0.9889	1.8807	2.32317	0.304823	1	1	24	AACCCGAAAACTGTAGCACGAATA	novel
novel-m0441-5p	9	2	6	5	6	11	1.6074	0.3997	1.4444	1.7066	1.4004	5.439	1.1505	2.84867	1.30803	0.324108	0.779689	24	ACGAGATGGGCCGTGCTAGGCATG	novel
novel-m0442-3p	5	5	3	1	6	2	0.893	0.9993	0.7222	0.3413	1.4004	0.9889	0.8715	0.9102	0.0626829	1	1	24	AGAAGCCAAGAAGTAGAACGTGAT	novel
novel-m0443-5p	8	6	8	4	3	6	1.4288	1.1991	1.9259	1.3652	0.7002	2.9667	1.51793	1.67737	0.14409	0.585586	0.910088	24	AGAGAAGGAAATATCGATCGCATG	novel
novel-m0444-3p	4	5	2	6	11	3	0.7144	0.9993	0.4815	2.0479	2.5675	1.4834	0.731733	2.03293	1.47417	0.100017	0.466128	24	ATCTTGTTGGAGTAGGTAGGCACC	novel
novel-m0445-3p	10	8	3	5	4	6	1.786	1.5988	0.7222	1.7066	0.9336	2.9667	1.369	1.86897	0.449118	1	1	24	ATGGACTCTGATGTCTGATTGCCC	novel
novel-m0446-3p	7	17	13	2	7	10	1.2502	3.3975	3.1295	0.6826	1.6338	4.9446	2.5924	2.42033	-0.0990826	0.362835	0.82455	21	GTTCAAGAAAGTCAGTGGAAG	novel
novel-m0447-5p	1	3	1	3	2	4	0.1786	0.5996	0.2407	1.0239	0.4668	1.9778	0.339633	1.15617	1.7673	0.226645	0.687033	18	TTTTCCACTAAACTCAAG	novel
novel-m0448-5p	7	7	5	2	15	2	1.2502	1.399	1.2037	0.6826	3.5011	0.9889	1.2843	1.7242	0.424945	0.912482	1	24	AGAGAAATCCGATGACTTGGCGAT	novel
novel-m0449-5p	6	2	1	2	6	5	1.0716	0.3997	0.2407	0.6826	1.4004	2.4723	0.570667	1.51843	1.41186	0.281477	0.746419	24	ATCGAGTCGGGTCCATATATAACC	novel
novel-m0450-3p	3	8	1	9	7	6	0.5358	1.5988	0.2407	3.0718	1.6338	2.9667	0.791767	2.55743	1.69155	0.0807547	0.418064	24	ATTGTTCCGTCCGACTGTAGTCGA	novel
novel-m0451-3p	5	3	6	1	6	5	0.893	0.5996	1.4444	0.3413	1.4004	2.4723	0.979	1.40467	0.520847	1	1	24	AATTACGTATGGATTGTAGGCGCC	novel
novel-m0452-5p	20	18	13	15	10	11	3.572	3.5973	3.1295	5.1197	2.3341	5.439	3.43293	4.2976	0.324089	0.817243	1	24	AGAGACATGAGATTCCTTTTTGAG	novel
novel-m0453-5p	20	18	13	15	10	11	3.572	3.5973	3.1295	5.1197	2.3341	5.439	3.43293	4.2976	0.324089	0.817147	1	24	AGAGACATGAGATTCCTTTTTGAG	novel
novel-m0454-5p	18	13	10	9	8	8	3.2148	2.5981	2.4073	3.0718	1.8672	3.9556	2.74007	2.96487	0.113756	0.501026	0.889294	24	AGAGACATGAGATTCCTTTTTGAG	novel
novel-m0455-5p	20	18	13	15	10	11	3.572	3.5973	3.1295	5.1197	2.3341	5.439	3.43293	4.2976	0.324089	0.816886	1	24	AGAGACATGAGATTCCTTTTTGAG	novel
novel-m0456-5p	2	5	2	6	3	7	0.3572	0.9993	0.4815	2.0479	0.7002	3.4612	0.612667	2.06977	1.75629	0.155985	0.581468	24	AGATTAGAGAACGTCGATTGGAGG	novel
novel-m0457-3p	17	7	6	5	9	13	3.0362	1.399	1.4444	1.7066	2.1007	6.4279	1.95987	3.41173	0.799749	0.730009	0.993717	24	AGGACACCGTCTGGAGACTGACTG	novel
novel-m0458-3p	7	10	6	10	3	2	1.2502	1.9985	1.4444	3.4131	0.7002	0.9889	1.56437	1.70073	0.120578	0.816472	1	24	AGGACTCGGATGTGTATGATCATC	novel
novel-m0459-3p	6	2	2	2	7	4	1.0716	0.3997	0.4815	0.6826	1.6338	1.9778	0.650933	1.4314	1.13685	0.492518	0.889294	24	AACGAGGAACCCGAGGAACTTTCC	novel
novel-m0460-5p	5	3	2	12	6	10	0.893	0.5996	0.4815	4.0957	1.4004	4.9446	0.658033	3.48023	2.40295	0.00405346	0.0679678	24	AGCACCGCGGTTGTTCAAACTATC	novel
novel-m0461-3p	6	2	5	9	9	0	1.0716	0.3997	1.2037	3.0718	2.1007	0.01	0.891667	1.7275	0.954109	0.504683	0.889294	24	AGGCATCCAGGCGGATTAGTTATC	novel
novel-m0462-3p	4	1	4	4	17	3	0.7144	0.1999	0.9629	1.3652	3.9679	1.4834	0.625733	2.27217	1.86045	0.0557227	0.3651	24	AGGTAGAGCCACGGAGCCCGAGGT	novel
novel-m0463-3p	7	7	7	8	7	5	1.2502	1.399	1.6851	2.7305	1.6338	2.4723	1.44477	2.27887	0.65748	0.795937	1	24	ATGAGGACCAGTGCAGATGAAGCA	novel
novel-m0464-5p	11	9	9	5	13	11	1.9646	1.7987	2.1666	1.7066	3.0343	5.439	1.97663	3.3933	0.779644	0.634863	0.939641	24	ATGATGAGACTGTGCGGAGGCATG	novel
novel-m0465-5p	11	9	9	5	13	11	1.9646	1.7987	2.1666	1.7066	3.0343	5.439	1.97663	3.3933	0.779644	0.634525	0.939641	24	ATGATGAGACTGTGCGGAGGCATG	novel
novel-m0466-5p	8	3	6	2	9	4	1.4288	0.5996	1.4444	0.6826	2.1007	1.9778	1.1576	1.58703	0.455196	1	1	24	ATTCCAACGTCGATCCATCATGGT	novel
novel-m0467-5p	6	5	5	17	14	4	1.0716	0.9993	1.2037	5.8023	3.2677	1.9778	1.09153	3.6826	1.75437	0.0266982	0.245156	19	GAGATGCGCGGCTTGGGCG	novel
novel-m0468-5p	5	8	4	5	4	4	0.893	1.5988	0.9629	1.7066	0.9336	1.9778	1.15157	1.53933	0.418708	1	1	24	AACCGACGGTCCATAGGATGCTGT	novel
novel-m0469-5p	1	1	3	20	14	1	0.1786	0.1999	0.7222	6.8262	3.2677	0.4945	0.3669	3.52947	3.26599	0.00252043	0.0511403	24	AATTCTGAGTTGGCCGGTGGTTGC	novel
novel-m0470-5p	7	3	7	2	9	6	1.2502	0.5996	1.6851	0.6826	2.1007	2.9667	1.1783	1.91667	0.701893	0.705233	0.981397	24	ACCCGTCATGTGACTCTGTGCACC	novel
novel-m0471-3p	8	3	1	2	4	7	1.4288	0.5996	0.2407	0.6826	0.9336	3.4612	0.756367	1.69247	1.16197	0.56089	0.889785	24	ACCGTCGGCGCCTTAAAAATCAGG	novel
novel-m0472-5p	4	4	1	3	11	2	0.7144	0.7994	0.2407	1.0239	2.5675	0.9889	0.584833	1.52677	1.38438	0.157509	0.581468	24	AGACCCCCCTGAATCCCTGAAGAG	novel
novel-m0473-5p	21	9	12	7	7	2	3.7506	1.7987	2.8888	2.3892	1.6338	0.9889	2.8127	1.67063	-0.751561	0.0886815	0.440874	24	ATTCCTTCCAGATGTAGGCACCTA	novel
novel-m0474-5p	5	10	4	0	3	3	0.893	1.9985	0.9629	0.01	0.7002	1.4834	1.2848	0.7312	-0.813206	0.142416	0.558653	21	TCTTGTAGGACTAATAGCTCC	novel
novel-m0475-5p	5	10	4	0	3	3	0.893	1.9985	0.9629	0.01	0.7002	1.4834	1.2848	0.7312	-0.813206	0.142456	0.558653	21	TCTTGTAGGACTAATAGCTCC	novel
novel-m0476-3p	8	7	3	5	6	5	1.4288	1.399	0.7222	1.7066	1.4004	2.4723	1.18333	1.85977	0.652265	0.764406	1	24	TTGGACGAGAATCAGCCCTGTGAC	novel
novel-m0477-3p	3	7	10	1	5	5	0.5358	1.399	2.4073	0.3413	1.167	2.4723	1.44737	1.32687	-0.125407	0.456837	0.889294	24	AACCGTTGCCATAGACTATGACAG	novel
novel-m0478-3p	10	13	12	10	8	6	1.786	2.5981	2.8888	3.4131	1.8672	2.9667	2.4243	2.749	0.181339	0.768283	1	24	AAGAGGAGACTACACTATGGCATC	novel
novel-m0479-5p	4	10	1	8	2	3	0.7144	1.9985	0.2407	2.7305	0.4668	1.4834	0.984533	1.56023	0.66425	0.79589	1	24	AATCCCGATTACAGTGAAGCTGGC	novel
novel-m0480-3p	8	8	2	2	5	3	1.4288	1.5988	0.4815	0.6826	1.167	1.4834	1.1697	1.111	-0.0742797	0.622786	0.927178	24	ACGGATCCTTCAAAACAGTTTGAA	novel
novel-m0481-5p	6	12	7	8	2	6	1.0716	2.3982	1.6851	2.7305	0.4668	2.9667	1.7183	2.05467	0.257922	0.823706	1	24	ACTCAACTGGATCGGCGAGACAGT	novel
novel-m0482-5p	2	6	2	8	4	3	0.3572	1.1991	0.4815	2.7305	0.9336	1.4834	0.679267	1.71583	1.33686	0.279934	0.746419	24	AGTAGTTCTTTGACTTGCGGTGCC	novel
novel-m0483-3p	13	16	12	6	6	8	2.3218	3.1976	2.8888	2.0479	1.4004	3.9556	2.80273	2.46797	-0.183512	0.203105	0.651802	24	ATATCTTCGATGTGTAAGGCACCC	novel
novel-m0484-3p	7	5	8	0	6	5	1.2502	0.9993	1.9259	0.01	1.4004	2.4723	1.3918	1.29423	-0.104854	0.520953	0.889294	24	AAAGTCGTCCATCTGATAATAGGA	novel
novel-m0485-5p	5	6	6	3	2	2	0.893	1.1991	1.4444	1.0239	0.4668	0.9889	1.17883	0.826533	-0.512215	0.261438	0.739077	24	AGGACAGAGAACCCAGACTTTACC	novel
novel-m0486-3p	3	6	7	2	11	8	0.5358	1.1991	1.6851	0.6826	2.5675	3.9556	1.14	2.4019	1.07514	0.434282	0.878339	24	AGTTCCTCCGGAGTACGACTTGGA	novel
novel-m0487-3p	3	6	7	2	11	8	0.5358	1.1991	1.6851	0.6826	2.5675	3.9556	1.14	2.4019	1.07514	0.434082	0.878339	24	AGTTCCTCCGGAGTACGACTTGGA	novel
novel-m0488-3p	5	6	2	3	7	5	0.893	1.1991	0.4815	1.0239	1.6338	2.4723	0.857867	1.71	0.995171	0.421729	0.861258	24	ATGGCATCCGAAGACGAAGAGCAT	novel
novel-m0489-5p	5	8	2	8	0	0	0.893	1.5988	0.4815	2.7305	0.01	0.01	0.9911	0.916833	-0.112371	0.711615	0.984831	21	CACTGGAGAATCATCTTTTGA	novel
novel-m0490-5p	0	4	3	3	4	9	0.01	0.7994	0.7222	1.0239	0.9336	4.4501	0.510533	2.13587	2.06474	0.0980233	0.463584	24	TTAGAAAGATTATATGTGTCGGCC	novel
novel-m0491-3p	3	3	7	10	15	4	0.5358	0.5996	1.6851	3.4131	3.5011	1.9778	0.940167	2.964	1.65656	0.0496271	0.346121	24	AAATCATGGGCCGAGACTATCAGG	novel
novel-m0492-3p	9	6	2	3	5	6	1.6074	1.1991	0.4815	1.0239	1.167	2.9667	1.096	1.7192	0.64949	0.885137	1	24	AAGGAGATATACATGGCGAAGTCA	novel
novel-m0493-3p	13	7	0	5	1	0	2.3218	1.399	0.01	1.7066	0.2334	0.01	1.2436	0.65	-0.936011	0.336808	0.79197	24	AATCATTCGTTGGTTAGATGCATC	novel
novel-m0494-3p	13	7	0	5	1	0	2.3218	1.399	0.01	1.7066	0.2334	0.01	1.2436	0.65	-0.936011	0.336714	0.79197	24	AATCATTCGTTGGTTAGATGCATC	novel
novel-m0495-5p	5	11	7	4	6	1	0.893	2.1984	1.6851	1.3652	1.4004	0.4945	1.59217	1.0867	-0.551038	0.278611	0.746419	24	AATGAGAGTCTGTGAGTTGTCATC	novel
novel-m0496-5p	3	8	3	5	13	4	0.5358	1.5988	0.7222	1.7066	3.0343	1.9778	0.952267	2.23957	1.23378	0.197123	0.64979	24	ACCGTGGACCGTGCGAAATGCATG	novel
novel-m0497-5p	4	11	3	5	17	5	0.7144	2.1984	0.7222	1.7066	3.9679	2.4723	1.21167	2.7156	1.16428	0.182821	0.6383	24	ACCGTGGACCGTGCGAAATGCATG	novel
novel-m0498-5p	7	14	4	4	3	0	1.2502	2.7979	0.9629	1.3652	0.7002	0.01	1.67033	0.6918	-1.27171	0.0801788	0.416797	24	AGAGGACGTTTGGAGCAATCCGAT	novel
novel-m0499-3p	2	15	5	6	4	5	0.3572	2.9978	1.2037	2.0479	0.9336	2.4723	1.51957	1.81793	0.258639	0.911408	1	24	AGATGTCGCAGGCACAAGCTCGCC	novel
novel-m0500-3p	5	6	7	5	5	3	0.893	1.1991	1.6851	1.7066	1.167	1.4834	1.25907	1.45233	0.206018	1	1	24	ATAGATGAACCATGTGTATGAGCA	novel
novel-m0501-3p	4	2	9	4	8	4	0.7144	0.3997	2.1666	1.3652	1.8672	1.9778	1.09357	1.73673	0.667335	0.797873	1	24	AATTTCAACGTAGGATGCCATAAT	novel
novel-m0502-3p	4	2	9	4	8	4	0.7144	0.3997	2.1666	1.3652	1.8672	1.9778	1.09357	1.73673	0.667335	0.797952	1	24	AATTTCAACGTAGGATGCCATAAT	novel
novel-m0503-3p	2	2	6	7	3	1	0.3572	0.3997	1.4444	2.3892	0.7002	0.4945	0.733767	1.19463	0.703175	0.882349	1	24	ACAACATGCCCCCCACTCTGGAAG	novel
novel-m0504-5p	6	9	3	3	0	0	1.0716	1.7987	0.7222	1.0239	0.01	0.01	1.1975	0.347967	-1.783	0.0507801	0.348287	24	ACGACCAGATCAGCAGACAAGGGC	novel
novel-m0505-5p	0	18	8	3	8	6	0.01	3.5973	1.9259	1.0239	1.8672	2.9667	1.8444	1.9526	0.0822449	0.736209	0.99481	24	ACGTGGTGACATCTGAGCTGACCA	novel
novel-m0506-3p	10	5	8	1	1	7	1.786	0.9993	1.9259	0.3413	0.2334	3.4612	1.5704	1.3453	-0.223204	0.287011	0.753313	24	ACTTCGAGTCGACTCGACTGGTCT	novel
novel-m0507-3p	6	6	10	6	6	3	1.0716	1.1991	2.4073	2.0479	1.4004	1.4834	1.55933	1.6439	0.0761932	0.79837	1	24	AGCATCGGTCGGTAACTCTGTCGA	novel
novel-m0508-3p	10	7	3	2	9	5	1.786	1.399	0.7222	0.6826	2.1007	2.4723	1.3024	1.75187	0.42772	1	1	24	ATCCTGATCGGAGGTTGCTCCAGT	novel
novel-m0509-3p	8	4	10	10	7	4	1.4288	0.7994	2.4073	3.4131	1.6338	1.9778	1.54517	2.34157	0.599712	0.827222	1	24	ATGACATGGCATGGATGATGATGT	novel
novel-m0510-5p	5	2	8	7	5	4	0.893	0.3997	1.9259	2.3892	1.167	1.9778	1.07287	1.84467	0.781889	0.696134	0.975494	24	ATGACATGGCATGGATGATGATGT	novel
novel-m0511-3p	5	2	8	7	5	4	0.893	0.3997	1.9259	2.3892	1.167	1.9778	1.07287	1.84467	0.781889	0.696338	0.975494	24	ATGACATGGCATGGATGATGATGT	novel
novel-m0512-5p	4	12	6	2	2	1	0.7144	2.3982	1.4444	0.6826	0.4668	0.4945	1.519	0.547967	-1.47096	0.0358385	0.296611	24	ATGAGAAGTTAGGATGATTCCTCC	novel
novel-m0513-5p	6	4	4	3	2	3	1.0716	0.7994	0.9629	1.0239	0.4668	1.4834	0.944633	0.991367	0.0696643	0.68828	0.9742	24	ATGGACCACGTGAGGCATAACGCA	novel
novel-m0514-5p	7	4	8	5	2	2	1.2502	0.7994	1.9259	1.7066	0.4668	0.9889	1.32517	1.0541	-0.330162	0.364208	0.825539	21	TTCAGATGTCCAGGTAGTTGC	novel
novel-m0515-5p	5	4	9	9	0	1	0.893	0.7994	2.1666	3.0718	0.01	0.4945	1.28633	1.1921	-0.109759	0.672001	0.961189	24	AAGGGCCCACCTCTAGGATATAGA	novel
novel-m0516-3p	11	26	14	6	3	1	1.9646	5.1961	3.3703	2.0479	0.7002	0.4945	3.51033	1.08087	-1.69942	0.00178174	0.0388031	24	ACATGATTATTGGCGACATTAACT	novel
novel-m0517-3p	11	26	14	6	3	1	1.9646	5.1961	3.3703	2.0479	0.7002	0.4945	3.51033	1.08087	-1.69942	0.001761	0.0388031	24	ACATGATTATTGGCGACATTAACT	novel
novel-m0518-5p	2	3	7	5	5	2	0.3572	0.5996	1.6851	1.7066	1.167	0.9889	0.880633	1.2875	0.547959	0.875945	1	24	AGAGGGACTCTAGTTTATATAGGA	novel
novel-m0519-5p	3	6	5	4	4	9	0.5358	1.1991	1.2037	1.3652	0.9336	4.4501	0.979533	2.24963	1.19952	0.437632	0.882277	24	AGAGGTCGACTCATGCTCATGGGT	novel
novel-m0520-5p	3	6	5	4	4	9	0.5358	1.1991	1.2037	1.3652	0.9336	4.4501	0.979533	2.24963	1.19952	0.437113	0.882277	24	AGAGGTCGACTCATGCTCATGGGT	novel
novel-m0521-5p	1	4	1	4	6	8	0.1786	0.7994	0.2407	1.3652	1.4004	3.9556	0.406233	2.2404	2.46338	0.0183711	0.195994	24	AGGCAAATCGGGAATCCTAGGACC	novel
novel-m0522-5p	15	8	6	12	6	6	2.679	1.5988	1.4444	4.0957	1.4004	2.9667	1.9074	2.82093	0.564565	0.921962	1	24	ATCGCCGAGGACTGTCAAATCGCC	novel
novel-m0523-3p	3	9	2	5	7	1	0.5358	1.7987	0.4815	1.7066	1.6338	0.4945	0.938667	1.2783	0.445542	0.884963	1	24	ATGAGTCGACCCCTGTGACAGGAT	novel
novel-m0524-3p	10	11	13	1	3	3	1.786	2.1984	3.1295	0.3413	0.7002	1.4834	2.3713	0.841633	-1.49441	0.00410616	0.0679678	24	ATTAGCGACAGTCCACTGTAAGAG	novel
novel-m0525-3p	3	5	1	2	7	2	0.5358	0.9993	0.2407	0.6826	1.6338	0.9889	0.591933	1.10177	0.896312	0.585987	0.910088	24	AACAGTCGTGCTGGAAGCAATGGC	novel
novel-m0526-5p	18	11	2	0	3	0	3.2148	2.1984	0.4815	0.01	0.7002	0.01	1.9649	0.240067	-3.03295	0.00317498	0.0605171	24	ACCGTGGATCACGTGAAACGCATG	novel
novel-m0527-3p	28	17	13	9	15	6	5.0008	3.3975	3.1295	3.0718	3.5011	2.9667	3.8426	3.17987	-0.273117	0.197751	0.64979	24	AGAGAGATAAAGGGACGAGGATCC	novel
novel-m0528-5p	4	9	5	4	10	0	0.7144	1.7987	1.2037	1.3652	2.3341	0.01	1.23893	1.23643	-0.0029141	0.904526	1	24	AGAGTGTAGACTGATATGCCGAGA	novel
novel-m0529-3p	10	11	4	3	3	3	1.786	2.1984	0.9629	1.0239	0.7002	1.4834	1.6491	1.06917	-0.625192	0.0985708	0.464427	24	ATGGTCGGATTCAGTTCCTACACT	novel
novel-m0530-5p	10	27	13	13	5	19	1.786	5.396	3.1295	4.4371	1.167	9.3947	3.43717	4.9996	0.540593	1	1	24	AAGAGAATTCGTAGGTTGAACCCA	novel
novel-m0531-3p	10	27	13	13	5	19	1.786	5.396	3.1295	4.4371	1.167	9.3947	3.43717	4.9996	0.540593	1	1	24	AAGAGAATTCGTAGGTTGAACCCA	novel
novel-m0532-5p	13	19	9	5	3	4	2.3218	3.7972	2.1666	1.7066	0.7002	1.9778	2.76187	1.46153	-0.918161	0.0217157	0.210871	24	AATGAGAATGAAAATCGGAATGGT	novel
novel-m0533-3p	4	5	7	7	2	2	0.7144	0.9993	1.6851	2.3892	0.4668	0.9889	1.13293	1.28163	0.177921	0.888389	1	24	ACACCACAGTAGATCCACGAGCAG	novel
novel-m0534-3p	8	10	7	8	4	3	1.4288	1.9985	1.6851	2.7305	0.9336	1.4834	1.70413	1.71583	0.00987121	0.61264	0.920789	24	ACCAGTCGTGGGGATAGATCCAGA	novel
novel-m0535-3p	4	4	5	3	8	2	0.7144	0.7994	1.2037	1.0239	1.8672	0.9889	0.905833	1.29333	0.513777	0.871497	1	24	AGGATTGAAGACGGCTCCAGATGC	novel
novel-m0536-5p	4	17	7	1	1	7	0.7144	3.3975	1.6851	0.3413	0.2334	3.4612	1.93233	1.3453	-0.522416	0.187131	0.641165	24	AGGCACCTACAATTCGCATGTAGA	novel
novel-m0537-5p	9	7	5	12	7	5	1.6074	1.399	1.2037	4.0957	1.6338	2.4723	1.40337	2.73393	0.962086	0.368984	0.829	24	AGGCCCCAGACCGTTGGATCAAGA	novel
novel-m0538-3p	5	3	1	10	9	4	0.893	0.5996	0.2407	3.4131	2.1007	1.9778	0.577767	2.4972	2.11175	0.0125692	0.149155	24	ATAAACATTCCGGACCATTCAGGC	novel
novel-m0539-5p	17	9	15	5	5	2	3.0362	1.7987	3.611	1.7066	1.167	0.9889	2.8153	1.2875	-1.12872	0.0233886	0.2229	24	ATCAATAGCCTGAGGACCTGGCCC	novel
novel-m0540-3p	5	4	3	6	3	3	0.893	0.7994	0.7222	2.0479	0.7002	1.4834	0.804867	1.4105	0.809385	0.59297	0.913225	24	ATCCACTTCTTCGGGCAGCTCGAG	novel
novel-m0541-5p	11	8	4	5	1	6	1.9646	1.5988	0.9629	1.7066	0.2334	2.9667	1.50877	1.63557	0.116421	0.526937	0.889294	24	ATGACATCCTAGGCCATACTATGA	novel
novel-m0542-3p	11	12	2	4	6	3	1.9646	2.3982	0.4815	1.3652	1.4004	1.4834	1.61477	1.41633	-0.189165	0.44244	0.882412	24	AAACAGATCTTAGCGCATGAGAGC	novel
novel-m0543-3p	12	12	6	4	13	8	2.1432	2.3982	1.4444	1.3652	3.0343	3.9556	1.99527	2.78503	0.481113	1	1	24	AAGTGCTTGGATTTTGTGGATAGG	novel
novel-m0544-3p	2	10	2	4	9	1	0.3572	1.9985	0.4815	1.3652	2.1007	0.4945	0.945733	1.32013	0.481178	0.795867	1	24	ACGGGTTCGGATCATAAACAGGTC	novel
novel-m0545-5p	3	15	5	7	7	4	0.5358	2.9978	1.2037	2.3892	1.6338	1.9778	1.5791	2.00027	0.34109	1	1	24	ACTCATTAGCTCGCTGTTGATCCT	novel
novel-m0546-5p	12	3	5	8	5	14	2.1432	0.5996	1.2037	2.7305	1.167	6.9224	1.3155	3.60663	1.45504	0.207534	0.657119	24	ACTTCATGCATGATTGTAGGCGCC	novel
novel-m0547-5p	3	3	5	2	3	6	0.5358	0.5996	1.2037	0.6826	0.7002	2.9667	0.7797	1.44983	0.894896	0.740989	0.994839	24	AGAGGAAAGCCACTGGATTATGAG	novel
novel-m0548-5p	9	7	1	5	5	7	1.6074	1.399	0.2407	1.7066	1.167	3.4612	1.08237	2.1116	0.964147	0.598224	0.913617	24	AGCCACCTTGGACTTAGAAGTAGG	novel
novel-m0549-3p	8	5	4	17	8	6	1.4288	0.9993	0.9629	5.8023	1.8672	2.9667	1.13033	3.5454	1.6492	0.0597021	0.378307	23	AGGGACCCAATGATAGCTTTGCC	novel
novel-m0550-3p	6	4	3	9	8	1	1.0716	0.7994	0.7222	3.0718	1.8672	0.4945	0.8644	1.81117	1.06715	0.348893	0.814967	24	ATCGATAGGTAACGGATGGTGGCC	novel
novel-m0551-5p	8	4	5	4	5	5	1.4288	0.7994	1.2037	1.3652	1.167	2.4723	1.14397	1.66817	0.544218	1	1	24	AATCAGGCGGTACGGCTCGGTTCT	novel
novel-m0552-5p	8	4	5	4	5	5	1.4288	0.7994	1.2037	1.3652	1.167	2.4723	1.14397	1.66817	0.544218	1	1	24	AATCAGGCGGTACGGCTCGGTTCT	novel
novel-m0553-3p	5	14	2	5	0	0	0.893	2.7979	0.4815	1.7066	0.01	0.01	1.3908	0.575533	-1.27294	0.164697	0.591738	24	AATCCGTTGGAAGTACATCACCTC	novel
novel-m0554-5p	9	10	8	1	2	7	1.6074	1.9985	1.9259	0.3413	0.4668	3.4612	1.84393	1.4231	-0.373749	0.181845	0.6383	24	ACACGTAGAACACGACTCATGGCG	novel
novel-m0555-3p	2	2	10	1	3	5	0.3572	0.3997	2.4073	0.3413	0.7002	2.4723	1.05473	1.17127	0.151191	0.700406	0.979694	21	ACGAGCGACTGTGATTGGTGG	novel
novel-m0556-3p	8	12	15	3	4	2	1.4288	2.3982	3.611	1.0239	0.9336	0.9889	2.47933	0.982133	-1.33596	0.0129028	0.150294	24	ATGCAACTGAACCACTGTATCTAG	novel
novel-m0557-5p	4	5	8	9	4	0	0.7144	0.9993	1.9259	3.0718	0.9336	0.01	1.2132	1.33847	0.141764	0.909879	1	24	AAACAGGCTGTGCTAGGCACTATC	novel
novel-m0558-3p	8	12	6	6	0	0	1.4288	2.3982	1.4444	2.0479	0.01	0.01	1.75713	0.6893	-1.35002	0.0648284	0.387088	24	AATTGAAACCGCATCTTGAACATG	novel
novel-m0559-5p	8	12	6	6	0	0	1.4288	2.3982	1.4444	2.0479	0.01	0.01	1.75713	0.6893	-1.35002	0.064812	0.387088	24	AATTGAAACCGCATCTTGAACATG	novel
novel-m0560-3p	8	12	6	6	0	0	1.4288	2.3982	1.4444	2.0479	0.01	0.01	1.75713	0.6893	-1.35002	0.0647979	0.387088	24	AATTGAAACCGCATCTTGAACATG	novel
novel-m0561-3p	16	8	5	1	2	1	2.8576	1.5988	1.2037	0.3413	0.4668	0.4945	1.8867	0.4342	-2.11943	0.00405611	0.0679678	24	ACAACTGATCAACGGAAGCTGAGT	novel
novel-m0562-5p	6	6	4	0	1	3	1.0716	1.1991	0.9629	0.01	0.2334	1.4834	1.07787	0.5756	-0.90504	0.111884	0.499114	24	AGGACGTCATAATATGCCATATGA	novel
novel-m0563-3p	5	3	8	8	17	3	0.893	0.5996	1.9259	2.7305	3.9679	1.4834	1.1395	2.72727	1.25905	0.193833	0.647961	24	AGGAGATGGCCGTCGAGACCGACG	novel
novel-m0564-5p	7	7	8	4	2	1	1.2502	1.399	1.9259	1.3652	0.4668	0.4945	1.52503	0.7755	-0.975642	0.0825634	0.422069	24	AGGGGTCGACTTATACACATGAGT	novel
novel-m0565-5p	6	4	1	5	10	6	1.0716	0.7994	0.2407	1.7066	2.3341	2.9667	0.7039	2.3358	1.73047	0.0543026	0.361443	24	ATCCCGTGGTTGTGATGTCTCTCT	novel
novel-m0566-3p	7	17	5	12	1	3	1.2502	3.3975	1.2037	4.0957	0.2334	1.4834	1.95047	1.9375	-0.00962303	0.666181	0.961073	24	ATGAATCAACATGTCGTAGGCAGT	novel
novel-m0567-5p	7	11	1	3	7	3	1.2502	2.1984	0.2407	1.0239	1.6338	1.4834	1.22977	1.38037	0.166667	0.894815	1	24	AAAACTGGCAAAAAGACCCGCAGA	novel
novel-m0568-3p	7	12	3	3	5	3	1.2502	2.3982	0.7222	1.0239	1.167	1.4834	1.45687	1.22477	-0.250362	0.387041	0.838588	24	AAACAGATTGTGCCAGGCGTAGTC	novel
novel-m0569-5p	7	12	3	3	5	3	1.2502	2.3982	0.7222	1.0239	1.167	1.4834	1.45687	1.22477	-0.250362	0.385823	0.838319	24	AAACAGATTGTGCCAGGCGTAGTC	novel
novel-m0570-3p	5	9	11	3	0	1	0.893	1.7987	2.6481	1.0239	0.01	0.4945	1.77993	0.509467	-1.80476	0.0139976	0.159476	24	ACGCACATCGATGCATGGACAACT	novel
novel-m0571-5p	4	2	4	10	8	1	0.7144	0.3997	0.9629	3.4131	1.8672	0.4945	0.692333	1.92493	1.47527	0.187696	0.641165	24	AGAAGCCATGTCGGAAAGAGAATG	novel
novel-m0572-5p	19	12	2	13	5	6	3.3934	2.3982	0.4815	4.4371	1.167	2.9667	2.09103	2.85693	0.450251	1	1	24	AGAGGAATGGAACGCTGAAAATGG	novel
novel-m0573-3p	8	5	4	12	3	4	1.4288	0.9993	0.9629	4.0957	0.7002	1.9778	1.13033	2.2579	0.998233	0.491411	0.889294	24	AGAGGATCTACGACATGTCGGTTG	novel
novel-m0574-3p	8	5	4	12	3	4	1.4288	0.9993	0.9629	4.0957	0.7002	1.9778	1.13033	2.2579	0.998233	0.491458	0.889294	24	AGAGGATCTACGACATGTCGGTTG	novel
novel-m0575-3p	8	5	4	12	3	4	1.4288	0.9993	0.9629	4.0957	0.7002	1.9778	1.13033	2.2579	0.998233	0.491164	0.889294	24	AGAGGATCTACGACATGTCGGTTG	novel
novel-m0576-3p	8	5	4	12	3	4	1.4288	0.9993	0.9629	4.0957	0.7002	1.9778	1.13033	2.2579	0.998233	0.490882	0.889294	24	AGAGGATCTACGACATGTCGGTTG	novel
novel-m0577-5p	3	13	4	2	4	4	0.5358	2.5981	0.9629	0.6826	0.9336	1.9778	1.3656	1.198	-0.188907	0.415749	0.854333	24	AGGGATTGAACAACTAGTGCCTCT	novel
novel-m0578-5p	10	5	8	2	1	2	1.786	0.9993	1.9259	0.6826	0.2334	0.9889	1.5704	0.634967	-1.30638	0.0213814	0.210843	24	AGTAGAATACATTGCTGCATCCGA	novel
novel-m0579-3p	2	3	3	4	16	2	0.3572	0.5996	0.7222	1.3652	3.7345	0.9889	0.559667	2.02953	1.85851	0.0539241	0.361443	24	ATGGTGTTGGTGATGGTAAACATT	novel
novel-m0580-5p	5	15	8	10	9	2	0.893	2.9978	1.9259	3.4131	2.1007	0.9889	1.9389	2.16757	0.160838	0.92487	1	24	AGAGACGTGAGATTCCTTTTTGAG	novel
novel-m0581-5p	5	15	8	10	9	2	0.893	2.9978	1.9259	3.4131	2.1007	0.9889	1.9389	2.16757	0.160838	0.924769	1	24	AGAGACGTGAGATTCCTTTTTGAG	novel
novel-m0582-5p	8	6	6	3	5	1	1.4288	1.1991	1.4444	1.0239	1.167	0.4945	1.35743	0.895133	-0.600707	0.26088	0.739077	24	AGAGAGAAGCGTCATGTGAAATGG	novel
novel-m0583-5p	4	8	4	1	2	2	0.7144	1.5988	0.9629	0.3413	0.4668	0.9889	1.09203	0.599	-0.866389	0.164769	0.591738	24	AGTGGAATCGCCGGCTCAAGTGGC	novel
novel-m0584-5p	11	12	4	4	2	1	1.9646	2.3982	0.9629	1.3652	0.4668	0.4945	1.77523	0.7755	-1.19481	0.0407084	0.304828	24	ATATCCCAACAAGCTCAAGAACGT	novel
novel-m0585-5p	12	10	2	10	10	9	2.1432	1.9985	0.4815	3.4131	2.3341	4.4501	1.54107	3.3991	1.14122	0.271989	0.746419	24	ATCAAAAACCGGGAAGAAGACTCC	novel
novel-m0586-5p	12	10	2	10	10	9	2.1432	1.9985	0.4815	3.4131	2.3341	4.4501	1.54107	3.3991	1.14122	0.271173	0.746419	24	ATCAAAAACCGGGAAGAAGACTCC	novel
novel-m0587-5p	12	10	2	10	10	9	2.1432	1.9985	0.4815	3.4131	2.3341	4.4501	1.54107	3.3991	1.14122	0.271004	0.746419	24	ATCAAAAACCGGGAAGAAGACTCC	novel
novel-m0588-3p	10	10	2	2	7	3	1.786	1.9985	0.4815	0.6826	1.6338	1.4834	1.422	1.2666	-0.16696	0.50575	0.889294	24	ATCAGAGGTCGATGGAGCTCTCCT	novel
novel-m0589-5p	1	1	3	3	7	4	0.1786	0.1999	0.7222	1.0239	1.6338	1.9778	0.3669	1.54517	2.0743	0.077059	0.411336	24	ATGGCATCCTACGTTGAATTATGA	novel
novel-m0590-5p	9	3	3	7	2	5	1.6074	0.5996	0.7222	2.3892	0.4668	2.4723	0.9764	1.7761	0.863169	0.786001	1	24	ATGGCCCAACAACCGTAGAAACGT	novel
novel-m0591-3p	5	2	3	13	5	7	0.893	0.3997	0.7222	4.4371	1.167	3.4612	0.671633	3.02177	2.16965	0.0257922	0.242139	24	ATGTTCTTGGATCTTGCTGTCGCC	novel
novel-m0592-3p	11	7	3	1	4	6	1.9646	1.399	0.7222	0.3413	0.9336	2.9667	1.36193	1.41387	0.05399	0.598348	0.913617	24	AACTCAGTCCGACTGATAGTCAGT	novel
novel-m0593-3p	11	7	3	1	4	6	1.9646	1.399	0.7222	0.3413	0.9336	2.9667	1.36193	1.41387	0.05399	0.598426	0.913617	24	AACTCAGTCCGACTGATAGTCAGT	novel
novel-m0594-3p	15	14	10	6	12	1	2.679	2.7979	2.4073	2.0479	2.8009	0.4945	2.62807	1.7811	-0.561233	0.228111	0.689816	24	ACAAGAGCTCGGTCCGTCACGTGA	novel
novel-m0595-5p	5	2	3	8	6	4	0.893	0.3997	0.7222	2.7305	1.4004	1.9778	0.671633	2.03623	1.60016	0.118862	0.510335	24	AGGCCACCACGAACATTCGACAGT	novel
novel-m0596-3p	6	6	6	2	1	2	1.0716	1.1991	1.4444	0.6826	0.2334	0.9889	1.23837	0.634967	-0.963686	0.0784981	0.411841	24	ATAACCCAGGATGTCATAATATGA	novel
novel-m0597-5p	5	10	3	3	11	3	0.893	1.9985	0.7222	1.0239	2.5675	1.4834	1.20457	1.6916	0.489874	0.797429	1	24	ATCCTCGATCGGTCGGTAACGGCA	novel
novel-m0598-5p	1	9	3	5	2	7	0.1786	1.7987	0.7222	1.7066	0.4668	3.4612	0.899833	1.8782	1.06162	0.602947	0.916257	24	ATCGGCTGATACTGAGTGTTTGGC	novel
novel-m0599-3p	14	14	2	0	6	1	2.5004	2.7979	0.4815	0.01	1.4004	0.4945	1.9266	0.634967	-1.6013	0.0459966	0.328771	24	ATTCAGGATGCAGATCAATCAATC	novel
novel-m0600-5p	8	14	5	9	6	7	1.4288	2.7979	1.2037	3.0718	1.4004	3.4612	1.81013	2.64447	0.546881	0.91471	1	24	AAACAGGCCGTATGTGACACGATC	novel
novel-m0601-5p	37	21	11	6	9	13	6.6082	4.1969	2.6481	2.0479	2.1007	6.4279	4.4844	3.5255	-0.347087	0.0919379	0.448286	24	AAGAACTCGAGAACAAGGAAGATT	novel
novel-m0602-5p	11	6	6	1	11	10	1.9646	1.1991	1.4444	0.3413	2.5675	4.9446	1.53603	2.6178	0.769145	0.770443	1	24	AAGATCGGATTTGGCATGCTCACT	novel
novel-m0603-3p	8	6	2	5	5	2	1.4288	1.1991	0.4815	1.7066	1.167	0.9889	1.03647	1.2875	0.312899	1	1	24	AAGCTTTCCTTGGCGGCGGAACCC	novel
novel-m0604-3p	7	1	2	11	7	3	1.2502	0.1999	0.4815	3.7544	1.6338	1.4834	0.643867	2.29053	1.83085	0.0684596	0.392347	24	AGAGAACACCAGCAGGAACAGCAG	novel
novel-m0605-3p	7	5	4	2	4	0	1.2502	0.9993	0.9629	0.6826	0.9336	0.01	1.0708	0.542067	-0.982147	0.173655	0.61886	24	AGAGACTGATAGGCCTGAAGTGCT	novel
novel-m0606-3p	9	12	6	10	8	4	1.6074	2.3982	1.4444	3.4131	1.8672	1.9778	1.81667	2.41937	0.413336	1	1	24	AGATGAGGGCCATTGCAGATGAAG	novel
novel-m0607-3p	5	7	3	3	7	3	0.893	1.399	0.7222	1.0239	1.6338	1.4834	1.00473	1.38037	0.458239	1	1	24	ATACCCGGAGAACAATGGACAGAT	novel
novel-m0608-5p	10	3	2	5	9	5	1.786	0.5996	0.4815	1.7066	2.1007	2.4723	0.9557	2.0932	1.13108	0.356185	0.81916	24	ATGGAATGAGAGGAAGAAGACTCC	novel
novel-m0609-5p	1	7	2	5	14	3	0.1786	1.399	0.4815	1.7066	3.2677	1.4834	0.686367	2.15257	1.64901	0.107774	0.486571	21	TGAGGCTAAACGGGCTGTGCC	novel
novel-m0610-3p	3	7	5	3	0	1	0.5358	1.399	1.2037	1.0239	0.01	0.4945	1.04617	0.509467	-1.03805	0.1386	0.55352	24	TTTCACGCGACTCACAGATTTCTC	novel
novel-m0611-3p	6	8	6	8	6	10	1.0716	1.5988	1.4444	2.7305	1.4004	4.9446	1.3716	3.02517	1.14115	0.358559	0.822721	24	AAACTTTTGTAGGATGTGGTAGCC	novel
novel-m0612-5p	2	2	6	2	11	8	0.3572	0.3997	1.4444	0.6826	2.5675	3.9556	0.733767	2.4019	1.71078	0.113907	0.502791	24	ACGGTTCTGACTGTGGAGCGGACT	novel
novel-m0613-3p	5	6	4	7	3	3	0.893	1.1991	0.9629	2.3892	0.7002	1.4834	1.01833	1.52427	0.581905	0.877036	1	24	ACTCGTCTCCGACTCTGATTGGGA	novel
novel-m0614-3p	5	6	4	7	3	3	0.893	1.1991	0.9629	2.3892	0.7002	1.4834	1.01833	1.52427	0.581905	0.877	1	24	ACTCGTCTCCGACTCTGATTGGGA	novel
novel-m0615-3p	5	6	4	7	3	3	0.893	1.1991	0.9629	2.3892	0.7002	1.4834	1.01833	1.52427	0.581905	0.87693	1	24	ACTCGTCTCCGACTCTGATTGGGA	novel
novel-m0616-5p	7	2	1	9	9	3	1.2502	0.3997	0.2407	3.0718	2.1007	1.4834	0.6302	2.21863	1.81579	0.0570155	0.369719	24	AGAACTGGACTCTGCCATTGGAGG	novel
novel-m0617-5p	11	2	8	0	0	5	1.9646	0.3997	1.9259	0.01	0.01	2.4723	1.43007	0.830767	-0.783567	0.144423	0.562491	24	AGAATCCACATGGACTGTACATGG	novel
novel-m0618-5p	4	13	2	4	5	5	0.7144	2.5981	0.4815	1.3652	1.167	2.4723	1.26467	1.66817	0.399506	1	1	24	AGAATGCCACGAATATCTGATAGT	novel
novel-m0619-3p	5	8	1	4	1	2	0.893	1.5988	0.2407	1.3652	0.2334	0.9889	0.910833	0.8625	-0.0786626	0.609043	0.91978	24	AGACTGTCTCAGGCATAAGCTCCT	novel
novel-m0620-3p	10	4	2	5	3	3	1.786	0.7994	0.4815	1.7066	0.7002	1.4834	1.0223	1.29673	0.343063	1	1	24	AGAGAGATAAAAGGATGAGGATCC	novel
novel-m0621-5p	6	9	4	2	7	3	1.0716	1.7987	0.9629	0.6826	1.6338	1.4834	1.27773	1.2666	-0.0126258	0.653553	0.953793	24	AGATCGGGCTGAAAAATTATGGCC	novel
novel-m0622-3p	4	3	2	6	5	1	0.7144	0.5996	0.4815	2.0479	1.167	0.4945	0.5985	1.23647	1.0468	0.470309	0.889294	24	AGATCTGATGGGAAGGAGAACACC	novel
novel-m0623-5p	8	4	2	2	4	1	1.4288	0.7994	0.4815	0.6826	0.9336	0.4945	0.903233	0.703567	-0.360412	0.576217	0.904973	24	AGCACCCATTTGAATTCACGAGAA	novel
novel-m0624-3p	3	2	1	4	10	2	0.5358	0.3997	0.2407	1.3652	2.3341	0.9889	0.392067	1.56273	1.9949	0.0512187	0.348287	24	ATGGGACGTCCCAATTGGCCAGAC	novel
novel-m0625-5p	6	2	3	1	5	7	1.0716	0.3997	0.7222	0.3413	1.167	3.4612	0.731167	1.6565	1.17987	0.555496	0.889777	24	ATGGGTCGACTCACAGGATGTGCC	novel
novel-m0626-5p	6	2	3	1	5	7	1.0716	0.3997	0.7222	0.3413	1.167	3.4612	0.731167	1.6565	1.17987	0.555348	0.889777	24	ATGGGTCGACTCACAGGATGTGCC	novel
novel-m0627-3p	6	2	3	1	5	7	1.0716	0.3997	0.7222	0.3413	1.167	3.4612	0.731167	1.6565	1.17987	0.555678	0.889777	24	ATGGGTCGACTCACAGGATGTGCC	novel
novel-m0628-5p	6	2	3	1	5	7	1.0716	0.3997	0.7222	0.3413	1.167	3.4612	0.731167	1.6565	1.17987	0.556075	0.889777	24	ATGGGTCGACTCACAGGATGTGCC	novel
novel-m0629-5p	6	2	3	1	5	7	1.0716	0.3997	0.7222	0.3413	1.167	3.4612	0.731167	1.6565	1.17987	0.55694	0.889777	24	ATGGGTCGACTCACAGGATGTGCC	novel
novel-m0630-5p	9	17	10	0	0	6	1.6074	3.3975	2.4073	0.01	0.01	2.9667	2.47073	0.995567	-1.31135	0.0189104	0.195994	22	TTATGACATTCTGTGTAGAAAG	novel
novel-m0631-5p	9	17	10	0	0	6	1.6074	3.3975	2.4073	0.01	0.01	2.9667	2.47073	0.995567	-1.31135	0.0193668	0.196324	22	TTATGACATTCTGTGTAGAAAG	novel
novel-m0632-3p	10	3	9	5	6	4	1.786	0.5996	2.1666	1.7066	1.4004	1.9778	1.5174	1.69493	0.159627	0.803556	1	24	AAAATGTGAGTCGGTAATGAGAGT	novel
novel-m0633-5p	7	2	6	0	4	5	1.2502	0.3997	1.4444	0.01	0.9336	2.4723	1.03143	1.13863	0.142653	0.672258	0.961189	24	AAACAAGGGGTGCAAGAGCTCTCT	novel
novel-m0634-3p	4	6	0	6	7	2	0.7144	1.1991	0.01	2.0479	1.6338	0.9889	0.641167	1.55687	1.27987	0.273775	0.746419	24	AAGGCACGGGGAACTCTAGGTCCC	novel
novel-m0635-5p	3	1	2	3	5	1	0.5358	0.1999	0.4815	1.0239	1.167	0.4945	0.405733	0.895133	1.14157	0.355793	0.81916	23	AAGGGCTTAGGGTAGGTGGCACC	novel
novel-m0636-3p	2	5	2	8	9	1	0.3572	0.9993	0.4815	2.7305	2.1007	0.4945	0.612667	1.77523	1.53483	0.153056	0.578395	24	AATAGACATCAGGCGTGCGGCACC	novel
novel-m0637-3p	16	5	1	1	1	5	2.8576	0.9993	0.2407	0.3413	0.2334	2.4723	1.36587	1.01567	-0.42739	0.34669	0.812171	24	ACGCGAGTCTAACTGCTAGATCAG	novel
novel-m0638-3p	6	2	11	2	2	5	1.0716	0.3997	2.6481	0.6826	0.4668	2.4723	1.37313	1.20723	-0.185767	0.464209	0.889294	24	ACTTGACTGATGGTTATCCTGATG	novel
novel-m0639-5p	5	10	5	1	2	1	0.893	1.9985	1.2037	0.3413	0.4668	0.4945	1.36507	0.4342	-1.65254	0.026613	0.245156	24	ACTTGCCACGTGGAATCCGTTATG	novel
novel-m0640-3p	19	8	5	7	3	6	3.3934	1.5988	1.2037	2.3892	0.7002	2.9667	2.0653	2.0187	-0.0329248	0.484234	0.889294	24	AGCATCGAGTATGTCACGACGAGA	novel
novel-m0641-5p	2	10	5	4	8	1	0.3572	1.9985	1.2037	1.3652	1.8672	0.4945	1.18647	1.2423	0.066342	1	1	24	AGGAGAAATCGCATGTTGGAAATG	novel
novel-m0642-5p	3	1	3	13	2	3	0.5358	0.1999	0.7222	4.4371	0.4668	1.4834	0.485967	2.1291	2.13131	0.0695496	0.392347	24	AGGATTTTAGATCTCACAGGCATG	novel
novel-m0643-3p	3	8	5	0	2	4	0.5358	1.5988	1.2037	0.01	0.4668	1.9778	1.11277	0.8182	-0.443626	0.31807	0.769485	24	AGGTATACGAGGCAATGTAGAAGT	novel
novel-m0644-5p	9	10	3	0	7	0	1.6074	1.9985	0.7222	0.01	1.6338	0.01	1.4427	0.551267	-1.38795	0.153105	0.578395	24	ATCGAGAATCACCGGAATCGAAAG	novel
novel-m0645-5p	1	7	6	3	1	10	0.1786	1.399	1.4444	1.0239	0.2334	4.9446	1.00733	2.0673	1.03721	0.751944	1	24	ATGGCATCCGAGATCATATTTGAC	novel
novel-m0646-5p	6	6	6	1	8	6	1.0716	1.1991	1.4444	0.3413	1.8672	2.9667	1.23837	1.72507	0.478214	1	1	24	ATGGCGCCCGCCGATCGATCGGTC	novel
novel-m0647-5p	6	6	6	1	8	6	1.0716	1.1991	1.4444	0.3413	1.8672	2.9667	1.23837	1.72507	0.478214	1	1	24	ATGGCGCCCGCCGATCGATCGGTC	novel
novel-m0648-5p	6	6	6	1	8	6	1.0716	1.1991	1.4444	0.3413	1.8672	2.9667	1.23837	1.72507	0.478214	1	1	24	ATGGCGCCCGCCGATCGATCGGTC	novel
novel-m0649-3p	5	4	3	5	1	3	0.893	0.7994	0.7222	1.7066	0.2334	1.4834	0.804867	1.14113	0.503646	1	1	24	ATTGGAGCTGCATCAGATAGAGAA	novel
novel-m0650-5p	12	10	4	6	9	8	2.1432	1.9985	0.9629	2.0479	2.1007	3.9556	1.70153	2.7014	0.666872	0.739386	0.99481	21	ATTGGCACGGCTCAATCAGAA	novel
novel-m0651-5p	12	10	4	6	9	8	2.1432	1.9985	0.9629	2.0479	2.1007	3.9556	1.70153	2.7014	0.666872	0.738996	0.99481	21	ATTGGCACGGCTCAATCAGAA	novel
novel-m0652-3p	6	9	7	3	0	3	1.0716	1.7987	1.6851	1.0239	0.01	1.4834	1.51847	0.8391	-0.855701	0.0586546	0.374556	24	GTAGAATACATCGCTGCTAGTGAA	novel
novel-m0653-3p	0	1	0	0	4	3	0.01	0.1999	0.01	0.01	0.9336	1.4834	0.0733	0.809	3.46425	0.0940925	0.453519	21	TACCCATGCAACACTTAGAAG	novel
novel-m0654-5p	3	9	2	3	3	0	0.5358	1.7987	0.4815	1.0239	0.7002	0.01	0.938667	0.578033	-0.69946	0.376775	0.835372	21	TCATGCATAATTGTAGGCGCC	novel
novel-m0655-3p	5	11	9	1	0	1	0.893	2.1984	2.1666	0.3413	0.01	0.4945	1.75267	0.281933	-2.63613	0.00138409	0.0328526	24	AAATCGGATCAGATCGGGATCACT	novel
novel-m0656-5p	4	10	6	2	2	2	0.7144	1.9985	1.4444	0.6826	0.4668	0.9889	1.38577	0.712767	-0.959183	0.0877732	0.439915	24	AAGGCACAGACAGACTCAAACTCC	novel
novel-m0657-5p	8	6	9	2	10	4	1.4288	1.1991	2.1666	0.6826	2.3341	1.9778	1.59817	1.66483	0.0589599	0.719637	0.991569	24	ACAAACTGTATTGGGATCCGAGTG	novel
novel-m0658-5p	4	8	10	6	6	0	0.7144	1.5988	2.4073	2.0479	1.4004	0.01	1.5735	1.15277	-0.448877	0.492474	0.889294	24	ACAGCAGAACATGACCATCAATGA	novel
novel-m0659-5p	1	3	5	6	8	0	0.1786	0.5996	1.2037	2.0479	1.8672	0.01	0.660633	1.30837	0.985845	0.513909	0.889294	24	AGAGTTTTCGTTGACTGAGGGGCC	novel
novel-m0660-5p	4	1	7	7	16	4	0.7144	0.1999	1.6851	2.3892	3.7345	1.9778	0.866467	2.7005	1.64001	0.0692468	0.392347	24	AGGAAGGGCATTGTGGTTGAGATT	novel
novel-m0661-5p	5	6	5	2	2	2	0.893	1.1991	1.2037	0.6826	0.4668	0.9889	1.0986	0.712767	-0.624164	0.220421	0.675416	24	AGGAGGTTGAAGGCTGTAGAGACC	novel
novel-m0662-5p	6	5	2	0	2	6	1.0716	0.9993	0.4815	0.01	0.4668	2.9667	0.8508	1.14783	0.432021	0.87589	1	24	AGGATTCGCAAGCTGGATACGATT	novel
novel-m0663-5p	6	5	2	0	2	6	1.0716	0.9993	0.4815	0.01	0.4668	2.9667	0.8508	1.14783	0.432021	0.875793	1	24	AGGATTCGCAAGCTGGATACGATT	novel
novel-m0664-5p	5	5	5	0	2	8	0.893	0.9993	1.2037	0.01	0.4668	3.9556	1.032	1.47747	0.517683	1	1	24	AGTGAGACGATCCATCTGGAATGA	novel
novel-m0665-3p	4	5	6	4	7	2	0.7144	0.9993	1.4444	1.3652	1.6338	0.9889	1.0527	1.3293	0.336572	1	1	24	AGTGCAGGACCCTCTGGTGACAGA	novel
novel-m0666-5p	2	4	6	5	4	1	0.3572	0.7994	1.4444	1.7066	0.9336	0.4945	0.867	1.0449	0.269261	1	1	24	AGTGGCACCTCTACACATCATAAG	novel
novel-m0667-3p	6	9	6	0	3	2	1.0716	1.7987	1.4444	0.01	0.7002	0.9889	1.43823	0.566367	-1.34449	0.037842	0.299836	24	ATACCTGGAGAACAATGGACAGAT	novel
novel-m0668-3p	6	9	6	0	3	2	1.0716	1.7987	1.4444	0.01	0.7002	0.9889	1.43823	0.566367	-1.34449	0.0377866	0.299836	24	ATACCTGGAGAACAATGGACAGAT	novel
novel-m0669-3p	8	5	2	4	10	6	1.4288	0.9993	0.4815	1.3652	2.3341	2.9667	0.969867	2.222	1.196	0.275909	0.746419	24	ATAGAAACCATGTGGACCAGAGAA	novel
novel-m0670-3p	0	2	0	10	5	1	0.01	0.3997	0.01	3.4131	1.167	0.4945	0.1399	1.69153	3.59586	0.0186856	0.195994	24	ATAGAGTCGTGCCGCTGAGATGGA	novel
novel-m0671-3p	8	3	3	4	4	5	1.4288	0.5996	0.7222	1.3652	0.9336	2.4723	0.916867	1.59037	0.794576	0.745909	0.998487	24	ATGGGTCATGTAGCTCCAATGGGC	novel
novel-m0672-3p	5	5	2	0	0	8	0.893	0.9993	0.4815	0.01	0.01	3.9556	0.791267	1.3252	0.743974	1	1	24	ATGTCCAGGGTAGGACGATGTCCC	novel
novel-m0673-3p	11	4	2	4	1	1	1.9646	0.7994	0.4815	1.3652	0.2334	0.4945	1.08183	0.6977	-0.6328	0.324767	0.779689	24	ATTGGCAGTTTGGTTCCTCACCTC	novel
novel-m0674-5p	5	4	3	4	5	4	0.893	0.7994	0.7222	1.3652	1.167	1.9778	0.804867	1.50333	0.901343	0.569862	0.901743	24	ATTTTTGACTGGCACACCTAAAGG	novel
novel-m0675-3p	1	9	3	10	9	1	0.1786	1.7987	0.7222	3.4131	2.1007	0.4945	0.899833	2.00277	1.15426	0.314292	0.769474	24	AAGGAATGGCCGGTAACAAGTAGC	novel
novel-m0676-3p	4	8	6	0	4	3	0.7144	1.5988	1.4444	0.01	0.9336	1.4834	1.25253	0.809	-0.630637	0.259356	0.739077	24	ACCATACTGTACCGACACACGATA	novel
novel-m0677-3p	4	8	6	0	4	3	0.7144	1.5988	1.4444	0.01	0.9336	1.4834	1.25253	0.809	-0.630637	0.259686	0.739077	24	ACCATACTGTACCGACACACGATA	novel
novel-m0678-3p	8	6	1	4	2	3	1.4288	1.1991	0.2407	1.3652	0.4668	1.4834	0.9562	1.10513	0.208836	0.740179	0.994813	24	AGAGAACCCATGGAATGAGAAGAG	novel
novel-m0679-3p	6	7	4	6	4	5	1.0716	1.399	0.9629	2.0479	0.9336	2.4723	1.1445	1.81793	0.667582	0.879739	1	24	AGCCAGTCGGGCGCGTTGCCAGAG	novel
novel-m0680-5p	1	8	2	4	3	1	0.1786	1.5988	0.4815	1.3652	0.7002	0.4945	0.752967	0.8533	0.180467	1	1	24	AGGCACCTTCAGCACTGTAGCATG	novel
novel-m0681-5p	7	2	3	3	2	3	1.2502	0.3997	0.7222	1.0239	0.4668	1.4834	0.7907	0.991367	0.326288	0.851047	1	24	ATAAGATCAAGAGGAGCACACGCC	novel
novel-m0682-3p	2	6	3	5	6	0	0.3572	1.1991	0.7222	1.7066	1.4004	0.01	0.7595	1.039	0.452074	0.87808	1	24	ATCCACTCCTTCGGACAGTTCGAG	novel
novel-m0683-3p	7	8	8	0	3	2	1.2502	1.5988	1.9259	0.01	0.7002	0.9889	1.59163	0.566367	-1.4907	0.0195076	0.196324	24	ATGATGTGGACCACTATAGCATAG	novel
novel-m0684-3p	6	6	4	3	3	6	1.0716	1.1991	0.9629	1.0239	0.7002	2.9667	1.07787	1.5636	0.536693	1	1	24	ATTCAGATCGGGATCCAGAATACC	novel
novel-m0685-3p	6	6	4	3	3	6	1.0716	1.1991	0.9629	1.0239	0.7002	2.9667	1.07787	1.5636	0.536693	1	1	24	ATTCAGATCGGGATCCAGAATACC	novel
novel-m0686-3p	6	6	4	3	3	6	1.0716	1.1991	0.9629	1.0239	0.7002	2.9667	1.07787	1.5636	0.536693	1	1	24	ATTCAGATCGGGATCCAGAATACC	novel
novel-m0687-3p	6	6	4	3	3	6	1.0716	1.1991	0.9629	1.0239	0.7002	2.9667	1.07787	1.5636	0.536693	1	1	24	ATTCAGATCGGGATCCAGAATACC	novel
novel-m0688-5p	1	2	4	3	12	1	0.1786	0.3997	0.9629	1.0239	2.8009	0.4945	0.513733	1.43977	1.48674	0.254938	0.737268	24	ATTGGCACATGACCGACGGACGGC	novel
novel-m0689-5p	1	2	4	3	12	1	0.1786	0.3997	0.9629	1.0239	2.8009	0.4945	0.513733	1.43977	1.48674	0.254433	0.737268	24	ATTGGCACATGACCGACGGACGGC	novel
novel-m0690-5p	5	9	8	0	4	4	0.893	1.7987	1.9259	0.01	0.9336	1.9778	1.5392	0.9738	-0.660483	0.162769	0.591738	24	ATTGGCCAATTGGAATATCAGAAT	novel
novel-m0691-3p	3	9	1	6	1	2	0.5358	1.7987	0.2407	2.0479	0.2334	0.9889	0.8584	1.09007	0.344694	1	1	24	ATTTGATCAGGTGATCAGTGGCCC	novel
novel-m0692-3p	7	6	5	6	10	8	1.2502	1.1991	1.2037	2.0479	2.3341	3.9556	1.21767	2.7792	1.19055	0.201975	0.651222	24	TTATTTTTGGCAGGTGGACACTCC	novel
novel-m0693-3p	7	6	5	6	10	8	1.2502	1.1991	1.2037	2.0479	2.3341	3.9556	1.21767	2.7792	1.19055	0.201793	0.651222	24	TTATTTTTGGCAGGTGGACACTCC	novel
novel-m0694-3p	2	9	5	1	4	3	0.3572	1.7987	1.2037	0.3413	0.9336	1.4834	1.11987	0.919433	-0.28451	0.517866	0.889294	24	AAATGAATTCGTGGATCCAACCCA	novel
novel-m0695-3p	4	4	4	3	3	3	0.7144	0.7994	0.9629	1.0239	0.7002	1.4834	0.825567	1.06917	0.37303	1	1	24	AAGGAGGACAAGGCTTTGAGGTCT	novel
novel-m0696-5p	5	5	2	5	5	5	0.893	0.9993	0.4815	1.7066	1.167	2.4723	0.791267	1.78197	1.17123	0.298913	0.761929	24	ACATCCGGTTGCCTGTGAATGACT	novel
novel-m0697-5p	3	1	6	2	2	1	0.5358	0.1999	1.4444	0.6826	0.4668	0.4945	0.7267	0.547967	-0.407272	0.559753	0.889777	24	AGAGAATGTTGGACCTTATGTGGT	novel
novel-m0698-5p	5	1	9	6	1	8	0.893	0.1999	2.1666	2.0479	0.2334	3.9556	1.0865	2.07897	0.936178	0.759669	1	24	AGAGGACAGGGAAGTTTTGGCACC	novel
novel-m0699-3p	3	3	8	1	9	4	0.5358	0.5996	1.9259	0.3413	2.1007	1.9778	1.02043	1.47327	0.529837	0.899128	1	24	AGAGGACTGTTCCAGGCTAATCCC	novel
novel-m0700-3p	11	2	3	0	4	6	1.9646	0.3997	0.7222	0.01	0.9336	2.9667	1.02883	1.30343	0.341308	0.799428	1	24	AGCACCATGGAGGACGACGACTGT	novel
novel-m0701-3p	6	2	3	2	3	5	1.0716	0.3997	0.7222	0.6826	0.7002	2.4723	0.731167	1.28503	0.813534	1	1	24	AGGACTTTTGTGTAGGTTGCACCC	novel
novel-m0702-5p	4	1	2	4	6	5	0.7144	0.1999	0.4815	1.3652	1.4004	2.4723	0.465267	1.74597	1.9079	0.079446	0.414701	24	AGTGATGGTAACAATTGTAATGGT	novel
novel-m0703-5p	5	11	8	8	13	3	0.893	2.1984	1.9259	2.7305	3.0343	1.4834	1.67243	2.41607	0.530712	0.76205	1	24	ATAGTTTATGACCCTTGGGATGAG	novel
novel-m0704-3p	6	12	2	6	4	4	1.0716	2.3982	0.4815	2.0479	0.9336	1.9778	1.3171	1.6531	0.327809	1	1	22	ATATAGTTCTTTCTACCACACT	novel
novel-m0705-3p	6	12	2	6	4	4	1.0716	2.3982	0.4815	2.0479	0.9336	1.9778	1.3171	1.6531	0.327809	1	1	22	ATATAGTTCTTTCTACCACACT	novel
novel-m0706-5p	7	3	6	0	9	1	1.2502	0.5996	1.4444	0.01	2.1007	0.4945	1.09807	0.8684	-0.338534	0.690745	0.975494	24	ATCGGACCGGTATGCCTAGGCGTA	novel
novel-m0707-5p	3	6	0	3	6	1	0.5358	1.1991	0.01	1.0239	1.4004	0.4945	0.581633	0.972933	0.742231	0.607019	0.919625	24	ATGGCATCCTTCGTTGAAATTATG	novel
novel-m0708-3p	6	5	4	2	3	2	1.0716	0.9993	0.9629	0.6826	0.7002	0.9889	1.01127	0.790567	-0.355204	0.410307	0.848269	24	ATTAGACTAGGATGTATGAATTCC	novel
novel-m0709-3p	4	5	2	1	2	1	0.7144	0.9993	0.4815	0.3413	0.4668	0.4945	0.731733	0.4342	-0.752958	0.324512	0.779689	24	ATTGTTCCATCTGACTGTAGTCGA	novel
novel-m0710-5p	3	4	0	2	1	6	0.5358	0.7994	0.01	0.6826	0.2334	2.9667	0.4484	1.29423	1.52924	0.50342	0.889294	21	CTCACTCTCCCTCAAGGGCTT	novel
novel-m0711-5p	3	4	0	2	1	6	0.5358	0.7994	0.01	0.6826	0.2334	2.9667	0.4484	1.29423	1.52924	0.502699	0.889294	21	CTCACTCTCCCTCAAGGGCTT	novel
novel-m0712-5p	12	8	14	18	4	4	2.1432	1.5988	3.3703	6.1436	0.9336	1.9778	2.37077	3.01833	0.348398	1	1	24	TTACTAGTTGCTGACTCCACCTTC	novel
novel-m0713-5p	3	1	0	3	5	5	0.5358	0.1999	0.01	1.0239	1.167	2.4723	0.248567	1.5544	2.64465	0.0254112	0.240355	24	AACGGATCGGATCATAAATGGATC	novel
novel-m0714-5p	7	3	4	4	6	4	1.2502	0.5996	0.9629	1.3652	1.4004	1.9778	0.937567	1.58113	0.753966	0.738672	0.99481	24	AACGTAGGACCCCATCTAAATAGG	novel
novel-m0715-3p	0	4	5	2	4	2	0.01	0.7994	1.2037	0.6826	0.9336	0.9889	0.671033	0.868367	0.37192	1	1	24	AACTCGGTCCGACTGGTAGTCAGT	novel
novel-m0716-3p	8	13	12	8	6	1	1.4288	2.5981	2.8888	2.7305	1.4004	0.4945	2.30523	1.5418	-0.580297	0.184197	0.639484	24	AATGACCTTGGCTACTAATTCGAA	novel
novel-m0717-5p	4	2	1	8	5	3	0.7144	0.3997	0.2407	2.7305	1.167	1.4834	0.4516	1.79363	1.98977	0.058014	0.372355	24	ACCGTAGACCACGCGAAATGCATG	novel
novel-m0718-5p	2	0	2	1	3	2	0.3572	0.01	0.4815	0.3413	0.7002	0.9889	0.2829	0.6768	1.25844	0.583594	0.908615	24	ACGGCTCGAATCCTGTAGGAAGGA	novel
novel-m0719-5p	4	2	2	0	3	2	0.7144	0.3997	0.4815	0.01	0.7002	0.9889	0.531867	0.566367	0.0906717	0.798631	1	24	AGAGGATACACTGTTGCTGATAGT	novel
novel-m0720-3p	4	2	3	2	3	3	0.7144	0.3997	0.7222	0.6826	0.7002	1.4834	0.6121	0.9554	0.642338	1	1	24	AGGGACTGTGTTGTGGTGTAGAGA	novel
novel-m0721-5p	4	2	3	2	3	3	0.7144	0.3997	0.7222	0.6826	0.7002	1.4834	0.6121	0.9554	0.642338	1	1	24	AGGGACTGTGTTGTGGTGTAGAGA	novel
novel-m0722-3p	5	9	1	3	5	3	0.893	1.7987	0.2407	1.0239	1.167	1.4834	0.977467	1.22477	0.325388	1	1	24	ATGGGTCGACTCACAGGATTTGCC	novel
novel-m0723-5p	5	9	1	3	5	3	0.893	1.7987	0.2407	1.0239	1.167	1.4834	0.977467	1.22477	0.325388	1	1	24	ATGGGTCGACTCACAGGATTTGCC	novel
novel-m0724-5p	5	9	1	3	5	3	0.893	1.7987	0.2407	1.0239	1.167	1.4834	0.977467	1.22477	0.325388	1	1	24	ATGGGTCGACTCACAGGATTTGCC	novel
novel-m0725-5p	5	9	1	3	5	3	0.893	1.7987	0.2407	1.0239	1.167	1.4834	0.977467	1.22477	0.325388	1	1	24	ATGGGTCGACTCACAGGATTTGCC	novel
novel-m0726-3p	2	5	4	6	1	2	0.3572	0.9993	0.9629	2.0479	0.2334	0.9889	0.773133	1.09007	0.495627	1	1	24	ATTGGACGAGCATCATCTGTGTGA	novel
novel-m0727-5p	3	2	4	11	3	2	0.5358	0.3997	0.9629	3.7544	0.7002	0.9889	0.6328	1.8145	1.51975	0.214262	0.669159	24	AAACTTGGACCCTTAGCCATTTGG	novel
novel-m0728-3p	3	7	3	1	8	2	0.5358	1.399	0.7222	0.3413	1.8672	0.9889	0.885667	1.0658	0.267101	1	1	24	AACCGTCGGTGTTGTAAAACCCCA	novel
novel-m0729-5p	4	6	1	4	3	2	0.7144	1.1991	0.2407	1.3652	0.7002	0.9889	0.718067	1.0181	0.50369	1	1	24	ACACCCTGTATCGTACCGGACCGG	novel
novel-m0730-3p	6	4	5	5	2	3	1.0716	0.7994	1.2037	1.7066	0.4668	1.4834	1.0249	1.21893	0.250136	1	1	24	ACCGCTGCTGTAGATACTATAGTA	novel
novel-m0731-3p	5	5	6	6	5	7	0.893	0.9993	1.4444	2.0479	1.167	3.4612	1.11223	2.22537	1.00058	0.474789	0.889294	24	AGAGAAAGTCTGGTTGAAAGAAGA	novel
novel-m0732-5p	6	3	1	5	9	3	1.0716	0.5996	0.2407	1.7066	2.1007	1.4834	0.6373	1.76357	1.46845	0.140402	0.558653	24	AGAGATTTACTGATGCAGATTGGG	novel
novel-m0733-3p	4	3	1	1	6	11	0.7144	0.5996	0.2407	0.3413	1.4004	5.439	0.518233	2.39357	2.20749	0.0937766	0.453519	24	AGCCCGAGATCCGACTATGATGAA	novel
novel-m0734-3p	10	6	5	3	4	2	1.786	1.1991	1.2037	1.0239	0.9336	0.9889	1.39627	0.982133	-0.507584	0.251169	0.734814	24	AGGACAAGGTGTGAAGGAAGCATC	novel
novel-m0735-5p	3	2	3	0	4	3	0.5358	0.3997	0.7222	0.01	0.9336	1.4834	0.552567	0.809	0.549991	1	1	24	AGTAGCTCACTGTACTTTGGTGCC	novel
novel-m0736-5p	4	8	2	3	7	3	0.7144	1.5988	0.4815	1.0239	1.6338	1.4834	0.931567	1.38037	0.567321	0.870926	1	24	AGTCAGTCGGTTGGTCGGGCCGTC	novel
novel-m0737-3p	14	9	9	4	11	6	2.5004	1.7987	2.1666	1.3652	2.5675	2.9667	2.15523	2.2998	0.0936643	0.673138	0.961189	24	ATGGGACGAGACGTCTGGCACCGA	novel
novel-m0738-3p	14	9	9	4	11	6	2.5004	1.7987	2.1666	1.3652	2.5675	2.9667	2.15523	2.2998	0.0936643	0.673003	0.961189	24	ATGGGACGAGACGTCTGGCACCGA	novel
novel-m0739-3p	7	7	8	0	3	2	1.2502	1.399	1.9259	0.01	0.7002	0.9889	1.52503	0.566367	-1.42903	0.0282473	0.257283	24	AAACATGTCGGATTTGGATTGACA	novel
novel-m0740-3p	6	8	6	1	7	3	1.0716	1.5988	1.4444	0.3413	1.6338	1.4834	1.3716	1.15283	-0.250676	0.464386	0.889294	24	AACGGGTTATAGTAGCTTGGCATA	novel
novel-m0741-5p	6	2	1	5	6	3	1.0716	0.3997	0.2407	1.7066	1.4004	1.4834	0.570667	1.53013	1.42294	0.197803	0.64979	24	AAGCTCTCTCTGGGCTGTGGTCCC	novel
novel-m0742-5p	6	2	1	5	6	3	1.0716	0.3997	0.2407	1.7066	1.4004	1.4834	0.570667	1.53013	1.42294	0.19783	0.64979	24	AAGCTCTCTCTGGGCTGTGGTCCC	novel
novel-m0743-5p	4	5	2	3	7	1	0.7144	0.9993	0.4815	1.0239	1.6338	0.4945	0.731733	1.05073	0.522007	0.717769	0.990081	24	ACAGAATCGAAGAAGAAGGCTGCT	novel
novel-m0744-3p	0	3	2	3	5	6	0.01	0.5996	0.4815	1.0239	1.167	2.9667	0.3637	1.7192	2.24092	0.0336939	0.281475	24	ACCGTCGGCGCCTTAAAAACCAGG	novel
novel-m0745-3p	0	3	2	3	5	6	0.01	0.5996	0.4815	1.0239	1.167	2.9667	0.3637	1.7192	2.24092	0.0335769	0.281475	24	ACCGTCGGCGCCTTAAAAACCAGG	novel
novel-m0746-3p	0	3	2	3	5	6	0.01	0.5996	0.4815	1.0239	1.167	2.9667	0.3637	1.7192	2.24092	0.0335114	0.281475	24	ACCGTCGGCGCCTTAAAAACCAGG	novel
novel-m0747-3p	7	4	1	2	5	5	1.2502	0.7994	0.2407	0.6826	1.167	2.4723	0.763433	1.44063	0.916129	0.736717	0.99481	24	ACGGTGCCATCGTCGGAGAGGCGG	novel
novel-m0748-3p	6	2	2	3	2	7	1.0716	0.3997	0.4815	1.0239	0.4668	3.4612	0.650933	1.65063	1.34244	0.529882	0.889294	24	AGAAGATTGGAGTAGATGGCTAGG	novel
novel-m0749-3p	5	3	6	0	4	3	0.893	0.5996	1.4444	0.01	0.9336	1.4834	0.979	0.809	-0.275169	0.500678	0.889294	24	AGAGATGAGGGACCTGAACGTCCA	novel
novel-m0750-5p	8	6	5	5	0	2	1.4288	1.1991	1.2037	1.7066	0.01	0.9889	1.2772	0.901833	-0.502052	0.204981	0.654483	24	AGTCGACTCGTCTTGGACTCGAGT	novel
novel-m0751-5p	5	3	2	7	5	5	0.893	0.5996	0.4815	2.3892	1.167	2.4723	0.658033	2.0095	1.6106	0.0896698	0.442371	24	ATAGAATAGTATCGTGGACCGTGA	novel
novel-m0752-5p	1	4	0	10	10	2	0.1786	0.7994	0.01	3.4131	2.3341	0.9889	0.329333	2.24537	2.76933	0.00668341	0.0947871	24	ATCATCGTCCAACCACTTCTCATG	novel
novel-m0753-5p	1	4	0	10	10	2	0.1786	0.7994	0.01	3.4131	2.3341	0.9889	0.329333	2.24537	2.76933	0.00670592	0.0947871	24	ATCATCGTCCAACCACTTCTCATG	novel
novel-m0754-5p	4	0	1	5	6	5	0.7144	0.01	0.2407	1.7066	1.4004	2.4723	0.3217	1.85977	2.53133	0.0117867	0.145395	24	ATCCATCGGCTTCGACGAGAAAGA	novel
novel-m0755-3p	2	2	2	0	4	0	0.3572	0.3997	0.4815	0.01	0.9336	0.01	0.4128	0.317867	-0.377021	1	1	24	ATCGGCTCTCAGGTGATCGGAGGC	novel
novel-m0756-3p	2	9	3	3	0	1	0.3572	1.7987	0.7222	1.0239	0.01	0.4945	0.959367	0.509467	-0.913095	0.284711	0.750873	24	ATTCCACGTTGGTTGTAAATCAAG	novel
novel-m0757-5p	4	7	1	6	6	5	0.7144	1.399	0.2407	2.0479	1.4004	2.4723	0.7847	1.97353	1.33057	0.221202	0.675416	21	TATTGGCACGGCTCAATCAGA	novel
novel-m0758-5p	13	9	9	6	4	1	2.3218	1.7987	2.1666	2.0479	0.9336	0.4945	2.0957	1.15867	-0.854967	0.0598434	0.378307	21	TGTTGGAATGGCTCAATCGAA	novel
novel-m0759-5p	8	13	3	2	5	4	1.4288	2.5981	0.7222	0.6826	1.167	1.9778	1.58303	1.2758	-0.311289	0.281462	0.746419	24	AAACGGGCAGTGCTTGACATGACC	novel
novel-m0760-5p	4	3	5	5	2	3	0.7144	0.5996	1.2037	1.7066	0.4668	1.4834	0.839233	1.21893	0.538475	1	1	24	AACCATCTTGAGGAGTCTGACATC	novel
novel-m0761-5p	2	5	4	3	4	1	0.3572	0.9993	0.9629	1.0239	0.9336	0.4945	0.773133	0.817333	0.0802073	1	1	24	AAGCCTTGTCCAATTGTGGCACCC	novel
novel-m0762-3p	4	4	4	4	8	9	0.7144	0.7994	0.9629	1.3652	1.8672	4.4501	0.825567	2.56083	1.63316	0.124718	0.524915	24	AAGGCACCTTACGTGAGAAAGATG	novel
novel-m0763-5p	2	6	4	4	0	3	0.3572	1.1991	0.9629	1.3652	0.01	1.4834	0.839733	0.952867	0.182343	0.736229	0.99481	24	AAGGCTGCAGCAGAACAGATCTGC	novel
novel-m0764-5p	2	5	1	0	8	2	0.3572	0.9993	0.2407	0.01	1.8672	0.9889	0.5324	0.955367	0.843544	0.746611	0.998487	24	AATAACCGTTAGGTGAGGGACCCA	novel
novel-m0765-5p	8	6	2	1	6	1	1.4288	1.1991	0.4815	0.3413	1.4004	0.4945	1.03647	0.7454	-0.475587	0.404265	0.848211	24	AATGGCACTTGTATGGACCAACCT	novel
novel-m0766-5p	5	11	4	4	7	0	0.893	2.1984	0.9629	1.3652	1.6338	0.01	1.35143	1.003	-0.430169	0.504561	0.889294	24	AATTTCATGGGCCATATTATGACT	novel
novel-m0767-5p	10	4	1	2	1	2	1.786	0.7994	0.2407	0.6826	0.2334	0.9889	0.942033	0.634967	-0.569097	0.298374	0.761929	24	ACATAAGATTGTCCTGGCATAACG	novel
novel-m0768-5p	3	1	3	3	4	4	0.5358	0.1999	0.7222	1.0239	0.9336	1.9778	0.485967	1.31177	1.43258	0.277879	0.746419	24	ACGAATTGGGTCGTGTCTGGCACA	novel
novel-m0769-3p	7	13	4	1	0	1	1.2502	2.5981	0.9629	0.3413	0.01	0.4945	1.60373	0.281933	-2.50801	0.00282142	0.0554584	24	ACGAGAATTCATGGACTGAACTCA	novel
novel-m0770-5p	8	13	3	1	3	2	1.4288	2.5981	0.7222	0.3413	0.7002	0.9889	1.58303	0.6768	-1.22589	0.0502557	0.347372	24	ACGGATTCGGATCATAAATGGGTC	novel
novel-m0771-3p	8	7	8	2	9	0	1.4288	1.399	1.9259	0.6826	2.1007	0.01	1.58457	0.9311	-0.76708	0.275904	0.746419	24	AGACATGAGATGATGTGCTGACCT	novel
novel-m0772-3p	8	3	2	4	2	6	1.4288	0.5996	0.4815	1.3652	0.4668	2.9667	0.836633	1.59957	0.935014	0.76026	1	24	AGAGGATCTTGGCGCTGACATCGC	novel
novel-m0773-5p	11	15	3	9	8	4	1.9646	2.9978	0.7222	3.0718	1.8672	1.9778	1.89487	2.3056	0.283046	1	1	24	AGGATCCGAACTCAGTTAGAGTGA	novel
novel-m0774-5p	7	2	3	1	0	2	1.2502	0.3997	0.7222	0.3413	0.01	0.9889	0.7907	0.446733	-0.823717	0.198608	0.650648	24	ATCCTCGCGTACGACAAATCCACT	novel
novel-m0775-3p	6	10	5	0	0	1	1.0716	1.9985	1.2037	0.01	0.01	0.4945	1.4246	0.1715	-3.05428	0.00118979	0.031846	18	CGAGGAATTGGGCTCTGC	novel
novel-m0776-3p	5	4	3	6	3	2	0.893	0.7994	0.7222	2.0479	0.7002	0.9889	0.804867	1.24567	0.630096	0.854226	1	24	AAGGATCCATTAGCTATACGTATT	novel
novel-m0777-3p	5	4	4	0	1	4	0.893	0.7994	0.9629	0.01	0.2334	1.9778	0.8851	0.7404	-0.257536	0.354652	0.81916	24	AAGGGATGCCGGACCGAACTGGTC	novel
novel-m0778-3p	6	6	6	1	1	4	1.0716	1.1991	1.4444	0.3413	0.2334	1.9778	1.23837	0.850833	-0.54149	0.159728	0.584898	24	AAGGGCTTAAACATCAATTAGAGA	novel
novel-m0779-5p	8	6	2	0	7	3	1.4288	1.1991	0.4815	0.01	1.6338	1.4834	1.03647	1.0424	0.00823527	0.775588	1	24	ACCAAGGATGAGGACAATGTCGGT	novel
novel-m0780-5p	13	8	3	10	7	5	2.3218	1.5988	0.7222	3.4131	1.6338	2.4723	1.5476	2.5064	0.695584	0.664947	0.961073	24	AGAAAAAATCGGGAAGAAGACTCC	novel
novel-m0781-5p	13	8	3	10	7	5	2.3218	1.5988	0.7222	3.4131	1.6338	2.4723	1.5476	2.5064	0.695584	0.664985	0.961073	24	AGAAAAAATCGGGAAGAAGACTCC	novel
novel-m0782-5p	5	2	0	6	1	1	0.893	0.3997	0.01	2.0479	0.2334	0.4945	0.434233	0.925267	1.0914	0.730906	0.993717	24	AGAAGCTTTTTGATCTCACCGGGA	novel
novel-m0783-5p	3	4	5	0	3	0	0.5358	0.7994	1.2037	0.01	0.7002	0.01	0.8463	0.240067	-1.81773	0.118805	0.510335	24	AGGACGTCACGTGGATCAATCGGA	novel
novel-m0784-3p	12	4	3	1	6	7	2.1432	0.7994	0.7222	0.3413	1.4004	3.4612	1.2216	1.7343	0.505582	1	1	24	AGGATTCGTACGAAGGTGGAAGCG	novel
novel-m0785-5p	6	8	5	2	5	3	1.0716	1.5988	1.2037	0.6826	1.167	1.4834	1.29137	1.111	-0.21704	0.413681	0.853132	24	AGGCACTTTGACTCAAACAGGAGT	novel
novel-m0786-3p	3	5	6	3	7	6	0.5358	0.9993	1.4444	1.0239	1.6338	2.9667	0.993167	1.8748	0.916629	0.565937	0.896661	24	AGTGAGATCTGGACGTGTGATGGT	novel
novel-m0787-5p	4	3	3	4	1	1	0.7144	0.5996	0.7222	1.3652	0.2334	0.4945	0.678733	0.6977	0.039762	0.828251	1	24	ATCATAGGTGACACAGGAGCAGGA	novel
novel-m0788-5p	4	3	5	3	3	4	0.7144	0.5996	1.2037	1.0239	0.7002	1.9778	0.839233	1.23397	0.55616	1	1	24	ATCCTAGAGAATCGAAGCGGACCT	novel
novel-m0789-5p	8	10	12	4	1	0	1.4288	1.9985	2.8888	1.3652	0.2334	0.01	2.10537	0.5362	-1.97323	0.00559489	0.0858338	24	ATCGACCGACTAGATCCTGTGATC	novel
novel-m0790-5p	6	9	2	8	5	8	1.0716	1.7987	0.4815	2.7305	1.167	3.9556	1.11727	2.6177	1.22833	0.267506	0.746419	24	ATCGGTTCGGTACGGTATTGGCCC	novel
novel-m0791-5p	6	8	7	1	3	4	1.0716	1.5988	1.6851	0.3413	0.7002	1.9778	1.45183	1.00643	-0.528624	0.156622	0.581468	24	ATTGATCCAGTGGCTGAAGAAGAC	novel
novel-m0792-3p	3	6	7	3	7	2	0.5358	1.1991	1.6851	1.0239	1.6338	0.9889	1.14	1.21553	0.0925556	0.882926	1	22	TTGGCCTGGCCATCCGAGCACC	novel
novel-m0793-3p	6	9	2	1	2	3	1.0716	1.7987	0.4815	0.3413	0.4668	1.4834	1.11727	0.763833	-0.548644	0.216342	0.670341	24	AAAATTTCCACAATAGGTCTGTTG	novel
novel-m0794-3p	15	10	7	3	2	5	2.679	1.9985	1.6851	1.0239	0.4668	2.4723	2.12087	1.321	-0.683023	0.0577466	0.372355	24	AAATCCAGTCAAATCCATGTGAAC	novel
novel-m0795-5p	2	4	5	1	21	5	0.3572	0.7994	1.2037	0.3413	4.9015	2.4723	0.786767	2.5717	1.70871	0.105418	0.478759	18	AAGCAGCCTTGGACATTT	novel
novel-m0796-3p	6	3	9	7	6	3	1.0716	0.5996	2.1666	2.3892	1.4004	1.4834	1.27927	1.75767	0.458344	1	1	24	AAGCGTCGCTAAAAACCTAACAGC	novel
novel-m0797-3p	6	3	9	7	6	3	1.0716	0.5996	2.1666	2.3892	1.4004	1.4834	1.27927	1.75767	0.458344	1	1	24	AAGCGTCGCTAAAAACCTAACAGC	novel
novel-m0798-3p	1	6	0	1	3	2	0.1786	1.1991	0.01	0.3413	0.7002	0.9889	0.462567	0.6768	0.549068	1	1	24	AGAGGCCACAGGAAGCTAACTCGG	novel
novel-m0799-5p	3	3	1	7	7	1	0.5358	0.5996	0.2407	2.3892	1.6338	0.4945	0.4587	1.50583	1.71494	0.124361	0.524915	24	AGGACGAGCCTCTGATGTATTGGG	novel
novel-m0800-5p	2	2	3	4	5	0	0.3572	0.3997	0.7222	1.3652	1.167	0.01	0.493033	0.8474	0.781358	0.686076	0.973037	24	AGGCCCTCCGACGGACAGCCGTGG	novel
novel-m0801-5p	5	10	4	3	0	0	0.893	1.9985	0.9629	1.0239	0.01	0.01	1.2848	0.347967	-1.88452	0.0361331	0.297095	24	ATGGCATCTTGTATTGAAATTATG	novel
novel-m0802-5p	3	0	7	2	8	5	0.5358	0.01	1.6851	0.6826	1.8672	2.4723	0.743633	1.67403	1.17066	0.514313	0.889294	24	ATGGTAGACCAACAATGTGATTGT	novel
novel-m0803-3p	1	3	0	7	1	7	0.1786	0.5996	0.01	2.3892	0.2334	3.4612	0.262733	2.02793	2.94834	0.0307188	0.272142	24	ATTTCCTTGGACATGTAGTGGGCA	novel
novel-m0804-5p	5	2	4	4	5	1	0.893	0.3997	0.9629	1.3652	1.167	0.4945	0.751867	1.0089	0.424234	1	1	24	AATCTATGGCCGCGGTTAGTCAAC	novel
novel-m0805-3p	5	2	4	4	5	1	0.893	0.3997	0.9629	1.3652	1.167	0.4945	0.751867	1.0089	0.424234	1	1	24	AATCTATGGCCGCGGTTAGTCAAC	novel
novel-m0806-5p	5	2	4	4	5	1	0.893	0.3997	0.9629	1.3652	1.167	0.4945	0.751867	1.0089	0.424234	1	1	24	AATCTATGGCCGCGGTTAGTCAAC	novel
novel-m0807-5p	5	2	4	4	5	1	0.893	0.3997	0.9629	1.3652	1.167	0.4945	0.751867	1.0089	0.424234	1	1	24	AATCTATGGCCGCGGTTAGTCAAC	novel
novel-m0808-3p	4	14	5	0	0	0	0.7144	2.7979	1.2037	0.01	0.01	0.01	1.572	0.01	-7.29646	0.00011055	0.00439899	24	AATGAATTCGTGGGTTGAACTCAC	novel
novel-m0809-3p	4	8	3	1	6	0	0.7144	1.5988	0.7222	0.3413	1.4004	0.01	1.0118	0.5839	-0.793131	0.410649	0.848269	24	ACAAAGCCGTTGGATTAATGCCAA	novel
novel-m0810-5p	3	7	1	4	2	3	0.5358	1.399	0.2407	1.3652	0.4668	1.4834	0.725167	1.10513	0.607836	1	1	24	ACCGAACCAGTTAAACTGCCAAAC	novel
novel-m0811-3p	3	4	1	1	6	1	0.5358	0.7994	0.2407	0.3413	1.4004	0.4945	0.5253	0.7454	0.504873	1	1	24	AGAGAAAGTGATCGTCGTGGAGGA	novel
novel-m0812-3p	8	5	5	1	1	2	1.4288	0.9993	1.2037	0.3413	0.2334	0.9889	1.2106	0.5212	-1.21581	0.0441053	0.319695	24	AGAGAGTAGTAGTCTTATGAGATT	novel
novel-m0813-5p	7	5	6	9	7	1	1.2502	0.9993	1.4444	3.0718	1.6338	0.4945	1.2313	1.73337	0.493395	0.900092	1	24	AGAGGACTGGCTTATATAGGAGGG	novel
novel-m0814-5p	6	2	3	3	0	2	1.0716	0.3997	0.7222	1.0239	0.01	0.9889	0.731167	0.674267	-0.116881	0.544507	0.889294	24	AGCACAGAGTCTGAATACAAAAGT	novel
novel-m0815-5p	9	6	5	8	7	5	1.6074	1.1991	1.2037	2.7305	1.6338	2.4723	1.33673	2.27887	0.769605	0.593088	0.913225	24	AGGACGACGACCAATGGCAGCACC	novel
novel-m0816-5p	6	3	1	0	0	3	1.0716	0.5996	0.2407	0.01	0.01	1.4834	0.6373	0.501133	-0.346778	0.527217	0.889294	24	ATATGTGGCCAATTGACTTTAGAT	novel
novel-m0817-5p	4	2	2	8	5	3	0.7144	0.3997	0.4815	2.7305	1.167	1.4834	0.531867	1.79363	1.75375	0.0907058	0.444434	24	ATGACATCCTGAGCCATATTATAA	novel
novel-m0818-5p	8	6	5	0	4	2	1.4288	1.1991	1.2037	0.01	0.9336	0.9889	1.2772	0.644167	-0.987479	0.114711	0.503987	24	ATGAGACGACTTATAGAGTGGCCC	novel
novel-m0819-5p	3	2	2	1	0	3	0.5358	0.3997	0.4815	0.3413	0.01	1.4834	0.472333	0.611567	0.372704	1	1	24	ATGGACTCGGACCAGATTGACTTC	novel
novel-m0820-3p	6	7	0	4	5	1	1.0716	1.399	0.01	1.3652	1.167	0.4945	0.826867	1.0089	0.287057	1	1	24	ATGGACTTTGATGCCCAATTGCCC	novel
novel-m0821-5p	4	2	0	2	3	0	0.7144	0.3997	0.01	0.6826	0.7002	0.01	0.3747	0.464267	0.309218	1	1	24	ATGGCCCATCGTCAGTCACCGACA	novel
novel-m0822-5p	3	16	5	1	1	4	0.5358	3.1976	1.2037	0.3413	0.2334	1.9778	1.6457	0.850833	-0.951753	0.0951776	0.453655	21	CCACGGCTGTAGATATAGGTC	novel
novel-m0823-5p	2	7	8	7	4	10	0.3572	1.399	1.9259	2.3892	0.9336	4.9446	1.22737	2.7558	1.1669	0.460354	0.889294	24	AAATAAGATTGTCCTGGCATAACC	novel
novel-m0824-3p	3	3	5	5	2	1	0.5358	0.5996	1.2037	1.7066	0.4668	0.4945	0.7797	0.8893	0.189751	1	1	24	ACAGGATGCAAAGAGCTGGGCTCT	novel
novel-m0825-5p	8	10	1	0	0	2	1.4288	1.9985	0.2407	0.01	0.01	0.9889	1.22267	0.3363	-1.86221	0.0425285	0.312871	24	ACGGAATTAAACACTGACTATGTG	novel
novel-m0826-5p	8	10	1	0	0	2	1.4288	1.9985	0.2407	0.01	0.01	0.9889	1.22267	0.3363	-1.86221	0.0428269	0.313234	24	ACGGAATTAAACACTGACTATGTG	novel
novel-m0827-3p	10	0	0	2	3	0	1.786	0.01	0.01	0.6826	0.7002	0.01	0.602	0.464267	-0.37481	0.770087	1	24	AGAGGACTAGTACTGTATGGAATG	novel
novel-m0828-5p	2	3	3	7	3	2	0.3572	0.5996	0.7222	2.3892	0.7002	0.9889	0.559667	1.35943	1.28037	0.362312	0.82455	24	AGAGGATGTGCTAGTCAAAGTAGA	novel
novel-m0829-3p	2	2	3	3	6	7	0.3572	0.3997	0.7222	1.0239	1.4004	3.4612	0.493033	1.96183	1.99245	0.0540393	0.361443	24	AGCACGAGGACATGAAAACTACCA	novel
novel-m0830-3p	2	2	4	9	2	0	0.3572	0.3997	0.9629	3.0718	0.4668	0.01	0.573267	1.18287	1.04501	0.572199	0.903569	24	AGCACGTGGTGTTGATTGGCTCCA	novel
novel-m0831-3p	8	8	5	8	0	0	1.4288	1.5988	1.2037	2.7305	0.01	0.01	1.41043	0.916833	-0.621407	0.350189	0.814967	24	AGGACTTTCGAGCCCCGTATCGCC	novel
novel-m0832-3p	8	8	5	0	4	3	1.4288	1.5988	1.2037	0.01	0.9336	1.4834	1.41043	0.809	-0.801927	0.104653	0.477007	24	ATAAAAAGGTCGCCATGAAAGAGA	novel
novel-m0833-3p	5	3	3	2	7	2	0.893	0.5996	0.7222	0.6826	1.6338	0.9889	0.738267	1.10177	0.577605	0.856055	1	24	ATAACTGCTGCCGTAGGTGGACCT	novel
novel-m0834-3p	3	5	3	2	10	1	0.5358	0.9993	0.7222	0.6826	2.3341	0.4945	0.752433	1.1704	0.637366	0.759693	1	24	ATAGTCGGCCATGGCAATCAGTCA	novel
novel-m0835-3p	4	7	1	1	3	3	0.7144	1.399	0.2407	0.3413	0.7002	1.4834	0.7847	0.841633	0.101051	0.848496	1	24	ATGGTTCTAGGGCAGTAGGCGTCC	novel
novel-m0836-5p	5	8	3	8	1	3	0.893	1.5988	0.7222	2.7305	0.2334	1.4834	1.07133	1.48243	0.46856	1	1	24	ATGTCCGTTGTAGACAGGCCTTGG	novel
novel-m0837-5p	3	5	3	3	0	0	0.5358	0.9993	0.7222	1.0239	0.01	0.01	0.752433	0.347967	-1.11261	0.273856	0.746419	18	CTCCATTCCAAATCTTTT	novel
novel-m0838-5p	8	3	7	3	0	3	1.4288	0.5996	1.6851	1.0239	0.01	1.4834	1.23783	0.8391	-0.560902	0.20195	0.651222	24	AAAGCCCAGGCTCCAAGGACCACT	novel
novel-m0839-5p	7	7	5	1	6	2	1.2502	1.399	1.2037	0.3413	1.4004	0.9889	1.2843	0.9102	-0.496727	0.326939	0.781438	24	AAATAGCGAAGTCGGTACCAGATT	novel
novel-m0840-5p	5	5	1	5	4	2	0.893	0.9993	0.2407	1.7066	0.9336	0.9889	0.711	1.2097	0.766728	0.706638	0.982265	24	AAGCGATCGCTGTCCACTGTCCAG	novel
novel-m0841-5p	1	4	0	1	4	3	0.1786	0.7994	0.01	0.3413	0.9336	1.4834	0.329333	0.919433	1.4812	0.365676	0.826478	24	AAGGCTACAGCAGGACAGATCTGC	novel
novel-m0842-5p	4	4	4	1	2	0	0.7144	0.7994	0.9629	0.3413	0.4668	0.01	0.825567	0.2727	-1.59807	0.0736602	0.40903	24	AATAGCCGTGACACATAGTTGATA	novel
novel-m0843-5p	5	10	4	0	2	4	0.893	1.9985	0.9629	0.01	0.4668	1.9778	1.2848	0.8182	-0.651018	0.158367	0.582532	24	AATCGGACGGTACGGCTCGGTTCT	novel
novel-m0844-5p	8	6	4	3	1	4	1.4288	1.1991	0.9629	1.0239	0.2334	1.9778	1.19693	1.07837	-0.150495	0.408034	0.848269	24	AATGCACATCAGGATGTAGGCGCC	novel
novel-m0845-5p	2	4	2	1	3	2	0.3572	0.7994	0.4815	0.3413	0.7002	0.9889	0.546033	0.6768	0.309741	1	1	24	AATGGCACCCAGGAATGAGTCGAG	novel
novel-m0846-3p	5	3	2	1	4	1	0.893	0.5996	0.4815	0.3413	0.9336	0.4945	0.658033	0.5898	-0.157935	0.641631	0.945722	24	ACCACCTGAGAATTTCGATCGACC	novel
novel-m0847-5p	5	3	2	1	4	1	0.893	0.5996	0.4815	0.3413	0.9336	0.4945	0.658033	0.5898	-0.157935	0.642008	0.945722	24	ACCACCTGAGAATTTCGATCGACC	novel
novel-m0848-5p	4	6	2	3	6	7	0.7144	1.1991	0.4815	1.0239	1.4004	3.4612	0.798333	1.96183	1.29714	0.279868	0.746419	24	ACGGTGGACCATGAGAAATCGAGG	novel
novel-m0849-5p	5	8	9	1	0	1	0.893	1.5988	2.1666	0.3413	0.01	0.4945	1.5528	0.281933	-2.46145	0.00381994	0.0667428	24	ACGTATCGTCCATCATGTGATAGA	novel
novel-m0850-5p	7	6	8	3	1	1	1.2502	1.1991	1.9259	1.0239	0.2334	0.4945	1.4584	0.583933	-1.32051	0.0378966	0.299836	24	ACTTTTTCGTGAGTGGAACGGTCT	novel
novel-m0851-3p	5	13	1	0	1	3	0.893	2.5981	0.2407	0.01	0.2334	1.4834	1.24393	0.5756	-1.11177	0.137629	0.553156	24	AGAGGTTCTGACTGATCGGATAGT	novel
novel-m0852-5p	8	4	7	1	0	3	1.4288	0.7994	1.6851	0.3413	0.01	1.4834	1.30443	0.611567	-1.09284	0.0560306	0.365215	24	AGCACTGTATGACAATAATCAAGG	novel
novel-m0853-5p	6	5	1	9	5	5	1.0716	0.9993	0.2407	3.0718	1.167	2.4723	0.770533	2.23703	1.53766	0.155475	0.581468	24	AGCGATCGCTGTCCGCTGTCCAGG	novel
novel-m0854-3p	2	4	4	5	2	2	0.3572	0.7994	0.9629	1.7066	0.4668	0.9889	0.7065	1.0541	0.57725	1	1	24	AGGACTCATTCTTCTTGGCTGCCC	novel
novel-m0855-5p	1	9	3	5	0	0	0.1786	1.7987	0.7222	1.7066	0.01	0.01	0.899833	0.575533	-0.644758	0.583438	0.908615	24	AGGAGAGCCCGCATACAATATGTA	novel
novel-m0856-5p	10	11	7	0	0	0	1.786	2.1984	1.6851	0.01	0.01	0.01	1.88983	0.01	-7.56212	6.0587e-07	7.62184e-05	24	ATCAACTTTGTGAACTCTGAAACT	novel
novel-m0857-3p	1	3	8	2	0	7	0.1786	0.5996	1.9259	0.6826	0.01	3.4612	0.901367	1.3846	0.619283	1	1	24	ATCCAGTGATCCCTGTAGGACCTC	novel
novel-m0858-5p	8	6	9	2	2	1	1.4288	1.1991	2.1666	0.6826	0.4668	0.4945	1.59817	0.547967	-1.54426	0.0198512	0.198197	24	ATGAGTCGTCCTACAGTAAAGTGA	novel
novel-m0859-3p	5	7	1	8	5	3	0.893	1.399	0.2407	2.7305	1.167	1.4834	0.844233	1.79363	1.08717	0.393175	0.842614	24	ATGCGACCCCGAGCAATGATAGGT	novel
novel-m0860-5p	4	3	3	4	5	1	0.7144	0.5996	0.7222	1.3652	1.167	0.4945	0.678733	1.0089	0.571866	0.844693	1	21	TGGGACGCGGGACCCAGGCCC	novel
novel-m0861-3p	8	0	6	1	6	0	1.4288	0.01	1.4444	0.3413	1.4004	0.01	0.961067	0.5839	-0.718915	0.511011	0.889294	24	AAAGTTCCAGAGGTAGGCCACGTC	novel
novel-m0862-5p	9	5	5	0	2	2	1.6074	0.9993	1.2037	0.01	0.4668	0.9889	1.27013	0.488567	-1.37835	0.0374083	0.299836	24	AAGCGACCGTTGTCCACTGTTCAG	novel
novel-m0863-3p	5	6	9	7	3	0	0.893	1.1991	2.1666	2.3892	0.7002	0.01	1.41957	1.03313	-0.458424	0.397716	0.847683	24	AATGAACATCAGTAGTACACCTGC	novel
novel-m0864-3p	7	6	4	3	1	0	1.2502	1.1991	0.9629	1.0239	0.2334	0.01	1.1374	0.422433	-1.42894	0.0785706	0.411841	24	AATGAAGAACCCGAGGAACTTCCC	novel
novel-m0865-5p	5	9	1	3	1	1	0.893	1.7987	0.2407	1.0239	0.2334	0.4945	0.977467	0.583933	-0.743244	0.294965	0.761031	24	AATTGAAACCGCATGCTGAACATG	novel
novel-m0866-5p	5	9	1	3	1	1	0.893	1.7987	0.2407	1.0239	0.2334	0.4945	0.977467	0.583933	-0.743244	0.294637	0.761031	24	AATTGAAACCGCATGCTGAACATG	novel
novel-m0867-5p	5	0	3	4	7	2	0.893	0.01	0.7222	1.3652	1.6338	0.9889	0.541733	1.3293	1.29501	0.300386	0.761929	24	ACACCCGTGGAACTCCATACCAGT	novel
novel-m0868-3p	3	3	2	8	2	1	0.5358	0.5996	0.4815	2.7305	0.4668	0.4945	0.538967	1.2306	1.19109	0.500921	0.889294	24	ACCAATTGCGGAGTGCTCTACAGT	novel
novel-m0869-3p	8	1	6	2	3	2	1.4288	0.1999	1.4444	0.6826	0.7002	0.9889	1.02437	0.790567	-0.373773	0.40976	0.848269	24	ACGGCACTATTCCGTGGACCAGAG	novel
novel-m0870-5p	9	5	3	5	0	3	1.6074	0.9993	0.7222	1.7066	0.01	1.4834	1.10963	1.06667	-0.0569736	0.555419	0.889777	24	AGAAACCCAGCATCGTTCATCTGC	novel
novel-m0871-5p	5	9	2	3	2	2	0.893	1.7987	0.4815	1.0239	0.4668	0.9889	1.05773	0.826533	-0.355831	0.371018	0.831981	24	AGAATCAAACCTTGTTGGACATGG	novel
novel-m0872-5p	3	10	0	5	0	7	0.5358	1.9985	0.01	1.7066	0.01	3.4612	0.8481	1.72593	1.02507	0.754012	1	24	AGATGCGAAAAGAAGTGGACTCCT	novel
novel-m0873-5p	0	3	3	7	1	1	0.01	0.5996	0.7222	2.3892	0.2334	0.4945	0.443933	1.03903	1.22683	0.625391	0.929954	24	AGTCAACGAGGACTCTGGTGAAGA	novel
novel-m0874-3p	5	9	1	4	3	0	0.893	1.7987	0.2407	1.3652	0.7002	0.01	0.977467	0.6918	-0.498692	0.538038	0.889294	24	AGTCATCGGGCCCTGAAAGCTAGG	novel
novel-m0875-5p	6	11	2	2	4	1	1.0716	2.1984	0.4815	0.6826	0.9336	0.4945	1.2505	0.703567	-0.829746	0.259747	0.739077	24	ATACAGTACGAAGAATGTGACAGT	novel
novel-m0876-3p	7	7	5	3	1	2	1.2502	1.399	1.2037	1.0239	0.2334	0.9889	1.2843	0.748733	-0.778458	0.0974214	0.462476	24	ATAGTCCATGCTTGATTCGATGTA	novel
novel-m0877-3p	7	7	0	1	2	2	1.2502	1.399	0.01	0.3413	0.4668	0.9889	0.8864	0.599	-0.565402	0.390013	0.841571	24	ATGGATCAAGGAGTCGAATGGCTC	novel
novel-m0878-5p	4	4	6	5	1	4	0.7144	0.7994	1.4444	1.7066	0.2334	1.9778	0.986067	1.30593	0.405324	1	1	24	TTCTGTGGTATATTATGACATCCT	novel
novel-m0879-3p	0	11	3	2	1	2	0.01	2.1984	0.7222	0.6826	0.2334	0.9889	0.976867	0.634967	-0.621481	0.444713	0.882412	24	AAACGGATTGTGCCATGGCACGGC	novel
novel-m0880-5p	7	7	1	4	4	5	1.2502	1.399	0.2407	1.3652	0.9336	2.4723	0.9633	1.59037	0.723302	0.756522	1	24	AACAGAGATCGATGAAGGCACCTC	novel
novel-m0881-5p	3	11	3	9	7	5	0.5358	2.1984	0.7222	3.0718	1.6338	2.4723	1.15213	2.39263	1.05429	0.403289	0.848211	24	AACAGCAGAGGTCGACTCATGAGT	novel
novel-m0882-3p	7	4	4	1	1	4	1.2502	0.7994	0.9629	0.3413	0.2334	1.9778	1.00417	0.850833	-0.23905	0.355394	0.81916	24	AATATTAGGCCACCACTGCTAGAG	novel
novel-m0883-5p	6	2	8	0	5	2	1.0716	0.3997	1.9259	0.01	1.167	0.9889	1.1324	0.721967	-0.64938	0.292432	0.761031	24	AGAGATGGATGGTTGTCAAATACT	novel
novel-m0884-5p	8	4	2	1	5	2	1.4288	0.7994	0.4815	0.3413	1.167	0.9889	0.903233	0.8324	-0.117822	0.721615	0.992122	24	AGAGGAAAGCCACTGGACTATGAG	novel
novel-m0885-5p	4	2	3	1	2	2	0.7144	0.3997	0.7222	0.3413	0.4668	0.9889	0.6121	0.599	-0.0312114	0.800954	1	24	AGATATCTGTGGAGCTGTTGCCCA	novel
novel-m0886-3p	5	3	2	3	1	2	0.893	0.5996	0.4815	1.0239	0.2334	0.9889	0.658033	0.748733	0.186291	0.820818	1	24	AGATTTGTGGGGAATGAGAGCACC	novel
novel-m0887-5p	7	1	1	1	11	4	1.2502	0.1999	0.2407	0.3413	2.5675	1.9778	0.5636	1.62887	1.53112	0.219508	0.675162	24	AGGAAGAAGAGGGACAGACGAACC	novel
novel-m0888-5p	7	0	1	2	4	1	1.2502	0.01	0.2407	0.6826	0.9336	0.4945	0.5003	0.703567	0.491894	1	1	24	AGTCTGTGTGGATTCTGGTACCCA	novel
novel-m0889-5p	7	1	1	5	4	4	1.2502	0.1999	0.2407	1.7066	0.9336	1.9778	0.5636	1.53933	1.44956	0.233123	0.698629	24	ATGAGACGGACGGAGTTCGGCGCC	novel
novel-m0890-5p	4	4	3	2	5	1	0.7144	0.7994	0.7222	0.6826	1.167	0.4945	0.745333	0.781367	0.0681139	1	1	24	ATGCAACAGTTGGCCTGTGTCGAC	novel
novel-m0891-5p	0	4	0	3	1	1	0.01	0.7994	0.01	1.0239	0.2334	0.4945	0.273133	0.583933	1.0962	0.608551	0.91978	24	ATTCAATGCTGTGTCCCTGAGAGT	novel
novel-m0892-3p	4	16	7	3	4	5	0.7144	3.1976	1.6851	1.0239	0.9336	2.4723	1.8657	1.4766	-0.337438	0.300555	0.761929	24	GCGCACTGTAGTATGTTACTGTAG	novel
novel-m0893-5p	10	9	7	6	7	1	1.786	1.7987	1.6851	2.0479	1.6338	0.4945	1.7566	1.39207	-0.335557	0.372242	0.832102	24	TACCGGAATAACGTTATCGTACAT	novel
novel-m0894-5p	7	8	6	1	5	5	1.2502	1.5988	1.4444	0.3413	1.167	2.4723	1.43113	1.32687	-0.109135	0.38224	0.836141	24	AATCCTGGATCCAAAGAACAAGCT	novel
novel-m0895-5p	7	8	6	1	5	5	1.2502	1.5988	1.4444	0.3413	1.167	2.4723	1.43113	1.32687	-0.109135	0.382135	0.836141	24	AATCCTGGATCCAAAGAACAAGCT	novel
novel-m0896-3p	9	2	1	2	8	3	1.6074	0.3997	0.2407	0.6826	1.8672	1.4834	0.749267	1.3444	0.843411	0.663493	0.961073	24	ACAGCTCAAAGATCGGACGAAGGC	novel
novel-m0897-5p	5	3	4	0	4	3	0.893	0.5996	0.9629	0.01	0.9336	1.4834	0.8185	0.809	-0.0168427	0.710882	0.984831	24	ACAGTCACTGGATCGACTCAACCT	novel
novel-m0898-3p	5	8	2	6	0	0	0.893	1.5988	0.4815	2.0479	0.01	0.01	0.9911	0.6893	-0.523899	0.489473	0.889294	24	AGACCCAATTAGATAACTTGAACC	novel
novel-m0899-3p	8	8	3	0	5	1	1.4288	1.5988	0.7222	0.01	1.167	0.4945	1.24993	0.557167	-1.16567	0.124777	0.524915	24	AGAGAGTCGGCTTGTAGTCAAGTA	novel
novel-m0900-3p	3	6	6	7	3	2	0.5358	1.1991	1.4444	2.3892	0.7002	0.9889	1.05977	1.35943	0.359259	1	1	24	AGAGATTTGGCTGTGTATTGATGC	novel
novel-m0901-5p	5	1	1	3	7	3	0.893	0.1999	0.2407	1.0239	1.6338	1.4834	0.444533	1.38037	1.63469	0.191817	0.646933	24	AGAGCGCGCGGAGAAATTCTAGGG	novel
novel-m0902-5p	7	1	7	5	8	1	1.2502	0.1999	1.6851	1.7066	1.8672	0.4945	1.04507	1.3561	0.375869	1	1	24	AGAGGATGAGAGAGCTTGGTAGTC	novel
novel-m0903-5p	3	2	0	3	2	1	0.5358	0.3997	0.01	1.0239	0.4668	0.4945	0.315167	0.661733	1.07013	0.590365	0.913225	24	AGAGTCCGACGCGCTGTAGGCGGT	novel
novel-m0904-3p	10	2	2	4	2	0	1.786	0.3997	0.4815	1.3652	0.4668	0.01	0.889067	0.614	-0.534053	0.535922	0.889294	24	AGCCATCGACACTCTGGCCGCACC	novel
novel-m0905-5p	5	2	3	0	4	4	0.893	0.3997	0.7222	0.01	0.9336	1.9778	0.671633	0.9738	0.535952	1	1	24	AGGACGAGAGGCAACATCGCAAGG	novel
novel-m0906-5p	3	0	2	3	6	3	0.5358	0.01	0.4815	1.0239	1.4004	1.4834	0.342433	1.30257	1.92746	0.0749767	0.40903	24	AGGCACCTCTGTATGTACCATTGG	novel
novel-m0907-3p	7	2	5	2	3	4	1.2502	0.3997	1.2037	0.6826	0.7002	1.9778	0.9512	1.1202	0.235936	0.732674	0.993717	24	AGGCAGCATGAGAATATGGATGTT	novel
novel-m0908-5p	7	4	5	5	2	0	1.2502	0.7994	1.2037	1.7066	0.4668	0.01	1.08443	0.7278	-0.575327	0.409416	0.848269	24	AGGTACAATTGACCTGATGGCACA	novel
novel-m0909-5p	7	3	6	2	5	1	1.2502	0.5996	1.4444	0.6826	1.167	0.4945	1.09807	0.781367	-0.490894	0.494233	0.889294	24	AGTCGATTCCAACTGCCCTGATGT	novel
novel-m0910-3p	3	1	5	3	2	3	0.5358	0.1999	1.2037	1.0239	0.4668	1.4834	0.646467	0.991367	0.616843	1	1	24	ATACTCGGAGAACAATGGACAGAT	novel
novel-m0911-5p	4	5	5	3	1	3	0.7144	0.9993	1.2037	1.0239	0.2334	1.4834	0.972467	0.913567	-0.0901388	0.448079	0.883516	24	ATAGAAGTCGGGAGTATCAACTCC	novel
novel-m0912-3p	4	3	0	6	0	7	0.7144	0.5996	0.01	2.0479	0.01	3.4612	0.441333	1.8397	2.05953	0.243717	0.719709	24	ATATGTCCATGACGTACCTGAGAA	novel
novel-m0913-5p	7	5	0	2	5	2	1.2502	0.9993	0.01	0.6826	1.167	0.9889	0.753167	0.946167	0.329125	1	1	24	ATGGAGACCTCTGCGTTGTTGCCC	novel
novel-m0914-3p	6	12	4	2	2	5	1.0716	2.3982	0.9629	0.6826	0.4668	2.4723	1.47757	1.20723	-0.291519	0.329893	0.781555	24	ATTAGAACCTGAGTCGCACGAGAA	novel
novel-m0915-3p	1	4	4	12	5	2	0.1786	0.7994	0.9629	4.0957	1.167	0.9889	0.646967	2.08387	1.6875	0.125596	0.524915	24	AAATGGATCCGGACAGATAATATC	novel
novel-m0916-5p	1	9	1	7	5	0	0.1786	1.7987	0.2407	2.3892	1.167	0.01	0.739333	1.18873	0.685128	0.703814	0.981397	24	AACGAAGATCAACGGTGAAGCCGG	novel
novel-m0917-5p	8	14	6	0	0	1	1.4288	2.7979	1.4444	0.01	0.01	0.4945	1.89037	0.1715	-3.46239	0.000148252	0.00565155	24	AAGACGATTTACTAATTGCTGACT	novel
novel-m0918-5p	9	3	1	2	0	1	1.6074	0.5996	0.2407	0.6826	0.01	0.4945	0.8159	0.3957	-1.04399	0.245843	0.724288	24	AAGCAGTTAGGGCTCAACTTGGTC	novel
novel-m0919-3p	2	6	7	5	12	1	0.3572	1.1991	1.6851	1.7066	2.8009	0.4945	1.08047	1.66733	0.625888	0.651353	0.952793	24	ACGAGGAACCCGAGAAACTTTCCC	novel
novel-m0920-3p	4	3	2	3	2	1	0.7144	0.5996	0.4815	1.0239	0.4668	0.4945	0.5985	0.661733	0.144899	1	1	24	ACGCTCCCTGTAGATCCTTTAGAG	novel
novel-m0921-5p	4	1	2	10	1	4	0.7144	0.1999	0.4815	3.4131	0.2334	1.9778	0.465267	1.87477	2.01058	0.148432	0.571032	24	ACTTAGCCATCGGAGGATCCTCCA	novel
novel-m0922-5p	4	5	4	3	2	1	0.7144	0.9993	0.9629	1.0239	0.4668	0.4945	0.8922	0.661733	-0.431117	0.398236	0.847683	24	AGACTTAGTCGACCCATCCTGAGA	novel
novel-m0923-3p	3	3	6	4	3	2	0.5358	0.5996	1.4444	1.3652	0.7002	0.9889	0.859933	1.0181	0.243583	1	1	24	AGAGAACTAAGGAGAAATGCTACC	novel
novel-m0924-5p	4	5	1	8	4	1	0.7144	0.9993	0.2407	2.7305	0.9336	0.4945	0.651467	1.3862	1.08937	0.423575	0.863627	24	AGAGGTTGTGCACTGGTATTCAGT	novel
novel-m0925-3p	6	3	2	2	7	1	1.0716	0.5996	0.4815	0.6826	1.6338	0.4945	0.717567	0.936967	0.384885	1	1	24	AGGAGAACACCTGAGAGAGAGTGG	novel
novel-m0926-5p	0	5	3	4	4	3	0.01	0.9993	0.7222	1.3652	0.9336	1.4834	0.577167	1.26073	1.1272	0.444481	0.882412	24	AGTCAGTTGAGTCGTCATAGTTGG	novel
novel-m0927-5p	0	5	3	4	4	3	0.01	0.9993	0.7222	1.3652	0.9336	1.4834	0.577167	1.26073	1.1272	0.444238	0.882412	24	AGTCAGTTGAGTCGTCATAGTTGG	novel
novel-m0928-5p	9	7	5	2	1	6	1.6074	1.399	1.2037	0.6826	0.2334	2.9667	1.40337	1.29423	-0.116794	0.396619	0.847683	24	ATAGATGATGATGTGGCACTCGAT	novel
novel-m0929-5p	3	7	5	3	2	4	0.5358	1.399	1.2037	1.0239	0.4668	1.9778	1.04617	1.15617	0.144237	0.725431	0.992384	24	ATGAAGGATCCTGATACATAGACA	novel
novel-m0930-3p	7	1	4	1	0	0	1.2502	0.1999	0.9629	0.3413	0.01	0.01	0.804333	0.120433	-2.73956	0.0284279	0.257283	24	ATGGCTAACGGTGATAATCGACAC	novel
novel-m0931-3p	3	3	1	2	0	1	0.5358	0.5996	0.2407	0.6826	0.01	0.4945	0.4587	0.3957	-0.213144	0.773996	1	24	ATGGGCACATCTGATTGAGGATCA	novel
novel-m0932-3p	3	3	1	2	0	1	0.5358	0.5996	0.2407	0.6826	0.01	0.4945	0.4587	0.3957	-0.213144	0.773523	1	24	ATGGGCACATCTGATTGAGGATCA	novel
novel-m0933-3p	3	3	1	2	0	1	0.5358	0.5996	0.2407	0.6826	0.01	0.4945	0.4587	0.3957	-0.213144	0.773994	1	24	ATGGGCACATCTGATTGAGGATCA	novel
novel-m0934-5p	4	8	4	5	2	1	0.7144	1.5988	0.9629	1.7066	0.4668	0.4945	1.09203	0.8893	-0.296275	0.499213	0.889294	24	GATGACATCTGTGGAATACATGGT	novel
novel-m0935-5p	0	4	1	7	3	12	0.01	0.7994	0.2407	2.3892	0.7002	5.9335	0.350033	3.00763	3.10306	0.00650472	0.0947871	22	GGGGATGTAGCTCAAATGGTGG	novel
novel-m0936-5p	5	5	5	3	3	6	0.893	0.9993	1.2037	1.0239	0.7002	2.9667	1.032	1.5636	0.599429	1	1	24	AAAAGGACATCGACGATGGCATGG	novel
novel-m0937-5p	1	5	3	1	3	3	0.1786	0.9993	0.7222	0.3413	0.7002	1.4834	0.633367	0.841633	0.410151	1	1	24	AAAGTCGGATTCGATGAGGGTGCC	novel
novel-m0938-3p	3	4	2	2	9	3	0.5358	0.7994	0.4815	0.6826	2.1007	1.4834	0.605567	1.42223	1.2318	0.306778	0.764211	24	AACGCCCACGCGGTCCATAGGCCC	novel
novel-m0939-3p	8	6	5	1	2	4	1.4288	1.1991	1.2037	0.3413	0.4668	1.9778	1.2772	0.928633	-0.459803	0.166218	0.59404	24	AACGTGCCTGGGCTGTGCCTAGCA	novel
novel-m0940-3p	10	11	2	1	0	1	1.786	2.1984	0.4815	0.3413	0.01	0.4945	1.48863	0.281933	-2.40056	0.00599833	0.0898321	24	AAGCAATACAAGATCGTAAGGTTT	novel
novel-m0941-5p	6	2	2	5	2	3	1.0716	0.3997	0.4815	1.7066	0.4668	1.4834	0.650933	1.21893	0.905038	0.854596	1	24	ACAGACGTCGACTCATAGGATCGA	novel
novel-m0942-5p	2	3	4	3	2	1	0.3572	0.5996	0.9629	1.0239	0.4668	0.4945	0.6399	0.661733	0.0484035	1	1	24	ACTGGCTATTGCATCTTCTTGGGA	novel
novel-m0943-5p	0	1	0	3	1	3	0.01	0.1999	0.01	1.0239	0.2334	1.4834	0.0733	0.913567	3.63962	0.0645483	0.387088	24	ACTTTTACTTTTCGGAGATGCGCC	novel
novel-m0944-5p	2	6	5	2	5	1	0.3572	1.1991	1.2037	0.6826	1.167	0.4945	0.92	0.781367	-0.235634	0.726539	0.992384	24	AGAGATAAATCGGCTGAGCGCGAT	novel
novel-m0945-5p	6	0	0	4	3	3	1.0716	0.01	0.01	1.3652	0.7002	1.4834	0.363867	1.18293	1.70089	0.375976	0.835372	24	AGAGCGCGCGGAGAAATTTCTAGG	novel
novel-m0946-3p	5	2	4	2	2	1	0.893	0.3997	0.9629	0.6826	0.4668	0.4945	0.751867	0.547967	-0.456389	0.495618	0.889294	24	AGAGGCATGAGTTTGGAACAAGCT	novel
novel-m0947-3p	2	6	1	4	1	4	0.3572	1.1991	0.2407	1.3652	0.2334	1.9778	0.599	1.19213	0.992918	0.730375	0.993717	24	AGAGTTGACTTGGATGATTTCGAG	novel
novel-m0948-5p	3	2	2	2	11	3	0.5358	0.3997	0.4815	0.6826	2.5675	1.4834	0.472333	1.57783	1.74007	0.101579	0.469801	24	AGGACTTGCCATGCATCAATTGTA	novel
novel-m0949-5p	3	1	0	0	8	0	0.5358	0.1999	0.01	0.01	1.8672	0.01	0.248567	0.629067	1.33958	0.483793	0.889294	24	AGGGATTGACTCACAGGTTGTACC	novel
novel-m0950-3p	1	1	3	4	3	4	0.1786	0.1999	0.7222	1.3652	0.7002	1.9778	0.3669	1.34773	1.87708	0.193556	0.647961	24	AGTCCACTGGTCTCTGAAGAACTT	novel
novel-m0951-3p	9	3	3	2	0	2	1.6074	0.5996	0.7222	0.6826	0.01	0.9889	0.9764	0.5605	-0.800758	0.187188	0.641165	24	ATATTGTCCACTCTGGTCCATGGG	novel
novel-m0952-5p	5	2	0	0	4	4	0.893	0.3997	0.01	0.01	0.9336	1.9778	0.434233	0.9738	1.16516	0.733044	0.993717	24	ATCCCATGTGTCGGGACAGGACCA	novel
novel-m0953-3p	5	2	0	0	4	4	0.893	0.3997	0.01	0.01	0.9336	1.9778	0.434233	0.9738	1.16516	0.732557	0.993717	24	ATCCCATGTGTCGGGACAGGACCA	novel
novel-m0954-5p	5	4	4	4	1	2	0.893	0.7994	0.9629	1.3652	0.2334	0.9889	0.8851	0.8625	-0.037316	0.560177	0.889777	24	ATCCCCTTTCGTTGGGCAGCCGGC	novel
novel-m0955-3p	0	0	4	2	0	4	0.01	0.01	0.9629	0.6826	0.01	1.9778	0.327633	0.890133	1.44194	0.7208	0.992086	24	ATCGCCACGTAAGTCTGACCTACG	novel
novel-m0956-5p	9	4	2	2	3	0	1.6074	0.7994	0.4815	0.6826	0.7002	0.01	0.962767	0.464267	-1.05223	0.189	0.641165	24	ATGGACCAGAGCGGACAATATCTC	novel
novel-m0957-3p	1	4	3	3	3	2	0.1786	0.7994	0.7222	1.0239	0.7002	0.9889	0.566733	0.904333	0.674185	0.82065	1	24	ATGGAGTCAGCAACGTAGAGTCGT	novel
novel-m0958-5p	5	2	2	4	2	1	0.893	0.3997	0.4815	1.3652	0.4668	0.4945	0.5914	0.7755	0.390993	1	1	24	ATGGGTTCGGATCATAAATGGATC	novel
novel-m0959-5p	5	2	2	4	2	1	0.893	0.3997	0.4815	1.3652	0.4668	0.4945	0.5914	0.7755	0.390993	1	1	24	ATGGGTTCGGATCATAAATGGATC	novel
novel-m0960-5p	1	0	2	1	4	7	0.1786	0.01	0.4815	0.3413	0.9336	3.4612	0.223367	1.5787	2.82125	0.0694118	0.392347	24	ATTGGATGTACAAGGGTTGAAGGT	novel
novel-m0961-5p	1	0	2	1	4	7	0.1786	0.01	0.4815	0.3413	0.9336	3.4612	0.223367	1.5787	2.82125	0.0698919	0.392518	24	ATTGGATGTACAAGGGTTGAAGGT	novel
novel-m0962-3p	2	2	4	4	1	3	0.3572	0.3997	0.9629	1.3652	0.2334	1.4834	0.573267	1.02733	0.841626	0.836959	1	24	ATTTGGAGAGAGAAGCATTGTTGA	novel
novel-m0963-5p	9	10	2	1	4	1	1.6074	1.9985	0.4815	0.3413	0.9336	0.4945	1.36247	0.5898	-1.20792	0.111677	0.499114	24	AAAGCTGCCAGGACCTGATACTCC	novel
novel-m0964-5p	5	7	6	2	5	1	0.893	1.399	1.4444	0.6826	1.167	0.4945	1.24547	0.781367	-0.672615	0.302203	0.761929	24	AAATTTGGGCACTCGACAATAAGA	novel
novel-m0965-3p	3	1	6	0	6	0	0.5358	0.1999	1.4444	0.01	1.4004	0.01	0.7267	0.473467	-0.618097	0.667893	0.961189	24	AACAATCCATCGCCGACTGGGGAT	novel
novel-m0966-3p	3	1	1	2	1	1	0.5358	0.1999	0.2407	0.6826	0.2334	0.4945	0.325467	0.470167	0.530662	1	1	24	AACGGAGTGGAGGTATGTCGAACC	novel
novel-m0967-5p	4	6	5	1	3	6	0.7144	1.1991	1.2037	0.3413	0.7002	2.9667	1.03907	1.33607	0.362704	1	1	24	AACGGATCGGGTTAGATACAGATC	novel
novel-m0968-5p	3	1	2	1	3	4	0.5358	0.1999	0.4815	0.3413	0.7002	1.9778	0.405733	1.00643	1.31065	0.485367	0.889294	24	AACTTTCATATGGGCTTGTATGGT	novel
novel-m0969-5p	4	5	2	5	5	4	0.7144	0.9993	0.4815	1.7066	1.167	1.9778	0.731733	1.61713	1.14405	0.271679	0.746419	24	AAGAAATAAAATTCGGTGGCACTG	novel
novel-m0970-5p	1	2	1	4	9	3	0.1786	0.3997	0.2407	1.3652	2.1007	1.4834	0.273	1.64977	2.59529	0.00874823	0.117077	24	AAGAATAGCCGACTGTTAATCAGA	novel
novel-m0971-3p	2	5	3	1	1	3	0.3572	0.9993	0.7222	0.3413	0.2334	1.4834	0.6929	0.686033	-0.0143685	0.656359	0.955724	24	AAGCGTCGTTAGTGCCAACTATGA	novel
novel-m0972-5p	2	5	3	1	1	3	0.3572	0.9993	0.7222	0.3413	0.2334	1.4834	0.6929	0.686033	-0.0143685	0.656396	0.955724	24	AAGCGTCGTTAGTGCCAACTATGA	novel
novel-m0973-3p	6	4	6	4	1	2	1.0716	0.7994	1.4444	1.3652	0.2334	0.9889	1.10513	0.8625	-0.357624	0.293529	0.761031	24	AATGAAGTAGTTGCAAGTCGAGAA	novel
novel-m0974-3p	6	4	6	4	1	2	1.0716	0.7994	1.4444	1.3652	0.2334	0.9889	1.10513	0.8625	-0.357624	0.292617	0.761031	24	AATGAAGTAGTTGCAAGTCGAGAA	novel
novel-m0975-3p	5	7	1	2	2	4	0.893	1.399	0.2407	0.6826	0.4668	1.9778	0.844233	1.0424	0.304195	0.857879	1	24	AATGAGGATAACAAGGACCAACCA	novel
novel-m0976-5p	5	1	5	0	1	1	0.893	0.1999	1.2037	0.01	0.2334	0.4945	0.765533	0.245967	-1.638	0.0885746	0.440874	24	AATGGATCAAAGTGGATAATACTT	novel
novel-m0977-3p	2	10	3	7	2	2	0.3572	1.9985	0.7222	2.3892	0.4668	0.9889	1.02597	1.28163	0.321	1	1	24	AATGTGCACCAGGGCTAATATCTC	novel
novel-m0978-3p	8	4	5	1	6	7	1.4288	0.7994	1.2037	0.3413	1.4004	3.4612	1.14397	1.7343	0.600308	1	1	24	ACAATCTGCCCTGTTTGAATTGCT	novel
novel-m0979-5p	7	3	4	2	3	2	1.2502	0.5996	0.9629	0.6826	0.7002	0.9889	0.937567	0.790567	-0.246034	0.548096	0.889294	24	ACATCACGGCGCCATAATTGAGAA	novel
novel-m0980-5p	3	11	0	4	4	1	0.5358	2.1984	0.01	1.3652	0.9336	0.4945	0.914733	0.9311	0.0255849	1	1	24	ACTCCTCTGGACCATGCGTGGACC	novel
novel-m0981-5p	1	4	3	8	3	0	0.1786	0.7994	0.7222	2.7305	0.7002	0.01	0.566733	1.1469	1.017	0.557894	0.889777	24	ACTGGTGATGTTCCAGCCCTGGCC	novel
novel-m0982-3p	7	1	4	0	1	4	1.2502	0.1999	0.9629	0.01	0.2334	1.9778	0.804333	0.7404	-0.119489	0.520337	0.889294	24	AGAGATTGTAACCGAATATGCCCT	novel
novel-m0983-5p	1	8	2	0	3	5	0.1786	1.5988	0.4815	0.01	0.7002	2.4723	0.752967	1.06083	0.49454	1	1	24	AGAGGTCGAATGGCTCAGATGATT	novel
novel-m0984-5p	2	5	3	4	1	0	0.3572	0.9993	0.7222	1.3652	0.2334	0.01	0.6929	0.5362	-0.369876	0.692976	0.975494	24	AGTCGACTCATAGGATCGTCTCCT	novel
novel-m0985-5p	3	7	5	3	5	2	0.5358	1.399	1.2037	1.0239	1.167	0.9889	1.04617	1.05993	0.0188608	0.860598	1	24	AGTGCCGTGGACAGCGAGAAATGC	novel
novel-m0986-5p	3	4	2	3	0	2	0.5358	0.7994	0.4815	1.0239	0.01	0.9889	0.605567	0.674267	0.155033	0.816849	1	24	ATAGAGGTCTACGTGGATGACATG	novel
novel-m0987-3p	6	6	3	14	1	5	1.0716	1.1991	0.7222	4.7784	0.2334	2.4723	0.997633	2.4947	1.32228	0.350926	0.814967	24	ATCACTCTCAATGCATCGATCGCC	novel
novel-m0988-5p	5	6	6	2	3	0	0.893	1.1991	1.4444	0.6826	0.7002	0.01	1.17883	0.464267	-1.34433	0.0751122	0.40903	24	ATGGACAGCTATCAATAACGATGT	novel
novel-m0989-3p	10	1	1	2	8	4	1.786	0.1999	0.2407	0.6826	1.8672	1.9778	0.7422	1.5092	1.0239	0.59236	0.913225	24	ATGGCATGGTACCAGATAGCTCTC	novel
novel-m0990-3p	1	4	3	3	1	2	0.1786	0.7994	0.7222	1.0239	0.2334	0.9889	0.566733	0.748733	0.401782	1	1	24	ATTAGTGATAACGAGTGATGGCCC	novel
novel-m0991-3p	8	3	1	2	4	2	1.4288	0.5996	0.2407	0.6826	0.9336	0.9889	0.756367	0.868367	0.199219	1	1	24	ATTTTGGCATGTGGACACTCTACA	novel
novel-m0992-3p	1	1	3	4	2	1	0.1786	0.1999	0.7222	1.3652	0.4668	0.4945	0.3669	0.7755	1.07974	0.643187	0.946065	21	GCATCATCTTCCCGGCGAAGG	novel
novel-m0993-3p	3	4	2	3	5	2	0.5358	0.7994	0.4815	1.0239	1.167	0.9889	0.605567	1.05993	0.807616	0.668116	0.961189	24	TAAGCGTCGCTAGTGACTTTAACT	novel
novel-m0994-5p	1	3	1	5	3	5	0.1786	0.5996	0.2407	1.7066	0.7002	2.4723	0.339633	1.62637	2.2596	0.039837	0.304828	21	TTCAAAGTGAAGTCGGTATGG	novel
novel-m0995-5p	1	3	1	5	3	5	0.1786	0.5996	0.2407	1.7066	0.7002	2.4723	0.339633	1.62637	2.2596	0.0402686	0.304828	21	TTCAAAGTGAAGTCGGTATGG	novel

## Sheet: CK-vs-Cold 1
id	CK-1_count	CK-2_count	CK-3_count	cold1-1_count	cold1-2_count	cold1-3_count	CK-1_TPM	CK-2_TPM	CK-3_TPM	cold1-1_TPM	cold1-2_TPM	cold1-3_TPM	CK_mean	cold1_mean	log2(fc)	PValue	FDR	length	seq	class
miR11108-x	48	68	55	182	149	62	8.5728	13.5898	13.2403	56.2097	49.5397	22.4694	11.801	42.7396	1.85667	5.85328e-07	9.19697e-05	18	TGAGGTTGTCTGACGGAC	known
miR1432-x	35	27	38	53	41	38	6.251	5.396	9.1478	16.3688	13.6317	13.7716	6.9316	14.5907	1.07379	0.000337056	0.0103337	21	TCAGGAGAGATGACACCGACT	known
miR156-z	132	148	139	207	171	164	23.5753	29.5778	33.4618	63.9308	56.8543	59.4351	28.8716	60.0734	1.05707	2.63255e-06	0.000254547	20	CTGACAGAAGAGAGTGAGCT	known
miR157-y	85	204	118	24	26	36	15.1811	40.7695	28.4064	7.4123	8.6445	13.0467	28.119	9.70117	-1.53532	9.7126e-05	0.0048835	21	GCTCTCTATGCTTCTGTCATC	known
miR159-y	91564	64941	64407	112950	100245	72949	16353.4	12978.5	15504.8	34884	33329.6	26437.4	14945.6	31550.3	1.07794	2.23285e-06	0.000233892	21	TTTGGATTGAAGGGAGCTCTA	known
miR162-x	4	2	6	8	9	12	0.7144	0.3997	1.4444	2.4708	2.9923	4.3489	0.852833	3.27067	1.93925	0.000780664	0.0196259	21	GGACGCAGCGGTTTATCGATC	known
miR167-x	32464	31234	25639	120712	120137	61919	5798.1	6242.12	6172.14	37281.3	39943.3	22440	6070.79	33221.5	2.45216	4.34386e-18	2.73012e-15	22	TGAAGCTGCCAGCATGATCTGA	known
miR167-y	36	35	33	78	46	90	6.4296	6.9948	7.9442	24.0899	15.2941	32.6168	7.12287	24.0003	1.75252	2.70712e-08	8.50714e-06	21	AGATCATCTTGCAGCTTCACT	known
miR167-z	33	24	22	88	57	21	5.8938	4.7964	5.2961	27.1783	18.9514	7.6106	5.32877	17.9134	1.74917	3.6046e-05	0.00217252	22	TGAAGCTGCCAGCATGATCTCA	known
miR1863-z	1	3	6	0	0	0	0.1786	0.5996	1.4444	0.01	0.01	0.01	0.740867	0.01	-6.21114	0.0312271	0.286515	21	CTCTGATACCATATTAATTGT	known
miR3627-z	5	2	1	16	17	8	0.893	0.3997	0.2407	4.9415	5.6522	2.8993	0.511133	4.49767	3.13741	3.4646e-07	6.22143e-05	22	TCTGTCGCAGGAGAGATGGTAC	known
miR390-x	15	16	6	4	3	1	2.679	3.1976	1.4444	1.2354	0.9974	0.3624	2.44033	0.865067	-1.49619	0.0331353	0.297508	21	AAGCTCAGGAGGGATAGCGCC	known
miR393-z	32	27	14	54	34	27	5.7152	5.396	3.3703	16.6776	11.3044	9.7851	4.82717	12.589	1.38292	3.62951e-05	0.00217252	21	TCCAAAGGGATCGCATTGATT	known
miR444-y	39	63	42	114	82	85	6.9654	12.5906	10.1108	35.2083	27.2635	30.8048	9.88893	31.0922	1.65267	1.42342e-09	5.96411e-07	21	TGCAGTTGCTGCCTCAAGCTT	known
miR5072-z	3	7	8	15	15	3	0.5358	1.399	1.9259	4.6327	4.9872	1.0872	1.2869	3.56903	1.47163	0.0186679	0.211401	18	TCCCCAGTGGAGTCGCCA	known
miR530-x	1189	1011	841	1079	1180	1499	212.356	202.049	202.456	333.243	392.328	543.252	205.62	422.941	1.04047	2.67168e-07	6.22143e-05	21	TGCATTTGCACCTGCACCTAC	known
miR530-z	2	1	4	7	8	9	0.3572	0.1999	0.9629	2.1619	2.6599	3.2617	0.506667	2.6945	2.41091	0.000194165	0.00666778	22	TGCATTTGCACCTGCACCTACC	known
miR5532-z	1	4	5	0	0	0	0.1786	0.7994	1.2037	0.01	0.01	0.01	0.727233	0.01	-6.18435	0.0246929	0.25235	24	ATATGGAATATATGACAAAGGTGG	known
miR7767-x	9	4	1	16	5	12	1.6074	0.7994	0.2407	4.9415	1.6624	4.3489	0.8825	3.65093	2.0486	0.00112089	0.0260918	21	TCCCAAGCTGAGAGCTCTTCC	known
miR858-x	26	38	26	51	43	53	4.6436	7.5943	6.259	15.7511	14.2967	19.2077	6.16563	16.4185	1.413	3.09753e-07	6.22143e-05	21	TTCGTTGTCTGTTCGACCTTG	known
novel-m0008-5p	462	436	338	1086	1093	860	82.5136	87.1347	81.3675	335.405	363.402	311.672	83.6719	336.827	2.00919	1.08064e-23	1.35837e-20	23	CCGGAAGCCGGGTTGCGGTGCCC	novel
novel-m0010-5p	114	57	126	145	158	104	20.3605	11.3915	30.3323	44.7825	52.532	37.6906	20.6948	45.0017	1.12071	0.00130539	0.0287874	21	GTTCCCTCCATCCACTTCAGT	novel
novel-m0020-5p	48	47	51	92	50	44	8.5728	9.393	12.2773	28.4137	16.6241	15.946	10.081	20.3279	1.01182	0.00130242	0.0287874	18	CCCCTACCTGGCGCGCCA	novel
novel-m0037-5p	90	154	101	9	3	41	16.0741	30.7769	24.314	2.7796	0.9974	14.8588	23.7217	6.21193	-1.93309	0.00137835	0.0298721	21	TCCTATGTTGAAATTATGACT	novel
novel-m0040-3p	114	78	58	12	21	22	20.3605	15.5883	13.9625	3.7061	6.9821	7.973	16.6371	6.2204	-1.41932	3.90874e-05	0.00223331	24	AAGCAGAGTACTGACTTGAGCATC	novel
novel-m0055-3p	133	211	89	21	13	53	23.7539	42.1684	21.4252	6.4857	4.3223	19.2077	29.1158	10.0052	-1.54105	0.000846065	0.020853	21	TTCGAAAAAAAGATCCGAACC	novel
novel-m0061-3p	22	14	17	27	27	19	3.9292	2.7979	4.0924	8.3388	8.977	6.8858	3.6065	8.0672	1.16147	0.00051365	0.014348	21	TATGAATGTGTGTAATGGCCC	novel
novel-m0071-5p	26	53	45	8	8	16	4.6436	10.5921	10.833	2.4708	2.6599	5.7986	8.68957	3.6431	-1.25412	0.00759647	0.112852	24	AACTGACTTCGAGTCGACTCGACT	novel
novel-m0084-5p	13	8	7	15	18	16	2.3218	1.5988	1.6851	4.6327	5.9847	5.7986	1.86857	5.472	1.55014	7.51096e-05	0.00393386	24	AGGAGAATGAGGACATGCATTGGT	novel
novel-m0093-3p	27	33	22	18	29	51	4.8222	6.5951	5.2961	5.5592	9.642	18.4829	5.57113	11.228	1.01106	0.00647614	0.107112	25	ATATAGTTCTTTCTACCACACTAGA	novel
novel-m0094-3p	15	25	7	33	30	5	2.679	4.9963	1.6851	10.1919	9.9744	1.812	3.12013	7.3261	1.23144	0.0125093	0.15883	20	AGGCGGCAGGTATCCTTTTT	novel
novel-m0095-3p	17	6	8	10	15	13	3.0362	1.1991	1.9259	3.0884	4.9872	4.7113	2.05373	4.2623	1.05338	0.0164504	0.198828	21	TCCTTAGGGGGATTGCAGAAG	novel
novel-m0109-3p	28	38	28	7	7	11	5.0008	7.5943	6.7405	2.1619	2.3274	3.9865	6.4452	2.82527	-1.18984	0.00725128	0.112852	24	ATAAACGTCGCTAATGACTTAACT	novel
novel-m0120-3p	5	13	4	13	11	12	0.893	2.5981	0.9629	4.015	3.6573	4.3489	1.48467	4.00707	1.43241	0.00158493	0.0332043	19	TCAAAGGTGGCATACAGGG	novel
novel-m0128-5p	32	33	30	15	5	7	5.7152	6.5951	7.222	4.6327	1.6624	2.5369	6.51077	2.944	-1.14505	0.016026	0.19558	24	AGATTCCATTGGATTGACCTTACC	novel
novel-m0133-3p	40	52	22	2	5	9	7.144	10.3922	5.2961	0.6177	1.6624	3.2617	7.61077	1.84727	-2.04265	1.41148e-05	0.00110889	24	ATGTACGGATACAATAGAATATGT	novel
novel-m0134-3p	40	52	22	2	5	9	7.144	10.3922	5.2961	0.6177	1.6624	3.2617	7.61077	1.84727	-2.04265	1.40455e-05	0.00110889	24	ATGTACGGATACAATAGAATATGT	novel
novel-m0135-3p	40	52	22	2	5	9	7.144	10.3922	5.2961	0.6177	1.6624	3.2617	7.61077	1.84727	-2.04265	1.40908e-05	0.00110889	24	ATGTACGGATACAATAGAATATGT	novel
novel-m0143-3p	35	29	18	8	4	3	6.251	5.7957	4.3332	2.4708	1.3299	1.0872	5.45997	1.6293	-1.74464	0.000580227	0.015518	24	ATCGCCTGAGAATTTCGATCGACC	novel
novel-m0144-5p	35	29	18	8	4	3	6.251	5.7957	4.3332	2.4708	1.3299	1.0872	5.45997	1.6293	-1.74464	0.000567697	0.0155129	24	ATCGCCTGAGAATTTCGATCGACC	novel
novel-m0158-3p	22	40	18	2	2	9	3.9292	7.994	4.3332	0.6177	0.665	3.2617	5.4188	1.5148	-1.83885	0.000655646	0.0168193	24	AATATGGCCCATGAAATTATGACA	novel
novel-m0186-5p	16	23	10	4	1	6	2.8576	4.5966	2.4073	1.2354	0.3325	2.1745	3.28717	1.24747	-1.39784	0.0210788	0.232127	24	ATGACCTGAGAGTTTGACATGTGT	novel
novel-m0189-5p	39	34	16	13	2	10	6.9654	6.7949	3.8517	4.015	0.665	3.6241	5.87067	2.76803	-1.08466	0.0387593	0.333936	24	AAGAGAAGCGGATAAGAAATTGTC	novel
novel-m0214-5p	38	32	24	5	7	6	6.7868	6.3952	5.7776	1.5442	2.3274	2.1745	6.31987	2.01537	-1.64885	0.000196267	0.00666778	24	AGACATCCACAGATCATCGGATCG	novel
novel-m0225-3p	20	17	13	3	4	4	3.572	3.3975	3.1295	0.9265	1.3299	1.4496	3.36633	1.23533	-1.44628	0.0124762	0.15883	24	ACTGATTGTTCAATCCCTGAAACC	novel
novel-m0226-5p	4	5	8	13	7	6	0.7144	0.9993	1.9259	4.015	2.3274	2.1745	1.2132	2.83897	1.22655	0.0308902	0.285755	24	AAAGGGCCATCTAGAGAATGTAGT	novel
novel-m0233-3p	16	9	11	2	1	3	2.8576	1.7987	2.6481	0.6177	0.3325	1.0872	2.4348	0.679133	-1.84204	0.0106906	0.144496	24	ACCTGAACCCAATCGGGCTGGCCC	novel
novel-m0236-3p	18	15	11	31	28	22	3.2148	2.9978	2.6481	9.5742	9.3095	7.973	2.95357	8.95223	1.59979	2.09876e-06	0.000233892	21	AAGGTCCCGCTGAGTTCTTAC	novel
novel-m0248-3p	6	5	9	27	19	8	1.0716	0.9993	2.1666	8.3388	6.3171	2.8993	1.4125	5.85173	2.05061	6.71873e-05	0.00367193	21	ATATGGTAGAGGGGTGTATCC	novel
novel-m0250-3p	2	2	0	10	7	3	0.3572	0.3997	0.01	3.0884	2.3274	1.0872	0.255633	2.16767	3.084	0.000225451	0.00726647	22	TGCAAGGATCTGATGCTACGTC	novel
novel-m0261-5p	19	18	10	4	2	4	3.3934	3.5973	2.4073	1.2354	0.665	1.4496	3.13267	1.11667	-1.48819	0.0103435	0.141324	24	AGTCAACTCGTCTTGGACTCGAGT	novel
novel-m0268-5p	13	21	17	2	2	3	2.3218	4.1969	4.0924	0.6177	0.665	1.0872	3.53703	0.789967	-2.16268	0.000994678	0.0240444	24	AGGACATCATGTAACATATTATGA	novel
novel-m0283-3p	0	0	0	5	4	5	0.01	0.01	0.01	1.5442	1.3299	1.812	0.01	1.56203	7.28728	3.12067e-05	0.00206457	24	AAAAAAAGGGCGAAGTCGGCAACT	novel
novel-m0286-3p	9	14	11	3	1	2	1.6074	2.7979	2.6481	0.9265	0.3325	0.7248	2.35113	0.661267	-1.83005	0.0139854	0.174056	24	ATTGATTGGACAGTTCGATGCACC	novel
novel-m0290-3p	9	5	3	9	23	3	1.6074	0.9993	0.7222	2.7796	7.6471	1.0872	1.10963	3.83797	1.79026	0.00799976	0.115583	21	TATAGGATTCGGGCCAGCCCA	novel
novel-m0291-5p	9	5	3	9	23	3	1.6074	0.9993	0.7222	2.7796	7.6471	1.0872	1.10963	3.83797	1.79026	0.00793916	0.115583	21	TATAGGATTCGGGCCAGCCCA	novel
novel-m0292-3p	5	4	2	8	15	1	0.893	0.7994	0.4815	2.4708	4.9872	0.3624	0.724633	2.6068	1.84696	0.0202572	0.225339	21	TATAGGATTCGGGCCAGCCCA	novel
novel-m0296-5p	31	25	20	4	2	4	5.5366	4.9963	4.8146	1.2354	0.665	1.4496	5.11583	1.11667	-2.19577	1.83639e-05	0.00135785	24	AACAGGACTGTGCCTGGCATGGCC	novel
novel-m0310-5p	19	24	13	4	1	5	3.3934	4.7964	3.1295	1.2354	0.3325	1.812	3.7731	1.12663	-1.74373	0.00204379	0.0414361	24	AACATCCTGAACCATATTATGATA	novel
novel-m0312-5p	12	12	12	2	0	5	2.1432	2.3982	2.8888	0.6177	0.01	1.812	2.47673	0.813233	-1.6067	0.0260789	0.262393	24	ACTTTCGGCTGTAATGTATTCAGC	novel
novel-m0321-3p	4	2	4	5	11	5	0.7144	0.3997	0.9629	1.5442	3.6573	1.812	0.692333	2.33783	1.75563	0.00736595	0.112852	21	TGTTTGATGGCTGTTCATCCT	novel
novel-m0322-3p	4	2	4	5	11	5	0.7144	0.3997	0.9629	1.5442	3.6573	1.812	0.692333	2.33783	1.75563	0.00730561	0.112852	21	TGTTTGATGGCTGTTCATCCT	novel
novel-m0330-3p	26	21	12	0	2	3	4.6436	4.1969	2.8888	0.01	0.665	1.0872	3.90977	0.5874	-2.73467	2.26685e-05	0.00158302	24	AAGTACCGTAGACCATGTCAAGCA	novel
novel-m0336-3p	6	3	6	9	4	12	1.0716	0.5996	1.4444	2.7796	1.3299	4.3489	1.03853	2.81947	1.44087	0.0172194	0.203578	24	AGGACTCTTTGAGTGTTGACTTGG	novel
novel-m0349-5p	12	29	9	6	0	1	2.1432	5.7957	2.1666	1.8531	0.01	0.3624	3.3685	0.741833	-2.18294	0.011299	0.149504	24	TTGGCTAATGGAATTATCATTCAT	novel
novel-m0350-3p	12	29	9	6	0	1	2.1432	5.7957	2.1666	1.8531	0.01	0.3624	3.3685	0.741833	-2.18294	0.0112566	0.149504	24	TTGGCTAATGGAATTATCATTCAT	novel
novel-m0389-5p	23	18	7	2	1	1	4.1078	3.5973	1.6851	0.6177	0.3325	0.3624	3.13007	0.437533	-2.83873	0.000176209	0.00632843	24	ATAAGCATCGCTAATGACTTAACT	novel
novel-m0390-3p	23	18	7	2	1	1	4.1078	3.5973	1.6851	0.6177	0.3325	0.3624	3.13007	0.437533	-2.83873	0.000172417	0.00632843	24	ATAAGCATCGCTAATGACTTAACT	novel
novel-m0391-5p	23	18	7	2	1	1	4.1078	3.5973	1.6851	0.6177	0.3325	0.3624	3.13007	0.437533	-2.83873	0.000172831	0.00632843	24	ATAAGCATCGCTAATGACTTAACT	novel
novel-m0392-3p	23	18	7	2	1	1	4.1078	3.5973	1.6851	0.6177	0.3325	0.3624	3.13007	0.437533	-2.83873	0.000171203	0.00632843	24	ATAAGCATCGCTAATGACTTAACT	novel
novel-m0393-3p	23	18	7	2	1	1	4.1078	3.5973	1.6851	0.6177	0.3325	0.3624	3.13007	0.437533	-2.83873	0.00016991	0.00632843	24	ATAAGCATCGCTAATGACTTAACT	novel
novel-m0397-5p	17	16	6	0	0	4	3.0362	3.1976	1.4444	0.01	0.01	1.4496	2.5594	0.489867	-2.38534	0.00354611	0.0655509	24	ATTGATCGGATAGTTCGATGCACC	novel
novel-m0411-5p	13	12	5	2	0	3	2.3218	2.3982	1.2037	0.6177	0.01	1.0872	1.97457	0.571633	-1.78837	0.0212368	0.232127	24	AGACATTCTCGACTGTGGTCGATA	novel
novel-m0426-5p	14	6	6	1	2	1	2.5004	1.1991	1.4444	0.3088	0.665	0.3624	1.71463	0.4454	-1.94473	0.0288112	0.276894	24	ATGTACAAGATTGTGTCAGAGGCC	novel
novel-m0428-3p	13	20	15	1	2	3	2.3218	3.997	3.611	0.3088	0.665	1.0872	3.30993	0.687	-2.26842	0.000493653	0.014348	24	AGAGGATTCGGATGTGTACGATCA	novel
novel-m0444-3p	4	5	2	4	7	6	0.7144	0.9993	0.4815	1.2354	2.3274	2.1745	0.731733	1.91243	1.38602	0.0243585	0.251001	24	ATCTTGTTGGAGTAGGTAGGCACC	novel
novel-m0469-5p	1	1	3	6	1	8	0.1786	0.1999	0.7222	1.8531	0.3325	2.8993	0.3669	1.69497	2.2078	0.0263805	0.262393	24	AATTCTGAGTTGGCCGGTGGTTGC	novel
novel-m0516-3p	11	26	14	0	0	1	1.9646	5.1961	3.3703	0.01	0.01	0.3624	3.51033	0.127467	-4.78342	7.61428e-07	9.61496e-05	24	ACATGATTATTGGCGACATTAACT	novel
novel-m0517-3p	11	26	14	0	0	1	1.9646	5.1961	3.3703	0.01	0.01	0.3624	3.51033	0.127467	-4.78342	7.64913e-07	9.61496e-05	24	ACATGATTATTGGCGACATTAACT	novel
novel-m0526-5p	18	11	2	0	0	2	3.2148	2.1984	0.4815	0.01	0.01	0.7248	1.9649	0.248267	-2.98449	0.00616685	0.103356	24	ACCGTGGATCACGTGAAACGCATG	novel
novel-m0528-5p	4	9	5	1	1	0	0.7144	1.7987	1.2037	0.3088	0.3325	0.01	1.23893	0.2171	-2.51267	0.0288569	0.276894	24	AGAGTGTAGACTGATATGCCGAGA	novel
novel-m0532-5p	13	19	9	1	3	3	2.3218	3.7972	2.1666	0.3088	0.9974	1.0872	2.76187	0.7978	-1.79154	0.0076312	0.112852	24	AATGAGAATGAAAATCGGAATGGT	novel
novel-m0549-3p	8	5	4	11	7	9	1.4288	0.9993	0.9629	3.3973	2.3274	3.2617	1.13033	2.99547	1.40603	0.00722116	0.112852	23	AGGGACCCAATGATAGCTTTGCC	novel
novel-m0554-5p	9	10	8	0	2	2	1.6074	1.9985	1.9259	0.01	0.665	0.7248	1.84393	0.4666	-1.98253	0.013834	0.173894	24	ACACGTAGAACACGACTCATGGCG	novel
novel-m0556-3p	8	12	15	1	3	2	1.4288	2.3982	3.611	0.3088	0.9974	0.7248	2.47933	0.677	-1.87272	0.018022	0.205942	24	ATGCAACTGAACCACTGTATCTAG	novel
novel-m0589-5p	1	1	3	3	8	2	0.1786	0.1999	0.7222	0.9265	2.6599	0.7248	0.3669	1.43707	1.96967	0.0394789	0.335304	24	ATGGCATCCTACGTTGAATTATGA	novel
novel-m0594-3p	15	14	10	2	4	4	2.679	2.7979	2.4073	0.6177	1.3299	1.4496	2.62807	1.1324	-1.21462	0.0482258	0.375284	24	ACAAGAGCTCGGTCCGTCACGTGA	novel
novel-m0604-3p	7	1	2	4	5	9	1.2502	0.1999	0.4815	1.2354	1.6624	3.2617	0.643867	2.05317	1.67302	0.0275529	0.26848	24	AGAGAACACCAGCAGGAACAGCAG	novel
novel-m0630-5p	9	17	10	3	1	4	1.6074	3.3975	2.4073	0.9265	0.3325	1.4496	2.47073	0.902867	-1.45235	0.0339191	0.300589	22	TTATGACATTCTGTGTAGAAAG	novel
novel-m0631-5p	9	17	10	3	1	4	1.6074	3.3975	2.4073	0.9265	0.3325	1.4496	2.47073	0.902867	-1.45235	0.0339568	0.300589	22	TTATGACATTCTGTGTAGAAAG	novel
novel-m0646-5p	6	6	6	0	0	2	1.0716	1.1991	1.4444	0.01	0.01	0.7248	1.23837	0.248267	-2.31848	0.0267194	0.262393	24	ATGGCGCCCGCCGATCGATCGGTC	novel
novel-m0647-5p	6	6	6	0	0	2	1.0716	1.1991	1.4444	0.01	0.01	0.7248	1.23837	0.248267	-2.31848	0.0266036	0.262393	24	ATGGCGCCCGCCGATCGATCGGTC	novel
novel-m0648-5p	6	6	6	0	0	2	1.0716	1.1991	1.4444	0.01	0.01	0.7248	1.23837	0.248267	-2.31848	0.0265573	0.262393	24	ATGGCGCCCGCCGATCGATCGGTC	novel
novel-m0653-3p	0	1	0	3	3	3	0.01	0.1999	0.01	0.9265	0.9974	1.0872	0.0733	1.0037	3.77537	0.00105846	0.0251034	21	TACCCATGCAACACTTAGAAG	novel
novel-m0667-3p	6	9	6	1	2	0	1.0716	1.7987	1.4444	0.3088	0.665	0.01	1.43823	0.327933	-2.13282	0.0470075	0.375284	24	ATACCTGGAGAACAATGGACAGAT	novel
novel-m0668-3p	6	9	6	1	2	0	1.0716	1.7987	1.4444	0.3088	0.665	0.01	1.43823	0.327933	-2.13282	0.0468344	0.375284	24	ATACCTGGAGAACAATGGACAGAT	novel
novel-m0679-3p	6	7	4	0	2	0	1.0716	1.399	0.9629	0.01	0.665	0.01	1.1445	0.228333	-2.3255	0.0390522	0.333936	24	AGCCAGTCGGGCGCGTTGCCAGAG	novel
novel-m0683-3p	7	8	8	0	2	1	1.2502	1.5988	1.9259	0.01	0.665	0.3624	1.59163	0.3458	-2.2025	0.0243613	0.251001	24	ATGATGTGGACCACTATAGCATAG	novel
novel-m0713-5p	3	1	0	1	3	7	0.5358	0.1999	0.01	0.3088	0.9974	2.5369	0.248567	1.28103	2.3656	0.030917	0.285755	24	AACGGATCGGATCATAAATGGATC	novel
novel-m0719-5p	4	2	2	4	6	4	0.7144	0.3997	0.4815	1.2354	1.9949	1.4496	0.531867	1.55997	1.55238	0.0174912	0.203578	24	AGAGGATACACTGTTGCTGATAGT	novel
novel-m0737-3p	14	9	9	1	3	3	2.5004	1.7987	2.1666	0.3088	0.9974	1.0872	2.15523	0.7978	-1.43375	0.0389138	0.333936	24	ATGGGACGAGACGTCTGGCACCGA	novel
novel-m0738-3p	14	9	9	1	3	3	2.5004	1.7987	2.1666	0.3088	0.9974	1.0872	2.15523	0.7978	-1.43375	0.0389894	0.333936	24	ATGGGACGAGACGTCTGGCACCGA	novel
novel-m0740-3p	6	8	6	0	1	2	1.0716	1.5988	1.4444	0.01	0.3325	0.7248	1.3716	0.355767	-1.94686	0.0225819	0.238965	24	AACGGGTTATAGTAGCTTGGCATA	novel
novel-m0769-3p	7	13	4	1	0	2	1.2502	2.5981	0.9629	0.3088	0.01	0.7248	1.60373	0.347867	-2.20483	0.0179095	0.205942	24	ACGAGAATTCATGGACTGAACTCA	novel
novel-m0770-5p	8	13	3	0	3	0	1.4288	2.5981	0.7222	0.01	0.9974	0.01	1.58303	0.339133	-2.22277	0.0301889	0.285319	24	ACGGATTCGGATCATAAATGGGTC	novel
novel-m0772-3p	8	3	2	0	0	0	1.4288	0.5996	0.4815	0.01	0.01	0.01	0.836633	0.01	-6.38652	0.0074022	0.112852	24	AGAGGATCTTGGCGCTGACATCGC	novel
novel-m0785-5p	6	8	5	2	1	0	1.0716	1.5988	1.2037	0.6177	0.3325	0.01	1.29137	0.320067	-2.01245	0.0328552	0.297508	24	AGGCACTTTGACTCAAACAGGAGT	novel
novel-m0801-5p	5	10	4	0	2	1	0.893	1.9985	0.9629	0.01	0.665	0.3624	1.2848	0.3458	-1.89353	0.044937	0.369188	24	ATGGCATCTTGTATTGAAATTATG	novel
novel-m0817-5p	4	2	2	5	4	7	0.7144	0.3997	0.4815	1.5442	1.3299	2.5369	0.531867	1.80367	1.7618	0.00882214	0.1246	24	ATGACATCCTGAGCCATATTATAA	novel
novel-m0828-5p	2	3	3	4	8	5	0.3572	0.5996	0.7222	1.2354	2.6599	1.812	0.559667	1.90243	1.76521	0.0153699	0.189411	24	AGAGGATGTGCTAGTCAAAGTAGA	novel
novel-m0831-3p	8	8	5	2	1	0	1.4288	1.5988	1.2037	0.6177	0.3325	0.01	1.41043	0.320067	-2.13969	0.0420975	0.352777	24	AGGACTTTCGAGCCCCGTATCGCC	novel
novel-m0839-5p	7	7	5	0	2	1	1.2502	1.399	1.2037	0.01	0.665	0.3624	1.2843	0.3458	-1.89297	0.030664	0.285755	24	AAATAGCGAAGTCGGTACCAGATT	novel
novel-m0864-3p	7	6	4	1	1	0	1.2502	1.1991	0.9629	0.3088	0.3325	0.01	1.1374	0.2171	-2.38931	0.029941	0.28512	24	AATGAAGAACCCGAGGAACTTCCC	novel
novel-m0892-3p	4	16	7	0	2	1	0.7144	3.1976	1.6851	0.01	0.665	0.3624	1.8657	0.3458	-2.43171	0.0121498	0.157446	24	GCGCACTGTAGTATGTTACTGTAG	novel
novel-m0900-3p	3	6	6	0	0	0	0.5358	1.1991	1.4444	0.01	0.01	0.01	1.05977	0.01	-6.7276	0.0020868	0.0416367	24	AGAGATTTGGCTGTGTATTGATGC	novel
novel-m0909-5p	7	3	6	1	1	0	1.2502	0.5996	1.4444	0.3088	0.3325	0.01	1.09807	0.2171	-2.33853	0.0480466	0.375284	24	AGTCGATTCCAACTGCCCTGATGT	novel
novel-m0940-3p	10	11	2	3	0	0	1.786	2.1984	0.4815	0.9265	0.01	0.01	1.48863	0.3155	-2.23828	0.0439907	0.363791	24	AAGCAATACAAGATCGTAAGGTTT	novel
novel-m0943-5p	0	1	0	3	3	1	0.01	0.1999	0.01	0.9265	0.9974	0.3624	0.0733	0.7621	3.3781	0.00761435	0.112852	24	ACTTTTACTTTTCGGAGATGCGCC	novel
novel-m0955-3p	0	0	4	4	3	5	0.01	0.01	0.9629	1.2354	0.9974	1.812	0.327633	1.34827	2.04095	0.0343814	0.30222	24	ATCGCCACGTAAGTCTGACCTACG	novel
novel-m0962-3p	2	2	4	6	8	3	0.3572	0.3997	0.9629	1.8531	2.6599	1.0872	0.573267	1.86673	1.70324	0.0222522	0.238965	24	ATTTGGAGAGAGAAGCATTGTTGA	novel
novel-m0963-5p	9	10	2	2	0	0	1.6074	1.9985	0.4815	0.6177	0.01	0.01	1.36247	0.212567	-2.68023	0.0228129	0.238965	24	AAAGCTGCCAGGACCTGATACTCC	novel

## Sheet: CK-vs-Cold 2
id	CK-1_count	CK-2_count	CK-3_count	cold2-1_count	cold2-2_count	cold2-3_count	CK-1_TPM	CK-2_TPM	CK-3_TPM	cold2-1_TPM	cold2-2_TPM	cold2-3_TPM	CK_mean	cold2_mean	log2(fc)	PValue	FDR	length	seq	class
miR11108-x	48	68	55	249	190	167	8.5728	13.5898	13.2403	47.4116	37.1335	31.0972	11.801	38.5474	1.70773	1.07969e-09	3.33856e-07	18	TGAGGTTGTCTGACGGAC	known
miR156-z	132	148	139	397	336	307	23.5753	29.5778	33.4618	75.5919	65.6677	57.1668	28.8716	66.1421	1.19592	1.99921e-07	1.96692e-05	20	CTGACAGAAGAGAGTGAGCT	known
miR157-y	85	204	118	49	83	29	15.1811	40.7695	28.4064	9.33	16.2215	5.4001	28.119	10.3172	-1.44649	0.00657472	0.10061	21	GCTCTCTATGCTTCTGTCATC	known
miR158-y	4	0	0	95	0	0	0.7144	0.01	0.01	18.0888	0.01	0.01	0.2448	6.03627	4.62398	0.0048966	0.0802917	20	TCCCAAATGTAGACAAAGCA	known
miR159-y	91564	64941	64407	147361	158741	218286	16353.4	12978.5	15504.8	28058.7	31024.3	40647.3	14945.6	33243.4	1.15335	1.30514e-09	3.33856e-07	21	TTTGGATTGAAGGGAGCTCTA	known
miR162-x	4	2	6	23	29	22	0.7144	0.3997	1.4444	4.3794	5.6677	4.0966	0.852833	4.71457	2.46679	3.18842e-08	4.07798e-06	21	GGACGCAGCGGTTTATCGATC	known
miR166-x	4785	4093	5155	10019	14951	7412	854.605	817.987	1240.98	1907.7	2922.02	1380.2	971.189	2069.97	1.09179	3.10354e-05	0.00172584	21	GGAATGTTGTCTGGCTCGAGG	known
miR167-x	32464	31234	25639	130427	162711	168840	5798.1	6242.12	6172.14	24834.3	31800.2	31439.9	6070.79	29358.1	2.2738	4.10572e-35	5.25121e-32	22	TGAAGCTGCCAGCATGATCTGA	known
miR167-y	36	35	33	115	82	115	6.4296	6.9948	7.9442	21.8969	16.0261	21.4143	7.12287	19.7791	1.47345	8.51628e-09	1.55605e-06	21	AGATCATCTTGCAGCTTCACT	known
miR167-z	33	24	22	98	124	104	5.8938	4.7964	5.2961	18.66	24.2345	19.3659	5.32877	20.7535	1.96148	2.64402e-14	1.12723e-11	22	TGAAGCTGCCAGCATGATCTCA	known
miR171-x	7	5	8	17	19	10	1.2502	0.9993	1.9259	3.2369	3.7134	1.8621	1.3918	2.93747	1.07762	0.00820507	0.117913	21	AGGTATTGGCGCGCCTCAATC	known
miR1863-z	1	3	6	0	0	0	0.1786	0.5996	1.4444	0.01	0.01	0.01	0.740867	0.01	-6.21114	0.0146715	0.155082	21	CTCTGATACCATATTAATTGT	known
miR2916-z	4	3	3	19	12	7	0.7144	0.5996	0.7222	3.6178	2.3453	1.3035	0.678733	2.4222	1.8354	0.00066601	0.0198099	18	TGGGCTCGAAGACGATCA	known
miR3627-z	5	2	1	16	23	24	0.893	0.3997	0.2407	3.0465	4.4951	4.4691	0.511133	4.00357	2.96951	2.73279e-09	5.8254e-07	22	TCTGTCGCAGGAGAGATGGTAC	known
miR391-x	44	40	36	79	105	75	7.8584	7.994	8.6664	15.0422	20.5212	13.9658	8.17293	16.5097	1.01439	1.03047e-05	0.000627602	21	TCGCAGGAGAGATGATGCCGT	known
miR393-z	32	27	14	56	56	76	5.7152	5.396	3.3703	10.6628	10.9446	14.152	4.82717	11.9198	1.30411	5.20793e-07	4.44063e-05	21	TCCAAAGGGATCGCATTGATT	known
miR398-y	4	9	2	13	13	7	0.7144	1.7987	0.4815	2.4753	2.5407	1.3035	0.9982	2.1065	1.07745	0.0169881	0.169071	21	TGTGTTCTCAGGTCGCCCCTG	known
miR444-y	39	63	42	87	89	256	6.9654	12.5906	10.1108	16.5655	17.3941	47.67	9.88893	27.2099	1.46024	3.58879e-05	0.00191253	21	TGCAGTTGCTGCCTCAAGCTT	known
miR5072-z	3	7	8	21	15	17	0.5358	1.399	1.9259	3.9986	2.9316	3.1656	1.2869	3.36527	1.38682	0.000690944	0.0200845	18	TCCCCAGTGGAGTCGCCA	known
miR5073-z	31	36	44	105	174	71	5.5366	7.1946	10.5922	19.9928	34.0065	13.221	7.77447	22.4068	1.52712	8.45747e-06	0.000540856	21	ATTGGTGAATCGGAAACAATT	known
miR530-z	2	1	4	8	13	13	0.3572	0.1999	0.9629	1.5233	2.5407	2.4207	0.506667	2.16157	2.09297	0.000176356	0.00695315	22	TGCATTTGCACCTGCACCTACC	known
miR7767-x	9	4	1	8	18	20	1.6074	0.7994	0.2407	1.5233	3.5179	3.7242	0.8825	2.9218	1.72719	0.000769035	0.0212291	21	TCCCAAGCTGAGAGCTCTTCC	known
miR828-x	0	0	0	4	3	1	0.01	0.01	0.01	0.7616	0.5863	0.1862	0.01	0.511367	5.67629	0.0128989	0.144716	21	TCTTGCTCAAATGAGTATTCC	known
miR858-x	26	38	26	60	46	137	4.6436	7.5943	6.259	11.4245	8.9902	25.5109	6.16563	15.3085	1.31202	0.000100169	0.00457556	21	TTCGTTGTCTGTTCGACCTTG	known
novel-m0008-5p	462	436	338	1457	1797	1863	82.5136	87.1347	81.3675	277.424	351.205	346.911	83.6719	325.18	1.95842	2.1328e-28	1.36393e-25	23	CCGGAAGCCGGGTTGCGGTGCCC	novel
novel-m0010-5p	114	57	126	273	295	168	20.3605	11.3915	30.3323	51.9814	57.6547	31.2835	20.6948	46.9732	1.18257	0.000343125	0.0115489	21	GTTCCCTCCATCCACTTCAGT	novel
novel-m0017-3p	214	188	158	53	78	163	38.2206	37.5719	38.0357	10.0916	15.2443	30.3524	37.9427	18.5628	-1.03141	0.0178872	0.174642	24	AAGAGAATCGTTAGTGGTGACTAT	novel
novel-m0020-5p	48	47	51	138	125	63	8.5728	9.393	12.2773	26.2763	24.43	11.7313	10.081	20.8125	1.04581	0.000424527	0.0135742	18	CCCCTACCTGGCGCGCCA	novel
novel-m0037-5p	90	154	101	62	66	42	16.0741	30.7769	24.314	11.8053	12.899	7.8209	23.7217	10.8417	-1.12961	0.0108011	0.130251	21	TCCTATGTTGAAATTATGACT	novel
novel-m0040-3p	114	78	58	47	45	32	20.3605	15.5883	13.9625	8.9492	8.7948	5.9588	16.6371	7.90093	-1.07431	0.0111004	0.130251	24	AAGCAGAGTACTGACTTGAGCATC	novel
novel-m0047-3p	148	99	101	74	62	36	26.4329	19.7852	24.314	14.0902	12.1173	6.7036	23.5107	10.9704	-1.09971	0.0196619	0.17923	22	TTTCCAGAGACGCACCGTGATC	novel
novel-m0055-3p	133	211	89	56	73	53	23.7539	42.1684	21.4252	10.6628	14.2671	9.8692	29.1158	11.5997	-1.32772	0.000939153	0.0229071	21	TTCGAAAAAAAGATCCGAACC	novel
novel-m0061-3p	22	14	17	49	59	63	3.9292	2.7979	4.0924	9.33	11.5309	11.7313	3.6065	10.8641	1.59089	1.25862e-08	2.01221e-06	21	TATGAATGTGTGTAATGGCCC	novel
novel-m0075-5p	32	31	36	15	19	15	5.7152	6.1954	8.6664	2.8561	3.7134	2.7932	6.859	3.1209	-1.13604	0.0170481	0.169071	24	ATTCTCCGATCGGACAGTCATGTC	novel
novel-m0077-3p	46	41	37	22	16	24	8.2156	8.1939	8.9071	4.189	3.127	4.4691	8.43887	3.92837	-1.10312	0.0124495	0.142168	24	ATAAGCATCGCTAGTGACTTAACT	novel
novel-m0084-5p	13	8	7	20	18	24	2.3218	1.5988	1.6851	3.8082	3.5179	4.4691	1.86857	3.93173	1.07323	0.00149797	0.0308684	24	AGGAGAATGAGGACATGCATTGGT	novel
novel-m0094-3p	15	25	7	45	53	25	2.679	4.9963	1.6851	8.5684	10.3583	4.6553	3.12013	7.86067	1.33304	0.000174717	0.00695315	20	AGGCGGCAGGTATCCTTTTT	novel
novel-m0095-3p	17	6	8	8	36	28	3.0362	1.1991	1.9259	1.5233	7.0358	5.2139	2.05373	4.591	1.16056	0.0100613	0.128684	21	TCCTTAGGGGGATTGCAGAAG	novel
novel-m0109-3p	28	38	28	19	10	8	5.0008	7.5943	6.7405	3.6178	1.9544	1.4897	6.4452	2.35397	-1.45313	0.00660772	0.10061	24	ATAAACGTCGCTAATGACTTAACT	novel
novel-m0117-5p	13	3	4	18	11	13	2.3218	0.5996	0.9629	3.4273	2.1498	2.4207	1.29477	2.66593	1.04195	0.019332	0.179171	24	AGAGAGTGGTAGGATATATGAGTC	novel
novel-m0120-3p	5	13	4	14	18	23	0.893	2.5981	0.9629	2.6657	3.5179	4.2829	1.48467	3.48883	1.23261	0.00155103	0.0308684	19	TCAAAGGTGGCATACAGGG	novel
novel-m0128-5p	32	33	30	17	17	11	5.7152	6.5951	7.222	3.2369	3.3225	2.0483	6.51077	2.86923	-1.18216	0.0135113	0.150158	24	AGATTCCATTGGATTGACCTTACC	novel
novel-m0133-3p	40	52	22	8	22	11	7.144	10.3922	5.2961	1.5233	4.2997	2.0483	7.61077	2.62377	-1.5364	0.0015685	0.0308684	24	ATGTACGGATACAATAGAATATGT	novel
novel-m0134-3p	40	52	22	8	22	11	7.144	10.3922	5.2961	1.5233	4.2997	2.0483	7.61077	2.62377	-1.5364	0.00156845	0.0308684	24	ATGTACGGATACAATAGAATATGT	novel
novel-m0135-3p	40	52	22	8	22	11	7.144	10.3922	5.2961	1.5233	4.2997	2.0483	7.61077	2.62377	-1.5364	0.00156876	0.0308684	24	ATGTACGGATACAATAGAATATGT	novel
novel-m0143-3p	35	29	18	11	11	16	6.251	5.7957	4.3332	2.0945	2.1498	2.9794	5.45997	2.4079	-1.18112	0.0140173	0.152296	24	ATCGCCTGAGAATTTCGATCGACC	novel
novel-m0144-5p	35	29	18	11	11	16	6.251	5.7957	4.3332	2.0945	2.1498	2.9794	5.45997	2.4079	-1.18112	0.0140508	0.152296	24	ATCGCCTGAGAATTTCGATCGACC	novel
novel-m0158-3p	22	40	18	3	14	17	3.9292	7.994	4.3332	0.5712	2.7362	3.1656	5.4188	2.15767	-1.3285	0.0200334	0.180441	24	AATATGGCCCATGAAATTATGACA	novel
novel-m0163-5p	27	31	20	12	14	14	4.8222	6.1954	4.8146	2.2849	2.7362	2.607	5.2774	2.5427	-1.05347	0.0308259	0.256015	24	AGAGATTATCCAGGACGAATGATC	novel
novel-m0170-3p	13	7	9	29	29	20	2.3218	1.399	2.1666	5.5218	5.6677	3.7242	1.96247	4.97123	1.34094	0.000133495	0.00569132	21	TATGAGATTCGGGCCAAGCCA	novel
novel-m0185-3p	24	20	13	4	8	7	4.2864	3.997	3.1295	0.7616	1.5635	1.3035	3.8043	1.20953	-1.65318	0.00214666	0.0409788	24	AGTCCATGCATCGTGTGTAGATCG	novel
novel-m0206-5p	24	30	12	6	11	15	4.2864	5.9955	2.8888	1.1424	2.1498	2.7932	4.39023	2.02847	-1.11391	0.0413858	0.315074	24	AAATGATCACGTTCGGTGCGAATG	novel
novel-m0214-5p	38	32	24	9	5	17	6.7868	6.3952	5.7776	1.7137	0.9772	3.1656	6.31987	1.95217	-1.69482	0.000417121	0.0135742	24	AGACATCCACAGATCATCGGATCG	novel
novel-m0231-5p	13	31	11	2	5	15	2.3218	6.1954	2.6481	0.3808	0.9772	2.7932	3.72177	1.38373	-1.42742	0.0435589	0.328653	24	ATTTGGCATGTAGCTGTAGCTGTA	novel
novel-m0236-3p	18	15	11	40	50	42	3.2148	2.9978	2.6481	7.6163	9.772	7.8209	2.95357	8.40307	1.50846	1.56837e-07	1.67162e-05	21	AAGGTCCCGCTGAGTTCTTAC	novel
novel-m0239-5p	15	15	12	3	3	10	2.679	2.9978	2.8888	0.5712	0.5863	1.8621	2.8552	1.00653	-1.5042	0.0191627	0.178899	24	AGGATATGTCGGTCGGGCAGACCT	novel
novel-m0240-5p	15	15	12	3	3	10	2.679	2.9978	2.8888	0.5712	0.5863	1.8621	2.8552	1.00653	-1.5042	0.0191322	0.178899	24	AGGATATGTCGGTCGGGCAGACCT	novel
novel-m0246-3p	5	6	5	17	12	17	0.893	1.1991	1.2037	3.2369	2.3453	3.1656	1.0986	2.91593	1.40829	0.000832346	0.0221786	24	AATCCCTTCGTTGGCTGGCTGACC	novel
novel-m0248-3p	6	5	9	39	29	23	1.0716	0.9993	2.1666	7.4259	5.6677	4.2829	1.4125	5.79217	2.03585	4.78604e-07	4.37239e-05	21	ATATGGTAGAGGGGTGTATCC	novel
novel-m0250-3p	2	2	0	5	14	16	0.3572	0.3997	0.01	0.952	2.7362	2.9794	0.255633	2.22253	3.12006	7.56168e-06	0.00050902	22	TGCAAGGATCTGATGCTACGTC	novel
novel-m0260-3p	12	22	11	5	4	6	2.1432	4.3967	2.6481	0.952	0.7818	1.1173	3.06267	0.950367	-1.68823	0.0080557	0.117082	24	AATTTCAATTGTAGGTGCCTGCAT	novel
novel-m0268-5p	13	21	17	5	5	1	2.3218	4.1969	4.0924	0.952	0.9772	0.1862	3.53703	0.705133	-2.32657	0.000333256	0.0115198	24	AGGACATCATGTAACATATTATGA	novel
novel-m0269-5p	15	20	11	6	9	4	2.679	3.997	2.6481	1.1424	1.759	0.7448	3.10803	1.2154	-1.35457	0.0265398	0.225101	24	AGGACCCGGGCTGACATGCAGACC	novel
novel-m0275-5p	28	15	12	7	6	8	5.0008	2.9978	2.8888	1.3329	1.1726	1.4897	3.62913	1.33173	-1.44632	0.0109501	0.130251	24	AGGATACACTGATGCTGATGGTAG	novel
novel-m0276-5p	28	15	12	7	6	8	5.0008	2.9978	2.8888	1.3329	1.1726	1.4897	3.62913	1.33173	-1.44632	0.010852	0.130251	24	AGGATACACTGATGCTGATGGTAG	novel
novel-m0277-5p	25	15	12	7	6	6	4.465	2.9978	2.8888	1.3329	1.1726	1.1173	3.45053	1.2076	-1.51468	0.00871508	0.123851	24	AGGATACACTGATGCTGATGGTAG	novel
novel-m0282-5p	7	9	2	13	15	16	1.2502	1.7987	0.4815	2.4753	2.9316	2.9794	1.1768	2.79543	1.2482	0.00233259	0.0429835	21	TTGGCAATACCCTGTAGGTGA	novel
novel-m0283-3p	0	0	0	1	7	11	0.01	0.01	0.01	0.1904	1.3681	2.0483	0.01	1.20227	6.90961	0.00050097	0.0152557	24	AAAAAAAGGGCGAAGTCGGCAACT	novel
novel-m0290-3p	9	5	3	13	33	4	1.6074	0.9993	0.7222	2.4753	6.4495	0.7448	1.10963	3.2232	1.53841	0.00961073	0.128684	21	TATAGGATTCGGGCCAGCCCA	novel
novel-m0291-5p	9	5	3	13	33	4	1.6074	0.9993	0.7222	2.4753	6.4495	0.7448	1.10963	3.2232	1.53841	0.00959584	0.128684	21	TATAGGATTCGGGCCAGCCCA	novel
novel-m0292-3p	5	4	2	7	21	2	0.893	0.7994	0.4815	1.3329	4.1042	0.3724	0.724633	1.9365	1.41813	0.0373435	0.294829	21	TATAGGATTCGGGCCAGCCCA	novel
novel-m0296-5p	31	25	20	7	5	11	5.5366	4.9963	4.8146	1.3329	0.9772	2.0483	5.11583	1.4528	-1.81613	0.000179401	0.00695315	24	AACAGGACTGTGCCTGGCATGGCC	novel
novel-m0302-5p	11	11	8	5	0	2	1.9646	2.1984	1.9259	0.952	0.01	0.3724	2.02963	0.4448	-2.18999	0.00737711	0.109713	24	AAACGGACCGTGCCTGGCATGATC	novel
novel-m0310-5p	19	24	13	0	8	13	3.3934	4.7964	3.1295	0.01	1.5635	2.4207	3.7731	1.3314	-1.50281	0.0225385	0.197444	24	AACATCCTGAACCATATTATGATA	novel
novel-m0321-3p	4	2	4	12	9	6	0.7144	0.3997	0.9629	2.2849	1.759	1.1173	0.692333	1.7204	1.31321	0.0099463	0.128684	21	TGTTTGATGGCTGTTCATCCT	novel
novel-m0322-3p	4	2	4	12	9	6	0.7144	0.3997	0.9629	2.2849	1.759	1.1173	0.692333	1.7204	1.31321	0.00984438	0.128684	21	TGTTTGATGGCTGTTCATCCT	novel
novel-m0330-3p	26	21	12	6	6	12	4.6436	4.1969	2.8888	1.1424	1.1726	2.2345	3.90977	1.5165	-1.36634	0.0110403	0.130251	24	AAGTACCGTAGACCATGTCAAGCA	novel
novel-m0349-5p	12	29	9	3	4	3	2.1432	5.7957	2.1666	0.5712	0.7818	0.5586	3.3685	0.6372	-2.40229	0.000780115	0.0212291	24	TTGGCTAATGGAATTATCATTCAT	novel
novel-m0350-3p	12	29	9	3	4	3	2.1432	5.7957	2.1666	0.5712	0.7818	0.5586	3.3685	0.6372	-2.40229	0.000779502	0.0212291	24	TTGGCTAATGGAATTATCATTCAT	novel
novel-m0360-5p	13	16	7	7	3	4	2.3218	3.1976	1.6851	1.3329	0.5863	0.7448	2.4015	0.888	-1.4353	0.0396172	0.308181	24	ATTCCACATCGACTGTGAGTCAAG	novel
novel-m0361-5p	2	8	4	10	10	12	0.3572	1.5988	0.9629	1.9041	1.9544	2.2345	0.972967	2.031	1.06173	0.0121703	0.140233	24	AACTATGTTTCAGTGGACCCTGCC	novel
novel-m0365-3p	10	8	10	3	4	4	1.786	1.5988	2.4073	0.5712	0.7818	0.7448	1.9307	0.699267	-1.46521	0.0436834	0.328653	24	ATGAAAGCTACGTGGACCAGAGAA	novel
novel-m0367-3p	12	12	10	3	0	4	2.1432	2.3982	2.4073	0.5712	0.01	0.7448	2.31623	0.442	-2.38966	0.000995093	0.0231404	24	ACGTGACCAACTGTGGAACACTCT	novel
novel-m0370-5p	7	5	2	9	22	11	1.2502	0.9993	0.4815	1.7137	4.2997	2.0483	0.910333	2.68723	1.56165	0.00141983	0.030779	25	AGGCCTAACAACTTGTTTTCTGTAG	novel
novel-m0383-5p	10	16	5	2	1	5	1.786	3.1976	1.2037	0.3808	0.1954	0.9311	2.06243	0.502433	-2.03734	0.00682555	0.102704	24	ATCAACCATTCGATTCTGAGCACC	novel
novel-m0389-5p	23	18	7	2	4	5	4.1078	3.5973	1.6851	0.3808	0.7818	0.9311	3.13007	0.6979	-2.1651	0.00096715	0.0229071	24	ATAAGCATCGCTAATGACTTAACT	novel
novel-m0390-3p	23	18	7	2	4	5	4.1078	3.5973	1.6851	0.3808	0.7818	0.9311	3.13007	0.6979	-2.1651	0.000956666	0.0229071	24	ATAAGCATCGCTAATGACTTAACT	novel
novel-m0391-5p	23	18	7	2	4	5	4.1078	3.5973	1.6851	0.3808	0.7818	0.9311	3.13007	0.6979	-2.1651	0.000955766	0.0229071	24	ATAAGCATCGCTAATGACTTAACT	novel
novel-m0392-3p	23	18	7	2	4	5	4.1078	3.5973	1.6851	0.3808	0.7818	0.9311	3.13007	0.6979	-2.1651	0.000947202	0.0229071	24	ATAAGCATCGCTAATGACTTAACT	novel
novel-m0393-3p	23	18	7	2	4	5	4.1078	3.5973	1.6851	0.3808	0.7818	0.9311	3.13007	0.6979	-2.1651	0.000939671	0.0229071	24	ATAAGCATCGCTAATGACTTAACT	novel
novel-m0398-5p	8	8	13	4	4	2	1.4288	1.5988	3.1295	0.7616	0.7818	0.3724	2.05237	0.6386	-1.6843	0.0370495	0.294829	24	ACAACATTGGCGCCATCTGTGGGA	novel
novel-m0407-3p	11	10	9	5	2	3	1.9646	1.9985	2.1666	0.952	0.3909	0.5586	2.04323	0.633833	-1.68868	0.0207593	0.185672	24	AAGTGGGACCAAGACGTTTGCATT	novel
novel-m0428-3p	13	20	15	5	4	9	2.3218	3.997	3.611	0.952	0.7818	1.6759	3.30993	1.13657	-1.54212	0.0107677	0.130251	24	AGAGGATTCGGATGTGTACGATCA	novel
novel-m0436-5p	11	12	5	1	1	5	1.9646	2.3982	1.2037	0.1904	0.1954	0.9311	1.8555	0.438967	-2.07962	0.00760404	0.111788	24	AATTCGAGGCACGAGATCCGACCA	novel
novel-m0447-5p	1	3	1	14	19	13	0.1786	0.5996	0.2407	2.6657	3.7134	2.4207	0.339633	2.93327	3.11046	2.91204e-08	4.07798e-06	18	TTTTCCACTAAACTCAAG	novel
novel-m0449-5p	6	2	1	4	10	11	1.0716	0.3997	0.2407	0.7616	1.9544	2.0483	0.570667	1.5881	1.47658	0.0170452	0.169071	24	ATCGAGTCGGGTCCATATATAACC	novel
novel-m0464-5p	11	9	9	4	1	6	1.9646	1.7987	2.1666	0.7616	0.1954	1.1173	1.97663	0.691433	-1.51538	0.0496899	0.359058	24	ATGATGAGACTGTGCGGAGGCATG	novel
novel-m0465-5p	11	9	9	4	1	6	1.9646	1.7987	2.1666	0.7616	0.1954	1.1173	1.97663	0.691433	-1.51538	0.0494469	0.359058	24	ATGATGAGACTGTGCGGAGGCATG	novel
novel-m0467-5p	6	5	5	10	13	13	1.0716	0.9993	1.2037	1.9041	2.5407	2.4207	1.09153	2.2885	1.06805	0.00617423	0.0987106	19	GAGATGCGCGGCTTGGGCG	novel
novel-m0469-5p	1	1	3	8	7	5	0.1786	0.1999	0.7222	1.5233	1.3681	0.9311	0.3669	1.27417	1.7961	0.0108827	0.130251	24	AATTCTGAGTTGGCCGGTGGTTGC	novel
novel-m0481-5p	6	12	7	2	0	6	1.0716	2.3982	1.6851	0.3808	0.01	1.1173	1.7183	0.5027	-1.77321	0.0380315	0.298419	24	ACTCAACTGGATCGGCGAGACAGT	novel
novel-m0505-5p	0	18	8	0	2	3	0.01	3.5973	1.9259	0.01	0.3909	0.5586	1.8444	0.319833	-2.52776	0.0348143	0.283615	24	ACGTGGTGACATCTGAGCTGACCA	novel
novel-m0506-3p	10	5	8	1	2	4	1.786	0.9993	1.9259	0.1904	0.3909	0.7448	1.5704	0.442033	-1.82891	0.0228988	0.199235	24	ACTTCGAGTCGACTCGACTGGTCT	novel
novel-m0516-3p	11	26	14	2	1	0	1.9646	5.1961	3.3703	0.3808	0.1954	0.01	3.51033	0.1954	-4.16711	1.00416e-06	7.55485e-05	24	ACATGATTATTGGCGACATTAACT	novel
novel-m0517-3p	11	26	14	2	1	0	1.9646	5.1961	3.3703	0.3808	0.1954	0.01	3.51033	0.1954	-4.16711	9.89703e-07	7.55485e-05	24	ACATGATTATTGGCGACATTAACT	novel
novel-m0521-5p	1	4	1	5	3	13	0.1786	0.7994	0.2407	0.952	0.5863	2.4207	0.406233	1.31967	1.69979	0.0170525	0.169071	24	AGGCAAATCGGGAATCCTAGGACC	novel
novel-m0526-5p	18	11	2	3	3	1	3.2148	2.1984	0.4815	0.5712	0.5863	0.1862	1.9649	0.4479	-2.13321	0.0212231	0.188502	24	ACCGTGGATCACGTGAAACGCATG	novel
novel-m0527-3p	28	17	13	5	9	5	5.0008	3.3975	3.1295	0.952	1.759	0.9311	3.8426	1.21403	-1.66227	0.00275662	0.0496579	24	AGAGAGATAAAGGGACGAGGATCC	novel
novel-m0529-3p	10	11	4	2	3	3	1.786	2.1984	0.9629	0.3808	0.5863	0.5586	1.6491	0.508567	-1.69717	0.0402526	0.309885	24	ATGGTCGGATTCAGTTCCTACACT	novel
novel-m0545-5p	3	15	5	1	2	2	0.5358	2.9978	1.2037	0.1904	0.3909	0.3724	1.5791	0.3179	-2.31246	0.0190012	0.178899	24	ACTCATTAGCTCGCTGTTGATCCT	novel
novel-m0599-3p	14	14	2	4	1	3	2.5004	2.7979	0.4815	0.7616	0.1954	0.5586	1.9266	0.5052	-1.93113	0.0369862	0.294829	24	ATTCAGGATGCAGATCAATCAATC	novel
novel-m0653-3p	0	1	0	9	4	3	0.01	0.1999	0.01	1.7137	0.7818	0.5586	0.0733	1.01803	3.79583	0.00300358	0.0533552	21	TACCCATGCAACACTTAGAAG	novel
novel-m0655-3p	5	11	9	1	0	1	0.893	2.1984	2.1666	0.1904	0.01	0.1862	1.75267	0.128867	-3.7656	0.000255138	0.00932348	24	AAATCGGATCAGATCGGGATCACT	novel
novel-m0731-3p	5	5	6	2	1	0	0.893	0.9993	1.4444	0.3808	0.1954	0.01	1.11223	0.1954	-2.50896	0.0197588	0.17923	24	AGAGAAAGTCTGGTTGAAAGAAGA	novel
novel-m0759-5p	8	13	3	0	2	2	1.4288	2.5981	0.7222	0.01	0.3909	0.3724	1.58303	0.257767	-2.61855	0.00569445	0.0921923	24	AAACGGGCAGTGCTTGACATGACC	novel
novel-m0762-3p	4	4	4	7	7	14	0.7144	0.7994	0.9629	1.3329	1.3681	2.607	0.825567	1.76933	1.09975	0.0181107	0.174642	24	AAGGCACCTTACGTGAGAAAGATG	novel
novel-m0766-5p	5	11	4	1	0	2	0.893	2.1984	0.9629	0.1904	0.01	0.3724	1.35143	0.190933	-2.82335	0.00643668	0.100397	24	AATTTCATGGGCCATATTATGACT	novel
novel-m0771-3p	8	7	8	0	1	6	1.4288	1.399	1.9259	0.01	0.1954	1.1173	1.58457	0.4409	-1.84556	0.0371168	0.294829	24	AGACATGAGATGATGTGCTGACCT	novel
novel-m0791-5p	6	8	7	3	1	2	1.0716	1.5988	1.6851	0.5712	0.1954	0.3724	1.45183	0.379667	-1.93507	0.0397575	0.308181	24	ATTGATCCAGTGGCTGAAGAAGAC	novel
novel-m0794-3p	15	10	7	3	5	3	2.679	1.9985	1.6851	0.5712	0.9772	0.5586	2.12087	0.702333	-1.59443	0.0196115	0.17923	24	AAATCCAGTCAAATCCATGTGAAC	novel
novel-m0838-5p	8	3	7	0	2	1	1.4288	0.5996	1.6851	0.01	0.3909	0.1862	1.23783	0.1957	-2.6611	0.0152615	0.159996	24	AAAGCCCAGGCTCCAAGGACCACT	novel
novel-m0841-5p	1	4	0	1	10	7	0.1786	0.7994	0.01	0.1904	1.9544	1.3035	0.329333	1.14943	1.8033	0.0462336	0.341299	24	AAGGCTACAGCAGGACAGATCTGC	novel
novel-m0849-5p	5	8	9	2	1	2	0.893	1.5988	2.1666	0.3808	0.1954	0.3724	1.5528	0.3162	-2.29596	0.0109692	0.130251	24	ACGTATCGTCCATCATGTGATAGA	novel
novel-m0891-5p	0	4	0	2	11	7	0.01	0.7994	0.01	0.3808	2.1498	1.3035	0.273133	1.27803	2.22625	0.00989973	0.128684	24	ATTCAATGCTGTGTCCCTGAGAGT	novel
novel-m0899-3p	8	8	3	0	3	0	1.4288	1.5988	0.7222	0.01	0.5863	0.01	1.24993	0.2021	-2.62871	0.0145057	0.155082	24	AGAGAGTCGGCTTGTAGTCAAGTA	novel
novel-m0901-5p	5	1	1	7	10	8	0.893	0.1999	0.2407	1.3329	1.9544	1.4897	0.444533	1.59233	1.84078	0.00227005	0.0426969	24	AGAGCGCGCGGAGAAATTCTAGGG	novel
novel-m0902-5p	7	1	7	1	1	1	1.2502	0.1999	1.6851	0.1904	0.1954	0.1862	1.04507	0.190667	-2.45447	0.0463721	0.341299	24	AGAGGATGAGAGAGCTTGGTAGTC	novel
novel-m0914-3p	6	12	4	1	3	3	1.0716	2.3982	0.9629	0.1904	0.5863	0.5586	1.47757	0.4451	-1.73102	0.0490914	0.358788	24	ATTAGAACCTGAGTCGCACGAGAA	novel
novel-m0917-5p	8	14	6	1	3	1	1.4288	2.7979	1.4444	0.1904	0.5863	0.1862	1.89037	0.320967	-2.55817	0.00146582	0.0308684	24	AAGACGATTTACTAATTGCTGACT	novel
novel-m0943-5p	0	1	0	2	2	7	0.01	0.1999	0.01	0.3808	0.3909	1.3035	0.0733	0.691733	3.23833	0.0257372	0.220925	24	ACTTTTACTTTTCGGAGATGCGCC	novel
novel-m0967-5p	4	6	5	1	2	0	0.7144	1.1991	1.2037	0.1904	0.3909	0.01	1.03907	0.1971	-2.39829	0.0267517	0.225101	24	AACGGATCGGGTTAGATACAGATC	novel

## Sheet: CK-vs-Cold 4
id	CK-1_count	CK-2_count	CK-3_count	cold4-1_count	cold4-2_count	cold4-3_count	CK-1_TPM	CK-2_TPM	CK-3_TPM	cold4-1_TPM	cold4-2_TPM	cold4-3_TPM	CK_mean	cold4_mean	log2(fc)	PValue	FDR	length	seq	class
miR11108-x	48	68	55	199	270	146	8.5728	13.5898	13.2403	35.3178	44.7604	44.5007	11.801	41.5263	1.81512	6.87986e-17	2.94688e-14	18	TGAGGTTGTCTGACGGAC	known
miR12169-z	0	0	0	3	1	3	0.01	0.01	0.01	0.5324	0.1658	0.9144	0.01	0.537533	5.74828	0.0202605	0.208278	21	TTAGGAGTTATTGGAATGGGA	known
miR157-y	85	204	118	30	23	41	15.1811	40.7695	28.4064	5.3243	3.8129	12.4968	28.119	7.21133	-1.96321	0.000194381	0.00832597	21	GCTCTCTATGCTTCTGTCATC	known
miR158-y	4	0	0	5	3	29	0.7144	0.01	0.01	0.8874	0.4973	8.8392	0.2448	3.40797	3.79924	0.000833336	0.0267709	20	TCCCAAATGTAGACAAAGCA	known
miR159-y	91564	64941	64407	205728	202294	84870	16353.4	12978.5	15504.8	36511.8	33536.1	25868.3	14945.6	31972.1	1.0971	2.76518e-09	5.07608e-07	21	TTTGGATTGAAGGGAGCTCTA	known
miR162-x	4	2	6	8	39	6	0.7144	0.3997	1.4444	1.4198	6.4654	1.8288	0.852833	3.238	1.92477	0.00143346	0.0347274	21	GGACGCAGCGGTTTATCGATC	known
miR167-x	32464	31234	25639	154177	175132	70448	5798.1	6242.12	6172.14	27362.8	29033.2	21472.5	6070.79	25956.2	2.09612	7.0054e-30	9.00194e-27	22	TGAAGCTGCCAGCATGATCTGA	known
miR167-y	36	35	33	190	97	95	6.4296	6.9948	7.9442	33.7205	16.0806	28.9559	7.12287	26.2523	1.88192	1.55409e-10	3.32834e-08	21	AGATCATCTTGCAGCTTCACT	known
miR167-z	33	24	22	119	109	44	5.8938	4.7964	5.2961	21.1197	18.0699	13.4112	5.32877	17.5336	1.71825	1.85387e-11	4.76444e-09	22	TGAAGCTGCCAGCATGATCTCA	known
miR168-z	8	10	10	17	27	14	1.4288	1.9985	2.4073	3.0171	4.476	4.2672	1.94487	3.9201	1.01122	0.00185451	0.0403906	21	TCGCTTGGTGCAGGTCGAGAA	known
miR169-x	3	4	3	8	12	12	0.5358	0.7994	0.7222	1.4198	1.9894	3.6576	0.6858	2.3556	1.78023	0.00145936	0.0347274	21	CAGCCAAGGATGACTTGCCGA	known
miR1863-z	1	3	6	0	0	0	0.1786	0.5996	1.4444	0.01	0.01	0.01	0.740867	0.01	-6.21114	0.0141813	0.167183	21	CTCTGATACCATATTAATTGT	known
miR3627-z	5	2	1	34	28	2	0.893	0.3997	0.2407	6.0342	4.6418	0.6096	0.511133	3.76187	2.87968	1.33884e-05	0.000905479	22	TCTGTCGCAGGAGAGATGGTAC	known
miR393-z	32	27	14	73	57	30	5.7152	5.396	3.3703	12.9558	9.4494	9.144	4.82717	10.5164	1.12339	5.92233e-06	0.000498979	21	TCCAAAGGGATCGCATTGATT	known
miR444-y	39	63	42	254	182	124	6.9654	12.5906	10.1108	45.079	30.1718	37.7951	9.88893	37.682	1.92999	1.61237e-14	5.17974e-12	21	TGCAGTTGCTGCCTCAAGCTT	known
miR477-y	4	8	2	0	0	0	0.7144	1.5988	0.4815	0.01	0.01	0.01	0.931567	0.01	-6.54159	0.00261843	0.0513612	21	GAAGCCCTTGGGGTAGAGTGA	known
miR5072-z	3	7	8	8	19	17	0.5358	1.399	1.9259	1.4198	3.1498	5.1816	1.2869	3.2504	1.33672	0.00565104	0.0874889	18	TCCCCAGTGGAGTCGCCA	known
miR529-z	27	24	20	63	49	37	4.8222	4.7964	4.8146	11.181	8.1232	11.2776	4.81107	10.1939	1.08328	6.27564e-06	0.000498979	21	AGAAGAGAGAGAGTACAGCTC	known
miR530-z	2	1	4	16	13	10	0.3572	0.1999	0.9629	2.8396	2.1551	3.048	0.506667	2.6809	2.40361	7.86987e-06	0.000561821	22	TGCATTTGCACCTGCACCTACC	known
miR6255-z	1	2	0	4	7	2	0.1786	0.3997	0.01	0.7099	1.1605	0.6096	0.1961	0.826667	2.07572	0.0147653	0.169405	23	CGGGGAAAATGGGCAGTTGAGTT	known
miR6300-z	0	3	0	3	7	2	0.01	0.5996	0.01	0.5324	1.1605	0.6096	0.206533	0.7675	1.89379	0.039159	0.314325	18	GTCGTTGTAGTATATTGG	known
miR7767-x	9	4	1	13	12	7	1.6074	0.7994	0.2407	2.3072	1.9894	2.1336	0.8825	2.1434	1.28023	0.00615411	0.0919539	21	TCCCAAGCTGAGAGCTCTTCC	known
miR858-x	26	38	26	129	74	54	4.6436	7.5943	6.259	22.8944	12.2677	16.4592	6.16563	17.2071	1.48068	7.67564e-08	8.96654e-06	21	TTCGTTGTCTGTTCGACCTTG	known
miR9726-z	5	7	2	0	0	0	0.893	1.399	0.4815	0.01	0.01	0.01	0.9245	0.01	-6.5306	0.00180259	0.0399368	19	TTTAGGCATTATTTTTTCC	known
novel-m0008-5p	462	436	338	1487	1953	734	82.5136	87.1347	81.3675	263.907	323.767	223.723	83.6719	270.466	1.69263	1.23429e-20	7.93028e-18	23	CCGGAAGCCGGGTTGCGGTGCCC	novel
novel-m0020-5p	48	47	51	93	98	92	8.5728	9.393	12.2773	16.5053	16.2464	28.0415	10.081	20.2644	1.0073	3.07135e-05	0.00171595	18	CCCCTACCTGGCGCGCCA	novel
novel-m0040-3p	114	78	58	53	41	27	20.3605	15.5883	13.9625	9.4062	6.7969	8.2296	16.6371	8.14423	-1.03055	0.0122628	0.150073	24	AAGCAGAGTACTGACTTGAGCATC	novel
novel-m0047-3p	148	99	101	36	33	36	26.4329	19.7852	24.314	6.3891	5.4707	10.9728	23.5107	7.61087	-1.62718	2.27413e-05	0.00139031	22	TTTCCAGAGACGCACCGTGATC	novel
novel-m0055-3p	133	211	89	83	42	36	23.7539	42.1684	21.4252	14.7305	6.9627	10.9728	29.1158	10.8887	-1.41898	0.00179069	0.0399368	21	TTCGAAAAAAAGATCCGAACC	novel
novel-m0063-5p	32	36	41	22	15	7	5.7152	7.1946	9.87	3.9045	2.4867	2.1336	7.59327	2.8416	-1.41802	0.00460111	0.0729929	24	AGCTCACCACCGTCGGAGCTCGCC	novel
novel-m0084-5p	13	8	7	15	34	11	2.3218	1.5988	1.6851	2.6621	5.6365	3.3528	1.86857	3.8838	1.05554	0.00208967	0.0440201	24	AGGAGAATGAGGACATGCATTGGT	novel
novel-m0090-3p	46	33	23	22	11	12	8.2156	6.5951	5.5368	3.9045	1.8236	3.6576	6.7825	3.12857	-1.11632	0.0307349	0.268669	24	AACAGGCCCTTCTACGTCGAGTGA	novel
novel-m0109-3p	28	38	28	28	8	2	5.0008	7.5943	6.7405	4.9693	1.3262	0.6096	6.4452	2.3017	-1.48553	0.0330705	0.275945	24	ATAAACGTCGCTAATGACTTAACT	novel
novel-m0120-3p	5	13	4	38	34	18	0.893	2.5981	0.9629	6.7441	5.6365	5.4864	1.48467	5.95567	2.00412	8.5143e-09	1.36761e-06	19	TCAAAGGTGGCATACAGGG	novel
novel-m0133-3p	40	52	22	21	11	14	7.144	10.3922	5.2961	3.727	1.8236	4.2672	7.61077	3.2726	-1.2176	0.0177096	0.188073	24	ATGTACGGATACAATAGAATATGT	novel
novel-m0134-3p	40	52	22	21	11	14	7.144	10.3922	5.2961	3.727	1.8236	4.2672	7.61077	3.2726	-1.2176	0.0176224	0.188073	24	ATGTACGGATACAATAGAATATGT	novel
novel-m0135-3p	40	52	22	21	11	14	7.144	10.3922	5.2961	3.727	1.8236	4.2672	7.61077	3.2726	-1.2176	0.0176511	0.188073	24	ATGTACGGATACAATAGAATATGT	novel
novel-m0143-3p	35	29	18	14	16	6	6.251	5.7957	4.3332	2.4847	2.6525	1.8288	5.45997	2.322	-1.23352	0.0162556	0.183232	24	ATCGCCTGAGAATTTCGATCGACC	novel
novel-m0144-5p	35	29	18	14	16	6	6.251	5.7957	4.3332	2.4847	2.6525	1.8288	5.45997	2.322	-1.23352	0.0164218	0.183495	24	ATCGCCTGAGAATTTCGATCGACC	novel
novel-m0145-3p	21	17	22	6	7	3	3.7506	3.3975	5.2961	1.0649	1.1605	0.9144	4.14807	1.0466	-1.98673	0.000633984	0.0222606	24	AAACGGGCTGCTAAAATACTGGCC	novel
novel-m0146-5p	21	17	22	6	7	3	3.7506	3.3975	5.2961	1.0649	1.1605	0.9144	4.14807	1.0466	-1.98673	0.000640967	0.0222606	24	AAACGGGCTGCTAAAATACTGGCC	novel
novel-m0158-3p	22	40	18	15	12	6	3.9292	7.994	4.3332	2.6621	1.9894	1.8288	5.4188	2.1601	-1.32688	0.0176962	0.188073	24	AATATGGCCCATGAAATTATGACA	novel
novel-m0170-3p	13	7	9	19	35	14	2.3218	1.399	2.1666	3.372	5.8023	4.2672	1.96247	4.4805	1.19099	0.00025973	0.0101137	21	TATGAGATTCGGGCCAAGCCA	novel
novel-m0179-3p	15	10	12	29	35	14	2.679	1.9985	2.8888	5.1468	5.8023	4.2672	2.5221	5.0721	1.00796	0.000272164	0.0102862	21	TTCTAGAGACGCACCGTGATC	novel
novel-m0185-3p	24	20	13	10	11	5	4.2864	3.997	3.1295	1.7748	1.8236	1.524	3.8043	1.70747	-1.15577	0.0480668	0.361204	24	AGTCCATGCATCGTGTGTAGATCG	novel
novel-m0214-5p	38	32	24	20	16	7	6.7868	6.3952	5.7776	3.5495	2.6525	2.1336	6.31987	2.77853	-1.18557	0.0160456	0.182466	24	AGACATCCACAGATCATCGGATCG	novel
novel-m0225-3p	20	17	13	8	11	3	3.572	3.3975	3.1295	1.4198	1.8236	0.9144	3.36633	1.38593	-1.28032	0.040306	0.315813	24	ACTGATTGTTCAATCCCTGAAACC	novel
novel-m0231-5p	13	31	11	5	7	2	2.3218	6.1954	2.6481	0.8874	1.1605	0.6096	3.72177	0.885833	-2.07088	0.00267797	0.0513612	24	ATTTGGCATGTAGCTGTAGCTGTA	novel
novel-m0236-3p	18	15	11	55	60	18	3.2148	2.9978	2.6481	9.7612	9.9468	5.4864	2.95357	8.39813	1.50761	3.26754e-07	2.99913e-05	21	AAGGTCCCGCTGAGTTCTTAC	novel
novel-m0248-3p	6	5	9	22	27	17	1.0716	0.9993	2.1666	3.9045	4.476	5.1816	1.4125	4.5207	1.6783	6.60128e-06	0.000498979	21	ATATGGTAGAGGGGTGTATCC	novel
novel-m0250-3p	2	2	0	8	10	1	0.3572	0.3997	0.01	1.4198	1.6578	0.3048	0.255633	1.12747	2.14094	0.00704176	0.102826	22	TGCAAGGATCTGATGCTACGTC	novel
novel-m0256-5p	19	49	8	4	10	0	3.3934	9.7927	1.9259	0.7099	1.6578	0.01	5.03733	0.792567	-2.66806	0.000865708	0.0269045	21	CACTGGAGAACCATCTGTTGA	novel
novel-m0269-5p	15	20	11	8	10	2	2.679	3.997	2.6481	1.4198	1.6578	0.6096	3.10803	1.22907	-1.33844	0.0455056	0.343969	24	AGGACCCGGGCTGACATGCAGACC	novel
novel-m0282-5p	7	9	2	21	14	11	1.2502	1.7987	0.4815	3.727	2.3209	3.3528	1.1768	3.13357	1.41294	0.000692185	0.0228066	21	TTGGCAATACCCTGTAGGTGA	novel
novel-m0283-3p	0	0	0	9	10	6	0.01	0.01	0.01	1.5973	1.6578	1.8288	0.01	1.69463	7.40483	5.06306e-08	6.98579e-06	24	AAAAAAAGGGCGAAGTCGGCAACT	novel
novel-m0296-5p	31	25	20	9	18	5	5.5366	4.9963	4.8146	1.5973	2.984	1.524	5.11583	2.0351	-1.32987	0.0117685	0.149728	24	AACAGGACTGTGCCTGGCATGGCC	novel
novel-m0301-3p	9	5	0	20	10	11	1.6074	0.9993	0.01	3.5495	1.6578	3.3528	0.872233	2.85337	1.70988	0.00142137	0.0347274	21	TGTCAAAACAAAAACTCGAAA	novel
novel-m0310-5p	19	24	13	14	8	1	3.3934	4.7964	3.1295	2.4847	1.3262	0.3048	3.7731	1.3719	-1.45958	0.0328657	0.275945	24	AACATCCTGAACCATATTATGATA	novel
novel-m0321-3p	4	2	4	10	11	6	0.7144	0.3997	0.9629	1.7748	1.8236	1.8288	0.692333	1.80907	1.38571	0.00383521	0.0666206	21	TGTTTGATGGCTGTTCATCCT	novel
novel-m0322-3p	4	2	4	10	11	6	0.7144	0.3997	0.9629	1.7748	1.8236	1.8288	0.692333	1.80907	1.38571	0.00383652	0.0666206	21	TGTTTGATGGCTGTTCATCCT	novel
novel-m0330-3p	26	21	12	4	9	1	4.6436	4.1969	2.8888	0.7099	1.492	0.3048	3.90977	0.835567	-2.22626	0.000209377	0.008679	24	AAGTACCGTAGACCATGTCAAGCA	novel
novel-m0344-5p	19	34	12	7	6	6	3.3934	6.7949	2.8888	1.2423	0.9947	1.8288	4.35903	1.35527	-1.68543	0.00438511	0.0729929	24	AAACGAGAAGTCACTTGGATGTCT	novel
novel-m0349-5p	12	29	9	4	5	5	2.1432	5.7957	2.1666	0.7099	0.8289	1.524	3.3685	1.02093	-1.72222	0.0169562	0.186228	24	TTGGCTAATGGAATTATCATTCAT	novel
novel-m0350-3p	12	29	9	4	5	5	2.1432	5.7957	2.1666	0.7099	0.8289	1.524	3.3685	1.02093	-1.72222	0.016904	0.186228	24	TTGGCTAATGGAATTATCATTCAT	novel
novel-m0386-5p	20	9	18	2	8	4	3.572	1.7987	4.3332	0.355	1.3262	1.2192	3.23463	0.9668	-1.74231	0.0146137	0.169177	24	AAGACCAAGCTGCTGGTGGAACCC	novel
novel-m0389-5p	23	18	7	5	5	3	4.1078	3.5973	1.6851	0.8874	0.8289	0.9144	3.13007	0.8769	-1.83571	0.00775864	0.105793	24	ATAAGCATCGCTAATGACTTAACT	novel
novel-m0390-3p	23	18	7	5	5	3	4.1078	3.5973	1.6851	0.8874	0.8289	0.9144	3.13007	0.8769	-1.83571	0.00770699	0.105793	24	ATAAGCATCGCTAATGACTTAACT	novel
novel-m0391-5p	23	18	7	5	5	3	4.1078	3.5973	1.6851	0.8874	0.8289	0.9144	3.13007	0.8769	-1.83571	0.00766537	0.105793	24	ATAAGCATCGCTAATGACTTAACT	novel
novel-m0392-3p	23	18	7	5	5	3	4.1078	3.5973	1.6851	0.8874	0.8289	0.9144	3.13007	0.8769	-1.83571	0.0076808	0.105793	24	ATAAGCATCGCTAATGACTTAACT	novel
novel-m0393-3p	23	18	7	5	5	3	4.1078	3.5973	1.6851	0.8874	0.8289	0.9144	3.13007	0.8769	-1.83571	0.00603726	0.0919539	24	ATAAGCATCGCTAATGACTTAACT	novel
novel-m0394-5p	4	5	1	12	12	6	0.7144	0.9993	0.2407	2.1297	1.9894	1.8288	0.651467	1.98263	1.60565	0.000897069	0.0269045	24	AATTTCTGGTGAGATCTTGGCTCC	novel
novel-m0426-5p	14	6	6	3	5	0	2.5004	1.1991	1.4444	0.5324	0.8289	0.01	1.71463	0.4571	-1.90732	0.0402731	0.315813	24	ATGTACAAGATTGTGTCAGAGGCC	novel
novel-m0428-3p	13	20	15	5	7	3	2.3218	3.997	3.611	0.8874	1.1605	0.9144	3.30993	0.987433	-1.74505	0.00691678	0.102162	24	AGAGGATTCGGATGTGTACGATCA	novel
novel-m0447-5p	1	3	1	10	5	2	0.1786	0.5996	0.2407	1.7748	0.8289	0.6096	0.339633	1.0711	1.65704	0.0186272	0.194601	18	TTTTCCACTAAACTCAAG	novel
novel-m0464-5p	11	9	9	1	3	4	1.9646	1.7987	2.1666	0.1775	0.4973	1.2192	1.97663	0.631333	-1.64657	0.0298763	0.264678	24	ATGATGAGACTGTGCGGAGGCATG	novel
novel-m0465-5p	11	9	9	1	3	4	1.9646	1.7987	2.1666	0.1775	0.4973	1.2192	1.97663	0.631333	-1.64657	0.0296241	0.264678	24	ATGATGAGACTGTGCGGAGGCATG	novel
novel-m0469-5p	1	1	3	7	9	5	0.1786	0.1999	0.7222	1.2423	1.492	1.524	0.3669	1.41943	1.95186	0.00127678	0.0328132	24	AATTCTGAGTTGGCCGGTGGTTGC	novel
novel-m0478-3p	10	13	12	2	5	3	1.786	2.5981	2.8888	0.355	0.8289	0.9144	2.4243	0.699433	-1.79331	0.0136681	0.164145	24	AAGAGGAGACTACACTATGGCATC	novel
novel-m0507-3p	6	6	10	2	2	1	1.0716	1.1991	2.4073	0.355	0.3316	0.3048	1.55933	0.330467	-2.23835	0.0281584	0.257875	24	AGCATCGGTCGGTAACTCTGTCGA	novel
novel-m0516-3p	11	26	14	6	0	3	1.9646	5.1961	3.3703	1.0649	0.01	0.9144	3.51033	0.6631	-2.40431	0.0011851	0.0310786	24	ACATGATTATTGGCGACATTAACT	novel
novel-m0517-3p	11	26	14	6	0	3	1.9646	5.1961	3.3703	1.0649	0.01	0.9144	3.51033	0.6631	-2.40431	0.00118219	0.0310786	24	ACATGATTATTGGCGACATTAACT	novel
novel-m0532-5p	13	19	9	7	4	3	2.3218	3.7972	2.1666	1.2423	0.6631	0.9144	2.76187	0.939933	-1.55501	0.027638	0.257686	24	AATGAGAATGAAAATCGGAATGGT	novel
novel-m0539-5p	17	9	15	4	6	4	3.0362	1.7987	3.611	0.7099	0.9947	1.2192	2.8153	0.9746	-1.53041	0.028296	0.257875	24	ATCAATAGCCTGAGGACCTGGCCC	novel
novel-m0542-3p	11	12	2	2	4	0	1.9646	2.3982	0.4815	0.355	0.6631	0.01	1.61477	0.3427	-2.23631	0.0325596	0.275945	24	AAACAGATCTTAGCGCATGAGAGC	novel
novel-m0568-3p	7	12	3	2	2	0	1.2502	2.3982	0.7222	0.355	0.3316	0.01	1.45687	0.2322	-2.64943	0.0122046	0.150073	24	AAACAGATTGTGCCAGGCGTAGTC	novel
novel-m0569-5p	7	12	3	2	2	0	1.2502	2.3982	0.7222	0.355	0.3316	0.01	1.45687	0.2322	-2.64943	0.0122524	0.150073	24	AAACAGATTGTGCCAGGCGTAGTC	novel
novel-m0599-3p	14	14	2	0	2	3	2.5004	2.7979	0.4815	0.01	0.3316	0.9144	1.9266	0.418667	-2.20218	0.029902	0.264678	24	ATTCAGGATGCAGATCAATCAATC	novel
novel-m0624-3p	3	2	1	3	10	4	0.5358	0.3997	0.2407	0.5324	1.6578	1.2192	0.392067	1.13647	1.53538	0.0294769	0.264678	24	ATGGGACGTCCCAATTGGCCAGAC	novel
novel-m0653-3p	0	1	0	4	6	13	0.01	0.1999	0.01	0.7099	0.9947	3.9624	0.0733	1.889	4.68767	0.000191194	0.00832597	21	TACCCATGCAACACTTAGAAG	novel
novel-m0683-3p	7	8	8	3	4	0	1.2502	1.5988	1.9259	0.5324	0.6631	0.01	1.59163	0.401833	-1.98584	0.0274373	0.257686	24	ATGATGTGGACCACTATAGCATAG	novel
novel-m0713-5p	3	1	0	8	5	1	0.5358	0.1999	0.01	1.4198	0.8289	0.3048	0.248567	0.851167	1.77581	0.0487923	0.364524	24	AACGGATCGGATCATAAATGGATC	novel
novel-m0716-3p	8	13	12	7	3	0	1.4288	2.5981	2.8888	1.2423	0.4973	0.01	2.30523	0.5832	-1.98285	0.0221988	0.224423	24	AATGACCTTGGCTACTAATTCGAA	novel
novel-m0752-5p	1	4	0	3	6	6	0.1786	0.7994	0.01	0.5324	0.9947	1.8288	0.329333	1.11863	1.76412	0.0393824	0.314325	24	ATCATCGTCCAACCACTTCTCATG	novel
novel-m0753-5p	1	4	0	3	6	6	0.1786	0.7994	0.01	0.5324	0.9947	1.8288	0.329333	1.11863	1.76412	0.0391978	0.314325	24	ATCATCGTCCAACCACTTCTCATG	novel
novel-m0759-5p	8	13	3	3	1	2	1.4288	2.5981	0.7222	0.5324	0.1658	0.6096	1.58303	0.435933	-1.86051	0.0413005	0.319705	24	AAACGGGCAGTGCTTGACATGACC	novel
novel-m0775-3p	6	10	5	2	1	0	1.0716	1.9985	1.2037	0.355	0.1658	0.01	1.4246	0.176933	-3.00928	0.00302674	0.0540188	18	CGAGGAATTGGGCTCTGC	novel
novel-m0776-3p	5	4	3	8	11	7	0.893	0.7994	0.7222	1.4198	1.8236	2.1336	0.804867	1.79233	1.15502	0.0107147	0.139074	24	AAGGATCCATTAGCTATACGTATT	novel
novel-m0789-5p	8	10	12	5	5	0	1.4288	1.9985	2.8888	0.8874	0.8289	0.01	2.10537	0.575433	-1.87135	0.0282316	0.257875	24	ATCGACCGACTAGATCCTGTGATC	novel
novel-m0794-3p	15	10	7	4	4	2	2.679	1.9985	1.6851	0.7099	0.6631	0.6096	2.12087	0.660867	-1.68222	0.022355	0.224423	24	AAATCCAGTCAAATCCATGTGAAC	novel
novel-m0803-3p	1	3	0	10	12	1	0.1786	0.5996	0.01	1.7748	1.9894	0.3048	0.262733	1.35633	2.36804	0.00265012	0.0513612	24	ATTTCCTTGGACATGTAGTGGGCA	novel
novel-m0818-5p	8	6	5	2	1	1	1.4288	1.1991	1.2037	0.355	0.1658	0.3048	1.2772	0.2752	-2.21443	0.0247002	0.238645	24	ATGAGACGACTTATAGAGTGGCCC	novel
novel-m0831-3p	8	8	5	0	3	1	1.4288	1.5988	1.2037	0.01	0.4973	0.3048	1.41043	0.2707	-2.38137	0.013142	0.159316	24	AGGACTTTCGAGCCCCGTATCGCC	novel
novel-m0849-5p	5	8	9	2	2	2	0.893	1.5988	2.1666	0.355	0.3316	0.6096	1.5528	0.432067	-1.84555	0.0426713	0.326384	24	ACGTATCGTCCATCATGTGATAGA	novel
novel-m0856-5p	10	11	7	3	0	1	1.786	2.1984	1.6851	0.5324	0.01	0.3048	1.88983	0.2824	-2.74245	0.000938241	0.0274009	24	ATCAACTTTGTGAACTCTGAAACT	novel
novel-m0858-5p	8	6	9	3	1	2	1.4288	1.1991	2.1666	0.5324	0.1658	0.6096	1.59817	0.435933	-1.87424	0.0300724	0.264678	24	ATGAGTCGTCCTACAGTAAAGTGA	novel
novel-m0859-3p	5	7	1	1	0	0	0.893	1.399	0.2407	0.1775	0.01	0.01	0.844233	0.0658333	-3.68075	0.0239347	0.235873	24	ATGCGACCCCGAGCAATGATAGGT	novel
novel-m0892-3p	4	16	7	2	1	1	0.7144	3.1976	1.6851	0.355	0.1658	0.3048	1.8657	0.2752	-2.76116	0.00735494	0.105793	24	GCGCACTGTAGTATGTTACTGTAG	novel
novel-m0901-5p	5	1	1	6	6	5	0.893	0.1999	0.2407	1.0649	0.9947	1.524	0.444533	1.19453	1.42608	0.0338981	0.281026	24	AGAGCGCGCGGAGAAATTCTAGGG	novel
novel-m0909-5p	7	3	6	0	0	2	1.2502	0.5996	1.4444	0.01	0.01	0.6096	1.09807	0.209867	-2.38742	0.0369755	0.302807	24	AGTCGATTCCAACTGCCCTGATGT	novel
novel-m0917-5p	8	14	6	1	2	2	1.4288	2.7979	1.4444	0.1775	0.3316	0.6096	1.89037	0.3729	-2.34181	0.00407449	0.0698096	24	AAGACGATTTACTAATTGCTGACT	novel
novel-m0935-5p	0	4	1	4	9	3	0.01	0.7994	0.2407	0.7099	1.492	0.9144	0.350033	1.03877	1.56931	0.0240461	0.235873	22	GGGGATGTAGCTCAAATGGTGG	novel
novel-m0939-3p	8	6	5	3	0	0	1.4288	1.1991	1.2037	0.5324	0.01	0.01	1.2772	0.184133	-2.79416	0.00766635	0.105793	24	AACGTGCCTGGGCTGTGCCTAGCA	novel
novel-m0940-3p	10	11	2	2	1	0	1.786	2.1984	0.4815	0.355	0.1658	0.01	1.48863	0.176933	-3.07271	0.00481981	0.0755299	24	AAGCAATACAAGATCGTAAGGTTT	novel
novel-m0943-5p	0	1	0	5	3	4	0.01	0.1999	0.01	0.8874	0.4973	1.2192	0.0733	0.867967	3.56575	0.0060944	0.0919539	24	ACTTTTACTTTTCGGAGATGCGCC	novel
novel-m0963-5p	9	10	2	0	1	2	1.6074	1.9985	0.4815	0.01	0.1658	0.6096	1.36247	0.2618	-2.37968	0.0236984	0.235873	24	AAAGCTGCCAGGACCTGATACTCC	novel

## Sheet: CK-vs-Cold 8
id	CK-1_count	CK-2_count	CK-3_count	cold8-1_count	cold8-2_count	cold8-3_count	CK-1_TPM	CK-2_TPM	CK-3_TPM	cold8-1_TPM	cold8-2_TPM	cold8-3_TPM	CK_mean	cold8_mean	log2(fc)	PValue	FDR	length	seq	class
miR11108-x	48	68	55	178	168	166	8.5728	13.5898	13.2403	39.6286	35.835	44.0995	11.801	39.8544	1.75583	3.57881e-07	0.000114522	18	TGAGGTTGTCTGACGGAC	known
miR1432-x	35	27	38	62	40	92	6.251	5.396	9.1478	13.8032	8.5321	24.4407	6.9316	15.592	1.16955	0.0136869	0.227293	21	TCAGGAGAGATGACACCGACT	known
miR1507-z	82	69	61	30	38	16	14.6453	13.7897	14.6847	6.679	8.1055	4.2506	14.3732	6.34503	-1.17968	0.00126362	0.0735197	19	TTCATTCCATACATCGTCC	known
miR157-y	85	204	118	42	25	56	15.1811	40.7695	28.4064	9.3506	5.3326	14.8769	28.119	9.85337	-1.51286	0.000347661	0.0342313	21	GCTCTCTATGCTTCTGTCATC	known
miR162-x	4	2	6	18	27	24	0.7144	0.3997	1.4444	4.0074	5.7592	6.3758	0.852833	5.3808	2.65748	2.6913e-06	0.000492123	21	GGACGCAGCGGTTTATCGATC	known
miR166-x	4785	4093	5155	6997	8606	25490	854.605	817.987	1240.98	1557.76	1835.69	6771.66	971.189	3388.37	1.80277	0.000803506	0.0541309	21	GGAATGTTGTCTGGCTCGAGG	known
miR167-x	32464	31234	25639	148695	138836	82724	5798.1	6242.12	6172.14	33104.3	29614.2	21976.4	6070.79	28231.6	2.21736	3.94349e-12	5.04766e-09	22	TGAAGCTGCCAGCATGATCTGA	known
miR1863-z	1	3	6	0	0	0	0.1786	0.5996	1.4444	0.01	0.01	0.01	0.740867	0.01	-6.21114	0.0141644	0.228326	21	CTCTGATACCATATTAATTGT	known
miR2916-z	4	3	3	10	6	12	0.7144	0.5996	0.7222	2.2263	1.2798	3.1879	0.678733	2.23133	1.71699	0.0100567	0.195038	18	TGGGCTCGAAGACGATCA	known
miR3627-z	5	2	1	16	18	13	0.893	0.3997	0.2407	3.5621	3.8395	3.4536	0.511133	3.6184	2.82358	3.5665e-06	0.00057064	22	TCTGTCGCAGGAGAGATGGTAC	known
miR3630-y	13	4	1	2	0	0	2.3218	0.7994	0.2407	0.4453	0.01	0.01	1.12063	0.1551	-2.85304	0.0301277	0.329602	19	CGGAATCTCTCTGATGCAC	known
miR393-z	32	27	14	67	58	37	5.7152	5.396	3.3703	14.9164	12.3716	9.8294	4.82717	12.3725	1.35788	0.000498917	0.0425742	21	TCCAAAGGGATCGCATTGATT	known
miR444-y	39	63	42	133	111	109	6.9654	12.5906	10.1108	29.6101	23.6767	28.9569	9.88893	27.4146	1.47106	3.20396e-05	0.00410107	21	TGCAGTTGCTGCCTCAAGCTT	known
miR5073-z	31	36	44	82	59	71	5.5366	7.1946	10.5922	18.2559	12.5849	18.8618	7.77447	16.5675	1.09154	0.00717976	0.175988	21	ATTGGTGAATCGGAAACAATT	known
miR5368-z	4	5	10	1	3	1	0.7144	0.9993	2.4073	0.2226	0.6399	0.2657	1.37367	0.376067	-1.86897	0.0423241	0.421421	21	AGGGACAGTCTCAGGTAGACC	known
miR7767-x	9	4	1	10	14	17	1.6074	0.7994	0.2407	2.2263	2.9862	4.5162	0.8825	3.2429	1.87762	0.00311571	0.121509	21	TCCCAAGCTGAGAGCTCTTCC	known
miR9726-z	5	7	2	0	1	1	0.893	1.399	0.4815	0.01	0.2133	0.2657	0.9245	0.163	-2.5038	0.020845	0.274431	19	TTTAGGCATTATTTTTTCC	known
novel-m0001-5p	2450	2348	2609	1384	2069	18370	437.572	469.248	628.071	308.123	441.325	4880.16	511.63	1876.54	1.8749	0.0210111	0.274431	23	GGGATGGGGTTGGTTTGGAAAAC	novel
novel-m0008-5p	462	436	338	1381	1422	1810	82.5136	87.1347	81.3675	307.455	303.318	480.844	83.6719	363.872	2.12062	4.69054e-11	3.00194e-08	23	CCGGAAGCCGGGTTGCGGTGCCC	novel
novel-m0010-5p	114	57	126	114	192	335	20.3605	11.3915	30.3323	25.3801	40.9543	88.9959	20.6948	51.7768	1.32304	0.0135826	0.227293	21	GTTCCCTCCATCCACTTCAGT	novel
novel-m0020-5p	48	47	51	77	147	76	8.5728	9.393	12.2773	17.1427	31.3556	20.1901	10.081	22.8961	1.18346	0.00371784	0.125233	18	CCCCTACCTGGCGCGCCA	novel
novel-m0037-5p	90	154	101	68	22	2	16.0741	30.7769	24.314	15.139	4.6927	0.5313	23.7217	6.78767	-1.80522	0.00485379	0.144485	21	TCCTATGTTGAAATTATGACT	novel
novel-m0055-3p	133	211	89	49	32	10	23.7539	42.1684	21.4252	10.909	6.8257	2.6566	29.1158	6.7971	-2.09881	5.05032e-06	0.000718268	21	TTCGAAAAAAAGATCCGAACC	novel
novel-m0060-5p	34	36	33	85	95	56	6.0724	7.1946	7.9442	18.9238	20.2638	14.8769	7.0704	18.0215	1.34986	0.000262518	0.029174	25	GCCCGTCTAGCTCAGCCGGTAGAGC	novel
novel-m0065-5p	82	68	37	139	106	124	14.6453	13.5898	8.9071	30.9459	22.6102	32.9418	12.3807	28.8326	1.21961	0.000397646	0.0363562	24	TGACTGGAAGACCTAGAGCTAACT	novel
novel-m0071-5p	26	53	45	22	20	8	4.6436	10.5921	10.833	4.8979	4.2661	2.1253	8.68957	3.7631	-1.20736	0.00745045	0.175988	24	AACTGACTTCGAGTCGACTCGACT	novel
novel-m0084-5p	13	8	7	29	21	24	2.3218	1.5988	1.6851	6.4563	4.4794	6.3758	1.86857	5.7705	1.62676	0.000273506	0.029174	24	AGGAGAATGAGGACATGCATTGGT	novel
novel-m0094-3p	15	25	7	17	47	40	2.679	4.9963	1.6851	3.7848	10.0253	10.6264	3.12013	8.1455	1.3844	0.00771155	0.176264	20	AGGCGGCAGGTATCCTTTTT	novel
novel-m0109-3p	28	38	28	13	17	4	5.0008	7.5943	6.7405	2.8942	3.6262	1.0626	6.4452	2.52767	-1.35042	0.00371276	0.125233	24	ATAAACGTCGCTAATGACTTAACT	novel
novel-m0117-5p	13	3	4	16	12	17	2.3218	0.5996	0.9629	3.5621	2.5596	4.5162	1.29477	3.54597	1.45349	0.012907	0.227293	24	AGAGAGTGGTAGGATATATGAGTC	novel
novel-m0122-3p	25	15	17	21	35	47	4.465	2.9978	4.0924	4.6753	7.4656	12.486	3.85173	8.20897	1.09169	0.02277	0.291123	24	AGTCAAAAGCTTATGGTCGGAGGA	novel
novel-m0128-5p	32	33	30	21	5	9	5.7152	6.5951	7.222	4.6753	1.0665	2.3909	6.51077	2.7109	-1.26406	0.00350932	0.125233	24	AGATTCCATTGGATTGACCTTACC	novel
novel-m0131-3p	18	34	24	18	7	4	3.2148	6.7949	5.7776	4.0074	1.4931	1.0626	5.26243	2.1877	-1.26632	0.0086664	0.191258	24	TTTCCAACTCAGAACACATATCGT	novel
novel-m0133-3p	40	52	22	26	16	3	7.144	10.3922	5.2961	5.7884	3.4129	0.797	7.61077	3.33277	-1.19132	0.0163387	0.246042	24	ATGTACGGATACAATAGAATATGT	novel
novel-m0134-3p	40	52	22	26	16	3	7.144	10.3922	5.2961	5.7884	3.4129	0.797	7.61077	3.33277	-1.19132	0.0162603	0.246042	24	ATGTACGGATACAATAGAATATGT	novel
novel-m0135-3p	40	52	22	26	16	3	7.144	10.3922	5.2961	5.7884	3.4129	0.797	7.61077	3.33277	-1.19132	0.0161817	0.246042	24	ATGTACGGATACAATAGAATATGT	novel
novel-m0143-3p	35	29	18	8	13	6	6.251	5.7957	4.3332	1.7811	2.7729	1.594	5.45997	2.04933	-1.41374	0.000923312	0.0562781	24	ATCGCCTGAGAATTTCGATCGACC	novel
novel-m0144-5p	35	29	18	8	13	6	6.251	5.7957	4.3332	1.7811	2.7729	1.594	5.45997	2.04933	-1.41374	0.000912035	0.0562781	24	ATCGCCTGAGAATTTCGATCGACC	novel
novel-m0157-3p	13	10	7	23	13	21	2.3218	1.9985	1.6851	5.1205	2.7729	5.5788	2.0018	4.49073	1.16565	0.0199384	0.271502	24	AGAACAGGGCTGCAGAATGAACCC	novel
novel-m0166-5p	14	13	13	30	20	27	2.5004	2.5981	3.1295	6.679	4.2661	7.1728	2.74267	6.0393	1.1388	0.011072	0.211525	24	AACACCCACGCGGTCCACAGGCCC	novel
novel-m0170-3p	13	7	9	34	15	33	2.3218	1.399	2.1666	7.5695	3.1996	8.7668	1.96247	6.51197	1.73043	0.000695368	0.0494484	21	TATGAGATTCGGGCCAAGCCA	novel
novel-m0181-5p	14	21	16	8	6	6	2.5004	4.1969	3.8517	1.7811	1.2798	1.594	3.51633	1.55163	-1.18028	0.0142704	0.228326	24	AAAGGACTTCCAATGGCTCGCTAT	novel
novel-m0198-3p	9	8	7	17	15	14	1.6074	1.5988	1.6851	3.7848	3.1996	3.7192	1.63043	3.56787	1.12981	0.0238242	0.293221	24	AGGGAGAACGCCGTGAATGATGGA	novel
novel-m0214-5p	38	32	24	25	8	3	6.7868	6.3952	5.7776	5.5658	1.7064	0.797	6.31987	2.68973	-1.23243	0.0118248	0.216225	24	AGACATCCACAGATCATCGGATCG	novel
novel-m0225-3p	20	17	13	14	5	2	3.572	3.3975	3.1295	3.1169	1.0665	0.5313	3.36633	1.57157	-1.09897	0.0377578	0.392927	24	ACTGATTGTTCAATCCCTGAAACC	novel
novel-m0231-5p	13	31	11	11	4	2	2.3218	6.1954	2.6481	2.449	0.8532	0.5313	3.72177	1.27783	-1.54229	0.0092147	0.195038	24	ATTTGGCATGTAGCTGTAGCTGTA	novel
novel-m0236-3p	18	15	11	19	42	42	3.2148	2.9978	2.6481	4.23	8.9587	11.1577	2.95357	8.11547	1.45822	0.00200659	0.0917299	21	AAGGTCCCGCTGAGTTCTTAC	novel
novel-m0238-5p	15	14	10	9	3	4	2.679	2.7979	2.4073	2.0037	0.6399	1.0626	2.62807	1.2354	-1.08902	0.0262416	0.305357	24	AGAGGACATAACTCCACAAGAGGC	novel
novel-m0248-3p	6	5	9	12	22	24	1.0716	0.9993	2.1666	2.6716	4.6927	6.3758	1.4125	4.58003	1.69711	0.00306444	0.121509	21	ATATGGTAGAGGGGTGTATCC	novel
novel-m0250-3p	2	2	0	3	7	10	0.3572	0.3997	0.01	0.6679	1.4931	2.6566	0.255633	1.60587	2.6512	0.00541562	0.151172	22	TGCAAGGATCTGATGCTACGTC	novel
novel-m0259-5p	6	5	4	14	11	14	1.0716	0.9993	0.9629	3.1169	2.3463	3.7192	1.01127	3.0608	1.59775	0.00437024	0.136437	24	ATTCCTTGCTCTCGGTTGTCGGCC	novel
novel-m0261-5p	19	18	10	11	4	5	3.3934	3.5973	2.4073	2.449	0.8532	1.3283	3.13267	1.5435	-1.02119	0.0385905	0.398354	24	AGTCAACTCGTCTTGGACTCGAGT	novel
novel-m0271-5p	10	21	3	6	2	1	1.786	4.1969	0.7222	1.3358	0.4266	0.2657	2.23503	0.676033	-1.72513	0.0256749	0.304296	24	AATCGTCTTGTTGTATCCTTCAGA	novel
novel-m0283-3p	0	0	0	9	8	13	0.01	0.01	0.01	2.0037	1.7064	3.4536	0.01	2.3879	7.8996	2.53731e-07	0.000108258	24	AAAAAAAGGGCGAAGTCGGCAACT	novel
novel-m0310-5p	19	24	13	11	5	2	3.3934	4.7964	3.1295	2.449	1.0665	0.5313	3.7731	1.34893	-1.48393	0.00358646	0.125233	24	AACATCCTGAACCATATTATGATA	novel
novel-m0330-3p	26	21	12	9	12	1	4.6436	4.1969	2.8888	2.0037	2.5596	0.2657	3.90977	1.60967	-1.28032	0.0248335	0.297073	24	AAGTACCGTAGACCATGTCAAGCA	novel
novel-m0334-3p	23	12	10	7	3	2	4.1078	2.3982	2.4073	1.5584	0.6399	0.5313	2.9711	0.909867	-1.70727	0.00225969	0.0997379	24	AGACACCTAGATGAATGAACTCAT	novel
novel-m0349-5p	12	29	9	10	3	3	2.1432	5.7957	2.1666	2.2263	0.6399	0.797	3.3685	1.22107	-1.46396	0.0137227	0.227293	24	TTGGCTAATGGAATTATCATTCAT	novel
novel-m0350-3p	12	29	9	10	3	3	2.1432	5.7957	2.1666	2.2263	0.6399	0.797	3.3685	1.22107	-1.46396	0.0138507	0.227293	24	TTGGCTAATGGAATTATCATTCAT	novel
novel-m0361-5p	2	8	4	11	8	10	0.3572	1.5988	0.9629	2.449	1.7064	2.6566	0.972967	2.27067	1.22265	0.0470854	0.446439	24	AACTATGTTTCAGTGGACCCTGCC	novel
novel-m0365-3p	10	8	10	0	3	2	1.786	1.5988	2.4073	0.01	0.6399	0.5313	1.9307	0.393733	-2.29383	0.00329114	0.123902	24	ATGAAAGCTACGTGGACCAGAGAA	novel
novel-m0389-5p	23	18	7	6	4	2	4.1078	3.5973	1.6851	1.3358	0.8532	0.5313	3.13007	0.906767	-1.78739	0.00157548	0.0755069	24	ATAAGCATCGCTAATGACTTAACT	novel
novel-m0390-3p	23	18	7	6	4	2	4.1078	3.5973	1.6851	1.3358	0.8532	0.5313	3.13007	0.906767	-1.78739	0.00159272	0.0755069	24	ATAAGCATCGCTAATGACTTAACT	novel
novel-m0391-5p	23	18	7	6	4	2	4.1078	3.5973	1.6851	1.3358	0.8532	0.5313	3.13007	0.906767	-1.78739	0.00158597	0.0755069	24	ATAAGCATCGCTAATGACTTAACT	novel
novel-m0392-3p	23	18	7	6	4	2	4.1078	3.5973	1.6851	1.3358	0.8532	0.5313	3.13007	0.906767	-1.78739	0.00157396	0.0755069	24	ATAAGCATCGCTAATGACTTAACT	novel
novel-m0393-3p	23	18	7	6	4	2	4.1078	3.5973	1.6851	1.3358	0.8532	0.5313	3.13007	0.906767	-1.78739	0.00155848	0.0755069	24	ATAAGCATCGCTAATGACTTAACT	novel
novel-m0397-5p	17	16	6	5	3	4	3.0362	3.1976	1.4444	1.1132	0.6399	1.0626	2.5594	0.938567	-1.44727	0.0115037	0.213402	24	ATTGATCGGATAGTTCGATGCACC	novel
novel-m0401-3p	13	8	5	2	2	3	2.3218	1.5988	1.2037	0.4453	0.4266	0.797	1.7081	0.5563	-1.61846	0.0226956	0.291123	24	ATTGAGAATTACCGACTGTCTGTC	novel
novel-m0411-5p	13	12	5	5	2	0	2.3218	2.3982	1.2037	1.1132	0.4266	0.01	1.97457	0.5166	-1.93442	0.00756199	0.175988	24	AGACATTCTCGACTGTGGTCGATA	novel
novel-m0428-3p	13	20	15	4	10	4	2.3218	3.997	3.611	0.8905	2.133	1.0626	3.30993	1.36203	-1.28104	0.0203488	0.273838	24	AGAGGATTCGGATGTGTACGATCA	novel
novel-m0430-5p	5	5	5	10	11	11	0.893	0.9993	1.2037	2.2263	2.3463	2.9223	1.032	2.4983	1.2755	0.0243849	0.295352	24	AAACAGGTTGCACGGTACACGAGG	novel
novel-m0447-5p	1	3	1	6	4	7	0.1786	0.5996	0.2407	1.3358	0.8532	1.8596	0.339633	1.34953	1.99041	0.025933	0.304534	18	TTTTCCACTAAACTCAAG	novel
novel-m0452-5p	20	18	13	10	5	6	3.572	3.5973	3.1295	2.2263	1.0665	1.594	3.43293	1.62893	-1.07551	0.0193764	0.27054	24	AGAGACATGAGATTCCTTTTTGAG	novel
novel-m0453-5p	20	18	13	10	5	6	3.572	3.5973	3.1295	2.2263	1.0665	1.594	3.43293	1.62893	-1.07551	0.0193905	0.27054	24	AGAGACATGAGATTCCTTTTTGAG	novel
novel-m0454-5p	18	13	10	6	5	6	3.2148	2.5981	2.4073	1.3358	1.0665	1.594	2.74007	1.3321	-1.04051	0.029572	0.327175	24	AGAGACATGAGATTCCTTTTTGAG	novel
novel-m0455-5p	20	18	13	10	5	6	3.572	3.5973	3.1295	2.2263	1.0665	1.594	3.43293	1.62893	-1.07551	0.0194451	0.27054	24	AGAGACATGAGATTCCTTTTTGAG	novel
novel-m0459-3p	6	2	2	8	5	10	1.0716	0.3997	0.4815	1.7811	1.0665	2.6566	0.650933	1.83473	1.49499	0.0470491	0.446439	24	AACGAGGAACCCGAGGAACTTTCC	novel
novel-m0469-5p	1	1	3	5	6	8	0.1786	0.1999	0.7222	1.1132	1.2798	2.1253	0.3669	1.5061	2.03736	0.0182601	0.268654	24	AATTCTGAGTTGGCCGGTGGTTGC	novel
novel-m0472-5p	4	4	1	5	9	10	0.7144	0.7994	0.2407	1.1132	1.9197	2.6566	0.584833	1.8965	1.69724	0.0234263	0.291123	24	AGACCCCCCTGAATCCCTGAAGAG	novel
novel-m0478-3p	10	13	12	4	6	1	1.786	2.5981	2.8888	0.8905	1.2798	0.2657	2.4243	0.812	-1.57802	0.00955877	0.195038	24	AAGAGGAGACTACACTATGGCATC	novel
novel-m0516-3p	11	26	14	2	2	0	1.9646	5.1961	3.3703	0.4453	0.4266	0.01	3.51033	0.293967	-3.57788	1.85766e-06	0.000396302	24	ACATGATTATTGGCGACATTAACT	novel
novel-m0517-3p	11	26	14	2	2	0	1.9646	5.1961	3.3703	0.4453	0.4266	0.01	3.51033	0.293967	-3.57788	1.80267e-06	0.000396302	24	ACATGATTATTGGCGACATTAACT	novel
novel-m0532-5p	13	19	9	10	0	0	2.3218	3.7972	2.1666	2.2263	0.01	0.01	2.76187	0.748767	-1.88306	0.0113617	0.213402	24	AATGAGAATGAAAATCGGAATGGT	novel
novel-m0554-5p	9	10	8	0	4	3	1.6074	1.9985	1.9259	0.01	0.8532	0.797	1.84393	0.5534	-1.73639	0.0156789	0.244744	24	ACACGTAGAACACGACTCATGGCG	novel
novel-m0558-3p	8	12	6	2	6	1	1.4288	2.3982	1.4444	0.4453	1.2798	0.2657	1.75713	0.6636	-1.40484	0.043459	0.421421	24	AATTGAAACCGCATCTTGAACATG	novel
novel-m0559-5p	8	12	6	2	6	1	1.4288	2.3982	1.4444	0.4453	1.2798	0.2657	1.75713	0.6636	-1.40484	0.0434576	0.421421	24	AATTGAAACCGCATCTTGAACATG	novel
novel-m0560-3p	8	12	6	2	6	1	1.4288	2.3982	1.4444	0.4453	1.2798	0.2657	1.75713	0.6636	-1.40484	0.0433019	0.421421	24	AATTGAAACCGCATCTTGAACATG	novel
novel-m0561-3p	16	8	5	3	3	0	2.8576	1.5988	1.2037	0.6679	0.6399	0.01	1.8867	0.439267	-2.1027	0.00543273	0.151172	24	ACAACTGATCAACGGAAGCTGAGT	novel
novel-m0635-5p	3	1	2	7	10	3	0.5358	0.1999	0.4815	1.5584	2.133	0.797	0.405733	1.49613	1.88264	0.029533	0.327175	23	AAGGGCTTAGGGTAGGTGGCACC	novel
novel-m0652-3p	6	9	7	1	2	3	1.0716	1.7987	1.6851	0.2226	0.4266	0.797	1.51847	0.482067	-1.65531	0.0346887	0.369584	24	GTAGAATACATCGCTGCTAGTGAA	novel
novel-m0653-3p	0	1	0	2	7	2	0.01	0.1999	0.01	0.4453	1.4931	0.5313	0.0733	0.823233	3.48942	0.0296502	0.327175	21	TACCCATGCAACACTTAGAAG	novel
novel-m0670-3p	0	2	0	3	10	12	0.01	0.3997	0.01	0.6679	2.133	3.1879	0.1399	1.99627	3.83484	0.000577965	0.0462372	24	ATAGAGTCGTGCCGCTGAGATGGA	novel
novel-m0718-5p	2	0	2	7	4	11	0.3572	0.01	0.4815	1.5584	0.8532	2.9223	0.2829	1.77797	2.65186	0.00511598	0.148829	24	ACGGCTCGAATCCTGTAGGAAGGA	novel
novel-m0739-3p	7	7	8	3	2	1	1.2502	1.399	1.9259	0.6679	0.4266	0.2657	1.52503	0.4534	-1.74998	0.0175753	0.261586	24	AAACATGTCGGATTTGGATTGACA	novel
novel-m0764-5p	2	5	1	10	6	8	0.3572	0.9993	0.2407	2.2263	1.2798	2.1253	0.5324	1.87713	1.81795	0.00990517	0.195038	24	AATAACCGTTAGGTGAGGGACCCA	novel
novel-m0771-3p	8	7	8	3	2	0	1.4288	1.399	1.9259	0.6679	0.4266	0.01	1.58457	0.368167	-2.10566	0.00739279	0.175988	24	AGACATGAGATGATGTGCTGACCT	novel
novel-m0794-3p	15	10	7	4	5	1	2.679	1.9985	1.6851	0.8905	1.0665	0.2657	2.12087	0.7409	-1.5173	0.012124	0.218574	24	AAATCCAGTCAAATCCATGTGAAC	novel
novel-m0801-5p	5	10	4	3	1	0	0.893	1.9985	0.9629	0.6679	0.2133	0.01	1.2848	0.297067	-2.11269	0.0205379	0.273838	24	ATGGCATCTTGTATTGAAATTATG	novel
novel-m0841-5p	1	4	0	9	2	6	0.1786	0.7994	0.01	2.0037	0.4266	1.594	0.329333	1.34143	2.02615	0.0445397	0.428652	24	AAGGCTACAGCAGGACAGATCTGC	novel
novel-m0850-5p	7	6	8	2	2	2	1.2502	1.1991	1.9259	0.4453	0.4266	0.5313	1.4584	0.467733	-1.64063	0.0244588	0.295352	24	ACTTTTTCGTGAGTGGAACGGTCT	novel
novel-m0856-5p	10	11	7	5	0	1	1.786	2.1984	1.6851	1.1132	0.01	0.2657	1.88983	0.462967	-2.02928	0.00391561	0.128512	24	ATCAACTTTGTGAACTCTGAAACT	novel
novel-m0863-3p	5	6	9	2	1	2	0.893	1.1991	2.1666	0.4453	0.2133	0.5313	1.41957	0.396633	-1.83957	0.0197191	0.271403	24	AATGAACATCAGTAGTACACCTGC	novel
novel-m0864-3p	7	6	4	2	0	0	1.2502	1.1991	0.9629	0.4453	0.01	0.01	1.1374	0.1551	-2.87447	0.00456663	0.139174	24	AATGAAGAACCCGAGGAACTTCCC	novel
novel-m0875-5p	6	11	2	2	1	1	1.0716	2.1984	0.4815	0.4453	0.2133	0.2657	1.2505	0.3081	-2.02103	0.0234043	0.291123	24	ATACAGTACGAAGAATGTGACAGT	novel
novel-m0876-3p	7	7	5	3	0	0	1.2502	1.399	1.2037	0.6679	0.01	0.01	1.2843	0.2293	-2.48567	0.00638682	0.165302	24	ATAGTCCATGCTTGATTCGATGTA	novel
novel-m0881-5p	3	11	3	16	13	15	0.5358	2.1984	0.7222	3.5621	2.7729	3.9849	1.15213	3.43997	1.57809	0.00625085	0.165302	24	AACAGCAGAGGTCGACTCATGAGT	novel
novel-m0892-3p	4	16	7	2	3	2	0.7144	3.1976	1.6851	0.4453	0.6399	0.5313	1.8657	0.538833	-1.79181	0.0189679	0.27054	24	GCGCACTGTAGTATGTTACTGTAG	novel
novel-m0908-5p	7	4	5	3	0	1	1.2502	0.7994	1.2037	0.6679	0.01	0.2657	1.08443	0.314533	-1.78566	0.0484185	0.452377	24	AGGTACAATTGACCTGATGGCACA	novel
novel-m0917-5p	8	14	6	2	2	2	1.4288	2.7979	1.4444	0.4453	0.4266	0.5313	1.89037	0.467733	-2.01491	0.00289339	0.121509	24	AAGACGATTTACTAATTGCTGACT	novel
novel-m0939-3p	8	6	5	1	0	4	1.4288	1.1991	1.2037	0.2226	0.01	1.0626	1.2772	0.431733	-1.56477	0.0393307	0.402746	24	AACGTGCCTGGGCTGTGCCTAGCA	novel
novel-m0943-5p	0	1	0	5	3	4	0.01	0.1999	0.01	1.1132	0.6399	1.0626	0.0733	0.938567	3.67857	0.00645711	0.165302	24	ACTTTTACTTTTCGGAGATGCGCC	novel
novel-m0964-5p	5	7	6	0	2	1	0.893	1.399	1.4444	0.01	0.4266	0.2657	1.24547	0.2341	-2.41149	0.00860708	0.191258	24	AAATTTGGGCACTCGACAATAAGA	novel
novel-m0988-5p	5	6	6	2	0	0	0.893	1.1991	1.4444	0.4453	0.01	0.01	1.17883	0.1551	-2.92609	0.00415396	0.132927	24	ATGGACAGCTATCAATAACGATGT	novel
